# Supplementary material for: Heritability and genetic contribution analysis of structural-functional coupling in human brain
Source: Imaging Neurosci (Camb). 2024 Oct 30;2:imag-2-00346. doi: 10.1162/imag_a_00346 (PMC12290780; doi:10.1162/imag_a_00346)
Supplement: Supplementary Material [file imag_a_00346-supp.zip]

Archive with 12 entries (12 files):
- Supplemental_Materials.pdf
- Supplemental_Table_S1.xlsx
- Supplemental_Table_S10.xlsx
- Supplemental_Table_S11.xlsx
- Supplemental_Table_S2.xlsx
- Supplemental_Table_S3.xlsx
- Supplemental_Table_S4.xlsx
- Supplemental_Table_S5.xlsx
- Supplemental_Table_S6.xlsx
- Supplemental_Table_S7.xlsx
- Supplemental_Table_S8.xlsx
- Supplemental_Table_S9.xlsx
