# Supplementary material for: Heritability and genetic contribution analysis of structural-functional coupling in human brain
Source: Imaging Neurosci (Camb). 2024 Oct 30;2:imag-2-00346. doi: 10.1162/imag_a_00346 (PMC12290780; doi:10.1162/imag_a_00346)
Supplement: Supplementary Material [file imag_a_00346-supp.zip › Supplemental_Table_S1.xlsx]

## Sheet: TableS2_Heritability
Supplemental_Table_S1 SNP Heritability Estimation of 3726 SC-FC coupling, FC node degree and FC node degree traits (n = 899)
	(a) SC-FC Coupling						(b) FC node degree						(c) SC Node degree
SC-FC Traits Index	Heritability	Standard Error of Heritability	Lower bound of 95% CI	Upper bound of 95% CI	P-value		Heritability	Standard Error of Heritability	Lower bound of 95% CI	Upper bound of 95% CI	P-value		Heritability	Standard Error of Heritability	Lower bound of 95% CI	Upper bound of 95% CI	P-value
7	0.314003	0.000973292	0.312095	0.31591	4.57222e-06		0.223836	645.874	-1265.69	1266.14	0.00301938		0.321724	1054.2	-2065.91	2066.55	2.2413e-06
9	6.16587e-17	0.00400476	-0.00784933	0.00784933	1		0.150823	601.045	-1177.9	1178.2	0.0339545		0.0630409	689.38	-1351.12	1351.25	0.300028
11	0.275272	0.0008623	0.273582	0.276962	6.64074e-05		0.108444	739.901	-1450.1	1450.31	0.111431		0.385426	908.943	-1781.14	1781.91	2.48202e-08
12	0.285404	0.000621559	0.284185	0.286622	2.40475e-05		0.121105	866.719	-1698.65	1698.89	0.0895841		0.366365	883.214	-1730.73	1731.47	1.16244e-07
13	0.125562	0.000539555	0.124504	0.126619	0.0586444		0.192047	1591.71	-3119.56	3119.94	0.00971967		0.30334	783.639	-1535.63	1536.24	1.04422e-05
14	0.236451	0.00100335	0.234485	0.238418	0.000515661		0.202974	639.513	-1253.24	1253.65	0.00524456		0.333262	1124.2	-2203.1	2203.77	8.56694e-07
15	0.218455	0.000867022	0.216756	0.220154	0.00146171		0.156583	600.493	-1176.81	1177.12	0.0365889		0.310189	1147.55	-2248.89	2249.51	4.09415e-06
16	0.277772	0.0009602	0.27589	0.279654	4.64745e-05		0.0794179	568.602	-1114.38	1114.54	0.269895		0.304645	1135.89	-2226.04	2226.65	6.47544e-06
19	0.205432	0.00113091	0.203215	0.207649	0.002896		0.045389	929.58	-1821.93	1822.02	0.508972		0.341255	876.518	-1717.63	1718.32	9.33251e-07
20	0.279236	0.00094309	0.277388	0.281085	4.93106e-05		0.15001	1255	-2459.65	2459.95	0.0359346		0.291137	800.35	-1568.39	1568.98	2.37561e-05
29	0.187842	0.000814139	0.186246	0.189438	0.00513042		0.101798	768.144	-1505.46	1505.66	0.141588		0.396182	961.282	-1883.72	1884.51	9.23394e-09
31	0.245965	0.00107852	0.243852	0.248079	0.000373245		0.155316	1093.76	-2143.61	2143.92	0.0210456		0.409808	1225.03	-2400.65	2401.47	4.15644e-09
32	0.333916	0.00123974	0.331486	0.336346	1.30937e-06		0.340747	598.165	-1172.06	1172.74	9.12615e-06		0.323146	1530.59	-2999.63	3000.28	2.68922e-06
41	0.282664	0.000851468	0.280995	0.284333	3.64322e-05		0.246864	1029.25	-2017.08	2017.58	0.000444408		0.385067	1525.15	-2988.91	2989.68	6.15323e-08
46	0.24031	0.00123505	0.237889	0.24273	0.000583257		0.261909	1407.13	-2757.71	2758.24	0.000301412		0.372099	1899.92	-3723.47	3724.22	1.81266e-07
47	0.262702	0.00105012	0.260644	0.264761	0.000184945		0.277267	903.29	-1770.17	1770.73	0.000115229		0.311646	2056.07	-4029.59	4030.21	1.63336e-05
52	0.228864	0.00100601	0.226892	0.230836	0.00106949		0.151684	619.344	-1213.76	1214.07	0.0346014		0.299338	2447.01	-4795.84	4796.44	2.38238e-05
59	0.227518	0.00101952	0.22552	0.229516	0.000787529		0.159265	553.822	-1085.33	1085.65	0.0229625		0.305044	2159.53	-4232.37	4232.98	1.76942e-05
71	0.281134	0.000688101	0.279786	0.282483	2.6374e-05		0.326505	1868.64	-3662.21	3662.86	6.1038e-06		0.357945	1950.85	-3823.31	3824.02	3.25944e-07
72	0.184973	0.000661107	0.183677	0.186269	0.00635213		0.310403	1926.86	-3776.34	3776.96	1.36702e-05		0.286104	2411.38	-4726.02	4726.59	6.71499e-05
73	0.271082	0.00098457	0.269152	0.273012	0.0001198		0.313491	1003.33	-1966.21	1966.84	1.53726e-05		0.311807	2071.58	-4059.98	4060.61	1.50769e-05
74	0.266583	0.000877717	0.264863	0.268304	9.49348e-05		0.203073	778.319	-1525.3	1525.71	0.00417615		0.319017	2216.84	-4344.69	4345.33	6.73423e-06
77	0.268523	0.00100128	0.266561	0.270486	9.62607e-05		0.207702	1111.4	-2178.14	2178.55	0.00311847		0.340035	1867.59	-3660.14	3660.82	1.39329e-06
78	0.27795	0.000891616	0.276202	0.279697	3.16116e-05		0.205043	846.894	-1659.71	1660.12	0.00279788		0.345346	1842.07	-3610.11	3610.8	9.5027e-07
84	0.209768	0.000996774	0.207814	0.211722	0.00157448		0.171265	751.206	-1472.19	1472.54	0.0149892		0.317566	2270.67	-4450.2	4450.83	8.21323e-06
85	0.241643	0.00118385	0.239323	0.243963	0.000388407		0.134016	822.832	-1612.62	1612.88	0.0485575		0.323576	1918.54	-3760.01	3760.66	6.9209e-06
91	0.247826	0.000824569	0.24621	0.249443	0.000241365		0.315088	1666.88	-3266.77	3267.4	1.24867e-05		0.383071	1532.62	-3003.55	3004.32	3.76828e-08
92	0.261098	0.00106237	0.259016	0.26318	0.000131362		0.181674	1144.48	-2243	2243.36	0.00824237		0.368761	1628.44	-3191.37	3192.11	1.49181e-07
95	0.356117	0.00105388	0.354052	0.358183	4.74106e-07		0.25781	1533.65	-3005.7	3006.21	0.000333295		0.357672	1385.84	-2715.89	2716.6	5.44997e-07
99	0.158688	0.00137054	0.156002	0.161374	0.019374		0.127149	904.104	-1771.92	1772.17	0.0711473		0.25994	1335.37	-2617.07	2617.59	0.000230072
100	0.182023	0.00129417	0.179486	0.184559	0.00701524		0.152786	745.158	-1460.36	1460.66	0.0314034		0.254592	1284.85	-2518.05	2518.56	0.000226496
103	0.208808	0.0009598	0.206927	0.21069	0.00288339		0.34981	2497.88	-4895.49	4896.19	3.23936e-06		0.466	1649.78	-3233.1	3234.03	9.01319e-12
104	0.205972	0.000861141	0.204284	0.20766	0.00216808		0.413431	2268.74	-4446.32	4447.14	1.05452e-08		0.36805	1073.35	-2103.4	2104.13	1.3263e-07
105	0.12155	0.00095133	0.119685	0.123414	0.0683215		0.293927	1718.61	-3368.18	3368.77	5.93474e-05		0.317135	1188.34	-2328.83	2329.46	2.58772e-06
106	0.255493	0.00131113	0.252923	0.258063	0.000229074		0.373263	1842.95	-3611.81	3612.56	3.24509e-07		0.274745	1272.74	-2494.3	2494.85	8.18241e-05
107	0.189667	0.00138211	0.186958	0.192376	0.00634771		0.195876	799.762	-1567.34	1567.73	0.00789207		0.293021	1361.72	-2668.68	2669.26	2.10624e-05
109	0.276659	0.00156744	0.273587	0.279731	0.000105525		0.304366	1239.58	-2429.27	2429.88	5.81128e-05		0.305402	1369.51	-2683.93	2684.55	1.00388e-05
110	0.134809	0.00171925	0.131439	0.138179	0.0510688		0.15332	533.952	-1046.39	1046.7	0.0313686		0.38452	1389.14	-2722.33	2723.1	1.27769e-08
112	0.285257	0.00159024	0.28214	0.288374	7.64989e-05		0.328141	1590.15	-3116.37	3117.02	9.46921e-06		0.322913	1383.5	-2711.34	2711.98	2.76802e-06
113	0.179341	0.00105231	0.177279	0.181404	0.00917438		0.315438	2206.22	-4323.88	4324.51	2.32149e-05		0.429319	1310.62	-2568.39	2569.24	3.3219e-10
116	0.213932	0.00147521	0.21104	0.216823	0.00205073		0.413157	2128.66	-4171.76	4172.59	7.94473e-09		0.454796	1291.25	-2530.4	2531.3	2.11951e-11
117	0.251051	0.00152079	0.24807	0.254031	0.000299458		0.24644	1144.6	-2243.17	2243.66	0.000551816		0.386537	1517.56	-2974.03	2974.8	1.00367e-08
118	0.123443	0.00160175	0.120303	0.126582	0.071806		0.0401725	472.991	-927.022	927.103	0.566206		0.23023	501.868	-983.431	983.892	0.000158233
120	0.108154	0.00111459	0.10597	0.110339	0.108875		0.32388	1913.75	-3750.63	3751.27	9.06713e-06		0.30759	935.556	-1833.38	1834	7.37307e-06
121	0.213847	0.00127111	0.211356	0.216338	0.00189769		0.240958	1662.98	-3259.2	3259.68	0.000784209		0.368979	1288.18	-2524.46	2525.2	4.50549e-08
122	0.227078	0.0014469	0.224242	0.229914	0.00109413		0.417594	2029.09	-3976.6	3977.43	3.14419e-09		0.455124	1178.19	-2308.8	2309.71	1.8905e-11
123	0.107584	0.00110049	0.105427	0.109741	0.103145		0.342182	2046.65	-4011.09	4011.78	2.00991e-06		0.343258	955.586	-1872.61	1873.29	4.77466e-07
126	0.120605	0.0016142	0.117441	0.123769	0.0735346		0.352891	2342.22	-4590.4	4591.1	9.06696e-07		0.47936	1268.09	-2484.98	2485.94	2.43179e-12
127	0.108615	0.00109547	0.106468	0.110763	0.105277		0.291595	1744.54	-3419.01	3419.59	6.49148e-05		0.30974	1050.57	-2058.81	2059.43	5.108e-06
129	0.0687014	0.000955673	0.0668283	0.0705745	0.292304		0.396714	3016.81	-5912.55	5913.34	4.49756e-08		0.413323	1037.47	-2033.03	2033.85	7.9233e-10
130	0.0883735	0.00114537	0.0861286	0.0906184	0.189207		0.246705	1533.37	-3005.16	3005.65	0.000604886		0.317634	1000.93	-1961.51	1962.14	2.50604e-06
131	0.0471079	0.000958796	0.0452286	0.0489871	0.476342		0.254158	1968.82	-3858.63	3859.14	0.000422205		0.297033	971.054	-1902.97	1903.56	1.17456e-05
132	0.146709	0.00181299	0.143156	0.150263	0.0321547		0.10913	660.71	-1294.88	1295.1	0.132913		0.324347	812.194	-1591.58	1592.22	2.85141e-07
134	0.00917184	0.00328069	0.00274168	0.015602	0.889465		0.107419	568.29	-1113.74	1113.96	0.146865		0.265651	530.593	-1039.7	1040.23	1.19596e-05
137	0.11831	0.0010624	0.116228	0.120392	0.0811566		0.264462	1778.16	-3484.93	3485.46	0.00027566		0.343962	1124.17	-2203.03	2203.72	2.72412e-07
138	0.169494	0.00174522	0.166074	0.172915	0.0149853		0.236362	1134.27	-2222.93	2223.41	0.00109484		0.490618	2332.18	-4570.58	4571.56	1.74416e-13
139	0.147338	0.00190255	0.143609	0.151067	0.031218		0.110523	947.962	-1857.89	1858.12	0.129607		0.489645	2372.97	-4650.53	4651.51	8.67524e-14
140	0.141507	0.000731688	0.140073	0.142941	0.0321623		0.375086	2561.98	-5021.11	5021.86	2.67451e-07		0.368581	1315.93	-2578.85	2579.59	2.98908e-08
141	0.181711	0.000594835	0.180545	0.182877	0.00896702		0.313748	2373.5	-4651.75	4652.37	1.70325e-05		0.346297	1493.68	-2927.27	2927.96	2.34367e-07
142	0.228063	0.00117522	0.225759	0.230366	0.000971752		0.269283	1744.66	-3419.26	3419.8	0.000264227		0.382402	1491.24	-2922.45	2923.21	1.45435e-08
143	0.0751155	0.00201831	0.0711596	0.0790714	0.254603		0.0785251	768.115	-1505.43	1505.58	0.275624		0.512863	2572.31	-5041.21	5042.24	7.73884e-15
144	0.135458	0.000891112	0.133711	0.137205	0.0482295		0.290966	1751.83	-3433.3	3433.88	3.73298e-05		0.317098	1300.67	-2549	2549.63	2.47825e-06
145	0.00027618	0.00348486	-0.00655415	0.00710651	0.996674		0.0970731	538.941	-1056.23	1056.42	0.171258		0.223778	583.168	-1142.79	1143.23	0.000252792
146	0.0413614	0.000570038	0.0402442	0.0424787	0.537145		0.311202	2601.98	-5099.57	5100.19	1.95827e-05		0.325648	1988.66	-3897.45	3898.1	1.41881e-06
147	0.11923	0.000993029	0.117283	0.121176	0.0769787		0.359513	2051.32	-4020.23	4020.95	1.00251e-06		0.310104	1454.72	-2850.94	2851.56	4.24349e-06
148	0.0527488	0.00176389	0.0492916	0.0562061	0.433104		0.180363	1133.81	-2222.09	2222.45	0.0116728		0.547326	2501.04	-4901.49	4902.59	7.50344e-16
149	0.0475312	0.00276278	0.0421162	0.0529463	0.467965		0.146902	681.696	-1335.98	1336.27	0.0375324		0.551338	2359.34	-4623.76	4624.86	8.22385e-16
150	0.203896	0.00359461	0.196851	0.210941	0.00415537		0.00537246	492.803	-965.889	965.899	0.936046		0.542874	2161.91	-4236.8	4237.89	7.028e-16
151	0.189468	0.00170855	0.186119	0.192816	0.0052293		0.305611	1383.49	-2711.33	2711.95	3.35945e-05		0.400657	1730.15	-3390.69	3391.49	3.17107e-09
152	0.171321	0.00137642	0.168623	0.174019	0.00864661		0.277406	1585.17	-3106.66	3107.21	0.000142321		0.418127	1801.5	-3530.52	3531.36	6.74445e-10
153	0.110971	0.000937238	0.109134	0.112808	0.105457		0.327082	2155.02	-4223.51	4224.17	1.10329e-05		0.312378	1984.97	-3890.23	3890.85	3.89211e-06
154	0.109154	0.000609417	0.107959	0.110348	0.115132		0.414452	3051.99	-5981.49	5982.31	2.99554e-08		0.308895	1978.06	-3876.69	3877.31	5.0375e-06
155	0.25592	0.00126423	0.253442	0.258398	0.000175634		0.295654	1665.9	-3264.87	3265.46	4.30473e-05		0.425818	2119.58	-4153.95	4154.8	2.37403e-09
156	0.0958589	0.000757004	0.0943752	0.0973427	0.146195		0.379348	2901.23	-5686.03	5686.79	1.93203e-07		0.317361	1633.13	-3200.62	3201.25	2.94936e-06
157	0.00958484	0.000815691	0.00798609	0.0111836	0.882565		0.388306	2741.75	-5373.44	5374.22	1.53654e-07		0.271353	1370	-2684.93	2685.47	0.000109288
158	0.130676	0.00134487	0.12804	0.133312	0.0515594		0.336362	1587.31	-3110.79	3111.46	2.2256e-06		0.376631	1895.8	-3715.39	3716.14	1.43544e-07
159	0.138511	0.00105266	0.136448	0.140574	0.0361348		0.300468	2392.76	-4689.51	4690.11	2.88118e-05		0.333275	1676.57	-3285.74	3286.41	3.25116e-06
160	0.267356	0.000714314	0.265956	0.268756	0.000123242		0.220495	1976.45	-3873.62	3874.06	0.00229245		0.297729	1570.21	-3077.31	3077.91	1.11574e-05
161	0.298751	0.000827024	0.29713	0.300372	3.72091e-05		0.150834	1251.38	-2452.55	2452.86	0.0313954		0.325385	977.856	-1916.27	1916.92	6.14501e-07
162	0.230134	0.000766719	0.228631	0.231636	0.000666517		0.127782	1759.97	-3449.41	3449.67	0.0728697		0.379288	1432.21	-2806.75	2807.51	1.20743e-08
163	0.405948	0.000675007	0.404625	0.407271	6.8726e-09		0.200775	1156.3	-2266.15	2266.55	0.00420176		0.27196	698.177	-1368.15	1368.7	7.83453e-05
164	0.300905	0.000987737	0.298969	0.302841	1.93481e-05		0.206626	1520.51	-2979.99	2980.41	0.00511381		0.285055	680.914	-1334.31	1334.88	6.66672e-06
165	0.271178	0.000759468	0.269689	0.272666	0.000161427		0.0470561	1118.16	-2191.55	2191.64	0.504444		0.243822	521.242	-1021.39	1021.88	0.000122255
166	0.0979846	0.000801943	0.0964128	0.0995564	0.145003		0.227552	1783.48	-3495.39	3495.85	0.00203626		0.209609	358.802	-703.042	703.462	0.000462882
167	0.122659	0.000879241	0.120935	0.124382	0.0724156		0.18215	1415.32	-2773.85	2774.21	0.0110018		0.203177	319.268	-625.562	625.968	0.00068878
168	0.106885	0.0019306	0.103101	0.110669	0.107907		0.292403	1437.08	-2816.38	2816.97	5.50928e-05		0.244349	634.494	-1243.36	1243.85	9.96336e-05
169	0.0702246	0.00087909	0.0685016	0.0719477	0.281897		0.300898	3063.92	-6004.98	6005.58	4.35198e-05		0.417931	1317.31	-2581.51	2582.35	8.42594e-10
170	6.16588e-17	0.000622425	-0.00121995	0.00121995	1		0.265594	1392.03	-2728.11	2728.64	0.000226552		0.320188	3129.97	-6134.42	6135.06	3.70854e-06
171	0.0974664	0.000655502	0.0961816	0.0987512	0.150514		0.316415	2419.23	-4741.37	4742.01	1.85714e-05		0.333431	3232.46	-6335.29	6335.96	1.9003e-06
172	0.0533555	0.000742603	0.0519	0.054811	0.429341		0.275241	1465.82	-2872.73	2873.28	9.90958e-05		0.295273	2923.94	-5730.63	5731.22	1.53478e-05
173	6.16589e-17	0.00039788	-0.000779845	0.000779845	1		0.142357	1782.38	-3493.32	3493.61	0.0432905		0.310266	2744.66	-5379.22	5379.84	5.15665e-06
174	6.16589e-17	0.00121972	-0.00239065	0.00239065	1		0.0970369	1180.67	-2314.02	2314.21	0.16658		0.277524	2500.03	-4899.78	4900.34	4.97503e-05
175	0.137531	0.000766816	0.136028	0.139034	0.0383496		0.216397	1711.55	-3354.42	3354.85	0.00324739		0.216834	296.041	-580.024	580.457	0.000553629
176	0.317059	0.000853816	0.315386	0.318733	7.19875e-06		0.205592	845.423	-1656.82	1657.23	0.00378781		0.283279	551.05	-1079.77	1080.34	3.718e-05
177	0.0980191	0.000698983	0.0966491	0.0993891	0.166272		0.338153	2853.88	-5593.27	5593.94	3.427e-06		0.227675	462.565	-906.4	906.855	0.00030223
178	0.00668738	0.000631945	0.00544877	0.007926	0.912556		0.161973	1420.15	-2783.33	2783.66	0.0214996		0.290156	2600.8	-5097.28	5097.86	2.22158e-05
179	0.287062	0.000574511	0.285936	0.288188	4.08094e-05		0.157782	1331.97	-2610.5	2610.82	0.0345967		0.327398	825.173	-1617.01	1617.67	2.0579e-06
180	0.320966	0.000767164	0.319463	0.32247	4.74353e-06		0.194357	1112.95	-2181.19	2181.58	0.0057784		0.258692	534.1	-1046.58	1047.09	0.000158989
181	0.103344	0.000878861	0.101621	0.105066	0.12408		0.319897	1810.15	-3547.57	3548.21	1.66053e-05		0.213586	317.343	-621.779	622.206	0.000716084
182	0.14106	0.00104521	0.139011	0.143108	0.0416924		0.186068	1400.77	-2745.32	2745.7	0.00918594		0.202647	276.236	-541.22	541.625	0.000915285
183	0.395822	0.00108698	0.393691	0.397952	1.53261e-08		0.171279	639.839	-1253.91	1254.26	0.0187812		0.334206	896.83	-1757.45	1758.12	1.50913e-06
184	0.203476	0.00127803	0.200971	0.20598	0.00354863		0.0850391	810.719	-1588.92	1589.09	0.212137		0.235544	455.419	-892.386	892.857	0.000440692
185	0.134055	0.000871966	0.132346	0.135764	0.0451796		0.300194	2295.46	-4498.8	4499.4	3.14983e-05		0.200052	349.073	-683.983	684.383	0.00134329
186	0.307468	0.00137041	0.304782	0.310154	1.52684e-05		0.205476	633.778	-1242	1242.41	0.00562686		0.340586	959.401	-1880.09	1880.77	7.99406e-07
187	0.364213	0.000900348	0.362449	0.365978	1.77835e-07		0.210209	610.397	-1196.17	1196.59	0.0027652		0.279399	587.6	-1151.42	1151.98	4.65176e-05
188	0.238416	0.00144795	0.235578	0.241254	0.000618277		0.065408	913.051	-1789.51	1789.65	0.351366		0.250169	430.614	-843.753	844.254	0.000190751
189	0.0351096	0.000741594	0.0336561	0.0365631	0.588369		0.167602	2370.03	-4645.09	4645.43	0.0186521		0.194511	1660.56	-3254.5	3254.89	0.00398765
190	0.200015	0.00126171	0.197542	0.202488	0.00451515		0.298393	2413.13	-4729.44	4730.03	6.03205e-05		0.261077	718.842	-1408.67	1409.19	8.99591e-05
191	0.0772347	0.00120217	0.0748784	0.079591	0.23785		0.150762	1567.96	-3073.05	3073.35	0.0338025		0.324059	2147.18	-4208.15	4208.8	1.75455e-06
193	0.241623	0.00103417	0.239596	0.24365	0.000394708		0.117731	555.546	-1088.75	1088.99	0.0897459		0.26631	559.663	-1096.67	1097.21	9.50502e-05
194	0.222539	0.0010856	0.220411	0.224667	0.00129796		0.10043	829.42	-1625.56	1625.76	0.158472		0.25387	528.477	-1035.56	1036.07	0.000182899
195	0.239565	0.00103243	0.237541	0.241588	0.000526351		0.0934086	567.937	-1113.06	1113.25	0.171655		0.260318	609.861	-1195.07	1195.59	0.000137399
196	0.175539	0.00141462	0.172767	0.178312	0.0114176		0.318108	1931.01	-3784.46	3785.1	1.94697e-05		0.186847	358.935	-703.326	703.699	0.00252775
197	0.394948	0.000899844	0.393185	0.396712	9.05482e-09		0.166069	577.343	-1131.43	1131.76	0.0186518		0.322899	953.115	-1867.78	1868.43	3.70466e-06
198	0.348699	0.00109084	0.346561	0.350837	3.5688e-07		0.194998	595.48	-1166.95	1167.34	0.00601148		0.271324	934.86	-1832.05	1832.6	8.74932e-05
199	0.209347	0.00106163	0.207266	0.211428	0.00205123		6.16588e-17	611.315	-1198.18	1198.18	1		0.246349	607.812	-1191.07	1191.56	0.000287599
200	0.223533	0.00168276	0.220235	0.226832	0.000897225		0.125232	1155.17	-2264.01	2264.26	0.0808566		0.254847	407.942	-799.311	799.821	8.33142e-05
201	0.126681	0.00123045	0.12427	0.129093	0.0562966		0.340921	2265.34	-4439.73	4440.41	5.95658e-06		0.184678	512.62	-1004.55	1004.92	0.00415964
202	0.391353	0.000845378	0.389696	0.39301	8.58625e-09		0.225739	575.878	-1128.5	1128.95	0.00148609		0.319803	868.439	-1701.82	1702.46	4.58221e-06
203	0.254462	0.000908209	0.252682	0.256242	0.000139334		0.202015	653.055	-1279.79	1280.19	0.00471139		0.311723	803.138	-1573.84	1574.46	7.5363e-06
204	0.0591453	0.00153547	0.0561358	0.0621549	0.374507		0.272411	2009.21	-3937.78	3938.32	0.000239829		0.16089	377.025	-738.808	739.13	0.00823111
205	0.0130122	0.00131216	0.0104404	0.0155841	0.84111		0.17622	1523.68	-2986.24	2986.59	0.0135893		0.172971	1492.94	-2925.99	2926.34	0.0107847
206	0.0656748	0.000796368	0.0641139	0.0672357	0.299744		0.118309	1760.59	-3450.64	3450.87	0.0971627		0.179846	1627.91	-3190.52	3190.88	0.0089966
208	0.351743	0.00116235	0.349465	0.354022	4.63705e-07		0.0539963	602.831	-1181.49	1181.6	0.442844		0.259351	625.683	-1226.08	1226.6	0.00013111
209	0.189888	0.00139543	0.187153	0.192623	0.00533772		0.0852817	692.432	-1357.08	1357.25	0.215025		0.278766	533.727	-1045.83	1046.38	3.41305e-05
210	0.274816	0.00118346	0.272497	0.277136	5.36079e-05		0.159475	610.811	-1197.03	1197.35	0.0279781		0.27002	580.97	-1138.43	1138.97	6.52825e-05
211	0.323687	0.00139454	0.320954	0.32642	3.74507e-06		0.0505185	496.338	-972.772	972.873	0.448364		0.180594	1088.17	-2132.63	2132.99	0.00666377
212	0.151085	0.00289468	0.145411	0.156758	0.0244254		0.0877557	729.509	-1429.75	1429.93	0.204993		0.292476	569.773	-1116.46	1117.05	8.4009e-06
213	0.0604628	0.00131712	0.0578812	0.0630444	0.339177		0.0296161	710.764	-1393.07	1393.13	0.658177		0.289759	530.061	-1038.63	1039.21	1.2165e-05
214	0.217967	0.0012266	0.215563	0.220371	0.00122769		0.18655	935.523	-1833.44	1833.81	0.0125573		0.280891	637.384	-1248.99	1249.55	1.25083e-05
215	0.128983	0.000903167	0.127213	0.130753	0.0493857		0.32516	1224.04	-2398.79	2399.44	1.11133e-05		0.254444	485.748	-951.812	952.321	5.76155e-05
216	0.0757921	0.00168989	0.07248	0.0791043	0.263406		0.14382	646.934	-1267.85	1268.13	0.0560397		0.225462	937.802	-1837.87	1838.32	0.000626849
217	0.231889	0.00102866	0.229873	0.233906	0.000915148		0.155179	1901.17	-3726.14	3726.45	0.0298026		0.218643	1297.2	-2542.29	2542.73	0.00119853
218	0.120185	0.00134275	0.117554	0.122817	0.074955		0.264007	677.685	-1328	1328.53	0.000574141		0.23259	951.285	-1864.29	1864.75	0.000368127
221	0.122163	0.000576103	0.121034	0.123292	0.0691349		0.200977	1310.13	-2567.65	2568.06	0.00662477		0.104508	461.512	-904.459	904.668	0.101841
223	0.0740898	0.000965038	0.0721983	0.0759813	0.251501		0.277653	989.496	-1939.13	1939.69	0.000295048		0.184991	995.423	-1950.84	1951.21	0.0041323
225	0.177443	0.000485563	0.176491	0.178394	0.00616229		0.174274	1465.06	-2871.34	2871.69	0.0154977		0.169922	405.279	-794.177	794.517	0.00634807
227	0.161543	0.00125792	0.159077	0.164008	0.0130481		0.120441	594.34	-1164.79	1165.03	0.0931156		0.21182	1020.42	-1999.81	2000.24	0.00105322
228	0.15555	0.00054114	0.154489	0.15661	0.0165659		0.180849	942.454	-1847.03	1847.39	0.00876804		0.12463	677.03	-1326.85	1327.1	0.0602806
229	0.217063	0.000546941	0.215991	0.218135	0.00110125		0.239662	1634.91	-3204.18	3204.66	0.00102808		0.124102	738.638	-1447.61	1447.85	0.0626003
230	0.264924	0.000571429	0.263804	0.266044	0.000102769		0.181016	1273.48	-2495.84	2496.2	0.0122087		0.15251	573.529	-1123.96	1124.27	0.0205911
231	0.145395	0.000701119	0.144021	0.146769	0.0220835		0.200796	1610.34	-3156.07	3156.47	0.00478563		0.177122	824.555	-1615.95	1616.3	0.00787213
233	0.0889084	0.000853283	0.0872359	0.0905808	0.175058		0.284057	758.805	-1486.97	1487.54	0.000164069		0.141668	1131.62	-2217.83	2218.12	0.029747
234	0.0610998	0.000575658	0.0599715	0.0622281	0.353795		0.252262	1619.93	-3174.81	3175.32	0.000437693		0.187895	468.66	-918.386	918.761	0.00402189
236	0.219786	0.000552011	0.218704	0.220868	0.0014253		0.167477	1107.33	-2170.2	2170.53	0.0180856		0.104171	449.244	-880.414	880.622	0.109587
237	0.215685	0.000557045	0.214593	0.216777	0.00134009		0.19076	1237.16	-2424.64	2425.02	0.00630129		0.0950077	388.636	-761.632	761.822	0.141551
238	0.277147	0.000514489	0.276139	0.278156	5.05737e-05		0.313012	1425.83	-2794.31	2794.94	1.11968e-05		0.093078	347.321	-680.656	680.842	0.146872
241	0.0343915	0.000741591	0.032938	0.035845	0.586498		0.160591	933.672	-1829.84	1830.16	0.0307899		0.0431403	1468.61	-2878.43	2878.52	0.493414
244	0.0836663	0.00108308	0.0815435	0.0857892	0.208059		0.0685434	697.357	-1366.75	1366.89	0.308663		0.0895185	1449.82	-2841.56	2841.74	0.164604
247	0.153369	0.000575837	0.15224	0.154498	0.0254065		0.315722	2251.61	-4412.84	4413.47	2.95189e-05		0.382498	3677.96	-7208.42	7209.18	3.67618e-08
248	0.18841	0.000355397	0.187714	0.189107	0.00425316		0.27762	2410.32	-4723.95	4724.5	9.8127e-05		0.260269	4499.41	-8818.58	8819.1	0.000123694
249	0.178261	0.000414032	0.177449	0.179072	0.00702204		0.266934	1923.39	-3769.58	3770.11	0.000208648		0.261853	4260.45	-8350.22	8350.74	0.000111254
250	0.107264	0.00032056	0.106636	0.107892	0.104771		0.365483	3031.94	-5942.24	5942.97	3.11313e-07		0.243978	4915.32	-9633.78	9634.27	0.000357651
251	0.172722	0.000441945	0.171856	0.173589	0.014074		0.246062	3254.12	-6377.83	6378.32	0.00082051		0.143592	3431.87	-6726.32	6726.61	0.0311375
252	0.135114	0.000503133	0.134128	0.1361	0.0452743		0.286648	2843.56	-5573.09	5573.66	0.000105653		0.203939	3976.96	-7794.64	7795.05	0.0031963
253	0.185437	0.000565085	0.184329	0.186544	0.0074088		0.285633	2776.99	-5442.61	5443.19	7.2723e-05		0.220704	4447.05	-8716	8716.44	0.00113922
254	0.167514	0.000327231	0.166872	0.168155	0.0105317		0.224193	2202.02	-4315.74	4316.18	0.00185488		0.296918	4181.32	-8195.09	8195.68	1.49475e-05
255	0.167156	0.000661308	0.165859	0.168452	0.0129582		0.255347	2398.08	-4699.98	4700.49	0.000506651		0.384862	4083.46	-8003.2	8003.97	4.13098e-08
256	0.0854538	0.000604869	0.0842682	0.0866393	0.19976		0.339089	1617.66	-3170.27	3170.95	8.4324e-06		0.271002	4165.86	-8164.81	8165.36	6.64288e-05
257	0.111591	0.000624279	0.110368	0.112815	0.08738		0.315948	2902.75	-5689.07	5689.71	2.52423e-05		0.159315	3804.58	-7456.82	7457.14	0.0205197
258	0.224053	0.000838527	0.222409	0.225696	0.00139926		0.278824	2584.58	-5065.5	5066.06	0.000215701		0.10377	3417.46	-6698.12	6698.33	0.11632
259	0.31378	0.000780812	0.31225	0.315311	1.55156e-05		0.306581	3204.22	-6279.96	6280.58	3.84662e-05		0.314404	4733.15	-9276.66	9277.29	9.44543e-06
260	0.261125	0.000936514	0.259289	0.26296	0.000417504		0.283191	2774	-5436.76	5437.32	0.000160591		0.251538	4395.37	-8614.67	8615.18	0.000249766
261	0.148204	0.000619747	0.146989	0.149418	0.0307104		0.317235	3443.37	-6748.69	6749.32	2.82768e-05		0.140415	4219.29	-8269.67	8269.95	0.0383592
262	0.250175	0.00100258	0.24821	0.25214	0.000293954		0.356978	2665.42	-5223.87	5224.58	2.64406e-06		0.321094	4537.25	-8892.69	8893.33	5.42838e-06
263	0.0762443	0.00127723	0.0737409	0.0787477	0.253884		0.162726	1417.54	-2778.22	2778.54	0.0219874		0.429246	3465.95	-6792.83	6793.69	2.38532e-10
264	0.294445	0.000369953	0.29372	0.295171	3.65808e-05		0.296085	1888.63	-3701.42	3702.01	3.93777e-05		0.394043	4012.87	-7864.83	7865.62	1.42013e-08
265	0.225262	0.00053816	0.224207	0.226317	0.00132536		0.181506	1761.53	-3452.42	3452.78	0.00981308		0.391682	4092.93	-8021.75	8022.53	2.20352e-08
266	0.143747	0.000578079	0.142614	0.14488	0.0403378		0.219955	3146.38	-6166.68	6167.12	0.00240392		0.173719	3325.68	-6518.16	6518.51	0.00937688
267	0.121152	0.000708683	0.119763	0.122541	0.0642633		0.246227	3011.15	-5901.61	5902.1	0.000851975		0.245703	3199.95	-6271.66	6272.15	0.000286696
268	0.124767	0.00155495	0.12172	0.127815	0.0688343		0.146937	1468.2	-2877.53	2877.82	0.043034		0.426063	3112.37	-6099.82	6100.67	2.55316e-10
269	0.194047	0.000406627	0.19325	0.194844	0.00660635		0.296957	1583.51	-3103.38	3103.98	6.96367e-05		0.404035	3799.3	-7446.22	7447.03	3.49207e-09
270	0.0949449	0.00054327	0.0938801	0.0960097	0.141252		0.206187	1518.87	-2976.78	2977.19	0.00424847		0.414808	3718.16	-7287.18	7288.01	1.1303e-09
271	0.224614	0.000263265	0.224098	0.22513	0.000743705		0.248424	2222.13	-4355.13	4355.62	0.000798855		0.335494	2777.97	-5444.49	5445.16	1.04459e-06
272	0.214692	0.00061145	0.213494	0.215891	0.00281842		0.399718	3145.89	-6165.54	6166.34	7.40624e-08		0.109752	3250.82	-6371.5	6371.72	0.0940407
273	0.20291	0.00037992	0.202165	0.203654	0.00148682		0.223611	1550.77	-3039.29	3039.73	0.00237714		0.337801	2020.91	-3960.65	3961.32	2.27511e-07
274	0.180279	0.000970356	0.178377	0.182181	0.00901752		0.152002	1710.32	-3352.08	3352.38	0.0381962		0.414678	2603.5	-5102.45	5103.27	5.22742e-10
275	0.157949	0.00054305	0.156884	0.159013	0.0128927		0.234194	1423.72	-2790.26	2790.73	0.001473		0.410622	3188.91	-6249.85	6250.67	7.66951e-10
276	0.16497	0.000492895	0.164004	0.165936	0.0159357		0.366963	2112.88	-4140.88	4141.61	1.72316e-06		0.382347	3301.86	-6471.26	6472.03	3.69506e-08
277	0.192085	0.000512912	0.191079	0.19309	0.00649328		0.330771	2869.06	-5623.03	5623.69	8.74213e-06		0.353098	3334.54	-6535.35	6536.05	3.1964e-07
278	0.162145	0.000572921	0.161022	0.163268	0.0225433		0.353789	3157.86	-6189.05	6189.76	1.27217e-06		0.12982	3068.31	-6013.76	6014.02	0.0470573
279	0.226609	0.000359705	0.225904	0.227314	0.000807183		0.168404	1618.01	-3171.13	3171.47	0.019946		0.340062	2102.79	-4121.13	4121.81	5.20715e-07
280	0.190791	0.000579303	0.189656	0.191927	0.00431622		0.26441	2027.2	-3973.05	3973.58	0.00037749		0.376472	2552.89	-5003.29	5004.04	3.80678e-08
281	0.137507	0.000756702	0.136024	0.13899	0.0379913		0.263368	2637.41	-5169.06	5169.59	0.000364165		0.178058	3410.03	-6683.48	6683.84	0.00851881
282	0.135389	0.000444906	0.134517	0.136261	0.05652		0.437637	2813.5	-5514.02	5514.9	6.97172e-09		0.371028	2816.89	-5520.73	5521.48	7.62616e-08
283	0.137215	0.000920466	0.135411	0.139019	0.0429013		0.288425	2649.64	-5193.01	5193.58	0.00011602		0.229115	3379.51	-6623.61	6624.07	0.000918582
284	0.187858	0.000450631	0.186975	0.188741	0.00769928		0.328716	3224.7	-6320.08	6320.74	6.39713e-06		0.124031	2991.98	-5864.16	5864.4	0.0594676
285	0.0854193	0.000709611	0.0840285	0.0868102	0.215745		0.348594	2739.74	-5369.54	5370.24	1.53123e-06		0.143562	2856.39	-5598.38	5598.67	0.0282257
286	0.221817	0.000672308	0.220499	0.223135	0.0026283		0.296168	3194.19	-6260.32	6260.91	8.7856e-05		0.17753	2859.98	-5605.38	5605.74	0.00837151
287	0.204315	0.000566078	0.203205	0.205424	0.00341356		0.338768	3541.95	-6941.88	6942.56	3.92769e-06		0.212684	3211.98	-6295.27	6295.69	0.00210374
288	0.213534	0.000330533	0.212886	0.214182	0.00160682		0.169821	1608.8	-3153.08	3153.42	0.0195897		0.330381	1858.65	-3642.62	3643.28	6.11395e-07
289	0.219964	0.00058803	0.218811	0.221116	0.00119177		0.367963	2086.81	-4089.78	4090.52	8.01314e-07		0.382412	2644.89	-5183.6	5184.37	2.51412e-08
290	0.238659	0.000313155	0.238046	0.239273	0.000619485		0.374728	2321.38	-4549.53	4550.28	2.96724e-07		0.393005	2043.81	-4005.47	4006.26	5.42515e-09
291	0.0822066	0.000536764	0.0811546	0.0832587	0.249171		0.31287	3323.97	-6514.67	6515.29	1.3832e-05		0.271431	3278.33	-6425.26	6425.8	9.64533e-05
292	0.173936	0.000546617	0.172864	0.175007	0.0117245		0.344451	2977.5	-5835.56	5836.24	5.03091e-06		0.191588	3494.11	-6848.26	6848.65	0.0059985
293	0.160635	0.000702959	0.159257	0.162013	0.0239275		0.282597	2935.99	-5754.26	5754.82	0.000139058		0.143933	2737.38	-5365.12	5365.41	0.0290968
294	0.0717396	0.000525882	0.0707089	0.0727703	0.257447		0.129146	1502.89	-2945.54	2945.79	0.0737216		0.402373	2193.37	-4298.6	4299.41	1.3472e-09
295	0.304485	0.000498212	0.303508	0.305461	1.46347e-05		0.215911	1594.47	-3124.95	3125.38	0.00342907		0.363625	1849.73	-3625.11	3625.83	6.44715e-08
296	0.130194	0.000440965	0.12933	0.131058	0.0450646		0.239617	1577.94	-3092.52	3093	0.00109324		0.329438	1376.42	-2697.45	2698.11	3.49476e-07
297	0.287182	0.000483224	0.286235	0.288129	4.40344e-05		0.237226	1665.84	-3264.81	3265.28	0.00121595		0.35008	1556.89	-3051.15	3051.85	1.28502e-07
298	0.248674	0.000554892	0.247587	0.249762	0.000271631		0.37325	2891.47	-5666.91	5667.65	4.438e-07		0.154215	3364.56	-6594.38	6594.69	0.0244649
299	0.166292	0.000857312	0.164612	0.167973	0.0237134		0.282968	2708.48	-5308.34	5308.9	0.000108154		0.156121	2953.87	-5789.43	5789.74	0.0208102
300	0.17251	0.000443632	0.17164	0.17338	0.0083274		0.188832	1477.69	-2896.08	2896.46	0.00851055		0.332304	1551.66	-3040.92	3041.59	2.55704e-07
301	0.247014	0.000326745	0.246373	0.247654	0.000174845		0.362857	2228.56	-4367.61	4368.34	7.70441e-07		0.345072	1167.64	-2288.23	2288.92	9.47207e-08
302	0.299172	0.000697698	0.297805	0.30054	2.50518e-05		0.390813	2812.47	-5512.05	5512.83	1.74203e-07		0.180932	3384.64	-6633.71	6634.08	0.00940076
303	0.14771	0.000430121	0.146867	0.148553	0.0221348		0.145301	1453.57	-2848.85	2849.14	0.0428696		0.322179	1177.04	-2306.68	2307.32	5.20066e-07
304	0.168443	0.000390804	0.167677	0.169209	0.00962479		0.230362	1777.41	-3483.49	3483.95	0.00134328		0.319529	1043.05	-2044.06	2044.7	5.7937e-07
305	0.203313	0.000524491	0.202285	0.204341	0.00449336		0.36304	3460.56	-6782.33	6783.06	1.08606e-06		0.267679	3246.95	-6363.75	6364.29	0.000150617
306	0.205029	0.000667205	0.203721	0.206337	0.00302229		0.364222	3126.86	-6128.28	6129.01	9.55882e-07		0.257626	3300.3	-6468.33	6468.85	0.000273386
307	0.213248	0.000561268	0.212148	0.214348	0.00221181		0.316311	3203.2	-6277.96	6278.59	1.63719e-05		0.238049	3346.18	-6558.27	6558.75	0.000757349
308	0.258036	0.000852627	0.256364	0.259707	0.000185084		0.418034	2711.27	-5313.67	5314.51	3.7061e-08		0.189223	3210.76	-6292.9	6293.28	0.00663869
309	0.0547152	0.000395389	0.0539402	0.0554901	0.412711		0.353478	3748.32	-7346.35	7347.06	2.41248e-06		0.202073	2766.45	-5422.04	5422.44	0.00352267
310	0.170694	0.000877532	0.168974	0.172414	0.0138437		0.276037	2503.58	-4906.74	4907.29	0.000133346		0.209595	3142.62	-6159.33	6159.74	0.00288163
311	0.132175	0.000510883	0.131174	0.133176	0.0453825		0.218996	1628.41	-3191.46	3191.9	0.00339746		0.303246	897.695	-1759.18	1759.79	1.92483e-06
312	0.127637	0.000702775	0.126259	0.129014	0.0525531		0.292079	2717.33	-5325.67	5326.26	0.000101164		0.240999	3215.91	-6302.94	6303.42	0.000747804
313	0.141942	0.000435178	0.141089	0.142795	0.0293081		0.100135	1488.15	-2916.67	2916.87	0.151143		0.292831	830.52	-1627.53	1628.11	4.18101e-06
314	0.0949945	0.000407859	0.0941951	0.0957939	0.155667		0.36899	3525.98	-6910.55	6911.29	5.8705e-07		0.341626	2656.23	-5205.87	5206.55	8.91341e-07
315	0.189692	0.000442862	0.188824	0.19056	0.00585551		0.350065	3490.91	-6841.83	6842.53	1.42434e-06		0.286095	3103.85	-6083.26	6083.83	6.90527e-05
316	0.1702	0.000612348	0.169	0.171401	0.0126595		0.253975	2716.46	-5324.01	5324.52	0.000760374		0.296891	3299.69	-6467.1	6467.69	4.81206e-05
317	0.277972	0.000510634	0.276971	0.278973	5.75026e-05		0.295539	1508.45	-2956.27	2956.86	4.89916e-05		0.274468	744.312	-1458.58	1459.13	1.38905e-05
318	0.204333	0.000399746	0.203549	0.205116	0.00227391		0.373658	2318.69	-4544.26	4545.01	8.40293e-07		0.189245	502.595	-984.897	985.275	0.00224575
319	0.177873	0.00045012	0.176991	0.178755	0.00603272		0.311005	1655.39	-3244.25	3244.88	1.40964e-05		0.229326	602.614	-1180.89	1181.35	0.00033188
320	0.15065	0.000561925	0.149549	0.151751	0.0354832		0.263073	2967.36	-5815.76	5816.29	0.000375277		0.348844	3457.28	-6775.92	6776.62	2.29626e-06
321	0.193921	0.000451989	0.193036	0.194807	0.00489121		0.263922	3146.27	-6166.43	6166.95	0.000235628		0.316476	3275.1	-6418.88	6419.51	1.51966e-05
322	0.29775	0.000482358	0.296805	0.298696	1.3793e-05		0.39587	2184.44	-4281.11	4281.9	5.25895e-08		0.264685	761.285	-1491.85	1492.38	5.43775e-05
323	0.230373	0.000564862	0.229266	0.23148	0.00118742		0.353062	2907.3	-5697.95	5698.66	1.43203e-06		0.331746	2345.55	-4596.95	4597.61	1.78813e-06
324	0.173841	0.00060877	0.172648	0.175034	0.00974322		0.350543	1734.29	-3398.86	3399.56	4.18995e-06		0.229419	668.78	-1310.58	1311.04	0.000403874
325	0.158025	0.000528995	0.156988	0.159062	0.0223872		0.358466	3077.77	-6032.07	6032.79	1.27703e-06		0.350178	1949.51	-3820.69	3821.39	5.96266e-07
326	0.192745	0.000653882	0.191464	0.194027	0.00479375		0.322932	3084.32	-6044.94	6045.59	1.54027e-05		0.377825	3768.58	-7386.04	7386.79	2.85822e-07
327	0.121048	0.000676663	0.119721	0.122374	0.0739103		0.340251	2845.44	-5576.72	5577.4	2.76753e-06		0.338916	1651.08	-3235.78	3236.46	1.16317e-06
328	0.0764228	0.000516637	0.0754102	0.0774355	0.253191		0.286176	2965.97	-5813.02	5813.59	6.28227e-05		0.36567	2451.37	-4804.32	4805.05	3.52063e-07
329	0.203342	0.000615806	0.202135	0.204549	0.00461504		0.360594	3217.01	-6304.98	6305.7	2.07521e-06		0.395634	4129.6	-8093.62	8094.41	7.48754e-08
330	0.12089	0.00179478	0.117372	0.124408	0.0769734		0.357566	2118.87	-4152.63	4153.34	1.25752e-06		0.398033	4089.91	-8015.83	8016.62	6.04588e-08
331	0.204657	0.000587102	0.203506	0.205808	0.0015322		0.340558	2299.06	-4505.82	4506.5	2.77606e-06		0.314948	1102.42	-2160.43	2161.06	3.61009e-06
332	0.0467735	0.000529377	0.045736	0.0478111	0.493921		0.348824	3070.99	-6018.79	6019.49	1.71374e-06		0.290464	2864.94	-5614.99	5615.57	3.98612e-05
333	0.268423	0.000580686	0.267285	0.269561	0.000103807		0.335613	2868	-5620.94	5621.62	4.13868e-06		0.337924	4431.15	-8684.72	8685.39	5.70606e-06
334	0.242367	0.000641733	0.24111	0.243625	0.000445273		0.278651	2623.51	-5141.8	5142.36	0.000179769		0.33122	4605.29	-9026.04	9026.7	8.19074e-06
335	0.298962	0.000744773	0.297502	0.300422	6.4927e-06		0.367806	2485.68	-4871.56	4872.3	4.21904e-07		0.382073	1560.32	-3057.85	3058.61	3.05425e-08
336	0.242318	0.000583992	0.241174	0.243463	0.000495792		0.346583	2707.91	-5307.16	5307.85	5.7086e-06		0.359569	4507.35	-8834.05	8834.77	1.40995e-06
337	0.164618	0.000536574	0.163566	0.16567	0.016878		0.314652	2996.53	-5872.88	5873.51	2.49583e-05		0.278649	3008.19	-5895.77	5896.33	6.65394e-05
338	0.0939794	0.000899151	0.092217	0.0957417	0.17262		0.238207	2339.96	-4586.08	4586.56	0.00135199		0.286277	4628.82	-9072.2	9072.77	7.21378e-05
339	0.296039	0.000567153	0.294927	0.29715	1.22422e-05		0.249563	2942.07	-5766.21	5766.71	0.000598968		0.291841	4814.24	-9435.62	9436.2	5.90037e-05
340	0.172226	0.000590847	0.171068	0.173384	0.0114127		0.274919	2287.64	-4483.5	4484.05	0.000201695		0.32578	4009.92	-7859.12	7859.77	6.66389e-06
341	0.107696	0.000463267	0.106788	0.108604	0.109242		0.254492	2596.78	-5089.43	5089.94	0.000504173		0.239266	3669.19	-7191.37	7191.85	0.000609733
342	6.16587e-17	0.00083297	-0.00163262	0.00163262	1		0.177041	1846.05	-3618.08	3618.44	0.0212662		0.303803	4039.92	-7917.94	7918.55	2.41486e-05
343	0.15288	0.00115924	0.150608	0.155152	0.0333989		0.0459241	1251.56	-2453.01	2453.1	0.51719		0.230131	3927.96	-7698.57	7699.03	0.00104094
344	0.139994	0.00167957	0.136702	0.143286	0.0361702		0.286388	2105.07	-4125.65	4126.22	6.57667e-05		0.251752	3634.15	-7122.68	7123.19	0.000392034
345	0.123479	0.00131874	0.120895	0.126064	0.0680424		0.181346	1685.22	-3302.85	3303.21	0.0106024		0.221271	3911.3	-7665.93	7666.37	0.00165956
346	0.132326	0.00139835	0.129585	0.135067	0.0748348		0.125658	1464.36	-2870.02	2870.27	0.091574		0.230038	3962.8	-7766.86	7767.32	0.000972419
347	0.0267363	0.00170246	0.0233995	0.0300732	0.694585		0.130586	1368.18	-2681.5	2681.76	0.0707631		0.22106	3915.25	-7673.67	7674.11	0.00163193
348	0.0605021	0.00195528	0.0566697	0.0643344	0.353279		0.190323	1373.32	-2691.52	2691.9	0.00879591		0.224552	3879.46	-7603.52	7603.97	0.00130816
349	0.175774	0.000809887	0.174186	0.177361	0.00945245		0.250571	1732.15	-3394.76	3395.26	0.000666158		0.241197	3866	-7577.12	7577.6	0.000498797
350	0.183574	0.00291479	0.177861	0.189287	0.00716451		0.220056	1543.64	-3025.31	3025.75	0.00232805		0.270769	3158.64	-6190.66	6191.21	8.45047e-05
351	0.272814	0.000873	0.271103	0.274525	8.11124e-05		0.334703	2830.38	-5547.21	5547.88	6.32348e-06		0.301801	4411.63	-8646.49	8647.1	1.55115e-05
352	0.312255	0.0022188	0.307906	0.316603	1.73809e-05		0.194525	2362.86	-4631.01	4631.4	0.0078576		0.307595	3080.02	-6036.53	6037.15	7.94353e-06
353	0.355491	0.00103419	0.353464	0.357518	3.6457e-07		0.311148	2690.99	-5274.03	5274.65	2.10962e-05		0.301709	3202.18	-6275.97	6276.57	1.11894e-05
354	0.295034	0.00107954	0.292918	0.29715	2.34417e-05		0.347356	2827.32	-5541.2	5541.89	3.13345e-06		0.312193	4310.86	-8448.97	8449.6	7.70604e-06
355	0.145126	0.00149701	0.142191	0.14806	0.0336407		0.184259	2295.24	-4498.49	4498.85	0.0140259		0.340513	2929.94	-5742.34	5743.02	1.27581e-06
356	0.208221	0.00044886	0.207342	0.209101	0.00173147		0.247819	2706.18	-5303.86	5304.36	0.000612555		0.335257	1397.93	-2739.61	2740.28	1.30629e-06
357	0.19767	0.000818219	0.196067	0.199274	0.00346491		0.310292	1775.44	-3479.55	3480.17	1.85042e-05		0.349306	1160.31	-2273.86	2274.56	2.87412e-07
358	0.257137	0.00053193	0.256095	0.25818	0.000156361		0.365485	2879.24	-5642.94	5643.68	1.18562e-06		0.373066	1295.21	-2538.24	2538.98	1.02899e-07
359	0.202693	0.000505785	0.201702	0.203684	0.00297134		0.342648	2545.01	-4987.88	4988.56	4.50971e-06		0.284006	1028.34	-2015.26	2015.83	1.75844e-05
360	0.214557	0.000628917	0.213324	0.21579	0.00169426		0.339943	2709.58	-5310.44	5311.12	4.47338e-06		0.188153	2215.5	-4342.19	4342.57	0.0058285
361	0.123823	0.00108082	0.121704	0.125941	0.0726001		0.278328	1686.81	-3305.87	3306.43	0.000123972		0.2879	1988.69	-3897.54	3898.12	3.74877e-05
362	0.190314	0.000989779	0.188374	0.192254	0.00621143		0.290656	2124.79	-4164.3	4164.88	9.94014e-05		0.185989	2051.86	-4021.46	4021.83	0.00599495
363	0.162987	0.000656275	0.161701	0.164273	0.016768		0.310994	2329.44	-4565.39	4566.01	2.15455e-05		0.21828	2739.8	-5369.79	5370.23	0.00174186
364	0.0915025	0.00066353	0.090202	0.0928031	0.175315		0.279961	2568.9	-5034.76	5035.32	7.49285e-05		0.380159	3470.53	-6801.86	6802.62	6.4926e-08
365	0.143189	0.000790501	0.141639	0.144738	0.0427103		0.359185	2929.96	-5742.36	5743.08	1.47785e-06		0.394576	2911.74	-5706.62	5707.4	1.56536e-08
366	0.186003	0.00143237	0.183196	0.188811	0.00667203		0.233045	1592.76	-3121.58	3122.04	0.00166866		0.344148	3937.08	-7716.33	7717.02	6.91667e-07
367	0.150091	0.000758948	0.148604	0.151579	0.0216274		0.3263	3210.15	-6291.57	6292.22	8.28953e-06		0.342831	3579.18	-7014.85	7015.54	6.73279e-07
368	0.230271	0.000856115	0.228593	0.231949	0.000653781		0.288766	2337.77	-4581.74	4582.32	6.61758e-05		0.354554	3723.24	-7297.2	7297.9	3.38677e-07
369	0.202438	0.0016457	0.199213	0.205664	0.0038571		0.222736	1898.63	-3721.09	3721.54	0.00236607		0.337759	3983.14	-7806.62	7807.29	1.01762e-06
370	0.260411	0.00284771	0.25483	0.265993	0.000319724		0.192819	2033.27	-3985.02	3985.4	0.0086837		0.318902	3244.97	-6359.82	6360.46	3.73402e-06
371	0.324055	0.00123985	0.321625	0.326485	3.51363e-06		0.31398	2481.87	-4864.15	4864.78	2.47108e-05		0.321006	3571.57	-6999.96	7000.6	3.16076e-06
372	0.186263	0.00110493	0.184097	0.188428	0.00721111		0.249454	1828.92	-3584.43	3584.93	0.000862525		0.326723	1746.5	-3422.81	3423.47	3.95741e-06
373	0.179168	0.000578821	0.178034	0.180303	0.00625423		0.3557	2803.41	-5494.33	5495.04	2.76207e-06		0.346235	1076.33	-2109.26	2109.95	2.60318e-07
374	0.203181	0.00113714	0.200952	0.20541	0.0030806		0.375824	2258.24	-4425.77	4426.53	5.1709e-07		0.318654	1974.87	-3870.43	3871.06	7.69005e-06
375	0.284412	0.000646099	0.283146	0.285678	3.68065e-05		0.297783	2550.08	-4997.86	4998.45	0.000108883		0.329402	1489.36	-2918.82	2919.48	2.71092e-06
376	0.271998	0.000684837	0.270656	0.273341	8.93858e-05		0.396847	2315.81	-4538.59	4539.38	9.57687e-08		0.373313	1480.32	-2901.05	2901.8	1.34282e-07
377	0.154031	0.000563728	0.152926	0.155136	0.0241204		0.361217	3010.65	-5900.51	5901.24	1.05961e-06		0.229202	2427.8	-4758.26	4758.72	0.00107702
378	0.128928	0.000697198	0.127562	0.130295	0.0546525		0.208205	2229.39	-4369.4	4369.81	0.00320215		0.349511	3901.97	-7647.51	7648.21	6.11827e-07
379	0.107738	0.00252268	0.102794	0.112683	0.117319		0.217119	2033.39	-3985.23	3985.66	0.00357036		0.327549	3422.43	-6707.64	6708.29	2.2209e-06
380	0.139525	0.00160248	0.136385	0.142666	0.0380861		0.180887	2258.96	-4427.38	4427.74	0.0117211		0.317962	2605.95	-5107.34	5107.98	6.68887e-06
381	0.264469	0.00159027	0.261352	0.267586	0.000284976		0.307842	2201.76	-4315.14	4315.76	4.65657e-05		0.302088	2826.33	-5539.3	5539.91	2.06612e-05
382	0.337818	0.000925954	0.336004	0.339633	1.78115e-06		0.367733	1963.28	-3847.66	3848.4	7.76257e-07		0.385933	1504.27	-2947.98	2948.76	6.65794e-08
383	0.348448	0.000695011	0.347086	0.34981	5.82479e-07		0.381494	2407.48	-4718.28	4719.04	4.20244e-07		0.378783	1693.4	-3318.69	3319.44	1.42745e-07
384	0.220168	0.000535942	0.219118	0.221218	0.00108703		0.284024	2776.96	-5442.56	5443.13	0.000119948		0.344523	2300.67	-4508.97	4509.66	2.25983e-06
385	0.144924	0.00110986	0.142749	0.147099	0.0247805		0.208731	1759.65	-3448.71	3449.12	0.00343666		0.335925	4081.89	-8000.17	8000.84	1.42034e-06
386	0.216686	0.000677469	0.215358	0.218014	0.00268731		0.287063	2718.21	-5327.4	5327.98	6.79288e-05		0.23191	3636.07	-7126.47	7126.93	0.000931473
387	0.0792387	0.00136937	0.0765548	0.0819227	0.247817		0.280011	1963.18	-3847.55	3848.11	0.00015719		0.306588	4346.05	-8517.95	8518.56	1.20662e-05
388	0.261932	0.000916224	0.260137	0.263728	0.000240075		0.352738	3201.28	-6274.16	6274.86	2.74589e-06		0.285289	3831.2	-7508.87	7509.44	5.56795e-05
389	0.219337	0.00120322	0.216978	0.221695	0.00182394		0.333139	2835.72	-5557.68	5558.34	7.72339e-06		0.303939	4258.89	-8347.12	8347.73	1.5241e-05
390	0.0982968	0.00179423	0.0947802	0.101814	0.144011		0.317092	2428.95	-4760.42	4761.06	4.15154e-05		0.323248	3853.67	-7552.87	7553.52	3.6416e-06
391	0.231595	0.000971274	0.229692	0.233499	0.000762773		0.283346	2246.57	-4402.99	4403.56	0.00017934		0.322682	1847.24	-3620.27	3620.91	5.49976e-06
392	0.316427	0.000839663	0.314781	0.318073	7.82154e-06		0.282921	1932.19	-3786.81	3787.38	9.4626e-05		0.343075	1660.16	-3253.57	3254.26	1.36434e-06
393	0.36087	0.000896653	0.359113	0.362628	3.85239e-07		0.416658	2106.37	-4128.07	4128.9	1.62896e-08		0.373463	1740.37	-3410.75	3411.5	2.07205e-07
394	0.116116	0.000714481	0.114715	0.117516	0.0758388		0.324304	2261.66	-4432.53	4433.18	1.00775e-05		0.193376	2583.79	-5064.04	5064.42	0.00568994
395	0.26078	0.00094395	0.25893	0.26263	0.000201625		0.234877	2381.29	-4667.09	4667.56	0.00144557		0.350316	2292.37	-4492.69	4493.4	8.31427e-07
396	0.264765	0.000813906	0.26317	0.26636	0.000157876		0.341575	2119.52	-4153.92	4154.6	5.3066e-06		0.343936	1924.08	-3770.85	3771.54	1.34234e-06
397	0.364094	0.000868192	0.362393	0.365796	3.76507e-07		0.44615	1998.46	-3916.54	3917.43	1.07172e-09		0.358474	2021.46	-3961.7	3962.42	6.14597e-07
398	0.151923	0.00100463	0.149954	0.153892	0.0304484		0.342506	2208.73	-4328.77	4329.45	8.03497e-06		0.244606	2505.2	-4909.95	4910.44	0.000486633
399	0.231486	0.000893028	0.229736	0.233236	0.00138815		0.326118	2091.27	-4098.56	4099.22	8.30155e-06		0.226804	3296.21	-6460.34	6460.8	0.000971121
400	0.213708	0.000658494	0.212417	0.214998	0.00210542		0.367663	2493.23	-4886.36	4887.1	6.70361e-07		0.226502	3095	-6065.97	6066.43	0.00101711
401	0.0969703	0.00110461	0.0948053	0.0991354	0.150745		0.285105	2000.32	-3920.34	3920.91	8.33786e-05		0.320256	4211.71	-8254.63	8255.27	4.48091e-06
402	0.194306	0.00117137	0.19201	0.196602	0.00732121		0.290305	2456.93	-4815.29	4815.87	0.000135655		0.353327	3111.89	-6098.95	6099.66	7.23444e-07
403	0.208726	0.00117892	0.206415	0.211037	0.00285308		0.200558	2406.68	-4716.89	4717.29	0.00571083		0.371808	3015.85	-5910.69	5911.44	1.36396e-07
404	0.273513	0.000988409	0.271575	0.27545	0.00011746		0.24573	2229.48	-4369.54	4370.03	0.000811743		0.358007	2516.2	-4931.39	4932.11	4.02883e-07
405	0.340651	0.000805192	0.339073	0.342229	1.97419e-06		0.406639	2229.78	-4369.96	4370.78	4.43569e-08		0.346052	2264.6	-4438.27	4438.96	1.18265e-06
406	0.155879	0.000860137	0.154193	0.157565	0.0279495		0.305215	2267.74	-4444.47	4445.08	3.05732e-05		0.261797	2605.36	-5106.24	5106.77	0.000153446
407	0.113327	0.000517795	0.112313	0.114342	0.0888		0.27549	2778.68	-5445.94	5446.49	0.000146639		0.262382	2546.24	-4990.37	4990.89	0.000189464
408	0.100707	0.000929901	0.0988841	0.102529	0.135939		0.249886	1944.17	-3810.32	3810.82	0.000469233		0.222078	2712.06	-5315.42	5315.86	0.00138532
409	0.0765696	0.000698378	0.0752007	0.0779384	0.241083		0.282619	1978.91	-3878.38	3878.95	6.71638e-05		0.22882	3083.06	-6042.57	6043.03	0.000925908
410	0.26596	0.00116353	0.263679	0.26824	0.000151883		0.349288	2053.89	-4025.28	4025.97	2.39054e-06		0.370847	3044.75	-5967.34	5968.08	1.18091e-07
411	0.189368	0.000682246	0.18803	0.190705	0.00620314		0.421491	2554.34	-5006.08	5006.93	8.14795e-09		0.329238	2719.45	-5329.79	5330.45	4.08288e-06
412	0.200735	0.00067779	0.199407	0.202064	0.00280399		0.352833	2557.53	-5012.41	5013.11	1.89408e-06		0.337206	2494.67	-4889.22	4889.89	3.12481e-06
413	0.179225	0.000549647	0.178148	0.180302	0.00951467		0.356932	2774.13	-5436.94	5437.65	8.68681e-07		0.214623	2958.51	-5798.46	5798.89	0.00200198
414	0.196006	0.00110692	0.193836	0.198176	0.00512211		0.292337	2293.56	-4495.09	4495.67	8.036e-05		0.363415	3177.06	-6226.67	6227.4	3.19494e-07
415	0.267132	0.00113277	0.264911	0.269352	0.000136003		0.234539	2375.21	-4655.18	4655.65	0.0012361		0.376064	2997.44	-5874.61	5875.36	8.19829e-08
416	0.270599	0.000846978	0.268939	0.272259	0.000186595		0.3518	2495.23	-4890.3	4891	8.42048e-07		0.363512	3080.16	-6036.75	6037.48	2.10603e-07
417	0.19032	0.00106504	0.188233	0.192408	0.00550017		0.347393	1965.45	-3851.93	3852.63	2.73407e-06		0.230601	2814.52	-5516.23	5516.69	0.000808176
418	0.203987	0.00119457	0.201646	0.206328	0.00430925		0.279207	1844.87	-3615.67	3616.22	0.000102625		0.252421	2703.63	-5298.86	5299.37	0.000254073
419	0.201946	0.00108414	0.199821	0.204071	0.00514767		0.362351	1861.22	-3647.63	3648.35	9.62688e-07		0.239277	2985.71	-5851.75	5852.23	0.000538206
420	0.238359	0.000816435	0.236759	0.239959	0.000369636		0.214323	1736.66	-3403.64	3404.07	0.00292151		0.245235	4032.18	-7902.83	7903.32	0.000494893
421	0.166438	0.00114785	0.164188	0.168688	0.0132798		0.297231	2500.82	-4901.31	4901.9	4.04545e-05		0.255697	4549.53	-8916.82	8917.33	0.000264819
422	0.163452	0.00077456	0.161934	0.164971	0.0122092		0.268934	2279.72	-4467.98	4468.52	0.000180803		0.232366	4363.42	-8552.07	8552.54	0.000952092
423	0.133851	0.00166234	0.130593	0.137109	0.0458626		0.157313	1854.67	-3635	3635.31	0.0256469		0.281501	4904.08	-9611.72	9612.28	7.79565e-05
424	0.189685	0.0011059	0.187518	0.191853	0.00810413		0.286688	1879.63	-3683.79	3684.36	9.94062e-05		0.264632	2873.52	-5631.83	5632.36	9.3457e-05
425	0.24387	0.00112036	0.241674	0.246066	0.0005203		0.320192	1672.33	-3277.45	3278.09	2.20825e-05		0.260249	2986.03	-5852.36	5852.88	0.000151925
426	0.154148	0.000927994	0.152329	0.155967	0.0262261		0.285009	1885.31	-3694.92	3695.49	0.000154638		0.264776	3277.82	-6424.26	6424.79	0.000127093
427	0.18805	0.000807691	0.186467	0.189633	0.00518306		0.279696	1834.27	-3594.89	3595.45	0.000131859		0.259537	3385.67	-6635.65	6636.17	0.000172788
428	0.173701	0.000640268	0.172446	0.174956	0.0116012		0.300944	3223.67	-6318.09	6318.69	7.56002e-05		0.295474	2993.18	-5866.34	5866.93	3.82736e-05
429	0.237472	0.000800324	0.235904	0.239041	0.000821564		0.342552	2735.09	-5360.43	5361.12	1.77919e-06		0.377565	3219.31	-6309.47	6310.23	6.63357e-08
430	0.138559	0.000806477	0.136978	0.140139	0.0525928		0.431068	2973.92	-5828.45	5829.31	1.41565e-09		0.381969	3986.71	-7813.57	7814.33	1.84065e-07
431	0.223436	0.000441892	0.22257	0.224302	0.00162622		0.35911	3364.25	-6593.57	6594.29	9.29062e-07		0.377117	4393.96	-8611.78	8612.54	2.21891e-07
432	0.236184	0.00095939	0.234304	0.238064	0.00060485		0.328271	2208.8	-4328.92	4329.58	8.82744e-06		0.221242	2874.32	-5633.45	5633.89	0.00138397
433	0.144683	0.000862219	0.142993	0.146373	0.029452		0.315249	2179.52	-4271.54	4272.17	1.49855e-05		0.25677	2953.87	-5789.33	5789.84	0.000133786
434	0.215284	0.000748079	0.213818	0.21675	0.0020686		0.295081	2114.17	-4143.48	4144.07	9.15484e-05		0.281806	3323.68	-6514.13	6514.69	4.32115e-05
435	0.229165	0.000523613	0.228139	0.230191	0.000435614		0.331171	1931.54	-3785.49	3786.15	1.25301e-05		0.277795	3952.82	-7747.25	7747.8	7.73296e-05
436	0.14221	0.000632579	0.14097	0.14345	0.0372271		0.356799	3042.97	-5963.86	5964.58	1.82213e-06		0.312422	3046.74	-5971.3	5971.92	1.4211e-05
437	0.204294	0.000960246	0.202412	0.206176	0.0042055		0.364931	2632.54	-5159.41	5160.14	4.8099e-07		0.365891	3289.26	-6446.58	6447.32	2.47178e-07
438	0.268719	0.00142733	0.265921	0.271516	0.000159503		0.325502	1995.95	-3911.74	3912.39	6.94824e-06		0.3746	3135.11	-6144.44	6145.19	1.00301e-07
439	0.275767	0.00121842	0.273379	0.278155	0.00013305		0.350856	2433.77	-4769.84	4770.54	1.59568e-06		0.371351	3235.5	-6341.21	6341.95	1.41747e-07
440	0.202466	0.000878365	0.200744	0.204187	0.00379008		0.333299	2617.56	-5130.08	5130.75	6.97943e-06		0.259103	3896.02	-7635.94	7636.46	0.000235557
441	0.198429	0.00114834	0.196178	0.200679	0.00677922		0.382884	2111.08	-4137.33	4138.1	2.56947e-07		0.225473	3070.23	-6017.43	6017.88	0.000840764
442	0.0993399	0.000679526	0.0980081	0.100672	0.130359		0.358098	2315.97	-4538.94	4539.66	1.90778e-06		0.276197	3178.01	-6228.62	6229.18	4.68509e-05
443	0.171173	0.00068947	0.169822	0.172525	0.0142909		0.337294	3028.82	-5936.15	5936.82	5.16433e-06		0.273692	3974.79	-7790.31	7790.86	0.000107772
444	0.179898	0.000713744	0.178499	0.181296	0.0109911		0.415389	2495.5	-4890.76	4891.6	1.70024e-08		0.235658	3588.4	-7033.03	7033.5	0.000656634
445	0.121178	0.00204346	0.117173	0.125183	0.0822088		0.371884	2064.61	-4046.26	4047.01	6.99685e-07		0.391155	4121.65	-8078.04	8078.83	9.6163e-08
446	0.0779949	0.000778559	0.076469	0.0795209	0.25904		0.280134	2286.95	-4482.14	4482.7	0.000137901		0.229258	3113.42	-6102.07	6102.53	0.00058011
447	0.178548	0.000482656	0.177602	0.179494	0.00981042		0.263068	2905.01	-5693.56	5694.08	0.000299539		0.327922	4416.23	-8655.48	8656.14	3.45406e-06
448	0.240229	0.00109942	0.238074	0.242384	0.000473622		0.329099	1900.9	-3725.43	3726.09	1.13181e-05		0.264473	3919.23	-7681.43	7681.96	0.000160084
449	0.0547365	0.00051528	0.0537265	0.0557464	0.389819		0.291471	2076.67	-4069.98	4070.56	6.97066e-05		0.252863	3099.49	-6074.75	6075.25	0.000186341
450	0.141393	0.000822672	0.139781	0.143006	0.0380104		0.234091	2011.25	-3941.82	3942.28	0.00131892		0.287845	4045.33	-7928.56	7929.13	3.91808e-05
451	0.152845	0.000602733	0.151664	0.154027	0.0202813		0.196344	1490.68	-2921.54	2921.93	0.00773138		0.219648	3916.04	-7675.22	7675.66	0.00149176
452	0.0789774	0.000728106	0.0775503	0.0804045	0.214465		0.280967	1401.69	-2747.03	2747.59	0.00025097		0.214933	4303.6	-8434.84	8435.27	0.0019858
453	0.0208027	0.00119917	0.0184523	0.0231531	0.744783		0.196927	1663.72	-3260.69	3261.09	0.00833103		0.33307	4312.93	-8453.01	8453.68	2.17252e-06
454	0.121244	0.000866823	0.119545	0.122943	0.0557493		0.256672	2055.33	-4028.19	4028.7	0.000648668		0.344418	4311.07	-8449.35	8450.04	8.89601e-07
455	0.199411	0.000467486	0.198495	0.200327	0.00259767		0.357292	1786.47	-3501.12	3501.84	1.63397e-06		0.235225	3316.59	-6500.28	6500.75	0.000554609
456	0.115676	0.000574165	0.114551	0.116802	0.0737126		0.289774	1576.86	-3090.36	3090.94	9.78084e-05		0.194976	4324.11	-8475.06	8475.45	0.00482212
457	0.135384	0.000610249	0.134188	0.13658	0.0329449		0.310005	1946.11	-3814.07	3814.69	4.01096e-05		0.232069	4765.06	-9339.29	9339.75	0.000869996
458	0.180423	0.000865813	0.178726	0.18212	0.0103573		0.250777	2191.07	-4294.25	4294.75	0.000588089		0.336648	4394.63	-8613.14	8613.81	1.70957e-06
459	0.10824	0.000659952	0.106947	0.109534	0.113566		0.3254	1322.13	-2591.05	2591.7	1.19411e-05		0.225453	3080.58	-6037.71	6038.16	0.000882399
460	0.14458	0.00080763	0.142997	0.146163	0.0265703		0.0981922	1170.71	-2294.49	2294.69	0.184239		0.213223	4109.37	-8054.15	8054.58	0.00210157
461	0.0220442	0.000815978	0.0204449	0.0236435	0.733526		0.294852	2093.25	-4102.48	4103.06	7.2911e-05		0.299338	4140.16	-8114.41	8115.01	2.76528e-05
462	0.186958	0.000651707	0.18568	0.188235	0.00601726		0.348753	1330.88	-2608.18	2608.87	7.34626e-06		0.192388	4016.21	-7871.58	7871.96	0.00524413
463	0.104083	0.000512857	0.103078	0.105088	0.120997		0.326701	2743.51	-5376.95	5377.61	7.38302e-06		0.267023	4108.94	-8053.26	8053.79	0.000123143
464	0.106624	0.000745868	0.105162	0.108086	0.106616		0.243779	1299.72	-2547.21	2547.69	0.000730594		0.249294	2980.59	-5841.71	5842.21	0.000250626
465	0.0557949	0.000527787	0.0547605	0.0568294	0.390511		0.328455	1828.18	-3582.9	3583.56	7.18294e-06		0.270115	3331.7	-6529.86	6530.4	9.23678e-05
466	0.184045	0.00067234	0.182727	0.185362	0.00716137		0.326918	1231.33	-2413.08	2413.73	1.8836e-05		0.196866	3604.56	-7064.74	7065.13	0.00409817
467	0.0191053	0.000589419	0.01795	0.0202606	0.775354		0.309276	1643.87	-3221.68	3222.29	3.56052e-05		0.24436	3066.17	-6009.45	6009.94	0.000351713
468	0.103861	0.000553638	0.102776	0.104947	0.114836		0.294551	1513.05	-2965.28	2965.87	8.78239e-05		0.215197	3219.47	-6309.95	6310.38	0.0016513
469	0.0819003	0.000474471	0.0809703	0.0828302	0.210973		0.301699	1648.29	-3230.35	3230.95	4.78384e-05		0.192024	3831.14	-7508.84	7509.23	0.00572783
470	0.0722419	0.000665315	0.0709379	0.073546	0.273		0.212718	2213.97	-4339.17	4339.59	0.00313724		0.19437	4368.76	-8562.58	8562.96	0.00654105
471	0.0725323	0.000738971	0.0710839	0.0739807	0.275263		0.213735	2048.43	-4014.71	4015.14	0.0035894		0.245497	5982.87	-11726.2	11726.7	0.00034988
472	0.120563	0.000684659	0.119221	0.121905	0.0745825		0.331369	1979.59	-3879.67	3880.33	8.36903e-06		0.28051	4022.84	-7884.49	7885.05	8.4587e-05
473	0.153187	0.00094067	0.151343	0.155031	0.0230274		0.29015	2496.2	-4892.26	4892.84	9.69727e-05		0.404365	4208.06	-8247.39	8248.2	3.63288e-08
474	0.098445	0.000611087	0.0972473	0.0996427	0.140004		0.380117	2450	-4801.62	4802.38	1.38079e-07		0.254935	4489.43	-8799.03	8799.54	0.000335789
475	0.0577049	0.000543803	0.0566391	0.0587708	0.380377		0.302808	2066.95	-4050.92	4051.52	3.17502e-05		0.248021	3243.39	-6356.8	6357.29	0.000269695
476	0.0545925	0.000756993	0.0531088	0.0560762	0.403962		0.307845	2158.6	-4230.55	4231.16	3.36956e-05		0.234831	3894.47	-7632.93	7633.4	0.000711514
477	0.154568	0.000852778	0.152896	0.156239	0.0211096		0.384697	2533.4	-4965.08	4965.85	1.21388e-07		0.21906	4534.47	-8887.34	8887.78	0.00206841
478	0.0472576	0.00119891	0.0449077	0.0496074	0.459591		0.157346	2065.82	-4048.85	4049.16	0.0303717		0.203018	3840.2	-7526.59	7527	0.00216018
479	0.140048	0.00098323	0.13812	0.141975	0.0389258		0.261997	1619.57	-3174.1	3174.62	0.000474184		0.159568	2957.01	-5795.58	5795.9	0.0195982
480	0.137283	0.00102921	0.135265	0.1393	0.0392197		0.340316	1878.55	-3681.62	3682.3	5.62135e-06		0.234444	4234.7	-8299.78	8300.25	0.000976862
481	0.120962	0.000881335	0.119235	0.12269	0.0600872		0.272086	1997.79	-3915.4	3915.94	0.000222949		0.157012	3457.35	-6776.25	6776.56	0.0199751
482	0.189557	0.00127912	0.18705	0.192064	0.00337966		0.222163	1334.69	-2615.77	2616.21	0.00212441		0.160398	3142.31	-6158.77	6159.09	0.0171131
483	0.103831	0.000968115	0.101933	0.105728	0.107813		0.308309	1702.77	-3337.12	3337.74	2.89193e-05		0.132466	2898.4	-5680.73	5681	0.0498943
484	0.175367	0.0010899	0.173231	0.177503	0.00590885		0.294653	1406.25	-2755.96	2756.54	0.000103462		0.184801	3255.65	-6380.89	6381.26	0.00668043
485	0.141174	0.00141093	0.138408	0.143939	0.0256043		0.382716	1470.96	-2882.7	2883.46	2.54854e-07		0.235059	3241.9	-6353.89	6354.36	0.000669947
486	0.0950782	0.00138341	0.0923667	0.0977897	0.137973		0.190703	1684.21	-3300.86	3301.24	0.012018		0.272594	3141.16	-6156.4	6156.95	5.34628e-05
487	0.0541715	0.00113897	0.0519391	0.0564039	0.399842		0.210515	1719.69	-3370.38	3370.8	0.00440158		0.268527	3380.29	-6625.1	6625.64	0.00012701
488	0.169369	0.00193308	0.16558	0.173158	0.00859568		0.242627	1629.16	-3192.91	3193.4	0.0010015		0.422822	3101.38	-6078.28	6079.13	1.11953e-09
489	0.147552	0.000852163	0.145881	0.149222	0.0277964		0.337877	2521.03	-4940.88	4941.56	4.47341e-06		0.253158	3862.13	-7569.52	7570.03	0.000226207
490	0.129467	0.000677825	0.128139	0.130796	0.0528088		0.293222	2755.22	-5399.94	5400.52	7.98378e-05		0.240658	4428.37	-8679.36	8679.85	0.000340292
491	0.237097	0.00117136	0.234801	0.239393	0.000477188		0.275411	2251.79	-4413.23	4413.78	0.000232759		0.265951	3851.04	-7547.77	7548.3	0.000118132
492	0.117932	0.000458954	0.117032	0.118831	0.0864705		0.340276	3745.08	-7340.02	7340.7	1.79424e-06		0.148926	3734.32	-7319.12	7319.42	0.0257107
493	0.0353514	0.000530968	0.0343107	0.0363921	0.60038		0.300322	3391.47	-6646.98	6647.58	4.37422e-05		0.206096	4894.83	-9593.66	9594.07	0.0018838
494	0.240216	0.000443665	0.239347	0.241086	0.000678472		0.373784	3118.06	-6111.02	6111.77	1.77459e-07		0.295802	4993.76	-9787.47	9788.07	1.8086e-05
495	0.131965	0.00041469	0.131152	0.132778	0.0521043		0.353887	2910.78	-5704.77	5705.48	1.29205e-06		0.320679	4334.95	-8496.18	8496.82	2.95008e-06
496	0.128055	0.000657271	0.126766	0.129343	0.0621653		0.425239	2747.81	-5385.28	5386.13	3.52855e-09		0.241455	5112.99	-10021.2	10021.7	0.000401647
497	0.154646	0.000485812	0.153694	0.155598	0.0297771		0.209071	1819.87	-3566.74	3567.15	0.00452429		0.114119	2713.15	-5317.66	5317.89	0.0810289
498	0.239901	0.00208766	0.235809	0.243993	0.000577367		0.063467	1751.07	-3432.03	3432.16	0.364651		0.275928	3876.1	-7596.88	7597.43	7.40159e-05
499	0.119356	0.000495806	0.118384	0.120327	0.0780462		0.239765	1431.97	-2806.42	2806.9	0.00103261		0.148203	2407.92	-4719.37	4719.67	0.0224104
500	0.230404	0.000667079	0.229097	0.231712	0.000889309		0.309931	2953.22	-5788	5788.62	3.15938e-05		0.207027	3657.39	-7168.28	7168.69	0.00220262
501	0.157224	0.0003988	0.156442	0.158005	0.0229809		0.198491	1918.55	-3760.16	3760.56	0.00666983		0.223098	3256.44	-6382.4	6382.85	0.000926068
502	0.225241	0.000327043	0.2246	0.225882	0.00165636		0.382972	2633.5	-5161.28	5162.04	2.62661e-07		0.174416	3347.73	-6561.38	6561.73	0.00861114
503	0.191176	0.00112399	0.188973	0.193379	0.00327153		0.287925	2418.77	-4740.5	4741.08	8.36046e-05		0.256197	3723.26	-7297.33	7297.85	0.00019967
504	0.0686308	0.00126693	0.0661476	0.071114	0.302311		0.157721	1667.04	-3267.24	3267.56	0.0314489		0.301497	4236.85	-8303.92	8304.53	8.94923e-06
505	0.222787	0.000707855	0.221399	0.224174	0.000850182		0.346926	3070.44	-6017.72	6018.41	2.03121e-06		0.232349	3530.65	-6919.84	6920.31	0.000678498
506	0.186497	0.000492411	0.185532	0.187462	0.0048285		0.40964	2978.53	-5837.51	5838.33	2.12735e-08		0.196465	3845.94	-7537.85	7538.24	0.00451593
507	0.0455581	0.00126732	0.0430742	0.0480421	0.472072		0.182098	1471.22	-2883.41	2883.77	0.012226		0.271319	4219.99	-8270.91	8271.45	6.46151e-05
508	0.219956	0.000549903	0.218878	0.221034	0.000860923		0.402338	3523.16	-6904.99	6905.8	3.4131e-08		0.20342	3515.52	-6890.22	6890.62	0.00283144
509	0.194682	0.000420574	0.193857	0.195506	0.00414061		0.372154	3730.94	-7312.27	7313.01	2.54615e-07		0.147205	3733.58	-7317.67	7317.96	0.0310607
510	0.175488	0.000385322	0.174733	0.176243	0.00870585		0.33657	3314.81	-6496.69	6497.36	1.91299e-06		0.152066	3877.37	-7599.49	7599.8	0.0274883
511	0.341166	0.000883117	0.339435	0.342897	1.94851e-06		0.36175	3066.09	-6009.17	6009.9	8.95279e-07		0.292191	3135.44	-6145.17	6145.75	2.16271e-05
512	0.142313	0.000303602	0.141718	0.142908	0.0343549		0.306451	2351.3	-4608.24	4608.85	1.76596e-05		0.207849	3209.03	-6289.49	6289.91	0.00291036
513	0.11434	0.000289477	0.113773	0.114908	0.0809213		0.312732	3307.68	-6482.74	6483.37	1.47307e-05		0.230392	3807.46	-7462.39	7462.85	0.000842955
514	0.0748008	0.000487246	0.0738458	0.0757558	0.245413		0.25352	2094.03	-4104.05	4104.55	0.000819657		0.281519	4232.95	-8296.3	8296.86	4.70822e-05
515	0.285494	0.00160697	0.282344	0.288643	1.88169e-05		0.234698	2413.3	-4729.83	4730.3	0.00114457		0.301425	2627.75	-5150.09	5150.69	2.25929e-05
516	0.303889	0.000611032	0.302691	0.305086	2.30546e-05		0.358783	3392.67	-6649.27	6649.99	1.40375e-06		0.278944	3062.17	-6001.57	6002.13	8.50379e-05
517	0.223766	0.00031915	0.22314	0.224391	0.00188561		0.309768	2037.75	-3993.68	3994.3	2.26534e-05		0.143351	3097.17	-6070.31	6070.6	0.0300178
518	0.232681	0.000376211	0.231943	0.233418	0.00143457		0.209231	2270.96	-4450.87	4451.29	0.00365935		0.238981	3374.64	-6614.06	6614.53	0.000403525
519	0.164824	0.000649785	0.163551	0.166098	0.012573		0.253495	1904.1	-3731.78	3732.29	0.00091241		0.203515	4066.95	-7971.02	7971.43	0.00271107
520	0.22629	0.000446508	0.225414	0.227165	0.000986919		0.366305	3817.15	-7481.25	7481.98	3.57739e-07		0.138736	3288.89	-6446.09	6446.36	0.0451459
521	0.1557	0.00043874	0.15484	0.15656	0.0234805		0.385131	3708.25	-7267.78	7268.56	1.43858e-07		0.26783	3281.75	-6431.96	6432.5	0.000110983
522	0.204958	0.000332418	0.204306	0.205609	0.00375472		0.383582	1831.61	-3589.57	3590.34	6.18121e-08		0.150095	2968.03	-5817.19	5817.49	0.0276806
523	0.227048	0.000565868	0.225939	0.228157	0.000925036		0.394081	3127.45	-6129.41	6130.2	3.06751e-08		0.196732	3159.9	-6193.21	6193.6	0.00435353
524	0.216677	0.000344489	0.216002	0.217352	0.00278538		0.287348	1856.17	-3637.81	3638.38	7.89252e-05		0.134565	2934.07	-5750.64	5750.91	0.0426237
525	0.274806	0.00210028	0.27069	0.278923	7.94187e-05		0.150497	2034.51	-3987.49	3987.79	0.0372547		0.290787	2933.41	-5749.19	5749.77	2.58333e-05
526	0.18174	0.000307139	0.181138	0.182342	0.00792559		0.329563	2014.56	-3948.21	3948.87	4.41561e-06		0.172692	2768.7	-5426.48	5426.82	0.0123688
527	0.214932	0.000342354	0.214261	0.215603	0.00246808		0.193426	2057.77	-4033.04	4033.42	0.00653157		0.138996	2804.82	-5497.31	5497.59	0.0359294
528	0.167031	0.00033078	0.166383	0.167679	0.0185533		0.378189	3791.14	-7430.26	7431.01	2.77362e-07		0.224879	3302.82	-6473.3	6473.75	0.00086689
529	0.360791	0.0017259	0.357408	0.364173	4.65054e-07		0.305218	2278.12	-4464.81	4465.42	5.05195e-05		0.290087	2608.41	-5112.19	5112.77	3.13256e-05
530	0.200134	0.00104578	0.198084	0.202183	0.00418125		0.24224	2518.22	-4935.47	4935.95	0.000927235		0.292068	2804.3	-5496.14	5496.72	2.83698e-05
531	0.21817	0.00226519	0.21373	0.22261	0.00273073		0.185919	1845.63	-3617.25	3617.62	0.0114237		0.297652	2659.94	-5213.18	5213.78	2.13319e-05
532	0.279184	0.0012153	0.276802	0.281566	5.96677e-05		0.287588	2205.89	-4323.26	4323.83	0.000135629		0.29585	2773.33	-5435.43	5436.02	3.37402e-05
533	0.113769	0.00032847	0.113125	0.114413	0.0940129		0.314483	2825.98	-5538.61	5539.24	1.64573e-05		0.176855	2818.59	-5524.26	5524.61	0.00667569
534	0.279584	0.0020165	0.275632	0.283536	7.887e-05		0.246514	2055.33	-4028.2	4028.69	0.000881527		0.303284	2508.89	-4917.12	4917.73	1.51642e-05
535	0.313679	0.00118309	0.31136	0.315997	6.00023e-06		0.376282	2559.18	-5015.62	5016.37	6.76627e-07		0.308312	2355.71	-4616.88	4617.5	1.05567e-05
536	0.290056	0.000692006	0.288699	0.291412	2.3565e-05		0.329082	2892.09	-5668.17	5668.83	8.37201e-06		0.23617	2945.56	-5773.06	5773.53	0.000895594
537	0.166687	0.000328729	0.166043	0.167331	0.0178682		0.373497	2424.88	-4752.39	4753.14	3.70936e-07		0.186164	2805.45	-5498.5	5498.87	0.00688004
538	0.192703	0.000313384	0.192088	0.193317	0.00442846		0.305335	2239.42	-4388.96	4389.57	2.23311e-05		0.128306	2460.71	-4822.86	4823.12	0.0544125
539	0.28722	0.00124084	0.284788	0.289652	2.83326e-05		0.289597	2783.26	-5454.9	5455.48	5.74867e-05		0.315093	2527.03	-4952.66	4953.29	8.65844e-06
540	0.258736	0.00122221	0.256341	0.261132	0.000218394		0.311855	2117.4	-4149.79	4150.42	1.69374e-05		0.239676	2824.75	-5536.27	5536.75	0.000650424
541	0.207795	0.000934151	0.205964	0.209626	0.00275676		0.336668	2450.25	-4802.15	4802.83	3.49041e-06		0.202086	2978.81	-5838.27	5838.67	0.00390942
542	0.172573	0.000597674	0.171401	0.173744	0.0156332		0.399311	3572.08	-7000.88	7001.68	5.04383e-08		0.207858	3224.19	-6319.2	6319.62	0.00254883
543	0.214089	0.00106461	0.212002	0.216175	0.00122144		0.24318	2957.81	-5797.06	5797.55	0.000686363		0.283272	2606.28	-5108.03	5108.59	6.16887e-05
544	0.249995	0.000866866	0.248295	0.251694	0.000214303		0.339442	2902.64	-5688.83	5689.51	3.69797e-06		0.242708	2886.06	-5656.43	5656.92	0.00049897
545	0.267656	0.000748373	0.266189	0.269123	0.000121526		0.340155	2978.49	-5837.5	5838.18	3.02405e-06		0.251697	2986.88	-5854.03	5854.54	0.000278328
546	0.262578	0.000370699	0.261852	0.263305	0.000123547		0.344131	3768.85	-7386.6	7387.29	2.34148e-06		0.272534	3160.7	-6194.7	6195.24	7.1433e-05
547	0.185911	0.000994783	0.183961	0.187861	0.00563297		0.286889	2984.56	-5849.45	5850.02	8.58295e-05		0.266689	2629.61	-5153.77	5154.3	0.000140241
548	0.239826	0.00107566	0.237718	0.241935	0.000434139		0.320399	2950.62	-5782.89	5783.54	1.79223e-05		0.251936	2760.63	-5410.58	5411.09	0.000312663
549	0.199316	0.000685088	0.197973	0.200659	0.00384728		0.373007	2708.02	-5307.35	5308.09	4.06194e-07		0.265592	3175.97	-6224.64	6225.17	0.000124705
550	0.106867	0.000405513	0.106072	0.107661	0.119675		0.387065	3793.4	-7434.68	7435.45	1.78734e-07		0.121425	2727.25	-5345.29	5345.53	0.0686349
551	0.217437	0.000682412	0.216099	0.218774	0.000904456		0.317515	2367.49	-4639.96	4640.6	1.13484e-05		0.168569	2539.14	-4976.55	4976.88	0.0107222
552	0.224975	0.000501477	0.223993	0.225958	0.000407135		0.390877	2900.62	-5684.82	5685.61	1.11233e-07		0.157091	2544.28	-4986.63	4986.95	0.0181752
553	0.210234	0.00044949	0.209353	0.211115	0.00232038		0.343022	3527.12	-6912.81	6913.5	4.77323e-06		0.226755	1466.56	-2874.23	2874.68	0.000604784
554	0.237723	0.000460064	0.236822	0.238625	0.000590555		0.290216	3367.15	-6599.32	6599.9	8.72021e-05		0.254452	2912.03	-5707.32	5707.83	0.000160494
555	0.275097	0.000507784	0.274101	0.276092	5.41597e-05		0.385399	3867.14	-7579.21	7579.98	8.18698e-08		0.243623	2869.39	-5623.76	5624.25	0.000349011
556	0.207661	0.000562969	0.206557	0.208764	0.0031508		0.3812	3208.28	-6287.85	6288.61	3.24354e-07		0.24876	2860.61	-5606.55	5607.04	0.000241577
557	0.204374	0.000699441	0.203003	0.205744	0.00301999		0.331692	2374.68	-4654.04	4654.7	6.07518e-06		0.274431	3140.99	-6156.07	6156.61	6.14281e-05
558	0.21194	0.000684086	0.210599	0.21328	0.00211067		0.262347	2712.1	-5315.45	5315.98	0.000362622		0.283158	3182.39	-6237.2	6237.77	3.60726e-05
559	0.196879	0.000755875	0.195398	0.198361	0.00226635		0.375491	2823.32	-5533.33	5534.08	2.99664e-07		0.203418	2858.38	-5602.22	5602.63	0.00241996
560	0.207287	0.000396854	0.206509	0.208064	0.0026777		0.30695	3769.88	-7388.66	7389.27	2.7848e-05		0.289906	1890.03	-3704.17	3704.75	2.88062e-05
561	0.219214	0.000554739	0.218126	0.220301	0.00155337		0.217412	2991.56	-5863.24	5863.68	0.00241329		0.266326	2999.53	-5878.81	5879.35	8.11165e-05
562	0.309505	0.000563062	0.308401	0.310608	8.68589e-06		0.326649	3400.66	-6664.97	6665.62	1.22141e-05		0.276082	2961.93	-5805.11	5805.66	5.35933e-05
563	0.241002	0.000519413	0.239984	0.24202	0.000397071		0.33242	3640.94	-7135.91	7136.57	6.65978e-06		0.260963	2819.68	-5526.31	5526.83	0.000145611
564	0.240804	0.00051148	0.239801	0.241806	0.000469161		0.258997	3052.85	-5983.33	5983.84	0.000432838		0.275158	3028.06	-5934.72	5935.27	4.93467e-05
565	0.218281	0.000436468	0.217426	0.219137	0.000911944		0.383445	3579.38	-7015.2	7015.97	1.47107e-07		0.0854326	2850.11	-5586.13	5586.3	0.197527
566	0.301058	0.000657243	0.29977	0.302346	2.59098e-05		0.361421	3275.98	-6420.56	6421.28	7.15803e-07		0.184687	2284.38	-4477.2	4477.57	0.00636657
567	0.219182	0.000731003	0.217749	0.220615	0.00100886		0.284649	2105.93	-4127.34	4127.91	0.000148424		0.317203	1021.49	-2001.8	2002.44	1.83833e-06
568	0.195048	0.00042809	0.194209	0.195887	0.00501752		0.4228	3879.04	-7602.5	7603.34	1.18359e-08		0.277841	2613.51	-5122.2	5122.76	7.29092e-05
569	0.179735	0.000436577	0.178879	0.18059	0.00639817		0.349264	3496.57	-6852.93	6853.63	1.71502e-06		0.0623015	2889.94	-5664.22	5664.34	0.346913
570	0.321524	0.000395265	0.320749	0.322299	6.02777e-06		0.312954	2835	-5556.29	5556.91	2.77437e-05		0.245347	887.557	-1739.37	1739.86	0.000180069
571	0.274925	0.000621515	0.273707	0.276143	5.19225e-05		0.358034	3342.66	-6551.26	6551.97	5.8886e-07		0.197496	2776.33	-5441.41	5441.8	0.00417763
572	0.241497	0.000453702	0.240607	0.242386	0.000640432		0.324013	3789.01	-7426.14	7426.78	1.09202e-05		0.0962045	3032.27	-5943.15	5943.35	0.154741
573	0.238592	0.000355917	0.237895	0.23929	0.000682045		0.316837	2863.08	-5611.32	5611.95	1.78826e-05		0.284358	924.336	-1811.41	1811.98	3.00479e-05
574	0.283727	0.00041082	0.282922	0.284532	4.18894e-05		0.356786	3917.78	-7678.49	7679.21	1.43347e-06		0.15615	2852.93	-5591.59	5591.9	0.0232278
575	0.315613	0.000444326	0.314742	0.316483	1.35695e-05		0.388026	4134.33	-8102.9	8103.67	9.83537e-08		0.258283	2719.66	-5330.28	5330.79	0.000220044
576	0.251354	0.000693574	0.249994	0.252713	0.000228615		0.259129	2054.58	-4026.72	4027.24	0.000346475		0.312268	996.213	-1952.27	1952.89	2.5264e-06
577	0.288609	0.000599002	0.287434	0.289783	2.77314e-05		0.312469	2324.2	-4555.12	4555.74	1.92224e-05		0.300839	1001.01	-1961.68	1962.28	5.60964e-06
578	0.228789	0.00045261	0.227902	0.229676	0.000562938		0.368316	3649.86	-7153.36	7154.09	5.224e-07		0.258308	2698.39	-5288.59	5289.1	0.000238049
579	0.242949	0.000509345	0.241951	0.243947	0.000489105		0.32388	1964.97	-3851.02	3851.67	1.18845e-05		0.232099	896.59	-1757.08	1757.55	0.000408585
580	0.212001	0.000365954	0.211284	0.212718	0.00224107		0.276978	2662.58	-5218.38	5218.93	0.000167592		0.334103	1266.43	-2481.87	2482.54	1.71486e-06
581	0.155097	0.000423196	0.154267	0.155926	0.0231078		0.340736	3705.38	-7262.2	7262.89	2.53547e-06		0.334111	2461.85	-4824.89	4825.56	3.12388e-06
582	0.149858	0.000565285	0.14875	0.150966	0.0170294		0.32738	3056.95	-5991.29	5991.95	6.35466e-06		0.0711339	2803.52	-5494.83	5494.97	0.285806
583	0.120143	0.00040335	0.119352	0.120934	0.0703928		0.347444	3710.41	-7272.06	7272.75	1.34836e-06		0.127729	2404.43	-4712.56	4712.81	0.0580114
584	0.235056	0.000419829	0.234233	0.235879	0.000966877		0.357991	2377.04	-4658.64	4659.36	2.39511e-06		0.20906	1122.65	-2200.18	2200.6	0.00146394
585	0.212659	0.000395891	0.211884	0.213435	0.00169058		0.245302	2201.12	-4313.95	4314.44	0.000924992		0.329156	899.309	-1762.32	1762.97	1.48354e-06
586	0.265376	0.000538247	0.264321	0.266431	0.000108005		0.286137	3145.06	-6164.03	6164.6	9.8944e-05		0.115754	2790.5	-5469.26	5469.5	0.0896378
587	0.236009	0.000634552	0.234766	0.237253	0.000405972		0.230227	2933.24	-5748.92	5749.38	0.00177575		0.119771	2903.26	-5690.27	5690.51	0.0790606
588	0.241436	0.000461196	0.240532	0.24234	0.000400432		0.350941	3489.15	-6838.38	6839.08	1.56576e-06		0.11603	2664.86	-5223.01	5223.24	0.0885378
589	0.219808	0.00048369	0.21886	0.220756	0.0013035		0.324136	3010.27	-5899.81	5900.45	7.9342e-06		0.0850076	2721.25	-5333.56	5333.74	0.205572
590	0.140242	0.00044877	0.139363	0.141122	0.0349935		0.358301	3326.22	-6519.03	6519.75	7.824e-07		0.150906	2505.15	-4909.94	4910.24	0.0239632
591	0.236803	0.000510473	0.235802	0.237803	0.000524582		0.305947	1803.41	-3534.38	3534.99	4.53466e-05		0.233454	926.89	-1816.47	1816.94	0.000396352
592	0.241973	0.000403823	0.241181	0.242764	0.000306152		0.28871	2514.68	-4928.48	4929.06	7.63967e-05		0.408778	1047.96	-2053.59	2054.41	3.35783e-09
593	0.181271	0.00035412	0.180577	0.181965	0.00729417		0.331169	3245.62	-6361.08	6361.75	5.48144e-06		0.428669	1193.91	-2339.63	2340.49	7.39918e-10
594	0.235168	0.000449725	0.234286	0.236049	0.000819548		0.369867	3846.54	-7538.85	7539.59	5.02881e-07		0.185281	2043.35	-4004.78	4005.15	0.00673785
595	0.157762	0.000481073	0.156819	0.158705	0.0176817		0.300003	3442.87	-6747.73	6748.33	2.92956e-05		0.200075	2466.22	-4833.59	4833.99	0.00269252
596	0.286641	0.000472134	0.285716	0.287567	3.04149e-05		0.295927	1949.33	-3820.39	3820.98	7.24554e-05		0.387323	1026.47	-2011.49	2012.27	1.79225e-08
597	0.134667	0.000638401	0.133415	0.135918	0.0516829		0.258275	1819.85	-3566.65	3567.16	0.000299665		0.426004	1824.54	-3575.67	3576.52	1.1196e-09
598	0.13963	0.000816427	0.13803	0.141231	0.0441943		0.281421	1262.01	-2473.26	2473.82	0.000103879		0.343703	1497.76	-2935.27	2935.95	8.72903e-07
599	0.278191	0.000669954	0.276878	0.279504	8.23549e-05		0.322351	1466.6	-2874.21	2874.86	1.70508e-05		0.369318	1253.43	-2456.35	2457.09	1.06056e-07
600	0.296312	0.000512464	0.295307	0.297316	1.13416e-05		0.380925	3271.31	-6411.39	6412.15	3.2741e-07		0.338344	1654.91	-3243.29	3243.96	1.51518e-06
601	0.208286	0.000701394	0.206911	0.209661	0.00237293		0.299596	1619.5	-3173.92	3174.52	4.95524e-05		0.324303	1362.39	-2669.96	2670.61	2.84697e-06
602	0.269985	0.000627967	0.268754	0.271216	0.000140325		0.294293	1639.31	-3212.75	3213.34	5.28616e-05		0.382611	1385.61	-2715.41	2716.18	4.38521e-08
603	0.191542	0.000569356	0.190427	0.192658	0.00364609		0.396332	2238.97	-4387.98	4388.78	3.83244e-08		0.389422	1432.81	-2807.92	2808.7	2.50849e-08
604	0.252828	0.00064676	0.25156	0.254095	0.000298503		0.284918	2110.74	-4136.77	4137.34	5.07828e-05		0.421363	1384.56	-2713.32	2714.16	1.32887e-09
605	0.172965	0.000485318	0.172013	0.173916	0.00678365		0.332669	2499.41	-4898.51	4899.18	6.68071e-06		0.269571	1491.25	-2922.58	2923.12	8.92516e-05
606	0.216557	0.000526844	0.215525	0.21759	0.00234098		0.353457	3596.97	-7049.71	7050.41	2.1078e-06		0.202519	2124.16	-4163.15	4163.56	0.00241381
607	0.120797	0.000780062	0.119268	0.122326	0.0733507		0.183877	1315.71	-2578.61	2578.98	0.0102229		0.362334	1643.16	-3220.23	3220.96	2.45624e-07
608	0.202096	0.000552213	0.201014	0.203178	0.0042826		0.287017	1919.45	-3761.83	3762.41	6.49598e-05		0.405133	1688.67	-3309.39	3310.2	5.64112e-09
609	0.205806	0.000514423	0.204798	0.206815	0.00218205		0.345639	1912.67	-3748.49	3749.18	1.10156e-06		0.360895	1416.21	-2775.41	2776.13	2.10294e-07
610	0.257595	0.000649545	0.256322	0.258868	0.000223682		0.293656	1551.47	-3040.59	3041.17	3.07389e-05		0.407581	1447.95	-2837.57	2838.39	4.38141e-09
611	0.265245	0.000434804	0.264393	0.266097	0.000166473		0.362454	2032.37	-3983.08	3983.81	3.72754e-07		0.349365	1450.42	-2842.47	2843.17	4.1789e-07
612	0.226506	0.000446012	0.225632	0.22738	0.000934702		0.368958	2073.15	-4063.01	4063.74	5.55106e-07		0.262687	1392.11	-2728.27	2728.8	0.000111538
613	0.174686	0.000429089	0.173845	0.175527	0.00918536		0.40149	2648.49	-5190.64	5191.44	6.2524e-08		0.242643	1430.26	-2803.07	2803.55	0.000361454
614	0.266345	0.000834805	0.264709	0.267981	9.05231e-05		0.37966	2081.03	-4078.44	4079.2	2.5385e-07		0.332067	2219.93	-4350.73	4351.39	2.22213e-06
615	0.249594	0.000400601	0.248809	0.250379	0.000369891		0.403996	2184.69	-4281.59	4282.4	2.1914e-08		0.283005	1423.94	-2790.64	2791.21	3.21248e-05
616	0.293846	0.000444787	0.292974	0.294718	3.30024e-05		0.412077	1911.1	-3745.34	3746.17	1.57192e-08		0.303288	1526.07	-2990.79	2991.4	9.14312e-06
617	0.312325	0.000699592	0.310954	0.313697	8.90322e-06		0.291739	2370.75	-4646.38	4646.96	5.32999e-05		0.347934	1895.53	-3714.89	3715.59	5.66176e-07
618	0.307484	0.000447371	0.306607	0.308361	1.49055e-05		0.378486	2003.41	-3926.31	3927.06	1.84678e-07		0.345247	1636.15	-3206.51	3207.2	5.7192e-07
619	0.182363	0.000407776	0.181564	0.183162	0.00868803		0.402554	2517.27	-4933.45	4934.25	7.07317e-08		0.224337	1382.46	-2709.4	2709.85	0.000767528
620	0.260789	0.00041274	0.25998	0.261598	0.000211756		0.346174	3162.49	-6198.13	6198.83	1.91966e-06		0.199958	1328.78	-2604.21	2604.61	0.00255696
621	0.239367	0.000405913	0.238572	0.240163	0.000746267		0.412156	2230.54	-4371.45	4372.27	2.19347e-08		0.253452	1460.95	-2863.21	2863.72	0.00016635
622	0.269858	0.000446852	0.268982	0.270734	0.000142449		0.408807	2154.24	-4221.9	4222.72	4.51883e-08		0.308687	1731.74	-3393.9	3394.52	7.07028e-06
623	0.290949	0.000534767	0.2899	0.291997	3.62401e-05		0.348221	2214.89	-4340.84	4341.53	1.24888e-06		0.240909	1490.14	-2920.43	2920.92	0.000308059
624	0.364208	0.000510417	0.363208	0.365208	3.62592e-07		0.362365	3011.37	-5901.92	5902.65	7.48017e-07		0.280775	1771.15	-3471.17	3471.73	3.69794e-05
625	0.273442	0.000792763	0.271888	0.274996	0.000203986		0.168572	2110.95	-4137.29	4137.63	0.0208294		0.260223	3272.11	-6413.08	6413.6	0.000143311
626	0.219804	0.000999807	0.217845	0.221764	0.00127659		0.258767	2575.61	-5047.94	5048.45	0.000406018		0.197348	3206.96	-6285.44	6285.84	0.00328826
627	0.214218	0.000612204	0.213018	0.215418	0.00195411		0.213975	2454.62	-4810.84	4811.27	0.00300295		0.214846	1658.56	-3250.56	3250.99	0.0014756
628	0.148144	0.000826723	0.146524	0.149764	0.0265397		0.177304	2003.76	-3927.19	3927.55	0.0192491		0.314926	3911.44	-7666.11	7666.74	5.31883e-06
629	0.126805	0.00111784	0.124614	0.128996	0.0613312		0.327578	3366.4	-6597.82	6598.47	7.8619e-06		0.209405	3615.55	-7086.27	7086.69	0.00204437
630	0.134904	0.000770509	0.133394	0.136414	0.03907		0.298888	2819.26	-5525.45	5526.05	2.58257e-05		0.17505	1195.55	-2343.1	2343.45	0.00894013
631	0.185086	0.00115545	0.182822	0.187351	0.0101777		0.070483	1449.47	-2840.89	2841.03	0.331227		0.326503	3942.89	-7727.74	7728.39	3.29503e-06
632	0.177174	0.00133318	0.174561	0.179787	0.0147553		0.104222	1593.14	-3122.45	3122.66	0.155997		0.299794	3906.11	-7655.68	7656.28	1.92588e-05
633	0.253439	0.0016091	0.250285	0.256593	0.000480203		0.152488	1573.84	-3084.57	3084.88	0.0442198		0.31486	3958.52	-7758.38	7759.01	5.70344e-06
634	0.148704	0.00145454	0.145853	0.151554	0.0236978		0.221998	1448.47	-2838.78	2839.22	0.0018715		0.301342	3628.6	-7111.75	7112.36	6.59352e-06
635	0.260874	0.000936197	0.259039	0.262709	0.00013598		0.2485	1992.61	-3905.27	3905.76	0.00082155		0.31227	3310.69	-6488.64	6489.26	4.21673e-06
636	0.277151	0.00185551	0.273514	0.280788	7.30029e-05		0.187234	1753.29	-3436.26	3436.64	0.0109385		0.292193	4179.13	-8190.8	8191.39	1.8087e-05
637	0.222964	0.000687511	0.221616	0.224311	0.00116846		0.320639	3170.38	-6213.62	6214.27	1.20645e-05		0.207056	1748.22	-3426.3	3426.72	0.00212244
638	0.23319	0.000685448	0.231846	0.234533	0.000532692		0.376894	2880.65	-5645.7	5646.45	1.80041e-07		0.116092	1198.99	-2349.9	2350.14	0.0729085
639	0.2124	0.00177541	0.20892	0.215879	0.00182441		0.260085	2086.44	-4089.16	4089.68	0.000358944		0.153675	3903.95	-7651.59	7651.9	0.0225569
640	0.125082	0.000596075	0.123913	0.12625	0.0592545		0.280008	2292.65	-4493.31	4493.87	8.78044e-05		0.187477	1704.5	-3340.63	3341.01	0.00472698
641	0.356197	0.000521752	0.355175	0.35722	1.78983e-07		0.298553	2488.66	-4877.48	4878.07	4.54544e-05		0.299287	2417.47	-4737.94	4738.54	1.19437e-05
642	0.139299	0.00072313	0.137882	0.140716	0.0481731		0.308472	2064.56	-4046.23	4046.85	3.1073e-05		0.299507	2357.52	-4620.44	4621.04	1.98408e-05
643	0.190433	0.000652546	0.189154	0.191712	0.0053472		0.355245	2651.58	-5196.74	5197.45	6.60791e-07		0.230717	1868.64	-3662.3	3662.77	0.00103604
644	0.0308	0.00165181	0.0275625	0.0340376	0.635913		0.118262	1740.88	-3412.01	3412.24	0.105472		0.259926	5252.81	-10295.2	10295.8	0.000124603
645	0.149668	0.00089109	0.147921	0.151415	0.0315345		0.343329	1982.6	-3885.55	3886.24	3.33645e-06		0.344954	2791.25	-5470.51	5471.19	3.3011e-07
646	0.215922	0.00121583	0.213539	0.218305	0.00209259		0.202549	1584.68	-3105.77	3106.18	0.0040984		0.319027	3048.01	-5973.78	5974.42	9.46267e-07
647	0.261814	0.000738815	0.260366	0.263262	0.000191483		0.264473	2459.43	-4820.22	4820.75	0.000239131		0.282436	2247.68	-4405.17	4405.74	6.23952e-05
648	0.191958	0.000612671	0.190757	0.193158	0.00398854		0.318512	3187.35	-6246.89	6247.52	1.14477e-05		0.141987	1974.39	-3869.66	3869.95	0.0304548
649	0.0707128	0.000576199	0.0695835	0.0718422	0.292897		0.249451	2817.88	-5522.8	5523.29	0.000463873		0.286282	2530.17	-4958.85	4959.42	2.95368e-05
650	0.152374	0.000527495	0.15134	0.153408	0.0176333		0.374374	3291.03	-6450.04	6450.79	1.06973e-07		0.142261	1895.52	-3715.08	3715.36	0.0317765
651	0.0635344	0.000604155	0.0623503	0.0647186	0.321524		0.234203	2469.44	-4839.87	4840.34	0.00112871		0.236835	2107.07	-4129.62	4130.09	0.000442741
652	0.252336	0.000694642	0.250974	0.253697	0.00018715		0.298169	2486.36	-4872.97	4873.56	3.12656e-05		0.220537	2633.82	-5162.07	5162.51	0.00117208
653	0.177085	0.000533782	0.176039	0.178131	0.010026		0.319149	2936.93	-5756.06	5756.7	8.08215e-06		0.172926	1888.81	-3701.89	3702.24	0.0118254
654	0.265145	0.000590243	0.263988	0.266301	0.000110427		0.309691	2721.68	-5334.18	5334.8	1.84101e-05		0.192456	1870.8	-3666.58	3666.96	0.0055374
655	0.0181442	0.000671815	0.0168275	0.019461	0.785329		0.279977	2315.96	-4539	4539.56	0.000158489		0.309591	2468.21	-4837.38	4838	4.95956e-06
656	0.111007	0.00144344	0.108177	0.113836	0.0819568		0.0637608	1211.74	-2374.95	2375.07	0.350556		0.32085	3365.33	-6595.73	6596.37	1.25486e-06
657	0.169682	0.000551357	0.168601	0.170762	0.00696648		0.37853	3333.14	-6532.58	6533.33	1.57215e-07		0.162574	2194.96	-4301.96	4302.28	0.014116
658	0.213754	0.0011924	0.211417	0.216091	0.00242494		0.270578	1782.97	-3494.35	3494.89	0.000197714		0.28014	2595.49	-5086.88	5087.44	1.80799e-05
659	0.0791365	0.000853931	0.0774628	0.0808102	0.217664		0.139119	1479.79	-2900.25	2900.53	0.0512977		0.3188	2552.11	-5001.82	5002.45	1.9643e-06
660	0.0750415	0.000824027	0.0734264	0.0766566	0.262572		0.291036	1758.69	-3446.74	3447.32	8.21742e-05		0.330074	2600.17	-5096	5096.66	9.12711e-07
661	0.0888782	0.000658975	0.0875866	0.0901698	0.170421		0.248347	2061.87	-4041.02	4041.51	0.000736682		0.296118	2453.77	-4809.09	4809.69	9.64526e-06
662	0.121484	0.0006084	0.120292	0.122677	0.0715974		0.380265	2903.91	-5691.28	5692.04	1.96197e-07		0.246224	2832.43	-5551.32	5551.81	0.000340239
663	0.151952	0.00124539	0.149511	0.154393	0.024965		0.288598	1595.87	-3127.62	3128.19	8.21739e-05		0.244585	2983.72	-5847.85	5848.34	0.000528743
664	0.1412	0.000752336	0.139725	0.142674	0.0381771		0.314606	2506.54	-4912.5	4913.13	1.25488e-05		0.210085	2618.67	-5132.38	5132.8	0.00228143
665	0.233711	0.00103426	0.231684	0.235738	0.000679985		0.329353	1813.33	-3553.8	3554.46	5.21481e-06		0.239635	2782.72	-5453.89	5454.37	0.000638175
666	0.212899	0.000607666	0.211708	0.21409	0.00338512		0.366048	3048.08	-5973.87	5974.6	6.28344e-07		0.302041	3120.25	-6115.39	6115.99	1.93509e-05
667	0.14235	0.000950827	0.140487	0.144214	0.0361423		0.33706	2494.03	-4887.96	4888.64	4.17395e-06		0.232599	3004.01	-5887.63	5888.09	0.00110381
668	0.145179	0.000960956	0.143295	0.147062	0.036958		0.362665	2650.48	-5194.58	5195.3	4.95495e-07		0.251091	3372.87	-6610.57	6611.08	0.000321948
669	0.0474619	0.00093793	0.0456235	0.0493002	0.467093		0.266936	2498.64	-4897.07	4897.6	0.000259559		0.314779	3084.89	-6046.07	6046.7	1.09814e-05
670	0.13259	0.00105307	0.130526	0.134654	0.0467821		0.275405	1845.48	-3616.87	3617.42	0.000152545		0.261393	2469.62	-4840.19	4840.72	0.000107431
671	0.0522636	0.000795021	0.0507053	0.0538218	0.425751		0.30674	2728.64	-5347.83	5348.44	1.71171e-05		0.34129	3621.79	-7098.37	7099.05	2.17309e-06
672	0.12241	0.000646448	0.121143	0.123677	0.0592537		0.285704	2617.95	-5130.9	5131.47	8.44952e-05		0.292511	2277.56	-4463.73	4464.31	1.98196e-05
673	0.218265	0.000601966	0.217085	0.219445	0.00149022		0.263457	2437.28	-4776.81	4777.33	0.000268152		0.294518	1929.78	-3782.07	3782.66	3.45846e-05
674	0.151257	0.000579811	0.15012	0.152393	0.0183437		0.328748	3262.44	-6394.05	6394.71	4.15082e-06		0.172049	2149.99	-4213.81	4214.15	0.00955224
675	0.0559377	0.00123338	0.0535203	0.0583551	0.39523		0.146871	2033.58	-3985.67	3985.96	0.039653		0.360453	3367.72	-6600.37	6601.09	7.2469e-07
676	0.0612465	0.000842854	0.0595945	0.0628985	0.350244		0.225555	2304.37	-4516.34	4516.79	0.00187949		0.348483	3313.36	-6493.84	6494.53	1.42729e-06
677	0.0367888	0.000578716	0.0356546	0.0379231	0.556377		0.356221	2951.59	-5784.76	5785.47	6.53768e-07		0.323631	3310.84	-6488.92	6489.57	7.31905e-06
678	0.199574	0.00112228	0.197375	0.201774	0.00554418		0.28726	2718.4	-5327.78	5328.35	7.10801e-05		0.2464	3616.31	-7087.72	7088.21	0.000347268
679	0.0572177	0.000937227	0.0553807	0.0590547	0.390258		0.300623	2866.18	-5617.41	5618.01	2.95366e-05		0.224272	3846.38	-7538.68	7539.13	0.000614076
680	0.191701	0.00051976	0.190683	0.19272	0.00295759		0.380251	3368.92	-6602.7	6603.46	3.11562e-07		0.19506	1920.45	-3763.89	3764.28	0.00280294
681	6.16587e-17	0.00131094	-0.00256944	0.00256944	1		0.313021	2007.97	-3935.31	3935.93	1.01926e-05		0.310787	3522.75	-6904.28	6904.9	1.32244e-05
682	0.0978551	0.000980216	0.0959339	0.0997763	0.14313		0.24556	1840.3	-3606.74	3607.23	0.000633963		0.268946	2369.53	-4644.01	4644.55	0.000120556
683	0.157738	0.00134136	0.155109	0.160367	0.0196557		0.249086	2143.8	-4201.6	4202.1	0.000636192		0.227648	3656.43	-7166.38	7166.83	0.000713086
684	0.066582	0.00049144	0.0656188	0.0675452	0.30213		0.366181	3066.03	-6009.05	6009.78	3.43523e-07		0.222069	3736.99	-7324.28	7324.72	0.000936006
685	0.134733	0.00104822	0.132679	0.136788	0.050609		0.235919	2558.58	-5014.58	5015.05	0.0013186		0.21721	3806.51	-7460.54	7460.98	0.00102649
686	0.0116754	0.000754685	0.0101963	0.0131546	0.860087		0.237421	2034.43	-3987.25	3987.72	0.000979878		0.234081	1932.04	-3786.56	3787.03	0.000880734
687	0.104288	0.000438916	0.103428	0.105148	0.124164		0.331089	2656.72	-5206.84	5207.5	3.97818e-06		0.284071	1415.49	-2774.08	2774.64	5.06654e-05
688	0.179155	0.000429268	0.178314	0.179997	0.00784085		0.252244	2532.45	-4963.35	4963.85	0.000453945		0.243237	1048.56	-2054.93	2055.42	0.000429727
689	0.20452	0.000510069	0.203521	0.20552	0.00353873		0.37686	3587.27	-7030.67	7031.43	1.63575e-07		0.29139	2003.26	-3926.1	3926.68	3.22073e-05
690	0.233535	0.000415219	0.232722	0.234349	0.00063895		0.358494	2696.98	-5285.72	5286.44	1.065e-06		0.357213	2635.2	-5164.63	5165.35	4.41597e-07
691	0.143366	0.000363932	0.142653	0.14408	0.0243009		0.337544	3283.1	-6434.54	6435.21	2.35921e-06		0.282306	3339.6	-6545.33	6545.9	4.68808e-05
692	0.201774	0.000686275	0.200429	0.203119	0.00327449		0.332108	1905.35	-3734.15	3734.82	1.01975e-05		0.311789	1701.31	-3334.26	3334.88	8.47009e-06
693	0.112862	0.000386318	0.112105	0.11362	0.0644807		0.359575	3726.31	-7303.21	7303.93	5.92666e-07		0.306344	3675.67	-7204.01	7204.62	4.21031e-06
694	0.231487	0.00068015	0.230154	0.23282	0.000796551		0.329154	1938.27	-3798.68	3799.34	1.08187e-05		0.322767	2132.82	-4180	4180.65	4.35146e-06
695	0.258097	0.000634967	0.256853	0.259342	0.00015607		0.327061	1653.64	-3240.81	3241.46	6.33259e-06		0.228722	1231.54	-2413.59	2414.05	0.000824421
696	0.212338	0.000435083	0.211485	0.213191	0.00117944		0.39622	2838.95	-5563.95	5564.74	7.4554e-08		0.313753	2835.71	-5557.68	5558.31	7.24453e-06
697	0.189156	0.000512001	0.188152	0.190159	0.00393467		0.331112	2026.77	-3972.14	3972.8	3.10513e-06		0.215314	1465.64	-2872.44	2872.87	0.00152449
698	0.185178	0.00045363	0.184289	0.186067	0.00417757		0.286949	2617.16	-5129.35	5129.92	5.95332e-05		0.288553	2230.83	-4372.14	4372.72	3.06042e-05
699	0.141554	0.000404615	0.140761	0.142347	0.0264858		0.377617	2404.8	-4713.03	4713.79	3.83699e-07		0.232604	885.206	-1734.77	1735.24	0.00056934
700	0.207909	0.000574403	0.206783	0.209035	0.00275655		0.44926	1766.02	-3460.95	3461.85	2.51133e-09		0.217584	832.154	-1630.8	1631.24	0.0011076
701	0.163534	0.000441235	0.162669	0.164399	0.0104783		0.444498	2561.02	-5019.15	5020.04	9.26999e-10		0.355688	1006.85	-1973.07	1973.78	1.67226e-07
702	0.240803	0.000458761	0.239904	0.241702	0.000438024		0.265067	2234.07	-4378.51	4379.04	0.000281079		0.282881	1226.93	-2404.5	2405.07	3.05101e-05
703	0.137268	0.000445287	0.136395	0.13814	0.0430439		0.298559	3352.43	-6570.46	6571.06	4.38763e-05		0.394162	2918.64	-5720.14	5720.93	1.30602e-08
704	0.150438	0.000513082	0.149433	0.151444	0.0261892		0.366679	1819.89	-3566.62	3567.35	1.4824e-06		0.212875	774.515	-1517.84	1518.26	0.00132724
705	0.087407	0.000366295	0.0866891	0.088125	0.193784		0.28891	2125.16	-4165.02	4165.6	6.62785e-05		0.182598	889.238	-1742.72	1743.09	0.00534479
706	0.191476	0.000493712	0.190509	0.192444	0.00396014		0.262626	1918.05	-3759.12	3759.64	0.000307331		0.181126	732.742	-1435.99	1436.36	0.00535117
707	0.211492	0.000423573	0.210662	0.212323	0.00112415		0.333383	2606.07	-5107.56	5108.23	4.31762e-06		0.19509	659.555	-1292.53	1292.92	0.00286539
708	0.123521	0.000450467	0.122638	0.124404	0.0604018		0.361005	2510.02	-4919.28	4920	1.01317e-06		0.220132	729.972	-1430.52	1430.97	0.000822497
709	0.211098	0.000717226	0.209692	0.212504	0.00320112		0.28051	1918.83	-3760.63	3761.19	0.000186599		0.27368	1047.65	-2053.12	2053.67	5.7851e-05
710	0.167528	0.000467858	0.166611	0.168445	0.00964056		0.247441	2475.53	-4851.79	4852.29	0.00081551		0.127407	588.729	-1153.78	1154.04	0.0486149
711	0.148034	0.000664938	0.14673	0.149337	0.0262855		0.423002	1894.94	-3713.66	3714.51	4.66233e-09		0.157375	1246.76	-2443.49	2443.81	0.0160959
712	0.238032	0.000990883	0.23609	0.239974	0.000594265		0.358014	1839.07	-3604.22	3604.94	1.80733e-06		0.288658	1245.42	-2440.73	2441.31	2.8414e-05
713	0.278307	0.00127832	0.275802	0.280813	7.8549e-05		0.399876	1575.47	-3087.52	3088.32	5.53026e-08		0.246684	1249.38	-2448.54	2449.03	0.000233516
714	0.112117	0.00182504	0.10854	0.115695	0.0943314		0.20272	730.894	-1432.35	1432.75	0.00439307		0.400235	3486.9	-6833.92	6834.72	2.40926e-09
715	0.125378	0.00170798	0.12203	0.128726	0.0671497		0.348895	1200.75	-2353.12	2353.82	1.93925e-06		0.318079	2119.32	-4153.55	4154.19	2.75893e-06
716	0.174483	0.00147528	0.171591	0.177374	0.0100977		0.37397	1343.59	-2633.06	2633.81	3.88512e-07		0.264999	1453.86	-2849.3	2849.83	6.41313e-05
717	0.129698	0.0018528	0.126066	0.133329	0.0550629		0.185681	775.142	-1519.09	1519.46	0.00986237		0.397137	2872.88	-5630.45	5631.24	4.85383e-09
718	0.196653	0.00198933	0.192754	0.200552	0.0046317		0.205553	711.695	-1394.72	1395.13	0.00404466		0.393737	2608.22	-5111.72	5112.5	5.476e-09
719	0.15863	0.00184072	0.155023	0.162238	0.0223821		0.240772	683.824	-1340.05	1340.54	0.00104658		0.395825	2888.48	-5661.02	5661.82	3.77219e-09
720	0.103459	0.0016349	0.100255	0.106664	0.121678		6.16587e-17	718.109	-1407.49	1407.49	1		0.378445	2272.81	-4454.33	4455.09	1.57551e-08
721	0.218244	0.000472379	0.217318	0.21917	0.00170398		0.190938	839.668	-1645.56	1645.94	0.00864509		0.240352	1027.62	-2013.89	2014.38	0.000139558
722	6.16587e-17	0.000532513	-0.00104373	0.00104373	1		0.16782	714.287	-1399.83	1400.17	0.017318		0.238238	941.199	-1844.51	1844.99	0.000174597
723	0.0635846	0.000401675	0.0627973	0.0643719	0.333002		0.15094	1020.2	-1999.44	1999.74	0.0429572		0.263765	1053.84	-2065.26	2065.79	5.18206e-05
724	0.195252	0.000660002	0.193958	0.196545	0.00193855		0.281032	1856.41	-3638.28	3638.84	0.00012964		0.0847498	590.554	-1157.4	1157.57	0.186042
725	0.0659748	0.0016344	0.0627713	0.0691782	0.322059		0.0580223	651.261	-1276.41	1276.53	0.393861		0.382876	2839.76	-5565.55	5566.31	9.1496e-09
726	0.0727486	0.000475313	0.071817	0.0736802	0.291244		0.0930215	671.12	-1315.3	1315.49	0.186535		0.265875	1227.08	-2404.81	2405.34	5.8026e-05
727	0.0325845	0.000932629	0.0307565	0.0344124	0.606479		0.217385	1162.51	-2278.3	2278.74	0.00333715		0.312782	1450.99	-2843.63	2844.25	1.12122e-06
728	0.338658	0.000303768	0.338063	0.339254	6.93166e-07		0.344923	2331.56	-4569.51	4570.2	2.25961e-06		0.118654	477.01	-934.821	935.058	0.06735
729	0.216826	0.0004359	0.215972	0.217681	0.0007926		0.410115	1829.25	-3584.92	3585.74	1.67103e-08		0.0853131	652.501	-1278.82	1278.99	0.187358
730	0.221709	0.00121476	0.219328	0.22409	0.00149599		0.278928	1351.42	-2648.5	2649.06	0.000189982		0.351171	3948.08	-7737.89	7738.59	1.04061e-07
731	0.129396	0.00184396	0.125782	0.13301	0.0538077		0.093402	717.549	-1406.3	1406.49	0.18469		0.390371	3397.68	-6659.06	6659.84	4.77901e-09
732	0.0780429	0.00161514	0.0748772	0.0812085	0.245656		0.0708724	776.132	-1521.15	1521.29	0.309661		0.372832	2879.85	-5644.13	5644.88	1.88023e-08
733	0.0379526	0.000440097	0.03709	0.0388152	0.567239		0.149508	695.575	-1363.18	1363.48	0.0334556		0.261046	1349.53	-2644.82	2645.34	8.47328e-05
734	0.131862	0.000385668	0.131107	0.132618	0.0465331		0.111438	509.325	-998.166	998.388	0.0943858		0.22216	1121.16	-2197.25	2197.7	0.000723725
735	0.165191	0.000873394	0.163479	0.166903	0.0170819		0.467279	1554.36	-3046.08	3047.01	6.39299e-11		0.20019	1816.07	-3559.3	3559.7	0.00232202
736	0.148094	0.00133542	0.145477	0.150711	0.0384443		0.411633	1166.8	-2286.52	2287.34	5.73756e-08		0.292172	3032.54	-5943.49	5944.07	9.291e-06
737	0.228461	0.00103383	0.226435	0.230487	0.00159759		0.365331	1700.42	-3332.46	3333.19	1.13655e-06		0.315209	3532.42	-6923.23	6923.86	1.66343e-06
738	0.127306	0.00138281	0.124596	0.130016	0.0659508		0.211294	866.04	-1697.23	1697.65	0.00299486		0.34732	2526.18	-4950.97	4951.66	1.20952e-07
739	0.0671941	0.000557932	0.0661006	0.0682877	0.299399		0.20047	840.975	-1648.11	1648.51	0.00370802		0.247739	1357.73	-2660.9	2661.4	0.000181648
740	0.269594	0.000442923	0.268725	0.270462	0.00013098		0.378176	1515.74	-2970.47	2971.23	1.8192e-07		0.0994773	559.878	-1097.26	1097.46	0.126136
741	0.241432	0.00041034	0.240628	0.242236	0.000680599		0.306618	1717.56	-3366.11	3366.72	3.2763e-05		0.110066	690.977	-1354.2	1354.42	0.0893911
742	0.191211	0.000917806	0.189412	0.19301	0.00768705		0.447766	1607.25	-3149.76	3150.66	6.08648e-10		0.252971	2588.81	-5073.81	5074.32	0.000118988
743	0.170465	0.00103107	0.168444	0.172486	0.0113849		0.390782	1298.67	-2545	2545.78	7.42891e-08		0.318627	2164.65	-4242.4	4243.03	8.61358e-07
744	0.028	0.000566478	0.0268897	0.0291103	0.655127		0.199179	876.11	-1716.98	1717.37	0.00444318		0.393955	2592.32	-5080.55	5081.34	3.6624e-08
745	0.304495	0.000510407	0.303495	0.305495	2.37476e-05		0.284963	1698.61	-3328.99	3329.56	0.000115246		0.0844911	545.497	-1069.09	1069.26	0.192295
746	0.337885	0.000475981	0.336952	0.338818	2.71578e-06		0.283077	1691.24	-3314.55	3315.11	0.000106888		0.0884071	604.433	-1184.6	1184.78	0.172511
747	0.341227	0.000360242	0.34052	0.341933	9.75271e-07		0.356826	2192.05	-4296.06	4296.77	1.46566e-06		0.0943441	503.378	-986.527	986.715	0.145645
748	0.367122	0.000630259	0.365887	0.368357	1.02146e-07		0.391291	1623.62	-3181.9	3182.69	4.28055e-08		0.149212	1198.74	-2349.38	2349.68	0.0217659
749	0.244562	0.000958849	0.242683	0.246442	0.000317657		0.448487	1295.15	-2538.05	2538.94	1.26045e-10		0.198889	1923.94	-3770.72	3771.12	0.00242204
750	6.1659e-17	0.000754545	-0.00147891	0.00147891	1		0.285397	1185.63	-2323.55	2324.12	0.000151424		0.486653	3182.48	-6237.17	6238.15	7.07749e-12
751	0.00392803	0.000913193	0.00213818	0.00571789	0.949991		6.16588e-17	627.22	-1229.35	1229.35	1		0.472664	3872.37	-7589.37	7590.32	4.29481e-11
752	0.224108	0.000531309	0.223067	0.225149	0.000768818		0.247135	1348.08	-2641.99	2642.48	0.000707968		0.137275	909.166	-1781.83	1782.1	0.033747
753	0.276303	0.000845142	0.274647	0.27796	0.00010483		0.313131	1401.52	-2746.67	2747.29	1.54991e-05		0.200893	1875.52	-3675.82	3676.22	0.00216514
754	0.319387	0.000742458	0.317931	0.320842	4.90122e-06		0.311044	1604.27	-3144.06	3144.68	2.10191e-05		0.246896	2292.82	-4493.68	4494.17	0.000154721
755	0.262857	0.000727484	0.261431	0.264282	0.000210242		0.260116	1551.99	-3041.64	3042.16	0.000506358		0.316207	2495.21	-4890.3	4890.93	1.2356e-06
756	0.1258	0.000641006	0.124543	0.127056	0.0563005		0.254257	1210.76	-2372.84	2373.34	0.000632195		0.306851	1627.31	-3189.22	3189.83	1.6762e-06
757	0.171607	0.00064386	0.170345	0.172869	0.0119964		0.402547	1592.4	-3120.7	3121.51	1.78971e-07		0.399487	2048.31	-4014.29	4015.09	2.27958e-09
758	0.0258956	0.000960336	0.0240134	0.0277779	0.686135		0.0676752	824.356	-1615.67	1615.81	0.345066		0.500682	3617.71	-7090.21	7091.21	1.80479e-12
759	0.177876	0.000529034	0.176839	0.178913	0.00735101		0.138392	939.802	-1841.87	1842.15	0.0538069		0.22468	893.231	-1750.51	1750.96	0.000538533
760	0.244969	0.000729444	0.243539	0.246399	0.000344142		0.33999	1512.25	-2963.67	2964.35	5.14351e-06		0.321085	2168.5	-4249.94	4250.58	7.64328e-07
761	0.0557053	0.000546576	0.054634	0.0567766	0.384951		0.176966	776.986	-1522.72	1523.07	0.0136378		0.274114	1828.9	-3584.37	3584.92	8.63801e-05
762	0.263961	0.000371617	0.263232	0.264689	6.71672e-05		0.317646	1318.81	-2584.55	2585.19	2.33989e-05		0.218497	691.612	-1355.34	1355.78	0.000863749
763	0.0771554	0.000869778	0.0754507	0.0788602	0.252487		0.118136	954.839	-1871.37	1871.6	0.110246		0.498075	3030.51	-5939.3	5940.3	6.93283e-13
764	0.283942	0.000836664	0.282302	0.285582	6.35613e-05		0.363863	840.993	-1647.98	1648.71	1.16564e-06		0.225441	1363.88	-2672.98	2673.43	0.000520613
765	0.281821	0.000776317	0.2803	0.283343	2.90344e-05		0.298135	865.446	-1695.98	1696.57	4.02004e-05		0.211411	1284.16	-2516.74	2517.17	0.00109017
766	0.224625	0.000633179	0.223384	0.225866	0.00188177		0.163128	968.001	-1897.12	1897.45	0.0310114		0.287515	797.306	-1562.43	1563.01	6.74182e-06
767	0.25782	0.0010103	0.25584	0.259801	0.000133785		0.141182	674.931	-1322.72	1323.01	0.0411169		0.494955	3098.6	-6072.76	6073.75	1.36207e-12
768	0.140449	0.00103871	0.138413	0.142485	0.045338		0.245345	805.954	-1579.42	1579.92	0.0010556		0.463274	2458.12	-4817.45	4818.38	2.09177e-11
769	0.250438	0.000538482	0.249382	0.251493	0.000192449		0.253902	1132.13	-2218.72	2219.23	0.000444709		0.283143	896.812	-1757.47	1758.03	1.72897e-05
770	0.290422	0.000469232	0.289502	0.291342	1.89806e-05		0.346269	1406.83	-2757.04	2757.73	1.91819e-06		0.36102	1056.74	-2070.85	2071.57	1.0751e-07
771	0.298197	0.000646194	0.296931	0.299464	7.84325e-06		0.29845	982.636	-1925.67	1926.27	3.37151e-05		0.202506	1162.38	-2278.06	2278.47	0.00170523
772	0.231419	0.000873247	0.229707	0.233131	0.000939093		0.167415	762.886	-1495.09	1495.42	0.0198985		0.458803	2398.11	-4699.84	4700.75	3.98405e-11
773	0.211983	0.00100724	0.210009	0.213957	0.0011848		0.113271	737.737	-1445.85	1446.08	0.110559		0.315398	1849.69	-3625.08	3625.71	5.01961e-06
774	0.218469	0.000517133	0.217455	0.219482	0.00143446		0.365317	1118.42	-2191.74	2192.47	1.24453e-06		0.233875	1009.82	-1979.01	1979.48	0.000320999
775	0.30794	0.000716827	0.306535	0.309345	7.89802e-06		0.250227	1012.49	-1984.23	1984.73	0.00106331		0.231528	1225.76	-2402.26	2402.72	0.00037444
776	0.137532	0.000897677	0.135772	0.139291	0.0398021		0.15827	701.275	-1374.34	1374.66	0.0250938		0.438256	2106.92	-4129.12	4130	2.15478e-10
777	0.138311	0.000859329	0.136627	0.139995	0.0397878		0.194506	834.482	-1635.39	1635.78	0.00688536		0.386194	2739.68	-5369.39	5370.16	3.18813e-08
778	0.145041	0.000930735	0.143217	0.146865	0.0274108		0.125925	693.215	-1358.58	1358.83	0.0777896		0.233268	1134.16	-2222.72	2223.19	0.000351008
779	0.250166	0.000741502	0.248712	0.251619	0.000303146		0.223644	936.416	-1835.15	1835.6	0.00266872		0.293477	840.835	-1647.74	1648.33	6.73481e-06
780	0.203538	0.00082422	0.201922	0.205153	0.00450721		0.277377	892.923	-1749.85	1750.41	0.000205135		0.390608	1561.72	-3060.58	3061.36	1.03101e-08
781	0.196054	0.000634511	0.19481	0.197298	0.00327009		0.31571	1298.37	-2544.49	2545.12	3.44296e-05		0.338832	1573.85	-3084.41	3085.08	3.59228e-07
782	0.0993018	0.00053753	0.0982482	0.100355	0.124817		0.330699	1661.84	-3256.88	3257.54	6.37959e-06		0.432183	1579.59	-3095.56	3096.43	2.5638e-10
783	0.199135	0.000545544	0.198065	0.200204	0.00419784		0.144806	1147.55	-2249.05	2249.34	0.0429001		0.383875	1084.73	-2125.69	2126.45	2.38193e-08
784	0.0228225	0.000552726	0.0217391	0.0239058	0.725615		0.0484046	692.204	-1356.67	1356.77	0.479817		0.403127	1705.58	-3342.53	3343.34	5.51541e-09
785	0.260807	0.000878996	0.259084	0.26253	0.000123335		0.27323	1004.25	-1968.06	1968.6	0.000257544		0.292771	1224.01	-2398.77	2399.35	1.24055e-05
786	0.26152	0.000719072	0.260111	0.26293	0.000149247		0.167761	887.826	-1739.97	1740.31	0.0200526		0.314385	824.548	-1615.8	1616.43	1.79352e-06
787	0.0170936	0.000674273	0.0157721	0.0184152	0.794019		0.0742785	680.324	-1333.36	1333.51	0.27702		0.362731	1975.85	-3872.3	3873.03	1.67647e-07
788	0.061147	0.000778888	0.0596204	0.0626737	0.341536		0.125793	670.846	-1314.73	1314.98	0.069677		0.331271	2376.74	-4658.08	4658.74	1.63186e-06
789	0.196295	0.000993064	0.194348	0.198241	0.00355713		0.254552	746.383	-1462.66	1463.17	0.000713913		0.360979	2633.09	-5160.5	5161.22	2.31469e-07
790	0.180051	0.000856384	0.178373	0.18173	0.00884793		0.176041	867.309	-1699.75	1700.1	0.0138307		0.342646	1213.85	-2378.8	2379.49	4.92413e-07
791	0.223421	0.000689772	0.222069	0.224772	0.00122331		0.176947	773.602	-1516.08	1516.44	0.0145744		0.400826	1079.48	-2115.38	2116.18	6.09902e-09
792	0.18269	0.000624652	0.181465	0.183914	0.00663685		0.164304	787.374	-1543.09	1543.42	0.025752		0.387594	697.957	-1367.61	1368.38	4.70123e-09
793	0.109816	0.00054921	0.10874	0.110893	0.110539		0.0559901	672.446	-1317.94	1318.05	0.425156		0.338301	1600.74	-3137.11	3137.79	9.78859e-07
794	0.144499	0.000502932	0.143514	0.145485	0.0417552		0.12799	833.211	-1632.97	1633.22	0.0788523		0.321998	1729.55	-3389.6	3390.24	3.01731e-06
795	0.0527276	0.000520642	0.0517071	0.0537481	0.439119		0.190151	909.1	-1781.65	1782.03	0.00854417		0.297903	1974.84	-3870.39	3870.98	1.42723e-05
796	0.250152	0.00062269	0.248931	0.251372	0.000298686		0.15875	738.027	-1446.37	1446.69	0.0263012		0.405467	862.216	-1689.54	1690.35	2.48646e-09
797	0.111939	0.000516291	0.110927	0.112951	0.0936954		0.258397	1073.77	-2104.33	2104.85	0.000603347		0.42917	868.194	-1701.23	1702.09	3.80887e-10
798	0.140705	0.000459511	0.139804	0.141605	0.0337228		0.108437	911.971	-1787.35	1787.57	0.119118		0.342189	1416.39	-2775.78	2776.47	7.84454e-07
799	0.172041	0.000507343	0.171047	0.173035	0.0117554		0.196764	869.261	-1703.55	1703.95	0.00805029		0.283555	1556.88	-3051.2	3051.77	3.55269e-05
800	0.105793	0.000768122	0.104287	0.107298	0.104802		0.2522	990.363	-1940.86	1941.36	0.000745484		0.383159	1583.59	-3103.45	3104.22	3.13866e-08
801	0.142865	0.00075806	0.14138	0.144351	0.0274435		0.203297	1198.94	-2349.72	2350.13	0.00533871		0.409982	2655.24	-5203.86	5204.68	4.41211e-09
802	0.238304	0.000484276	0.237354	0.239253	0.000523424		0.247654	1031.44	-2021.37	2021.87	0.00102086		0.455518	1005.26	-1969.85	1970.77	6.08313e-11
803	0.161209	0.000487179	0.160254	0.162164	0.0179895		0.123208	851.867	-1669.54	1669.78	0.0917957		0.313685	1493.69	-2927.32	2927.95	5.61341e-06
804	0.1032	0.000570205	0.102083	0.104318	0.116915		0.231619	746.31	-1462.54	1463	0.00115063		0.42594	910.416	-1783.99	1784.84	5.21441e-10
805	0.116411	0.000529538	0.115374	0.117449	0.0777527		0.241185	942.661	-1847.37	1847.86	0.00112757		0.43919	834.785	-1635.74	1636.62	1.13121e-10
806	0.0880594	0.000546416	0.0869885	0.0891304	0.15621		0.156417	974.86	-1910.57	1910.88	0.0308456		0.418429	1441.71	-2825.33	2826.17	2.70068e-09
807	0.097993	0.00050719	0.0969989	0.0989871	0.125936		0.123136	713.681	-1398.69	1398.94	0.0746168		0.321912	1538.53	-3015.2	3015.84	3.41006e-06
808	0.169873	0.000563641	0.168769	0.170978	0.0140051		0.138128	866.534	-1698.27	1698.54	0.0533475		0.268013	1803.94	-3535.45	3535.99	6.85563e-05
809	0.187893	0.000739111	0.186444	0.189342	0.00696822		0.192304	847.745	-1661.39	1661.77	0.00741254		0.410136	1136.58	-2227.29	2228.11	3.17254e-09
810	0.113849	0.000527721	0.112815	0.114883	0.08705		0.207238	868.28	-1701.62	1702.04	0.0051832		0.453712	941.276	-1844.45	1845.35	4.27844e-11
811	0.236355	0.000504241	0.235367	0.237343	0.000341094		0.24786	890.082	-1744.31	1744.81	0.000796736		0.46349	1171.64	-2295.95	2296.88	3.78132e-11
812	0.0249137	0.000533257	0.0238685	0.0259589	0.705921		0.140147	936.774	-1835.94	1836.22	0.0549393		0.26972	1677.36	-3287.36	3287.9	7.78662e-05
813	0.148697	0.000586186	0.147548	0.149846	0.0254985		0.241055	834.671	-1635.71	1636.2	0.00140551		0.435339	1089.86	-2135.69	2136.56	3.25333e-10
814	0.0738113	0.000532319	0.0727679	0.0748546	0.251611		0.0506553	805.015	-1577.78	1577.88	0.462437		0.45923	1074.45	-2105.46	2106.38	3.32356e-11
815	0.150954	0.000519381	0.149936	0.151972	0.0226558		0.154346	740.528	-1451.28	1451.59	0.0260817		0.467982	1260.58	-2470.27	2471.2	2.20884e-11
816	0.136163	0.000467184	0.135248	0.137079	0.0327448		0.188738	890.396	-1744.99	1745.36	0.00820004		0.428331	1529.9	-2998.18	2999.03	1.00291e-09
817	0.0589719	0.000551646	0.0578907	0.0600532	0.36188		0.124465	859.154	-1683.82	1684.07	0.0820532		0.385082	1647.19	-3228.11	3228.88	3.76302e-08
818	0.169826	0.0011288	0.167614	0.172039	0.0100687		0.151602	1153.79	-2261.28	2261.58	0.0355474		0.425518	2656.76	-5206.82	5207.68	4.77056e-10
819	0.148863	0.00109433	0.146718	0.151008	0.0246229		0.127329	1176.84	-2306.48	2306.73	0.0739328		0.420446	2820.74	-5528.23	5529.07	8.96124e-10
820	0.013618	0.000573375	0.0124942	0.0147418	0.832828		0.260481	1444.46	-2830.88	2831.4	0.000461504		0.331996	1923.93	-3770.57	3771.23	1.23325e-06
821	0.0180946	0.000685149	0.0167517	0.0194374	0.775863		0.212183	1325.38	-2597.53	2597.96	0.00373896		0.516117	3481.55	-6823.32	6824.35	4.31429e-13
822	0.179128	0.000477723	0.178192	0.180064	0.00831903		0.137794	1043.5	-2045.12	2045.4	0.0444607		0.22958	1872.86	-3670.58	3671.04	0.00059753
823	0.198945	0.000588768	0.197791	0.200099	0.00372677		0.169178	922.469	-1807.87	1808.21	0.0159072		0.255969	1844.65	-3615.26	3615.77	0.00013603
824	0.220523	0.000780045	0.218994	0.222052	0.00116899		0.170729	989.539	-1939.33	1939.67	0.0182165		0.398192	1403.23	-2749.93	2750.73	9.32039e-09
825	0.102451	0.00070835	0.101063	0.10384	0.131237		0.166902	848.71	-1663.3	1663.64	0.0200009		0.442128	1359	-2663.2	2664.08	1.74466e-10
826	0.0631489	0.000565204	0.0620411	0.0642567	0.316732		0.162275	999.289	-1958.44	1958.77	0.0248046		0.458849	1560.52	-3058.16	3059.08	4.0789e-11
827	0.0845352	0.000497969	0.0835592	0.0855113	0.201653		0.185604	1064.39	-2086.02	2086.39	0.00779248		0.451435	1650.03	-3233.61	3234.51	8.33869e-11
828	0.224153	0.000519791	0.223134	0.225172	0.000986034		0.244629	1816.32	-3559.74	3560.23	0.000620305		0.44728	2333.04	-4572.31	4573.21	6.81828e-11
829	0.183407	0.000449686	0.182526	0.184289	0.00713726		0.218096	1225.38	-2401.53	2401.96	0.00189969		0.353992	2017.65	-3954.24	3954.95	3.21592e-07
830	0.0327821	0.00069243	0.031425	0.0341393	0.620593		0.225681	1115.35	-2185.86	2186.31	0.00145479		0.23071	1879.02	-3682.65	3683.11	0.000547077
831	0.174224	0.000546156	0.173154	0.175295	0.0123921		0.243199	1104.56	-2164.69	2165.18	0.00114374		0.306998	2046.93	-4011.68	4012.29	7.85005e-06
832	0.0621681	0.000575771	0.0610395	0.0632966	0.34597		0.313002	1618.37	-3171.69	3172.32	2.03457e-05		0.420265	1802.68	-3532.83	3533.67	1.0112e-09
833	0.196014	0.000484106	0.195065	0.196963	0.00377299		0.21458	1338.58	-2623.4	2623.83	0.00178663		0.423303	2532.85	-4963.96	4964.81	1.25237e-09
834	0.138603	0.000581833	0.137462	0.139743	0.045868		0.217436	1247.26	-2444.41	2444.85	0.00268862		0.277542	2002.12	-3923.88	3924.43	4.60217e-05
835	0.187739	0.000797865	0.186175	0.189303	0.00724476		0.280981	1563.26	-3063.71	3064.27	0.000144557		0.34806	2998.57	-5876.85	5877.55	3.93882e-07
836	0.173469	0.000562296	0.172367	0.174571	0.0131361		0.215206	1071.09	-2099.12	2099.55	0.00314567		0.3232	2145.46	-4204.78	4205.42	2.80405e-06
837	0.078791	0.000739654	0.0773412	0.0802407	0.233648		0.186587	1154.62	-2262.87	2263.24	0.00810642		0.326611	2362.44	-4630.06	4630.71	2.42685e-06
838	0.118007	0.000941984	0.116161	0.119853	0.0881383		0.231034	1416.27	-2775.66	2776.12	0.00106324		0.240346	1942.04	-3806.16	3806.64	0.000355427
839	0.0785018	0.000818684	0.0768972	0.0801065	0.240387		0.181529	1262.45	-2474.22	2474.58	0.00997269		0.535831	3844.83	-7535.33	7536.4	2.91242e-14
840	0.100355	0.000646154	0.0990883	0.101621	0.139628		0.305364	2030.3	-3979.08	3979.69	2.79438e-05		0.296904	2569.24	-5035.41	5036.01	1.40951e-05
841	0.0686548	0.000794402	0.0670977	0.0702118	0.323276		0.119809	942.493	-1847.17	1847.41	0.0966445		0.40045	2811.53	-5510.2	5511	1.03368e-08
842	0.171841	0.00072484	0.170421	0.173262	0.0121412		0.155596	1113.3	-2181.91	2182.22	0.0255925		0.414084	3008.42	-5896.09	5896.92	3.29772e-09
843	6.16587e-17	0.000950097	-0.00186219	0.00186219	1		0.252818	1188.92	-2330.03	2330.54	0.00066243		0.311623	2960.76	-5802.78	5803.4	5.14304e-06
844	0.101282	0.000879528	0.0995581	0.103006	0.128327		0.20841	1454.75	-2851.1	2851.52	0.0050778		0.508303	4797.65	-9402.89	9403.9	6.95435e-13
845	0.101142	0.00108528	0.0990151	0.103269	0.137995		0.0969187	909.166	-1781.87	1782.06	0.16949		0.402483	3357.83	-6580.94	6581.75	9.07169e-09
846	0.121588	0.000917057	0.119791	0.123385	0.0723401		0.133757	1061.88	-2081.15	2081.42	0.0607186		0.347885	2899.4	-5682.48	5683.17	6.43574e-07
847	0.157592	0.000623219	0.156371	0.158814	0.0150548		0.274211	1958.06	-3837.52	3838.07	0.000170468		0.418836	3174.82	-6222.23	6223.07	1.94419e-09
848	0.0545825	0.00109548	0.0524354	0.0567297	0.410655		6.16589e-17	825.757	-1618.48	1618.48	1		0.384326	3516.97	-6892.88	6893.65	4.20542e-08
849	0.178512	0.00112554	0.176306	0.180718	0.0119769		0.189923	841.953	-1650.04	1650.42	0.00741994		0.345181	3283.99	-6436.28	6436.97	8.52492e-07
850	0.0678296	0.000841187	0.0661808	0.0694783	0.307924		0.154925	1531.87	-3002.31	3002.62	0.028982		0.374164	3828.46	-7503.41	7504.16	8.32377e-08
851	0.27702	0.000702737	0.275643	0.278398	6.25108e-05		0.142953	1361.79	-2668.97	2669.25	0.0413408		0.425753	3494.43	-6848.66	6849.51	1.03373e-09
852	0.0688508	0.00119789	0.066503	0.0711987	0.30019		6.16588e-17	803.558	-1574.97	1574.97	1		0.391921	3660.91	-7174.99	7175.78	2.19757e-08
853	0.0176733	0.000949603	0.0158121	0.0195345	0.79027		0.236578	1280.53	-2509.6	2510.08	0.00092445		0.272901	2896.99	-5677.83	5678.37	7.6184e-05
854	0.0135366	0.000819433	0.0119305	0.0151427	0.833673		0.216888	1743.85	-3417.73	3418.16	0.0023022		0.20744	2739.24	-5368.7	5369.12	0.00302937
855	0.196004	0.000640926	0.194748	0.19726	0.00351805		0.159984	1767.22	-3463.59	3463.91	0.0249935		0.396758	3340.25	-6546.49	6547.29	1.50739e-08
856	0.128339	0.00136361	0.125666	0.131012	0.0731582		0.0461917	847.652	-1661.35	1661.44	0.500422		0.36396	3823.34	-7493.38	7494.11	2.21401e-07
857	0.117384	0.00063922	0.116131	0.118637	0.0885948		0.0324968	1288.74	-2525.9	2525.96	0.640162		0.408822	3948.83	-7739.3	7740.12	5.25944e-09
858	0.145924	0.00100148	0.143961	0.147887	0.0317696		0.21658	2031.85	-3982.21	3982.64	0.00270933		0.144215	2854.48	-5594.64	5594.93	0.0364671
859	0.310916	0.00101425	0.308928	0.312904	5.43153e-06		0.133699	1486.6	-2913.6	2913.87	0.0637265		0.473846	5032.73	-9863.68	9864.62	1.56243e-11
860	0.226764	0.00129687	0.224222	0.229306	0.00149197		0.196773	1933.13	-3788.74	3789.13	0.00735242		0.469364	4857.46	-9520.15	9521.09	1.34892e-11
861	0.238942	0.00176998	0.235473	0.242411	0.00055646		0.196042	1939.76	-3801.73	3802.13	0.0070298		0.282228	2753.62	-5396.81	5397.38	3.76819e-05
862	0.282368	0.000594927	0.281201	0.283534	3.49112e-05		0.315586	3117.06	-6109.12	6109.75	1.7487e-05		0.383655	5903.81	-11571.1	11571.9	1.57267e-08
863	0.24756	0.000684673	0.246218	0.248902	0.000591707		0.350062	2264.74	-4438.54	4439.24	3.45831e-06		0.439119	6005.64	-11770.6	11771.5	6.24915e-11
864	0.185296	0.00076943	0.183788	0.186804	0.00833923		0.429562	1841.44	-3608.79	3609.65	5.82889e-09		0.435041	5563.06	-10903.2	10904	8.43992e-11
865	0.18584	0.000424087	0.185009	0.186671	0.00839734		0.315567	2744.98	-5379.85	5380.48	2.05519e-05		0.466185	4868.2	-9541.21	9542.14	2.68374e-12
866	0.15732	0.000536855	0.156267	0.158372	0.0247047		0.364589	2488.27	-4876.64	4877.37	1.14663e-06		0.440506	5440.37	-10662.7	10663.6	5.23436e-11
867	0.0954207	0.00038739	0.0946614	0.09618	0.118901		0.31232	2257.15	-4423.7	4424.33	2.44471e-05		0.391301	4532.3	-8882.92	8883.7	3.15073e-08
868	0.361284	0.000353436	0.360591	0.361976	6.96426e-07		0.31399	3812.22	-7471.64	7472.27	2.39203e-05		0.292055	5334.83	-10456	10456.6	2.67419e-05
869	0.247492	0.00045465	0.246601	0.248383	0.000415144		0.294883	3551.57	-6960.78	6961.37	4.73384e-05		0.309857	5003.87	-9807.28	9807.9	6.0429e-06
870	0.186396	0.000285755	0.185836	0.186956	0.00805466		0.291159	3922.5	-7687.81	7688.39	7.04245e-05		0.236231	3690.45	-7233.05	7233.52	0.000581232
871	0.196915	0.000534689	0.195867	0.197963	0.003747		0.353251	3406.44	-6676.27	6676.98	1.56302e-06		0.289334	4779.16	-9366.86	9367.44	1.91371e-05
872	0.254546	0.000713439	0.253148	0.255944	0.000299021		0.30698	2863.51	-5612.17	5612.79	2.8666e-05		0.390584	4964.92	-9730.85	9731.63	6.81385e-09
873	0.222682	0.000614722	0.221477	0.223887	0.00139541		0.320153	2990.6	-5861.26	5861.9	1.39061e-05		0.371975	5142.22	-10078.4	10079.1	5.22952e-08
874	0.239633	0.000443593	0.238764	0.240503	0.000751526		0.311084	2920.74	-5724.34	5724.96	2.60576e-05		0.259829	3086.94	-6050.14	6050.66	0.00017695
875	0.154228	0.000607679	0.153037	0.155419	0.035708		0.223793	2795.63	-5479.21	5479.66	0.00211448		0.437685	5201.81	-10195.1	10196	1.56352e-10
876	0.168028	0.000536253	0.166977	0.169079	0.0197256		0.235364	2305.26	-4518.07	4518.54	0.00151223		0.269378	4273.4	-8375.59	8376.13	0.000109358
877	0.128147	0.000504422	0.127158	0.129135	0.0572975		0.308345	2684.45	-5261.21	5261.83	2.89935e-05		0.315752	4411.34	-8645.91	8646.54	5.3939e-06
878	0.0431471	0.000389691	0.0423833	0.0439109	0.502784		0.232252	2260.74	-4430.82	4431.28	0.00151039		0.357971	4354.23	-8533.93	8534.65	4.29235e-07
879	0.209479	0.000802709	0.207905	0.211052	0.00227577		0.34852	2909.16	-5701.61	5702.3	1.63501e-06		0.217651	4403.46	-8630.56	8631	0.00163846
880	0.211854	0.000311831	0.211243	0.212465	0.00322746		0.274564	3728.21	-7307.02	7307.57	0.000183805		0.298938	3737.66	-7325.51	7326.11	1.54636e-05
881	0.100716	0.000412398	0.099908	0.101525	0.115036		0.143687	2203.74	-4319.19	4319.47	0.042269		0.211605	4215.76	-8262.68	8263.1	0.00216402
882	0.14877	0.000511852	0.147767	0.149773	0.0203486		0.261495	2767.32	-5423.69	5424.21	0.000318324		0.208319	4350.42	-8526.61	8527.03	0.00222088
883	0.115779	0.000429565	0.114937	0.116621	0.075806		0.264572	3054.75	-5987.05	5987.57	0.000361888		0.192755	3943.56	-7729.18	7729.57	0.0032367
884	0.229037	0.000274147	0.2285	0.229574	0.0012809		0.280051	3847.88	-7541.56	7542.12	0.000140862		0.245553	3610.53	-7076.39	7076.88	0.000378715
885	0.203762	0.000538295	0.202707	0.204817	0.00237839		0.298075	3204.42	-6280.37	6280.96	3.69452e-05		0.32701	5498.52	-10776.8	10777.4	2.7018e-06
886	0.107859	0.000489163	0.1069	0.108818	0.112923		0.328426	3262.47	-6394.11	6394.77	8.68932e-06		0.389645	5426.43	-10635.4	10636.2	2.24568e-08
887	0.189154	0.000447282	0.188277	0.19003	0.00759749		0.298001	2699.42	-5290.57	5291.16	5.46549e-05		0.456593	5016.91	-9832.69	9833.6	1.32053e-11
888	0.0805788	0.000357575	0.0798779	0.0812796	0.22184		0.216797	2358.03	-4621.52	4621.96	0.00316892		0.206942	4234.57	-8299.55	8299.96	0.00280651
889	0.152546	0.000381756	0.151797	0.153294	0.0280687		0.203731	2834.64	-5555.69	5556.1	0.00693828		0.205168	3961.12	-7763.59	7764	0.00180157
890	0.067809	0.000565752	0.0667001	0.0689178	0.300772		0.299443	2913.69	-5710.53	5711.13	3.51759e-05		0.342177	5491.59	-10763.2	10763.9	9.73805e-07
891	0.18895	0.00036569	0.188233	0.189666	0.00700962		0.16984	2376.02	-4656.83	4657.17	0.0199571		0.25031	4546.82	-8911.52	8912.02	0.000221124
892	0.0813948	0.000381529	0.080647	0.0821426	0.179074		0.235577	2551.71	-5001.12	5001.59	0.00138709		0.397756	4915.67	-9634.32	9635.11	1.60002e-08
893	0.13101	0.000542838	0.129946	0.132074	0.047802		0.287576	2142.1	-4198.23	4198.8	0.000175019		0.375116	4969.61	-9740.06	9740.81	1.22505e-07
894	0.0509965	0.000416314	0.0501805	0.0518125	0.448481		0.25139	2642.96	-5179.95	5180.45	0.000715035		0.209666	4288.45	-8405.15	8405.57	0.00195788
895	0.20153	0.00033956	0.200865	0.202196	0.00438851		0.264819	3576.04	-7008.77	7009.3	0.000314385		0.286254	3860.85	-7566.98	7567.55	4.08122e-05
896	0.171309	0.000409094	0.170507	0.172111	0.0134224		0.370909	3108.24	-6091.78	6092.52	3.44143e-07		0.337146	5247.76	-10285.3	10285.9	1.28785e-06
897	0.190499	0.000559067	0.189404	0.191595	0.00603877		0.219695	2841.65	-5569.41	5569.85	0.00284499		0.439952	5257.38	-10304	10304.9	1.62549e-10
898	0.0653044	0.000586055	0.0641558	0.0664531	0.30723		0.212576	2422.75	-4748.38	4748.8	0.00382657		0.438836	5407.14	-10597.6	10598.4	2.97995e-10
899	0.251146	0.000531695	0.250104	0.252188	0.000100446		0.181746	1881.41	-3687.38	3687.75	0.0118714		0.37098	4674.57	-9161.79	9162.53	1.61423e-07
900	0.0815235	0.000360022	0.0808179	0.0822292	0.208693		0.334768	2699.28	-5290.25	5290.92	6.97067e-06		0.152817	4818.52	-9444.15	9444.45	0.0243574
901	0.240808	0.000710182	0.239416	0.2422	0.000703926		0.177216	2681.64	-5255.84	5256.19	0.014176		0.421116	5587.67	-10951.4	10952.3	2.84748e-09
902	0.168867	0.000702211	0.167491	0.170243	0.0125847		0.23705	2191.69	-4295.48	4295.95	0.00156562		0.359378	5271.93	-10332.6	10333.3	3.81186e-07
903	0.282571	0.000335121	0.281914	0.283227	7.76459e-05		0.296101	3651.43	-7156.51	7157.1	4.90678e-05		0.274675	4589.39	-8994.93	8995.48	5.69332e-05
904	0.279443	0.000378409	0.278701	0.280185	9.15953e-05		0.233693	3403.05	-6669.74	6670.21	0.00156046		0.248246	4208.77	-8248.94	8249.44	0.000283104
905	0.24838	0.000376501	0.247642	0.249118	0.000351492		0.298891	3435.69	-6733.65	6734.25	4.00387e-05		0.292923	4868.51	-9541.99	9542.57	2.00802e-05
906	0.226451	0.000355067	0.225756	0.227147	0.00160085		0.253055	3417	-6697.07	6697.57	0.000470851		0.40415	5377.49	-10539.5	10540.3	1.20572e-08
907	0.135228	0.000697741	0.13386	0.136595	0.037241		0.140106	1795.71	-3519.45	3519.73	0.0555661		0.34841	5038.94	-9875.97	9876.67	7.62777e-07
908	0.0761853	0.000431649	0.0753393	0.0770314	0.244126		0.138159	1902.73	-3729.21	3729.49	0.0479263		0.35697	4585.14	-8986.52	8987.23	4.30412e-07
909	0.139236	0.000434648	0.138384	0.140088	0.045623		0.244032	2225.82	-4362.36	4362.85	0.000789619		0.188208	5075.4	-9947.6	9947.97	0.00533109
910	0.307891	0.000380833	0.307144	0.308637	2.88243e-05		0.314336	3578.76	-7014.06	7014.68	1.91809e-05		0.240517	4014.12	-7867.43	7867.92	0.000537902
911	0.239851	0.000307025	0.23925	0.240453	0.000738064		0.431663	3825.66	-7497.86	7498.73	3.90079e-09		0.338035	5061.28	-9919.77	9920.45	1.16004e-06
912	0.248473	0.0010136	0.246487	0.25046	0.000240376		0.320379	2221.33	-4353.49	4354.13	1.35008e-05		0.327904	5305.91	-10399.3	10399.9	3.52631e-06
913	1.39226e-13	0.000467081	-0.000915479	0.000915479	1		0.107659	1881.49	-3687.61	3687.83	0.126063		0.350764	4723.74	-9258.18	9258.88	6.23655e-07
914	0.00132495	0.000357396	0.000624456	0.00202545	0.982348		0.153518	2055.42	-4028.47	4028.78	0.0306033		0.277963	4484.82	-8789.97	8790.53	6.354e-05
915	0.0280082	0.000364682	0.0272934	0.0287229	0.676946		0.2009	2088.78	-4093.81	4094.21	0.00639357		0.262841	4423.11	-8669.03	8669.56	0.000155446
916	0.181979	0.00118301	0.17966	0.184298	0.00256992		0.246222	2841.08	-5568.27	5568.76	0.000626687		0.221164	3933.19	-7708.83	7709.27	0.00126949
917	0.230753	0.000342734	0.230082	0.231425	0.00105289		0.3773	3215.04	-6301.1	6301.86	3.59601e-07		0.227371	3979.35	-7799.3	7799.75	0.000813306
918	0.108224	0.000287058	0.107661	0.108786	0.111037		0.440001	3675.24	-7203.03	7203.91	2.05634e-09		0.263322	3974.04	-7788.86	7789.38	0.000123474
919	0.0714066	0.000759766	0.0699174	0.0728957	0.273711		0.266209	2054.95	-4027.44	4027.97	0.00037053		0.32379	4966.13	-9733.29	9733.94	3.74547e-06
920	0.0722311	0.000556676	0.07114	0.0733222	0.267812		0.227091	2330.97	-4568.47	4568.93	0.00172608		0.274241	4429.1	-8680.76	8681.31	6.27099e-05
921	0.225927	0.000587672	0.224775	0.227079	0.00139024		0.230924	2236.94	-4384.17	4384.63	0.00141608		0.217211	4703.39	-9218.43	9218.86	0.00129481
922	0.28383	0.00117791	0.281522	0.286139	3.46517e-05		0.29052	1559.47	-3056.27	3056.85	5.30907e-05		0.352561	4532.46	-8883.27	8883.97	6.68793e-08
923	0.194309	0.000513718	0.193303	0.195316	0.00528913		0.397063	2672.98	-5238.64	5239.44	7.28753e-08		0.18834	5107.25	-10010	10010.4	0.0053152
924	0.338206	0.00105884	0.33613	0.340281	3.26363e-06		0.302929	2237.8	-4385.79	4386.39	6.15158e-05		0.320035	5466.72	-10714.5	10715.1	5.94789e-06
925	0.234932	0.000476697	0.233998	0.235867	0.000838817		0.315408	3262.3	-6393.79	6394.42	1.65096e-05		0.267996	3569.07	-6995.11	6995.65	0.000110096
926	0.236908	0.000378124	0.236167	0.237649	0.000729156		0.386294	3138.63	-6151.33	6152.1	1.30563e-07		0.207221	3826.9	-7500.52	7500.93	0.00215775
927	0.0220336	0.000738745	0.0205857	0.0234815	0.731308		0.222323	2042.52	-4003.12	4003.56	0.00222145		0.274244	4794.08	-9396.12	9396.67	7.91718e-05
928	0.0194006	0.000413953	0.0185893	0.0202119	0.763546		0.240919	2521.24	-4941.39	4941.87	0.00106099		0.255314	4453.6	-8728.8	8729.31	0.000177491
929	0.113241	0.00044638	0.112366	0.114116	0.105787		0.41096	3187.9	-6247.87	6248.69	2.20208e-08		0.247212	3804.92	-7457.4	7457.89	0.000283175
930	0.0649238	0.000873528	0.0632117	0.066636	0.330109		0.273711	2767.11	-5423.26	5423.81	0.000215959		0.20822	4045.14	-7928.27	7928.68	0.0024675
931	0.359241	0.00048326	0.358294	0.360188	5.76427e-07		0.399182	3391.66	-6647.25	6648.05	4.33212e-08		0.3714	3211.15	-6293.48	6294.23	1.00712e-07
932	0.117101	0.000316819	0.11648	0.117722	0.0835775		0.444001	2947.4	-5776.46	5777.35	9.07674e-10		0.331634	3851.02	-7547.67	7548.33	2.75516e-06
933	0.18026	0.000701482	0.178886	0.181635	0.00483217		0.251855	1853.66	-3632.92	3633.43	0.000379517		0.296446	5332.25	-10450.9	10451.5	2.19144e-05
934	0.361643	0.000675651	0.360319	0.362967	1.81087e-06		0.405863	2829.92	-5546.24	5547.05	2.45496e-08		0.422252	2992.45	-5864.78	5865.62	1.16795e-09
935	0.126238	0.000657824	0.124949	0.127527	0.0553918		0.325927	2381.64	-4667.69	4668.34	7.28685e-06		0.357437	3877.67	-7599.88	7600.59	5.09455e-07
936	0.0664823	0.000549374	0.0654056	0.0675591	0.35519		0.441476	2899.78	-5683.13	5684.01	9.60046e-10		0.384405	3519.92	-6898.66	6899.43	6.0383e-08
937	0.147846	0.000513405	0.146839	0.148852	0.030663		0.378077	2312.14	-4531.42	4532.17	2.32493e-07		0.39508	3718.26	-7287.39	7288.18	2.65206e-08
938	0.313249	0.00119293	0.310911	0.315587	3.73015e-06		0.35947	1968.83	-3858.55	3859.27	9.53152e-07		0.415533	4451.01	-8723.56	8724.4	5.68071e-10
939	0.257766	0.00078791	0.256221	0.25931	0.000327549		0.285781	2333.51	-4573.39	4573.97	9.44525e-05		0.299	4401.82	-8627.27	8627.87	9.68815e-06
940	0.116546	0.000477976	0.115609	0.117483	0.0881012		0.304854	3363.37	-6591.9	6592.51	3.70873e-05		0.223249	3413.03	-6689.32	6689.76	0.000665719
941	0.145152	0.000649752	0.143878	0.146425	0.0288169		0.392529	2846.54	-5578.83	5579.61	9.8388e-08		0.224369	3954.11	-7749.83	7750.28	0.000807346
942	0.191757	0.000913116	0.189967	0.193547	0.00470427		0.371573	2101.66	-4118.88	4119.63	4.7903e-07		0.404711	3744.19	-7338.21	7339.02	9.43143e-09
943	0.217765	0.000974006	0.215856	0.219674	0.0022525		0.3493	1751.44	-3432.47	3433.17	1.34944e-06		0.340768	4584.23	-8984.75	8985.43	2.3755e-07
944	0.209014	0.000638025	0.207764	0.210265	0.00176118		0.29283	2642.42	-5178.85	5179.44	4.95529e-05		0.360481	2648.19	-5190.09	5190.81	1.9007e-07
945	0.247526	0.000915633	0.245731	0.24932	0.000297011		0.338172	1731.29	-3392.99	3393.67	1.90526e-06		0.325671	3745.99	-7341.81	7342.47	5.07716e-07
946	0.341134	0.000563292	0.34003	0.342238	8.17819e-07		0.258227	1742.32	-3414.69	3415.21	0.000403279		0.350647	2288.5	-4485.11	4485.81	4.47105e-07
947	0.21747	0.000749296	0.216001	0.218939	0.00112395		0.434013	1976.85	-3874.19	3875.06	1.06045e-09		0.355114	3741.14	-7332.28	7332.99	9.43937e-08
948	0.190103	0.00058251	0.188961	0.191244	0.00561839		0.301084	2608.64	-5112.63	5113.24	3.52029e-05		0.43346	2993.27	-5866.38	5867.24	8.76224e-10
949	0.169561	0.00108128	0.167441	0.17168	0.0104166		0.240879	1797.65	-3523.15	3523.63	0.000594643		0.303593	3370.76	-6606.39	6606.99	3.07973e-06
950	0.300402	0.00107347	0.298298	0.302506	7.36459e-06		0.312878	2376.02	-4656.69	4657.31	8.91342e-06		0.336857	3314.45	-6495.99	6496.66	5.25821e-07
951	0.159459	0.000910716	0.157674	0.161244	0.0169735		0.218382	1887.51	-3699.3	3699.74	0.00260126		0.329791	2746.31	-5382.44	5383.1	2.15117e-06
952	0.209699	0.000671007	0.208383	0.211014	0.00198485		0.195844	1253.99	-2457.62	2458.02	0.00690727		0.249675	2213.79	-4338.78	4339.28	0.000279757
953	0.258901	0.00061637	0.257692	0.260109	0.00027457		0.213607	1438.36	-2818.97	2819.4	0.00323741		0.346784	2218.95	-4348.8	4349.49	5.31722e-07
954	0.21323	0.000641075	0.211974	0.214487	0.00138858		0.267859	1862.31	-3649.86	3650.4	0.000305166		0.271888	2428.25	-4759.1	4759.64	7.23101e-05
955	0.391405	0.000551154	0.390324	0.392485	3.7977e-08		0.26114	1095.91	-2147.72	2148.24	0.000414238		0.323054	2094.7	-4105.29	4105.94	2.49219e-06
956	0.24796	0.00106509	0.245873	0.250048	0.00044131		0.29557	1770.48	-3469.85	3470.44	4.83329e-05		0.378758	2156.26	-4225.89	4226.65	5.60792e-08
957	0.350904	0.000502096	0.34992	0.351888	4.81996e-07		0.213164	1297.57	-2543.02	2543.45	0.00398976		0.233498	1843.81	-3613.63	3614.1	0.000583399
958	0.374801	0.000548078	0.373726	0.375875	1.17742e-07		0.211492	1266.62	-2482.36	2482.79	0.00530466		0.287862	1824.95	-3576.61	3577.19	2.22821e-05
959	0.399773	0.000539016	0.398716	0.400829	7.25116e-09		0.197593	1646.43	-3226.81	3227.2	0.00595491		0.207586	1508.72	-2956.88	2957.3	0.0021471
960	0.252231	0.00105431	0.250164	0.254297	0.000342945		0.204739	1420.27	-2783.52	2783.93	0.00306017		0.31014	896.154	-1756.15	1756.77	7.70526e-06
961	0.266292	0.000661315	0.264996	0.267588	0.000108155		0.153551	2255.76	-4421.14	4421.44	0.0298746		0.436615	6004.56	-11768.5	11769.4	2.06253e-09
962	0.266169	0.000524789	0.26514	0.267197	0.000116966		0.237784	2561.54	-5020.38	5020.86	0.0011597		0.385171	5958.35	-11678	11678.8	1.7443e-07
963	0.248319	0.000582681	0.247177	0.249461	0.000330625		0.220344	1820.89	-3568.72	3569.16	0.00258453		0.299124	3128.01	-6130.6	6131.2	9.62344e-06
964	0.140596	0.00121495	0.138215	0.142977	0.0320911		0.253611	2104.73	-4125.02	4125.52	0.000514313		0.294217	5382.58	-10549.6	10550.2	4.25767e-05
965	0.274043	0.00179093	0.270533	0.277553	7.419e-05		0.160281	2021.2	-3961.39	3961.71	0.0211668		0.322847	5607.24	-10989.9	10990.5	7.85328e-06
966	0.24962	0.00112182	0.247422	0.251819	0.000302739		0.260332	2117.63	-4150.29	4150.82	0.000398967		0.388918	5729.29	-11229	11229.8	7.92934e-08
967	0.187221	0.00216408	0.18298	0.191463	0.00731635		0.262151	2098.45	-4112.7	4113.22	0.000396916		0.126221	4688.72	-9189.76	9190.02	0.0608662
968	0.130788	0.00153239	0.127784	0.133791	0.0451885		0.134496	1887.97	-3700.29	3700.56	0.0601591		0.200828	4945.58	-9693.14	9693.54	0.00405718
969	0.166473	0.00224904	0.162065	0.170881	0.0148819		0.229514	1571.6	-3080.11	3080.57	0.00171644		0.146564	4695.83	-9203.68	9203.97	0.0286807
970	0.273116	0.00267058	0.267881	0.27835	0.000110201		0.244236	2234.44	-4379.26	4379.75	0.00135191		0.240284	4905.49	-9614.52	9615	0.000491245
971	0.249112	0.00195728	0.245276	0.252948	0.000205256		0.155769	1563.93	-3065.15	3065.46	0.0282241		0.278578	5124.4	-10043.5	10044.1	4.85231e-05
972	0.318042	0.00153637	0.315031	0.321054	2.91133e-06		0.223413	1790	-3508.18	3508.62	0.00316234		0.302235	4712.99	-9237.16	9237.76	1.54637e-05
973	0.25883	0.00228869	0.254344	0.263315	0.000184155		0.238349	1775.14	-3479.04	3479.51	0.00157233		0.271791	4336.97	-8500.19	8500.73	9.10458e-05
974	0.328357	0.00264875	0.323166	0.333549	1.58201e-06		0.226346	1919.58	-3762.15	3762.6	0.00209103		0.259136	3953.74	-7749.07	7749.59	0.000147933
975	0.217989	0.00197045	0.214127	0.221851	0.00131865		0.201272	1725.63	-3382.03	3382.44	0.00489928		0.159198	4880.89	-9566.39	9566.7	0.0206686
976	0.096408	0.000533084	0.0953631	0.0974528	0.142136		0.157339	2232.98	-4376.48	4376.8	0.0267478		0.441643	5917.67	-11598.2	11599.1	1.0439e-09
977	0.136712	0.000918396	0.134912	0.138512	0.0418648		0.201494	1982.76	-3886.01	3886.41	0.00644186		0.179884	4576.57	-8969.9	8970.26	0.0075774
978	0.248326	0.00077114	0.246814	0.249837	0.000302431		0.281752	1824.17	-3575.09	3575.65	0.000181162		0.0815638	2811.79	-5511.03	5511.19	0.215379
979	0.146043	0.000441558	0.145177	0.146908	0.0360093		0.283192	2479.64	-4859.81	4860.38	0.000171579		0.246646	3908.28	-7659.98	7660.48	0.000433301
980	0.205274	0.00125199	0.20282	0.207728	0.00215959		0.0857299	1774.77	-3478.46	3478.63	0.232476		0.199025	4704.13	-9219.9	9220.29	0.00299234
981	0.249683	0.00127897	0.247176	0.25219	0.000209385		0.271539	1851.44	-3628.55	3629.09	0.000457762		0.326249	5227.47	-10245.5	10246.2	2.26379e-06
982	0.296667	0.000421732	0.295841	0.297494	9.15996e-06		0.273355	3381.96	-6628.37	6628.91	0.000202523		0.282846	3482.1	-6824.63	6825.2	3.80366e-05
983	0.245203	0.000412745	0.244394	0.246012	0.000227651		0.340188	3690.81	-7233.65	7234.33	4.14942e-06		0.307587	3385.32	-6634.92	6635.53	6.80287e-06
984	0.217049	0.000450835	0.216166	0.217933	0.00160318		0.296614	2198.45	-4308.67	4309.26	7.51812e-05		0.324197	3304	-6475.52	6476.16	1.37361e-06
985	0.172216	0.000387597	0.171457	0.172976	0.0127259		0.21078	1876.8	-3678.32	3678.74	0.00394818		0.286264	3212.51	-6296.23	6296.81	3.62445e-05
986	0.0828958	0.000402137	0.0821076	0.083684	0.212227		0.303733	2155.77	-4225.01	4225.61	4.46604e-05		0.366404	3869.74	-7584.32	7585.06	8.14724e-08
987	0.164157	0.000385511	0.163402	0.164913	0.0185758		0.234444	2152.45	-4218.57	4219.04	0.00121415		0.259316	3174.98	-6222.7	6223.22	0.000176062
988	0.187802	0.000354519	0.187107	0.188497	0.00620837		0.20002	1865.63	-3656.43	3656.83	0.00550518		0.276178	3089	-6054.16	6054.72	5.3397e-05
989	0.194013	0.000438764	0.193153	0.194873	0.00543888		0.248352	2220.41	-4351.76	4352.25	0.000542072		0.412094	4136.25	-8106.64	8107.46	6.61416e-10
990	0.0952512	0.000469103	0.0943318	0.0961707	0.1424		0.204284	1407.04	-2757.59	2758	0.00501659		0.176457	2559.06	-5015.58	5015.93	0.00809321
991	0.206442	0.000427367	0.205604	0.207279	0.00433914		0.247954	1703.6	-3338.81	3339.3	0.000697063		0.406684	3883	-7610.27	7611.09	1.76675e-09
992	0.202297	0.000611634	0.201098	0.203496	0.0036272		0.157776	1910.97	-3745.34	3745.66	0.0335545		0.222962	3335	-6536.38	6536.82	0.00101761
993	0.0330241	0.000480917	0.0320816	0.0339667	0.626216		0.227459	1908.38	-3740.2	3740.65	0.00145221		0.442386	5092.5	-9980.86	9981.74	4.29649e-11
994	0.0733794	0.000540252	0.0723206	0.0744383	0.26283		0.163232	2173.55	-4259.99	4260.32	0.026328		0.360236	4069.07	-7975.02	7975.74	1.59235e-07
995	0.168652	0.000482111	0.167707	0.169597	0.0142278		0.195893	1393.78	-2731.61	2732	0.00929244		0.139494	2392.67	-4689.49	4689.77	0.0328068
996	0.0364172	0.000481325	0.0354738	0.0373606	0.580986		0.344454	2193.56	-4299.03	4299.72	3.53361e-06		0.445517	6182.25	-12116.8	12117.7	3.86287e-11
997	0.00899472	0.000435447	0.00814124	0.0098482	0.892943		0.388872	2298.22	-4504.12	4504.9	1.25918e-07		0.374444	4154.81	-8143.05	8143.8	2.77362e-08
998	0.184814	0.000639116	0.183561	0.186067	0.00900651		0.358256	2260.68	-4430.57	4431.29	8.0957e-07		0.410721	4880.71	-9565.78	9566.6	5.86176e-10
999	0.0821134	0.000386903	0.0813551	0.0828718	0.211814		0.213958	2284.94	-4478.27	4478.7	0.00373277		0.393941	4079.96	-7996.33	7997.12	1.65891e-08
1000	0.0941551	0.000420804	0.0933304	0.0949799	0.157607		0.204581	1478.71	-2898.07	2898.48	0.00636208		0.206037	2704.95	-5301.5	5301.91	0.00193035
1001	0.166822	0.000405405	0.166027	0.167617	0.0152284		0.159324	1170.12	-2293.28	2293.59	0.0264025		0.216386	2467.06	-4835.22	4835.65	0.00111053
1002	0.210019	0.00050984	0.209019	0.211018	0.00234511		0.274375	2674.43	-5241.61	5242.16	0.00025514		0.443422	4426.31	-8675.12	8676.01	1.17427e-10
1003	0.129087	0.000494026	0.128119	0.130056	0.0464096		0.124804	1836.61	-3599.63	3599.88	0.080436		0.215586	3391.02	-6646.18	6646.61	0.00131095
1004	0.144057	0.000471572	0.143133	0.144981	0.0358361		0.14123	1168.45	-2290.02	2290.3	0.0450188		0.233979	2599.43	-5094.65	5095.12	0.000434008
1005	0.131759	0.000531989	0.130717	0.132802	0.0540554		0.264412	1478.1	-2896.81	2897.34	0.000333281		0.224759	2687.25	-5266.79	5267.23	0.000715728
1006	0.147444	0.000459491	0.146543	0.148344	0.0322518		0.246805	1193.52	-2339.05	2339.55	0.00076521		0.179072	2522.61	-4944.14	4944.49	0.0066638
1007	0.33615	0.000973317	0.334242	0.338058	1.23635e-06		0.354107	2701.74	-5295.06	5295.76	2.15478e-06		0.342934	4404.87	-8633.2	8633.89	5.53921e-07
1008	0.162811	0.000728174	0.161384	0.164239	0.016222		0.28779	1958.13	-3837.65	3838.22	0.000116214		0.193884	3504.84	-6869.29	6869.68	0.00325969
1009	0.138572	0.000587019	0.137421	0.139723	0.0445482		0.325773	1888.81	-3701.74	3702.39	7.24554e-06		0.213627	2725.42	-5341.61	5342.04	0.00142883
1010	0.146391	0.000586055	0.145242	0.147539	0.0310608		0.356855	1799.63	-3526.92	3527.63	9.46265e-07		0.16638	2929.55	-5741.75	5742.08	0.0124211
1011	0.226081	0.00101586	0.22409	0.228072	0.00150684		0.356184	2465.84	-4832.69	4833.4	1.79513e-06		0.215274	3579.82	-7016.23	7016.66	0.00115754
1012	0.242486	0.0010119	0.240502	0.244469	0.00062852		0.403843	2765.91	-5420.78	5421.59	5.44404e-08		0.248419	3828.57	-7503.75	7504.25	0.00023627
1013	0.158914	0.00114448	0.156671	0.161158	0.0146233		0.327341	3027.75	-5934.06	5934.72	6.34087e-06		0.288326	4735.52	-9281.33	9281.91	1.92948e-05
1014	0.260724	0.00122897	0.258315	0.263133	0.00026078		0.455398	2838.7	-5563.4	5564.31	6.02094e-10		0.234476	4748.27	-9306.37	9306.84	0.000553277
1015	0.271054	0.00116451	0.268772	0.273337	8.95313e-05		0.382547	2857.12	-5599.57	5600.34	8.46587e-08		0.260318	3758.3	-7366.01	7366.53	0.000172128
1016	0.0911244	0.00105614	0.0890544	0.0931945	0.1593		0.333916	2938.3	-5758.73	5759.4	4.04821e-06		0.2144	4628.78	-9072.19	9072.62	0.000963289
1017	0.104322	0.000965023	0.102431	0.106214	0.109505		0.35859	3191.92	-6255.8	6256.52	1.19066e-06		0.269131	4644.88	-9103.7	9104.23	5.07039e-05
1018	0.0728657	0.00091698	0.0710685	0.074663	0.252142		0.331323	2807.84	-5503.04	5503.7	5.51958e-06		0.208032	4809.72	-9426.84	9427.26	0.00148133
1019	0.113857	0.00113116	0.11164	0.116074	0.0916139		0.358712	3024.97	-5928.58	5929.3	1.74379e-06		0.203111	4904.26	-9612.15	9612.55	0.00195785
1020	0.147785	0.00114226	0.145547	0.150024	0.0299804		0.345402	3030.6	-5939.63	5940.32	3.7282e-06		0.208964	4989.85	-9779.9	9780.31	0.00161704
1021	6.16587e-17	0.000955913	-0.00187359	0.00187359	1		0.329627	2610.44	-5116.13	5116.79	8.82113e-06		0.231905	4919.83	-9642.63	9643.1	0.000467974
1022	0.0801627	0.000643676	0.0789011	0.0814243	0.210116		0.321635	2860.11	-5605.49	5606.14	2.06883e-05		0.259598	4820.84	-9448.59	9449.11	0.000104582
1023	0.0951369	0.00101325	0.093151	0.0971229	0.138283		0.330828	2868.56	-5622.05	5622.71	1.13123e-05		0.267832	4782.91	-9374.24	9374.77	7.37203e-05
1024	0.101683	0.000717887	0.100276	0.10309	0.126883		0.291861	2653.39	-5200.35	5200.94	0.00010189		0.257533	4400	-8623.74	8624.26	0.000165948
1025	0.0877048	0.000661137	0.0864089	0.0890006	0.18156		0.285279	2684.61	-5261.55	5262.12	0.000103671		0.254186	4352.4	-8530.45	8530.96	0.00017658
1026	0.339035	0.00107681	0.336924	0.341146	2.03096e-06		0.331747	2669.05	-5231.01	5231.67	8.59462e-06		0.282989	5677.53	-11127.7	11128.2	6.2749e-05
1027	0.154658	0.000741858	0.153204	0.156112	0.017666		0.233828	2626.52	-5147.75	5148.21	0.00135241		0.384231	6833.57	-13393.4	13394.2	5.71714e-08
1028	0.238505	0.00059134	0.237346	0.239664	0.000155192		0.345936	3004.45	-5888.38	5889.07	3.15153e-06		0.234302	4185.41	-8203.17	8203.64	0.000540048
1029	0.225396	0.000348959	0.224712	0.22608	0.000403891		0.240248	3291.03	-6450.18	6450.66	0.00079426		0.316827	3040.18	-5958.44	5959.07	3.3068e-06
1030	0.253842	0.000371016	0.253114	0.254569	0.000106443		0.27739	3500.32	-6860.35	6860.9	0.000121495		0.501143	3667.62	-7188.03	7189.04	3.52505e-13
1031	0.149297	0.000413097	0.148487	0.150107	0.0173418		0.329765	3807.66	-7462.68	7463.34	8.56553e-06		0.388639	3821.54	-7489.83	7490.61	1.64026e-08
1032	0.179404	0.000417486	0.178585	0.180222	0.00728823		0.255885	3410.79	-6684.89	6685.4	0.000422547		0.344014	2776.63	-5441.85	5442.54	3.93645e-07
1033	0.351841	0.00033689	0.351181	0.352502	6.69347e-07		0.367793	3439.02	-6740.11	6740.85	4.62215e-07		0.29873	4216.3	-8263.65	8264.25	1.10939e-05
1034	0.224937	0.000375489	0.224201	0.225673	0.00106313		0.324593	3378.83	-6622.18	6622.83	7.15635e-06		0.302643	3787.82	-7423.82	7424.43	1.04707e-05
1035	0.336944	0.000432601	0.336096	0.337792	1.13053e-06		0.303229	3132.51	-6139.42	6140.02	2.51528e-05		0.314935	3730.19	-7310.86	7311.49	5.97836e-06
1036	0.281216	0.00084091	0.279567	0.282864	2.79253e-05		0.300102	2882.58	-5649.56	5650.16	3.58278e-05		0.281183	4075.3	-7987.31	7987.87	3.56205e-05
1037	0.259695	0.000549459	0.258618	0.260772	0.000113608		0.320896	3190.39	-6252.84	6253.49	1.20818e-05		0.275258	4120.5	-8075.9	8076.46	4.88378e-05
1038	0.279459	0.000745546	0.277998	0.280921	4.28497e-05		0.281108	3317.95	-6502.9	6503.46	0.000118298		0.248218	3780.54	-7409.61	7410.11	0.000262326
1039	0.309392	0.000544678	0.308324	0.31046	2.27893e-06		0.272157	3253.99	-6377.55	6378.09	0.000151434		0.245557	3789.04	-7426.27	7426.76	0.000310824
1040	0.228173	0.000461816	0.227268	0.229078	0.000673321		0.259313	3348.23	-6562.27	6562.79	0.00038071		0.325187	4716.09	-9243.21	9243.86	3.31736e-06
1041	0.148491	0.00123825	0.146064	0.150918	0.0376875		0.0847952	1738.66	-3407.69	3407.86	0.249679		0.294487	5376.77	-10538.2	10538.8	3.36732e-05
1042	0.274105	0.00099441	0.272156	0.276055	7.14758e-05		0.133674	2000.67	-3921.18	3921.45	0.0604138		0.36963	7370.06	-14444.9	14445.7	4.91047e-07
1043	0.115947	0.0011625	0.113668	0.118225	0.0971253		0.166501	1692.88	-3317.88	3318.21	0.0263231		0.381631	5792.25	-11352.4	11353.2	1.24297e-07
1044	0.133594	0.00135079	0.130946	0.136241	0.0582472		0.149997	1698.1	-3328.13	3328.43	0.0338396		0.265413	4196.04	-8223.97	8224.5	0.000149115
1045	0.0719203	0.000505048	0.0709304	0.0729102	0.258868		0.325602	2892.26	-5668.5	5669.16	5.27584e-06		0.232325	3815.41	-7477.97	7478.44	0.000558601
1046	0.249159	0.000624905	0.247935	0.250384	0.000108969		0.346007	2792.22	-5472.41	5473.1	1.8772e-06		0.335334	5649	-11071.7	11072.4	1.19129e-06
1047	0.416274	0.000591103	0.415115	0.417432	6.12536e-10		0.296896	3090.65	-6057.38	6057.97	5.96255e-05		0.249787	4230.08	-8290.71	8291.21	0.000240305
1048	0.217828	0.000410045	0.217025	0.218632	0.000989169		0.330432	3350.51	-6566.67	6567.33	4.71844e-06		0.263421	4139.43	-8113.02	8113.55	0.000103507
1049	0.32548	0.000716698	0.324076	0.326885	1.70419e-06		0.280157	3153.97	-6181.5	6182.06	0.000132978		0.190938	3774.91	-7398.63	7399.01	0.00460457
1050	0.216331	0.000825868	0.214713	0.21795	0.00160276		0.27439	3302.71	-6473.04	6473.59	0.000143483		0.232096	3756.81	-7363.12	7363.58	0.000571065
1051	0.353181	0.000344375	0.352506	0.353856	6.15715e-07		0.313922	3279.51	-6427.53	6428.15	1.25745e-05		0.433934	4961.9	-9724.89	9725.76	4.05225e-10
1052	0.300548	0.000591763	0.299388	0.301708	2.91884e-06		0.353028	3511.35	-6881.89	6882.6	1.23036e-06		0.222355	3611.29	-7077.91	7078.35	0.000910453
1053	0.17009	0.000397152	0.169312	0.170869	0.011225		0.24645	2850.09	-5585.93	5586.42	0.000614542		0.348756	5065.41	-9927.85	9928.55	1.25017e-06
1054	0.259758	0.000303	0.259164	0.260352	0.000157919		0.345509	3250.96	-6371.54	6372.23	1.78771e-06		0.266412	4146.49	-8126.85	8127.39	0.000213485
1055	0.0352261	0.000545834	0.0341563	0.0362959	0.585665		0.269066	3107.59	-6090.61	6091.15	0.000173012		0.176504	3248.82	-6367.51	6367.86	0.00774914
1056	0.223998	0.000307063	0.223396	0.2246	0.00092176		0.268318	2597.44	-5090.71	5091.25	0.000182244		0.25878	4781.23	-9370.95	9371.47	0.000364781
1057	0.248562	0.000404515	0.247769	0.249355	0.00039746		0.31665	2512.9	-4924.97	4925.6	1.55062e-05		0.270854	5358.42	-10502.2	10502.8	0.000223137
1058	0.285419	0.000732099	0.283984	0.286853	3.93825e-05		0.301871	2438.17	-4778.51	4779.12	2.75706e-05		0.312259	5580.99	-10938.4	10939.1	2.14713e-05
1059	0.240889	0.000677188	0.239562	0.242217	0.000539762		0.264233	2425.75	-4754.21	4754.73	0.000295003		0.356429	6074.47	-11905.6	11906.3	1.52646e-06
1060	0.235801	0.00205755	0.231768	0.239834	0.000777911		0.213966	2594.81	-5085.61	5086.04	0.00354036		0.3533	4475.32	-8771.27	8771.98	8.09095e-07
1061	0.308046	0.000674268	0.306725	0.309368	4.51886e-06		0.305314	3472.36	-6805.52	6806.13	2.5231e-05		0.261589	2248.04	-4405.9	4406.42	6.88114e-05
1062	0.241539	0.00121122	0.239165	0.243913	0.000459314		0.15162	2243.06	-4396.25	4396.55	0.0287802		0.433724	5944.61	-11651	11651.9	3.2309e-09
1063	0.189869	0.000766602	0.188366	0.191371	0.00341698		0.328915	2841.2	-5568.42	5569.08	8.92885e-06		0.274797	4579.58	-8975.7	8976.25	6.6523e-05
1064	0.172753	0.000787264	0.17121	0.174296	0.00947384		0.311234	2587.55	-5071.29	5071.91	2.52359e-05		0.294532	4867.21	-9539.44	9540.03	2.54515e-05
1065	0.220962	0.00112799	0.218751	0.223173	0.00168464		0.159693	2041.56	-4001.3	4001.62	0.0252437		0.428006	6206.9	-12165.1	12166	5.75211e-09
1066	0.111706	0.00227645	0.107244	0.116168	0.094068		0.224164	2728.95	-5348.52	5348.97	0.00229219		0.377725	4171.24	-8175.25	8176.01	6.14176e-08
1067	0.201461	0.000804687	0.199883	0.203038	0.00324898		0.299664	2840.21	-5566.51	5567.11	2.99504e-05		0.235114	3538.98	-6936.17	6936.64	0.000454666
1068	0.197904	0.00138094	0.195197	0.20061	0.00278804		0.301843	2623.58	-5141.91	5142.52	2.84901e-05		0.264252	2696.21	-5284.31	5284.84	7.03006e-05
1069	0.143793	0.000815091	0.142195	0.14539	0.0255863		0.281286	2360.62	-4626.53	4627.1	8.13696e-05		0.249223	2549.8	-4997.36	4997.86	0.000160829
1070	0.223619	0.00102855	0.221603	0.225635	0.000870662		0.263208	3055.61	-5988.73	5989.26	0.00017371		0.147545	1280.26	-2509.16	2509.46	0.0268346
1071	0.162637	0.00125582	0.160176	0.165099	0.0180423		0.0468995	1795.87	-3519.86	3519.95	0.487598		0.471402	6152.47	-12058.4	12059.3	8.615e-11
1072	0.22472	0.0015181	0.221745	0.227696	0.00157193		0.0398948	1856.87	-3639.43	3639.51	0.548701		0.477609	6094.25	-11944.3	11945.2	4.36046e-11
1073	0.200448	0.00260132	0.195349	0.205546	0.0030794		0.273957	2722.31	-5335.45	5336	0.00020331		0.373181	3779.01	-7406.49	7407.23	4.55042e-08
1074	0.270557	0.00140597	0.267801	0.273313	0.000106599		0.275846	3140.93	-6155.95	6156.5	0.000110924		0.196937	1405.46	-2754.5	2754.9	0.0043697
1075	0.232996	0.00286127	0.227388	0.238604	0.000866891		0.232458	2226.69	-4364.08	4364.54	0.00149092		0.194465	3955.76	-7753.1	7753.48	0.00339135
1076	0.128062	0.00057917	0.126927	0.129198	0.037361		0.266889	2509.55	-4918.45	4918.98	0.000175955		0.295609	2558.95	-5015.25	5015.84	2.22531e-05
1077	0.316984	0.00109712	0.314834	0.319135	3.96775e-06		0.142397	1563.57	-3064.45	3064.74	0.0382905		0.335853	3357.68	-6580.72	6581.39	6.04199e-07
1078	0.139229	0.000506185	0.138237	0.140222	0.0400418		0.372266	4055.93	-7949.25	7950	3.42478e-07		0.385982	1809.51	-3546.25	3547.03	1.67063e-08
1079	0.116608	0.000690411	0.115255	0.117961	0.0758645		0.382502	2844.13	-5574.11	5574.88	2.19919e-07		0.3478	1000.78	-1961.18	1961.88	3.07722e-07
1080	0.223223	0.00135397	0.220569	0.225876	0.000965201		0.223198	1563.7	-3064.63	3065.08	0.00233088		0.206164	3851.07	-7547.89	7548.3	0.00232893
1081	0.236049	0.000496409	0.235076	0.237022	0.000747329		0.343189	2790.6	-5469.23	5469.92	2.11515e-06		0.216816	478.903	-938.433	938.867	0.000734757
1082	0.1562	0.00151314	0.153234	0.159166	0.0213364		0.238649	1660.91	-3255.14	3255.62	0.00124844		0.24148	4104.83	-8045.23	8045.71	0.00036217
1083	0.205398	0.000632844	0.204158	0.206638	0.00149104		0.250871	1553.68	-3044.96	3045.46	0.00058962		0.23282	4109.83	-8055.03	8055.5	0.00083355
1084	0.235206	0.000576002	0.234077	0.236335	0.000602823		0.248353	1868.75	-3662.5	3663	0.000764108		0.268686	4094.78	-8025.5	8026.04	8.58616e-05
1085	0.109232	0.000491189	0.108269	0.110195	0.0946741		0.317191	2524.02	-4946.76	4947.4	1.00796e-05		0.242552	706.169	-1383.85	1384.33	0.000169383
1086	0.158839	0.000671432	0.157523	0.160155	0.013757		0.268403	1524.25	-2987.26	2987.8	0.000416973		0.196557	3999.05	-7837.94	7838.33	0.00407792
1087	0.131104	0.000470931	0.130181	0.132027	0.0534008		0.360535	2346.36	-4598.51	4599.23	8.07999e-07		0.252746	3729.8	-7310.16	7310.66	0.000198683
1088	0.158999	0.000528027	0.157965	0.160034	0.0188457		0.424366	3176.64	-6225.79	6226.64	6.45461e-09		0.250654	885.93	-1736.17	1736.67	0.000143042
1089	0.275061	0.000420203	0.274237	0.275885	0.000108812		0.428724	2636.07	-5166.27	5167.13	9.26796e-09		0.295469	3535.65	-6929.58	6930.17	2.30545e-05
1090	0.23358	0.000337142	0.23292	0.234241	0.000865396		0.398025	3968.83	-7778.51	7779.3	4.83524e-08		0.357569	3440.2	-6742.43	6743.15	4.7304e-07
1091	0.258081	0.000466616	0.257167	0.258996	0.000128224		0.309746	1706.55	-3344.53	3345.15	4.53954e-05		0.281929	4102.69	-8040.99	8041.55	5.49342e-05
1092	0.244484	0.000453353	0.243596	0.245373	0.000264296		0.367988	1916.09	-3755.17	3755.9	4.94195e-07		0.226628	3832.63	-7511.73	7512.18	0.000847372
1093	0.206867	0.000359024	0.206163	0.207571	0.0016319		0.236233	2574.48	-5045.74	5046.22	0.00108423		0.265711	3796.31	-7440.5	7441.03	0.000158775
1094	0.223844	0.000459986	0.222942	0.224745	0.00203126		0.267707	1930.96	-3784.41	3784.95	0.000231295		0.236546	3930.24	-7703.03	7703.51	0.00050702
1095	0.269395	0.000423857	0.268565	0.270226	0.000105833		0.19753	1754.64	-3438.9	3439.29	0.00595374		0.249692	3958.74	-7758.88	7759.38	0.000294798
1096	0.176231	0.000441067	0.175367	0.177096	0.010875		0.375294	2979.3	-5839.05	5839.8	1.79164e-07		0.268748	1089.01	-2134.19	2134.73	6.23937e-05
1097	0.17467	0.000510875	0.173669	0.175671	0.0134535		0.312345	1908.3	-3739.96	3740.58	2.78378e-05		0.269891	3676.37	-7205.42	7205.96	8.76389e-05
1098	0.300987	0.000534599	0.299939	0.302035	8.61739e-06		0.366908	1679.78	-3292	3292.74	6.67914e-07		0.262624	3800.44	-7448.6	7449.13	0.000162335
1099	0.157024	0.000508677	0.156027	0.158021	0.0255112		0.33222	2329.43	-4565.35	4566.02	9.81419e-06		0.26858	3575.78	-7008.26	7008.8	0.000101951
1100	0.189271	0.000504359	0.188283	0.19026	0.00582091		0.306509	2895.27	-5674.42	5675.04	2.18959e-05		0.235063	880.284	-1725.12	1725.59	0.000309839
1101	0.195612	0.000430019	0.194769	0.196455	0.00328123		0.309338	1965.14	-3851.37	3851.98	2.79263e-05		0.293671	3812.1	-7471.42	7472.01	3.86133e-05
1102	0.223407	0.000439243	0.222547	0.224268	0.0013191		0.416031	2396.55	-4696.82	4697.65	1.23007e-08		0.284115	3579.02	-7014.6	7015.16	4.1215e-05
1103	0.0721295	0.000689228	0.0707786	0.0734803	0.250996		0.266096	1573.11	-3083.03	3083.56	0.000300251		0.265835	3683.48	-7219.35	7219.89	0.000104227
1104	0.221715	0.000399343	0.220932	0.222497	0.000846979		0.373137	2817.32	-5521.57	5522.32	2.72231e-07		0.337409	2543.58	-4985.08	4985.75	1.63747e-06
1105	0.132425	0.000328947	0.13178	0.13307	0.0397038		0.418164	3502.12	-6863.74	6864.57	3.92127e-09		0.318512	1274.97	-2498.62	2499.26	4.11853e-06
1106	0.231375	0.000438019	0.230517	0.232234	0.000459905		0.332312	2155	-4223.47	4224.13	2.44102e-06		0.254294	3409.86	-6683.07	6683.58	0.000246928
1107	0.162046	0.000474943	0.161115	0.162976	0.013917		0.414085	2508.15	-4915.56	4916.39	1.87294e-08		0.325855	2280.72	-4469.89	4470.54	3.4e-06
1108	0.168838	0.00037484	0.168103	0.169573	0.0131774		0.368052	2734.78	-5359.8	5360.54	5.13501e-07		0.291099	1936.51	-3795.27	3795.85	2.57971e-05
1109	0.0675676	0.000325706	0.0669293	0.068206	0.304533		0.416983	3307.87	-6483.01	6483.84	6.53777e-09		0.312902	1240.72	-2431.5	2432.12	5.51381e-06
1110	0.189574	0.000535939	0.188523	0.190624	0.00533951		0.346899	2633.71	-5161.72	5162.42	2.35e-06		0.182655	2658.86	-5211.18	5211.55	0.00679103
1111	0.0951226	0.000470018	0.0942013	0.0960438	0.158362		0.359181	2556.22	-5009.83	5010.55	1.15497e-06		0.269603	1298.95	-2545.67	2546.21	5.8479e-05
1112	0.172505	0.000586959	0.171354	0.173655	0.00970128		0.255403	2328.14	-4562.9	4563.41	0.000526461		0.23169	1094.71	-2145.4	2145.86	0.000424673
1113	0.172072	0.000458002	0.171174	0.172969	0.0113194		0.260854	2378.53	-4661.66	4662.18	0.0002632		0.237437	1117.5	-2190.06	2190.54	0.000242187
1114	0.192165	0.000687395	0.190818	0.193512	0.00478868		0.298294	2032.99	-3984.36	3984.96	5.42195e-05		0.249877	1272.34	-2493.54	2494.04	0.000169298
1115	0.208622	0.000849244	0.206958	0.210287	0.00442728		0.205919	1980.47	-3881.52	3881.93	0.00435601		0.243165	1164.49	-2282.16	2282.64	0.000258664
1116	0.130725	0.000528715	0.129688	0.131761	0.0534661		0.352786	3149.82	-6173.29	6174	8.3717e-07		0.172023	2572.29	-5041.52	5041.86	0.0106242
1117	0.172389	0.000595429	0.171222	0.173556	0.0130088		0.340335	2490.41	-4880.86	4881.54	3.31154e-06		0.235657	1295.08	-2538.12	2538.59	0.000338417
1118	0.213718	0.000546027	0.212648	0.214788	0.00144918		0.392565	2950.93	-5783.43	5784.22	7.48011e-08		0.253192	1586.45	-3109.19	3109.7	0.000204948
1119	0.135951	0.000704705	0.13457	0.137332	0.0438158		0.327738	2023.02	-3964.79	3965.45	9.05078e-06		0.222294	1211.98	-2375.26	2375.7	0.00070486
1120	0.106758	0.000461302	0.105854	0.107662	0.111143		0.321552	2592.36	-5080.7	5081.35	1.41852e-05		0.237714	1305.44	-2558.42	2558.9	0.000309364
1121	0.157851	0.000992517	0.155905	0.159796	0.027328		0.155897	1802.72	-3533.18	3533.49	0.0343189		0.219204	1126.06	-2206.86	2207.3	0.00083721
1122	0.213977	0.000563381	0.212873	0.215082	0.00238517		0.279217	2483.99	-4868.34	4868.9	0.000142304		0.225397	1181.44	-2315.4	2315.85	0.000461575
1123	0.311163	0.000459319	0.310262	0.312063	7.14397e-06		0.368071	3191.22	-6254.42	6255.16	1.12905e-06		0.199053	1182.61	-2317.72	2318.11	0.00217037
1124	0.141272	0.00058513	0.140125	0.142419	0.0343561		0.262817	2592.57	-5081.17	5081.7	0.000430497		0.214867	1148.86	-2251.55	2251.98	0.000881103
1125	0.177417	0.000447904	0.176539	0.178295	0.00893502		0.430711	3080.58	-6037.51	6038.37	4.77466e-09		0.25904	1487.86	-2915.95	2916.46	0.000123377
1126	0.262614	0.000548187	0.26154	0.263689	0.00023575		0.385247	2994.5	-5868.83	5869.61	3.06631e-07		0.256877	1344.4	-2634.77	2635.28	0.000118189
1127	0.266794	0.000487952	0.265838	0.267751	0.000149972		0.40336	3188.59	-6249.23	6250.04	4.8324e-08		0.22169	1251.91	-2453.52	2453.97	0.000721083
1128	0.193843	0.000554535	0.192756	0.19493	0.00534885		0.350159	2951.51	-5784.61	5785.31	1.7384e-06		0.227945	1809.36	-3546.12	3546.57	0.000896359
1129	0.154747	0.000425961	0.153912	0.155582	0.0224374		0.379943	4173.6	-8179.88	8180.64	2.23171e-07		0.251009	2238	-4386.23	4386.73	0.000218898
1130	0.35509	0.000669802	0.353778	0.356403	3.11605e-07		0.392508	2827.68	-5541.86	5542.65	1.23683e-07		0.225588	1665.08	-3263.33	3263.78	0.00107579
1131	0.318611	0.000614322	0.317407	0.319815	4.9781e-06		0.398378	2720.72	-5332.21	5333.01	1.49845e-07		0.257763	1398.33	-2740.47	2740.98	0.000133952
1132	0.316727	0.000646955	0.315459	0.317995	1.90292e-05		0.262953	2572.21	-5041.27	5041.79	0.000367633		0.247206	1678.81	-3290.22	3290.71	0.000135842
1133	0.0721158	0.000566389	0.0710057	0.0732259	0.281077		0.324693	3117.2	-6109.39	6110.04	6.66767e-06		0.219975	2321.61	-4550.14	4550.58	0.000981746
1134	0.203687	0.000594056	0.202523	0.204852	0.0045303		0.333312	3703.04	-7257.63	7258.29	8.93117e-06		0.221877	2196.98	-4305.86	4306.3	0.000911722
1135	0.255836	0.000407891	0.255037	0.256636	0.000195214		0.376723	2773.9	-5436.47	5437.22	2.27574e-07		0.232411	1219.54	-2390.07	2390.53	0.00055893
1136	0.352123	0.000546647	0.351052	0.353195	9.32977e-07		0.397169	3664.84	-7182.69	7183.48	1.31066e-07		0.219607	1639.16	-3212.53	3212.97	0.00152078
1137	0.256818	0.000479282	0.255878	0.257757	0.000181011		0.359427	2838.87	-5563.83	5564.54	1.26187e-06		0.225489	1198.18	-2348.21	2348.66	0.000826147
1138	0.418531	0.000616221	0.417323	0.419739	4.79014e-09		0.345134	2139.64	-4193.35	4194.04	1.99286e-06		0.211728	1278.71	-2506.06	2506.48	0.00171176
1139	0.260943	0.000510185	0.259943	0.261943	0.000345209		0.380015	2523.42	-4945.52	4946.28	1.22602e-07		0.21852	1412.82	-2768.91	2769.35	0.00134826
1140	0.179591	0.00035388	0.178898	0.180285	0.00939832		0.413424	3209.29	-6289.79	6290.62	1.68227e-08		0.237062	1547.11	-3032.1	3032.57	0.00055422
1141	0.353416	0.000542295	0.352354	0.354479	3.76568e-07		0.347036	2335.55	-4577.33	4578.03	2.11989e-06		0.214355	1197.06	-2346.02	2346.45	0.0014205
1142	0.328453	0.000684566	0.327112	0.329795	3.69304e-06		0.341739	2530.78	-4959.99	4960.67	3.27667e-06		0.286522	1993.06	-3906.11	3906.68	5.71205e-05
1143	0.282389	0.00089581	0.280633	0.284145	4.1397e-05		0.183556	2105.68	-4126.95	4127.32	0.0115308		0.249842	1758.47	-3446.35	3446.85	0.000110639
1144	0.219737	0.000668381	0.218427	0.221047	0.00102741		0.356968	3630.91	-7116.23	7116.94	1.7704e-06		0.18113	2177.32	-4267.37	4267.73	0.00655885
1145	0.238764	0.00078425	0.237227	0.240301	0.000398853		0.333385	3610.12	-7075.5	7076.17	6.83351e-06		0.16166	2239.13	-4388.53	4388.86	0.0154494
1146	0.289118	0.00038142	0.288371	0.289866	2.72875e-05		0.346969	2361.01	-4627.23	4627.93	2.62854e-06		0.204386	1006.79	-1973.1	1973.51	0.00207287
1147	0.235503	0.000474286	0.234574	0.236433	0.000681343		0.387892	2313.69	-4534.44	4535.22	6.87492e-08		0.209774	1267.85	-2484.78	2485.2	0.00188313
1148	0.28412	0.000395358	0.283345	0.284895	4.42454e-05		0.322343	2320.49	-4547.84	4548.48	9.56857e-06		0.205493	1049.12	-2056.07	2056.48	0.00201868
1149	0.252501	0.000502172	0.251517	0.253485	0.000312731		0.36126	2507.29	-4913.93	4914.65	1.16057e-06		0.199893	1085.33	-2127.05	2127.45	0.00274938
1150	0.322036	0.00094027	0.320193	0.323879	5.70754e-06		0.326425	2077.77	-4072.1	4072.76	7.7435e-06		0.207423	1124.75	-2204.3	2204.72	0.00195418
1151	0.116608	0.000326331	0.115968	0.117248	0.083498		0.297716	2398.78	-4701.31	4701.91	2.96901e-05		0.247152	1310.1	-2567.55	2568.04	0.000277314
1152	0.138825	0.000387003	0.138067	0.139584	0.0416723		0.336513	2878.99	-5642.48	5643.16	4.0048e-06		0.193296	1216.33	-2383.81	2384.2	0.00336424
1153	0.203226	0.000344587	0.20255	0.203901	0.0030415		0.332429	2063.05	-4043.25	4043.91	4.91286e-06		0.240405	1114.12	-2183.43	2183.92	0.000306848
1154	0.172622	0.000368291	0.1719	0.173344	0.0132308		0.352949	2387.89	-4679.91	4680.62	1.30839e-06		0.216184	1299.51	-2546.82	2547.26	0.00106215
1155	0.227642	0.000421149	0.226817	0.228467	0.00148337		0.381369	2788.97	-5466	5466.76	2.14413e-07		0.199966	1049.78	-2057.37	2057.77	0.00255136
1156	0.278113	0.000346682	0.277434	0.278793	8.74632e-05		0.407858	2933.41	-5749.08	5749.89	3.27754e-08		0.198268	1021.35	-2001.65	2002.04	0.00282108
1157	0.177057	0.000345192	0.176381	0.177734	0.0081716		0.446971	3182.83	-6237.9	6238.79	1.65459e-09		0.188474	1007.04	-1973.61	1973.99	0.00469059
1158	0.13745	0.000362143	0.13674	0.13816	0.0424461		0.258707	2241.09	-4392.28	4392.8	0.000291173		0.275792	1313.42	-2574.03	2574.58	4.083e-05
1159	0.253944	0.000812719	0.252351	0.255536	0.000238357		0.289507	2002.45	-3924.51	3925.09	7.42076e-05		0.226528	2851.09	-5587.91	5588.36	0.00111822
1160	0.232778	0.000419593	0.231955	0.2336	0.00102672		0.322945	2105.78	-4127.01	4127.65	8.85067e-06		0.252076	1223.13	-2397.08	2397.59	0.000154573
1161	0.143497	0.000355371	0.142801	0.144194	0.0407917		0.36535	2246.39	-4402.56	4403.29	6.44006e-07		0.225212	1167.84	-2288.74	2289.19	0.000675076
1162	0.208677	0.000412672	0.207869	0.209486	0.00408803		0.313082	2840.88	-5567.81	5568.44	1.73314e-05		0.2918	2543.41	-4984.79	4985.38	3.15749e-05
1163	0.195607	0.000676897	0.19428	0.196934	0.00324998		0.210803	1214.51	-2380.23	2380.65	0.00517712		0.467834	2686	-5264.09	5265.03	1.40927e-11
1164	0.224378	0.00100985	0.222399	0.226357	0.000966153		0.0844747	1099.08	-2154.11	2154.28	0.219116		0.442365	3013.2	-5905.43	5906.31	1.38265e-10
1165	0.229358	0.000723266	0.227941	0.230776	0.000601391		0.342017	1539	-3016.1	3016.78	2.24203e-06		0.361103	992.423	-1944.79	1945.51	1.19443e-07
1166	0.290662	0.000959741	0.288781	0.292543	0.000105022		0.206557	1978.63	-3877.91	3878.32	0.00327794		0.210682	3085.99	-6048.33	6048.75	0.00214609
1167	0.170549	0.000481849	0.169605	0.171494	0.00864051		0.15229	1251.51	-2452.81	2453.11	0.0352231		0.415928	1867.87	-3660.61	3661.44	8.40179e-10
1168	0.214079	0.000886231	0.212342	0.215816	0.00135496		0.200822	1087.78	-2131.85	2132.25	0.00682412		0.467944	3275.7	-6419.9	6420.84	1.56763e-11
1169	0.176182	0.000822786	0.174569	0.177795	0.0071639		0.225561	1202.88	-2357.42	2357.87	0.00379109		0.464619	3477.89	-6816.2	6817.13	2.55602e-11
1170	0.122556	0.00166507	0.119293	0.12582	0.072738		0.170131	1954.78	-3831.2	3831.54	0.0162754		0.320983	4091.09	-8018.22	8018.86	5.12354e-06
1171	0.204818	0.00284297	0.199245	0.21039	0.00311455		0.152384	1991.25	-3902.7	3903	0.0359254		0.230068	4459.25	-8739.9	8740.36	0.000657125
1172	0.18929	0.0005351	0.188241	0.190339	0.00325325		0.305558	1852.45	-3630.5	3631.11	3.40555e-05		0.366826	1143.28	-2240.46	2241.2	6.18175e-08
1173	0.181946	0.00065681	0.180658	0.183233	0.00540606		0.157046	1348.37	-2642.65	2642.96	0.0337806		0.471203	2376.38	-4657.23	4658.18	7.58457e-12
1174	0.20367	0.000555085	0.202582	0.204757	0.00261171		0.337773	1899.16	-3722.02	3722.69	7.11438e-06		0.346819	1450.5	-2842.63	2843.33	1.55314e-07
1175	0.0947224	0.000476664	0.0937881	0.0956566	0.159701		0.244864	2026.67	-3972.03	3972.52	0.00096654		0.252343	2768.77	-5426.54	5427.04	0.000199039
1176	0.291371	0.00106222	0.28929	0.293453	1.93997e-05		0.236766	1037.17	-2032.62	2033.09	0.000850567		0.463896	3062.6	-6002.23	6003.16	2.03648e-11
1177	0.242461	0.00165429	0.239218	0.245703	0.000414626		0.205907	1828.56	-3583.77	3584.18	0.00365107		0.331392	4463.47	-8748.07	8748.73	3.44358e-06
1178	0.179383	0.000570885	0.178264	0.180502	0.00541253		0.172224	1263.65	-2476.58	2476.93	0.0170859		0.393682	1706.01	-3343.39	3344.17	4.56224e-09
1179	0.159092	0.000490943	0.158129	0.160054	0.0122682		0.27839	1492.09	-2924.22	2924.77	0.000204768		0.426781	2146.08	-4205.89	4206.74	4.6753e-10
1180	0.171561	0.00213609	0.167374	0.175748	0.00812465		0.241943	1277.45	-2503.56	2504.04	0.000955045		0.424177	4809.83	-9426.84	9427.69	3.24119e-09
1181	0.183906	0.00112134	0.181708	0.186104	0.00471377		0.208614	1373.99	-2692.81	2693.23	0.0040196		0.423087	4572.67	-8962.01	8962.86	2.74523e-09
1182	0.0765614	0.000690871	0.0752073	0.0779155	0.2385		0.186226	1274.48	-2497.79	2498.17	0.0122013		0.451703	3011.32	-5901.74	5902.64	8.23734e-11
1183	0.0895167	0.000452266	0.0886303	0.0904032	0.177605		0.168757	2205.72	-4323.04	4323.38	0.0215406		0.252	3743.05	-7336.13	7336.63	0.000153013
1184	0.227526	0.000820906	0.225917	0.229135	0.00104281		0.182747	2075.61	-4068.01	4068.38	0.0140332		0.276117	3181.24	-6234.95	6235.51	3.07687e-05
1185	0.142814	0.000826648	0.141193	0.144434	0.0300269		0.0485784	1203.58	-2358.97	2359.07	0.49726		0.451287	3236.2	-6342.5	6343.4	9.63996e-11
1186	0.167405	0.00108142	0.165286	0.169525	0.00862578		0.297853	1534.41	-3007.15	3007.74	2.78993e-05		0.257679	3567.87	-6992.77	6993.28	0.000153774
1187	0.274598	0.00193127	0.270813	0.278384	0.000136532		0.177388	1558.87	-3055.21	3055.56	0.00994979		0.337526	4528.17	-8874.88	8875.55	2.34139e-06
1188	0.256475	0.000430013	0.255632	0.257318	0.000221331		0.213524	1923.19	-3769.24	3769.67	0.00364367		0.308783	1806.74	-3540.9	3541.52	2.686e-06
1189	0.204392	0.000362261	0.203682	0.205102	0.00227024		0.315996	2257.76	-4424.89	4425.53	2.11934e-05		0.339071	1499.57	-2938.82	2939.5	2.52929e-07
1190	0.134269	0.000524744	0.13324	0.135297	0.0447668		0.277991	1671.12	-3275.12	3275.67	0.000157926		0.39366	2449.41	-4800.45	4801.24	1.25733e-08
1191	0.106185	0.000599353	0.10501	0.107359	0.110182		0.139427	1703.2	-3338.13	3338.41	0.052161		0.307999	3932.17	-7706.75	7707.36	5.86117e-06
1192	0.208812	0.00136701	0.206132	0.211491	0.00209706		0.245812	1969.58	-3860.13	3860.62	0.000557271		0.259986	3845.56	-7537.04	7537.56	0.000165939
1193	0.307593	0.00118798	0.305265	0.309921	2.55016e-05		0.182059	2349.77	-4605.37	4605.73	0.0109357		0.249904	4078.2	-7993.02	7993.52	0.000333346
1194	0.130737	0.000375897	0.130001	0.131474	0.0458767		0.349249	2534.08	-4966.45	4967.15	1.42473e-06		0.263485	1199.94	-2351.62	2352.15	4.26832e-05
1195	0.22688	0.000626598	0.225652	0.228108	0.00106813		0.209908	1477.71	-2896.1	2896.52	0.00513114		0.375393	2789.41	-5466.87	5467.62	6.82897e-08
1196	0.289969	0.000786481	0.288428	0.291511	2.54798e-05		0.164929	1414.33	-2771.92	2772.25	0.0220363		0.248933	3509.96	-6879.27	6879.77	0.000331415
1197	0.10916	0.00059569	0.107992	0.110327	0.111069		0.280182	2418.97	-4740.9	4741.46	0.000100358		0.244888	3830.48	-7507.5	7507.99	0.000272548
1198	0.114386	0.000493803	0.113419	0.115354	0.0904437		0.307648	2098.05	-4111.87	4112.49	3.52804e-05		0.264658	4058.36	-7954.12	7954.65	0.00010173
1199	0.20326	0.00071498	0.201859	0.204661	0.001638		0.23946	1501.48	-2942.66	2943.14	0.000987064		0.310783	2084.31	-4084.94	4085.56	2.81313e-06
1200	0.133268	0.000595841	0.1321	0.134436	0.0458266		0.0309222	1263.35	-2476.14	2476.2	0.65067		0.343767	3478.69	-6817.89	6818.58	7.91164e-07
1201	0.113456	0.00067235	0.112138	0.114774	0.0973019		0.355642	1875.43	-3675.49	3676.2	3.51236e-07		0.285717	3876.65	-7597.95	7598.52	3.29253e-05
1202	0.165921	0.00109601	0.163772	0.168069	0.0135932		0.217336	1813.77	-3554.77	3555.21	0.00285774		0.309386	3820.32	-7487.52	7488.14	5.55613e-06
1203	0.132924	0.00051145	0.131922	0.133927	0.0424939		0.215654	2263.91	-4437.05	4437.48	0.00318951		0.281438	1670.46	-3273.82	3274.38	1.21535e-05
1204	0.179934	0.00100088	0.177972	0.181895	0.007878		0.217317	1215.44	-2382.05	2382.48	0.00329095		0.323214	2300.71	-4509.07	4509.71	1.45029e-06
1205	0.172452	0.000534926	0.171403	0.1735	0.0118856		0.146902	1505.11	-2949.87	2950.16	0.0454986		0.342815	2455.93	-4813.28	4813.97	4.80359e-07
1206	0.229678	0.000811389	0.228088	0.231269	0.000480113		0.0329637	979.181	-1919.16	1919.23	0.633353		0.35763	3232.68	-6335.7	6336.41	1.79529e-07
1207	0.197186	0.000588644	0.196032	0.19834	0.00199157		0.339749	1947.04	-3815.86	3816.54	2.23701e-06		0.295669	3659.21	-7171.76	7172.35	1.25871e-05
1208	0.203037	0.000829507	0.201411	0.204662	0.0019612		0.314695	1701.64	-3334.9	3335.53	9.73403e-06		0.261562	3522.54	-6903.92	6904.44	0.000109774
1209	0.1977	0.000874415	0.195986	0.199414	0.00544002		0.199559	1602.24	-3140.19	3140.59	0.00572431		0.281292	2178.7	-4269.97	4270.53	1.61948e-05
1210	0.205478	0.000613396	0.204276	0.20668	0.00271633		0.186219	1289.52	-2527.27	2527.65	0.00973434		0.316006	2436.01	-4774.26	4774.9	2.11586e-06
1211	0.148033	0.000628115	0.146802	0.149264	0.0299265		0.280223	1783.43	-3495.24	3495.8	9.2174e-05		0.269144	4018.63	-7876.25	7876.78	9.23862e-05
1212	0.122877	0.000652569	0.121598	0.124156	0.0632799		0.162696	2052.31	-4022.36	4022.69	0.0209623		0.243862	4343.68	-8513.37	8513.86	0.000453554
1213	0.0695225	0.000606463	0.0683338	0.0707112	0.292083		0.202837	1955	-3831.6	3832	0.00474958		0.317855	4077.82	-7992.21	7992.85	4.65552e-06
1214	0.296184	0.00100274	0.294219	0.298149	4.34271e-05		0.276485	924.267	-1811.29	1811.84	0.000372977		0.345346	3288.61	-6445.33	6446.02	4.98193e-07
1215	0.0952534	0.00082305	0.0936403	0.0968666	0.149861		0.202491	1238.57	-2427.39	2427.8	0.00592966		0.329115	3444.25	-6750.4	6751.06	1.67589e-06
1216	0.319866	0.000817718	0.318263	0.321469	8.43617e-06		0.167093	1116.81	-2188.78	2189.11	0.0231122		0.355957	3114.97	-6104.99	6105.7	1.95746e-07
1217	0.107134	0.000800312	0.105565	0.108702	0.10772		0.24718	1521.35	-2981.6	2982.09	0.000464124		0.218364	3519.48	-6897.96	6898.4	0.00120733
1218	0.225224	0.00070346	0.223845	0.226602	0.00108128		0.205185	1479.03	-2898.69	2899.1	0.00524613		0.279026	2382.52	-4669.46	4670.02	2.04419e-05
1219	0.224027	0.000481295	0.223084	0.224971	0.00107325		0.127886	1535.55	-3009.55	3009.81	0.0720911		0.270452	3515.53	-6890.17	6890.71	8.60355e-05
1220	0.114449	0.000650637	0.113173	0.115724	0.0791612		0.175046	1698.31	-3328.51	3328.86	0.014234		0.22744	3580.83	-7018.2	7018.65	0.000771098
1221	0.163576	0.000876692	0.161857	0.165294	0.0119196		0.273304	1596.9	-3129.65	3130.2	0.000108138		0.20299	3553.1	-6963.87	6964.28	0.00243917
1222	0.172407	0.000777128	0.170884	0.17393	0.0128665		0.214712	1806.03	-3539.6	3540.03	0.00178877		0.225374	3881.96	-7608.42	7608.87	0.000913857
1223	0.199097	0.000908389	0.197317	0.200878	0.00357389		0.206965	2505.29	-4910.16	4910.58	0.00340833		0.234503	4699.25	-9210.3	9210.76	0.000726941
1224	0.155565	0.00094415	0.153715	0.157416	0.0199456		0.175287	1550.47	-3038.75	3039.1	0.0146289		0.253947	2151.73	-4217.14	4217.64	9.70964e-05
1225	0.121138	0.00073357	0.1197	0.122575	0.0714112		0.147841	1207.81	-2367.16	2367.46	0.0292072		0.188934	3267.03	-6403.19	6403.57	0.00451731
1226	0.290785	0.000778242	0.289259	0.29231	1.40856e-05		0.232762	1466.24	-2873.6	2874.06	0.00127902		0.265735	2385.82	-4675.94	4676.47	5.79597e-05
1227	0.17372	0.00114761	0.171471	0.17597	0.0112915		0.250428	1458.55	-2858.51	2859.01	0.000671694		0.330278	2331.11	-4568.65	4569.31	1.97544e-06
1228	0.275846	0.000575966	0.274717	0.276975	2.80922e-05		0.116108	1175.93	-2304.71	2304.94	0.0965613		0.195762	3098.73	-6073.32	6073.71	0.00306999
1229	0.135223	0.000792902	0.133669	0.136777	0.0315796		0.292045	1899.04	-3721.83	3722.41	3.19538e-05		0.207317	3494.1	-6848.23	6848.64	0.00192843
1230	0.164797	0.000550856	0.163717	0.165876	0.0158598		0.0728382	1211.85	-2375.15	2375.3	0.299743		0.25208	2816.16	-5519.42	5519.93	0.000149573
1231	0.163778	0.000660454	0.162483	0.165072	0.0100421		0.0785075	1233.07	-2416.74	2416.9	0.260507		0.203751	3419.48	-6701.98	6702.38	0.00222905
1232	0.141712	0.000748033	0.140246	0.143178	0.0320844		0.252978	2127.02	-4168.71	4169.21	0.000640478		0.276474	2145.58	-4205.06	4205.61	3.38936e-05
1233	0.204491	0.002162	0.200253	0.208728	0.00316472		0.275093	2215.58	-4342.26	4342.81	0.000247707		0.176237	6114.94	-11985.1	11985.5	0.0137324
1234	0.206955	0.000835254	0.205318	0.208592	0.00202594		0.326558	1930.09	-3782.65	3783.3	1.9e-05		0.266751	2412.34	-4727.92	4728.45	9.05349e-05
1235	0.182569	0.00108032	0.180452	0.184686	0.00848046		0.264125	1479.3	-2899.16	2899.69	0.00041549		0.3227	2307.57	-4522.51	4523.16	2.81342e-06
1236	0.247182	0.0009358	0.245348	0.249016	0.000210459		0.262686	1455.79	-2853.09	2853.61	0.000332594		0.277368	2274.24	-4457.23	4457.79	3.354e-05
1237	0.239153	0.000824455	0.237537	0.240769	0.000485278		0.225087	1575.8	-3088.34	3088.79	0.00262941		0.322622	2392.94	-4689.84	4690.49	1.67509e-06
1238	0.19792	0.000641114	0.196664	0.199177	0.00362173		0.107721	1421.23	-2785.5	2785.72	0.125643		0.329003	2571.66	-5040.12	5040.78	1.72158e-06
1239	0.040743	0.000759986	0.0392534	0.0422326	0.538774		0.121819	2060.31	-4038.09	4038.33	0.0940279		0.217762	3991.56	-7823.24	7823.68	0.00142891
1240	0.183269	0.000884526	0.181536	0.185003	0.00483018		0.323752	1731.58	-3393.57	3394.22	1.3502e-05		0.326031	2255.19	-4419.85	4420.5	2.87195e-06
1241	0.2925	0.00062455	0.291276	0.293724	1.9227e-05		0.207035	1644.3	-3222.62	3223.04	0.00510095		0.228167	3061.73	-6000.76	6001.22	0.000660387
1242	0.118256	0.00141405	0.115484	0.121027	0.0761707		0.273072	1495.16	-2930.24	2930.79	0.000209933		0.249744	2428.38	-4759.38	4759.87	0.000328971
1243	0.260438	0.000574272	0.259313	0.261564	0.000134291		0.227146	1869.65	-3664.29	3664.74	0.00173839		0.259639	3888.99	-7622.16	7622.68	0.000396433
1244	0.191869	0.000593416	0.190706	0.193032	0.00662775		0.294522	2259.16	-4427.66	4428.25	4.43739e-05		0.219318	2553.21	-5004.07	5004.51	0.00164502
1245	0.0971645	0.000761831	0.0956713	0.0986577	0.116984		0.288056	1915.78	-3754.64	3755.22	8.00859e-05		0.258204	2370.14	-4645.22	4645.73	0.00024549
1246	0.268455	0.000888812	0.266713	0.270197	0.000113954		0.308562	2088.4	-4092.96	4093.57	2.41378e-05		0.180418	2609.47	-5114.38	5114.74	0.00849859
1247	0.151455	0.000867467	0.149754	0.153155	0.0205284		0.278225	2034.69	-3987.71	3988.27	0.000141148		0.306545	5443.98	-10669.9	10670.5	4.81836e-05
1248	0.235389	0.00096417	0.233499	0.237279	0.000852679		0.231946	2061.68	-4040.66	4041.12	0.00151908		0.194273	2909.05	-5701.54	5701.93	0.0047974
1249	0.203729	0.000955548	0.201856	0.205602	0.00253183		0.203319	1648.95	-3231.74	3232.15	0.00481719		0.302915	4505.05	-8829.6	8830.2	4.70798e-05
1250	0.131466	0.00138313	0.128755	0.134177	0.0544688		0.259536	1909.86	-3743.07	3743.59	0.000492752		0.296753	4540.92	-8899.91	8900.5	4.5215e-05
1251	0.146817	0.00133506	0.1442	0.149434	0.0259648		0.310167	1942.68	-3807.34	3807.96	4.58271e-05		0.309614	4809.41	-9426.13	9426.75	2.70689e-05
1252	0.176534	0.000824632	0.174917	0.17815	0.00931841		0.238848	2348.34	-4602.51	4602.99	0.000772084		0.281443	4226.37	-8283.4	8283.97	8.59372e-05
1253	0.0656839	0.0018722	0.0620144	0.0693534	0.32742		0.228001	2127.18	-4169.04	4169.5	0.00246551		0.325157	4173.75	-8180.22	8180.88	2.68352e-06
1254	0.198105	0.000994969	0.196155	0.200056	0.00407703		0.200186	1030.11	-2018.82	2019.22	0.00428366		0.239863	1845.21	-3616.37	3616.85	0.000324776
1255	6.16588e-17	0.00119778	-0.00234765	0.00234765	1		0.215448	764.776	-1498.75	1499.18	0.00288138		0.304933	1837.44	-3601.08	3601.69	7.017e-06
1256	0.118683	0.000844756	0.117027	0.120339	0.0728961		0.058962	1130.6	-2215.92	2216.03	0.38427		0.4045	4302.29	-8432.08	8432.89	9.72585e-09
1257	0.150967	0.000738531	0.14952	0.152415	0.0267191		0.0927283	1350.02	-2645.95	2646.13	0.193561		0.267966	2757	-5403.45	5403.99	0.000117442
1258	0.113541	0.000843119	0.111888	0.115193	0.0931588		0.110365	889.081	-1742.49	1742.71	0.110797		0.255434	1776.66	-3482	3482.51	0.000134904
1259	0.154026	0.00107585	0.151918	0.156135	0.0239894		0.213687	1781	-3490.55	3490.97	0.0038723		0.459633	5627.37	-11029.2	11030.1	1.38888e-10
1260	0.0907084	0.00173549	0.0873068	0.0941099	0.178272		0.147209	1528.82	-2996.34	2996.63	0.042333		0.404047	5306.99	-10401.3	10402.1	1.08214e-08
1261	0.0939761	0.000875745	0.0922596	0.0956925	0.167629		0.123598	847.565	-1661.1	1661.35	0.086531		0.280965	1784.13	-3496.61	3497.18	2.93944e-05
1262	0.10562	0.000797795	0.104056	0.107184	0.128902		0.211076	971.077	-1903.1	1903.52	0.00494657		0.30384	1694.17	-3320.27	3320.88	6.8297e-06
1263	0.0376808	0.000541422	0.0366196	0.0387419	0.570623		0.259782	942.546	-1847.13	1847.65	0.000323676		0.257461	1316.01	-2579.12	2579.64	0.000115563
1264	0.254253	0.000625339	0.253027	0.255478	0.000355852		0.164308	1352.73	-2651.19	2651.52	0.0172414		0.279557	2156.19	-4225.85	4226.41	5.42438e-05
1265	0.189375	0.000675113	0.188051	0.190698	0.00593971		0.29496	1439.85	-2821.81	2822.4	4.11591e-05		0.251285	1663.88	-3260.95	3261.46	0.000184682
1266	0.0354611	0.00072879	0.0340326	0.0368895	0.580422		0.22644	996.152	-1952.23	1952.68	0.00190712		0.294804	1680.42	-3293.33	3293.92	1.28337e-05
1267	0.080605	0.000503275	0.0796186	0.0815914	0.228908		0.42233	1015.41	-1989.78	1990.63	1.08783e-08		0.30546	1449.44	-2840.6	2841.21	6.51973e-06
1268	0.055892	0.00062283	0.0546712	0.0571127	0.380848		0.149976	613.934	-1203.16	1203.46	0.0322989		0.260026	1383.96	-2712.3	2712.82	7.97701e-05
1269	2.46636e-16	0.000680571	-0.00133392	0.00133392	1		0.0413386	348.528	-683.074	683.156	0.549885		0.220464	1163.08	-2279.42	2279.86	0.00088842
1270	0.0249868	0.000849028	0.0233227	0.0266509	0.708707		0.195986	616.376	-1207.9	1208.29	0.00546936		0.247582	1465.14	-2871.43	2871.92	0.000263309
1271	0.161606	0.00125668	0.159143	0.164069	0.0189702		0.0337353	1014.6	-1988.58	1988.65	0.615964		0.473976	5359.36	-10503.9	10504.8	2.1308e-11
1272	0.240229	0.000823458	0.238615	0.241843	0.000551493		0.0365849	957.647	-1876.95	1877.02	0.593227		0.306029	2918.86	-5720.66	5721.27	1.2871e-05
1273	0.203225	0.00104965	0.201167	0.205282	0.00222053		0.108663	1219.89	-2390.88	2391.09	0.130592		0.353062	3671.15	-7195.1	7195.81	7.583e-07
1275	0.16152	0.000769101	0.160013	0.163028	0.0166274		0.329007	1294.88	-2537.64	2538.29	1.14193e-05		0.274026	1399.76	-2743.26	2743.8	5.60236e-05
1277	0.115561	0.00104408	0.113515	0.117608	0.0797729		0.0651733	1446.18	-2834.45	2834.58	0.346329		0.451727	5544.77	-10867.3	10868.2	1.00228e-10
1278	0.185146	0.00130408	0.18259	0.187702	0.00510743		1.49214e-14	1088.61	-2133.68	2133.68	1		0.470585	5472.35	-10725.3	10726.3	1.86619e-11
1279	0.0909598	0.0016503	0.0877252	0.0941944	0.1579		0.0148836	1034.69	-2027.98	2028.01	0.821465		0.48316	5514.23	-10807.4	10808.4	6.07879e-12
1280	0.22691	0.000745057	0.22545	0.228371	0.000942815		0.154135	1293.99	-2536.07	2536.37	0.0279744		0.28028	1647.24	-3228.31	3228.87	4.57066e-05
1281	0.0877335	0.000567798	0.0866207	0.0888464	0.211494		0.14453	630.69	-1236.01	1236.3	0.0470292		0.203153	1229.14	-2408.91	2409.32	0.00151655
1282	0.0350696	0.000562887	0.0339664	0.0361729	0.586069		0.0814706	528.598	-1035.97	1036.13	0.228657		0.344102	1901.87	-3727.32	3728.01	7.06857e-07
1283	6.16587e-17	0.000449112	-0.00088026	0.00088026	1		0.0829175	567.358	-1111.94	1112.1	0.241882		0.331156	1541.96	-3021.91	3022.57	9.05739e-07
1284	0.0503667	0.00111723	0.0481769	0.0525565	0.432062		0.111673	1618.9	-3172.93	3173.16	0.117792		0.416756	4915.83	-9634.61	9635.44	3.52053e-09
1285	0.111663	0.00124908	0.109215	0.114112	0.0984941		0.206015	1470.54	-2882.05	2882.46	0.00456558		0.442866	3677.56	-7207.57	7208.46	1.24338e-09
1286	0.112057	0.000583069	0.110914	0.1132	0.112933		0.104846	588.418	-1153.19	1153.4	0.1233		0.202225	1105.16	-2165.91	2166.32	0.0016002
1287	0.158264	0.0011987	0.155914	0.160613	0.0140588		0.0345707	1014.51	-1988.41	1988.47	0.587444		0.478735	5140.26	-10074.4	10075.4	6.21021e-12
1288	0.184473	0.000966409	0.182579	0.186368	0.0059292		0.214774	1112.41	-2180.11	2180.54	0.00339265		0.289495	1411.67	-2766.58	2767.16	2.41715e-05
1289	0.0629035	0.00116367	0.0606227	0.0651843	0.341221		0.154909	1121.84	-2198.65	2198.96	0.0229409		0.464702	4278.46	-8385.32	8386.25	2.09171e-11
1290	0.135412	0.000830003	0.133786	0.137039	0.0482262		0.305727	1072.15	-2101.11	2101.72	2.81731e-05		0.314821	1368.33	-2681.61	2682.24	4.20785e-06
1291	6.16587e-17	0.00176228	-0.00345407	0.00345407	1		0.105689	930.723	-1824.11	1824.32	0.119031		0.492835	3891.15	-7626.16	7627.15	1.82163e-12
1292	0.0615554	0.000455837	0.060662	0.0624489	0.344865		0.160883	539.741	-1057.73	1058.05	0.0271262		0.219839	1167.45	-2287.98	2288.42	0.000528199
1293	0.0566352	0.000456459	0.0557405	0.0575298	0.395717		0.0700938	557.599	-1092.82	1092.96	0.325533		0.275408	1176.34	-2305.35	2305.9	2.1696e-05
1294	0.0167227	0.000407401	0.0159242	0.0175212	0.793472		0.132293	617.057	-1209.3	1209.56	0.0599268		0.269831	1027.52	-2013.67	2014.21	3.52674e-05
1295	0.01794	0.000739712	0.0164901	0.0193898	0.779771		0.0552192	551.002	-1079.91	1080.02	0.42563		0.359286	1263.43	-2475.96	2476.68	4.72924e-08
1296	0.0447456	0.000406002	0.0439498	0.0455414	0.483336		0.00413226	451.485	-884.906	884.915	0.949435		0.228849	958.46	-1878.35	1878.81	0.000247807
1297	0.00868932	0.000627206	0.00746	0.00991865	0.893343		0.00917597	418.964	-821.16	821.179	0.88989		0.298759	1017.26	-1993.53	1994.13	3.13574e-06
1298	0.0037266	0.000509434	0.00272811	0.00472509	0.955234		6.16587e-17	456.235	-894.221	894.221	1		0.220878	941.284	-1844.7	1845.14	0.00038384
1299	6.16589e-17	0.00147249	-0.00288608	0.00288608	1		0.0603591	962.615	-1886.67	1886.79	0.368221		0.470092	3648.07	-7149.75	7150.69	1.50832e-11
1300	0.23389	0.00166129	0.230634	0.237146	0.00077092		0.0158766	1321.66	-2590.44	2590.47	0.812277		0.360376	4050.02	-7937.68	7938.4	3.13727e-07
1301	0.0117262	0.000929928	0.00990354	0.0135489	0.856097		0.0937593	434.859	-852.23	852.417	0.164536		0.403078	1646.64	-3227.01	3227.82	3.13668e-09
1302	0.259572	0.000360269	0.258866	0.260278	0.000128118		0.130837	561.375	-1100.16	1100.43	0.0557709		0.231325	870.087	-1705.14	1705.6	0.000199677
1303	0.091591	0.000509045	0.0905932	0.0925887	0.169209		6.16587e-17	468.94	-919.122	919.122	1		0.2487	884.351	-1733.08	1733.58	6.77411e-05
1304	0.106121	0.000643294	0.10486	0.107382	0.121229		0.0230629	362.123	-709.738	709.784	0.726395		0.327785	988.513	-1937.16	1937.81	4.74166e-07
1305	0.00763343	0.000533149	0.00658846	0.00867841	0.905787		6.16587e-17	334.803	-656.214	656.214	1		0.378085	1355.12	-2655.66	2656.41	1.40252e-08
1306	6.16588e-17	0.000569553	-0.00111632	0.00111632	1		6.16587e-17	398.968	-781.977	781.977	1		0.263232	920.871	-1804.64	1805.17	2.88957e-05
1307	0.180878	0.00119165	0.178542	0.183213	0.010583		0.168202	1110.37	-2176.16	2176.49	0.0203169		0.349355	3566.82	-6990.62	6991.32	6.91602e-07
1308	6.16588e-17	0.000942279	-0.00184687	0.00184687	1		0.25538	960.654	-1882.63	1883.14	0.000506063		0.377856	3306.14	-6479.66	6480.41	7.45833e-08
1309	0.138192	0.00142307	0.135403	0.140981	0.0647079		0.0740813	862.652	-1690.72	1690.87	0.296681		0.4451	2815.7	-5518.33	5519.22	1.25014e-10
1310	0.0658202	0.000403093	0.0650301	0.0666103	0.319824		0.147948	523.1	-1025.13	1025.42	0.0343221		0.208014	569.12	-1115.27	1115.68	0.000573393
1313	6.16588e-17	0.00119189	-0.0023361	0.0023361	1		6.16587e-17	555.751	-1089.27	1089.27	1		0.348065	1785.32	-3498.88	3499.58	3.93284e-07
1314	6.16589e-17	0.00103327	-0.00202521	0.00202521	1		0.0489202	516.825	-1012.93	1013.03	0.481443		0.36565	1797.18	-3522.11	3522.84	9.09999e-08
1315	0.000648269	0.000957813	-0.00122904	0.00252558	0.991945		6.16587e-17	368.826	-722.899	722.899	1		0.390224	1634.71	-3203.64	3204.42	1.12215e-08
1316	7.39905e-16	0.000536684	-0.0010519	0.0010519	1		6.16588e-17	395.462	-775.106	775.106	1		0.370645	1313.79	-2574.66	2575.4	2.14441e-08
1317	0.175876	0.00048214	0.174931	0.176821	0.0086254		0.140205	556.999	-1091.58	1091.86	0.0448936		0.173533	533.211	-1044.92	1045.27	0.00388345
1320	6.16587e-17	0.00141492	-0.00277324	0.00277324	1		0.143138	563.941	-1105.18	1105.47	0.0313514		0.368572	2168.7	-4250.28	4251.02	8.9219e-08
1321	6.1659e-17	0.000817165	-0.00160164	0.00160164	1		6.16588e-17	398.803	-781.654	781.654	1		0.400143	1528.94	-2996.32	2997.12	3.08717e-09
1322	4.9327e-16	0.00115849	-0.00227064	0.00227064	1		0.195332	950.333	-1862.46	1862.85	0.00859239		0.359496	2542.97	-4983.86	4984.58	2.14488e-07
1323	6.1659e-17	0.000743479	-0.00145722	0.00145722	1		6.16588e-17	350.931	-687.825	687.825	1		0.334904	1122.87	-2200.49	2201.16	2.64133e-07
1324	0.112606	0.000515095	0.111596	0.113615	0.100117		6.16588e-17	450.002	-882.004	882.004	1		0.260652	708.483	-1388.37	1388.89	2.97823e-05
1325	0.119159	0.00053953	0.118101	0.120216	0.0849021		0.16187	506.418	-992.417	992.741	0.0213271		0.187648	490.31	-960.82	961.195	0.00164121
1326	6.16588e-17	0.00126523	-0.00247985	0.00247985	1		0.0373737	970.602	-1902.34	1902.42	0.581174		0.312227	2653.61	-5200.76	5201.39	7.59109e-06
1327	6.16585e-17	0.00131903	-0.0025853	0.0025853	1		0.159317	556.863	-1091.29	1091.61	0.0139778		0.36872	2226.45	-4363.47	4364.21	8.78748e-08
1328	0.0892802	0.0012648	0.0868012	0.0917592	0.208237		0.0459133	535.339	-1049.22	1049.31	0.499433		0.336815	2009.97	-3939.2	3939.88	1.1159e-06
1329	0.121027	0.000713396	0.119628	0.122425	0.0709664		0.00756761	322.842	-632.763	632.778	0.904414		0.367386	1334.81	-2615.86	2616.59	5.74828e-08
1330	0.0770368	0.000714071	0.0756372	0.0784364	0.261993		0.324035	2181.53	-4275.47	4276.12	1.77328e-05		0.33486	2314.05	-4535.2	4535.87	1.35515e-06
1331	6.16587e-17	0.000903363	-0.00177059	0.00177059	1		0.145738	997.077	-1954.13	1954.42	0.0383291		0.347476	2093.43	-4102.78	4103.47	4.87975e-07
1332	0.0701849	0.000928218	0.0683656	0.0720042	0.284735		0.161451	666.315	-1305.82	1306.14	0.0217079		0.260256	1568.4	-3073.8	3074.32	0.000170659
1333	0.0574492	0.000461928	0.0565438	0.0583546	0.382609		6.16588e-17	430.546	-843.87	843.87	1		0.243666	669.56	-1312.09	1312.58	9.10696e-05
1334	0.125321	0.000517197	0.124307	0.126334	0.074214		0.11856	447.564	-877.107	877.344	0.113869		0.163028	689.569	-1351.39	1351.72	0.00753395
1335	6.16589e-17	0.000868611	-0.00170248	0.00170248	1		0.0204168	415.436	-814.234	814.275	0.754592		0.337188	1399.61	-2742.9	2743.57	1.09752e-06
1336	0.00502698	0.000610673	0.00383006	0.0062239	0.936305		0.0207672	333.291	-653.23	653.271	0.746942		0.324911	1231.2	-2412.83	2413.48	1.77797e-06
1337	0.152284	0.000617297	0.151074	0.153494	0.0313583		0.0797869	384.851	-754.228	754.388	0.262303		0.285675	804.168	-1575.88	1576.45	7.39359e-06
1338	0.231494	0.000605458	0.230308	0.232681	0.00164076		6.16588e-17	379.91	-744.624	744.624	1		0.266673	750.697	-1471.1	1471.63	2.49721e-05
1339	6.16587e-17	0.000824292	-0.00161561	0.00161561	1		6.16588e-17	560.69	-1098.95	1098.95	1		0.190437	1293.86	-2535.78	2536.16	0.0050365
1340	0.140516	0.0006622	0.139218	0.141814	0.0443443		0.341232	1927.98	-3778.5	3779.18	4.47699e-06		0.213048	1402.26	-2748.22	2748.64	0.00192916
1341	6.16588e-17	0.000632479	-0.00123966	0.00123966	1		6.16588e-17	392.065	-768.447	768.447	1		0.169269	1211.21	-2373.8	2374.14	0.0119075
1342	2.46635e-16	0.000838528	-0.00164351	0.00164351	1		0.131807	528.597	-1035.92	1036.18	0.0682533		0.163051	1203.27	-2358.25	2358.57	0.0150832
1343	0.0136178	0.000854876	0.0119422	0.0152933	0.833623		6.16587e-17	382.091	-748.898	748.898	1		0.161011	1186.03	-2324.46	2324.78	0.01606
1344	0.0953611	0.00064301	0.0941008	0.0966214	0.155533		0.0342893	296.025	-580.175	580.243	0.620666		0.138365	1104.41	-2164.51	2164.78	0.0340944
1345	0.0737978	0.000810804	0.0722086	0.0753869	0.256118		6.16588e-17	459.208	-900.048	900.048	1		0.189327	1269.62	-2488.27	2488.64	0.00524449
1346	6.16588e-17	0.000519121	-0.00101748	0.00101748	1		6.16588e-17	335.519	-657.617	657.617	1		0.155164	1040.88	-2039.97	2040.28	0.0164774
1347	0.0264493	0.00038442	0.0256958	0.0272027	0.676401		6.16588e-17	407.211	-798.134	798.134	1		0.149291	857.125	-1679.82	1680.11	0.0170242
1348	0.11685	0.000632188	0.11561	0.118089	0.0815008		0.334244	1342.04	-2630.06	2630.73	3.7317e-06		0.112678	1083.91	-2124.35	2124.58	0.0854222
1349	0.0422543	0.000476844	0.0413197	0.043189	0.527027		6.16589e-17	322.684	-632.461	632.461	1		0.146938	1081.33	-2119.26	2119.55	0.0239227
1350	0.175415	0.000584383	0.174269	0.17656	0.0107764		0.301383	1523.03	-2984.84	2985.44	2.77365e-05		0.0621267	835.252	-1637.03	1637.16	0.324666
1351	0.153132	0.000866155	0.151435	0.15483	0.0316787		0.0454739	683.895	-1340.39	1340.48	0.502723		0.0929947	1041.97	-2042.17	2042.35	0.149969
1352	0.0281164	0.000363218	0.0274045	0.0288283	0.662811		0.0821815	337.594	-661.602	661.766	0.255995		0.144208	922.822	-1808.59	1808.88	0.022513
1353	0.163163	0.000536189	0.162112	0.164214	0.0174728		0.0311509	477.618	-936.1	936.162	0.660177		0.150167	705.179	-1382	1382.3	0.0134939
1354	6.16588e-17	0.000525684	-0.00103034	0.00103034	1		6.16587e-17	339.503	-665.426	665.426	1		0.137291	979.461	-1919.61	1919.88	0.0312334
1355	0.0668634	0.000850556	0.0651963	0.0685305	0.315514		0.077987	561.651	-1100.76	1100.91	0.260831		0.0756292	469.387	-919.923	920.074	0.17276
1356	0.0545655	0.000470055	0.0536442	0.0554868	0.407385		0.205361	1118	-2191.07	2191.49	0.00411767		0.0864732	670.219	-1313.54	1313.72	0.163736
1357	0.207166	0.000759604	0.205677	0.208655	0.00283263		0.0882595	753.237	-1476.26	1476.43	0.205512		0.148542	599.77	-1175.4	1175.7	0.0167823
1358	6.16588e-17	0.000592437	-0.00116118	0.00116118	1		0.0431555	532.622	-1043.9	1043.98	0.533116		0.115034	691.244	-1354.72	1354.95	0.0643715
1359	0.00444461	0.00159646	0.00131555	0.00757367	0.945851		0.0732666	541.926	-1062.1	1062.25	0.262911		0.474196	4661.37	-9135.81	9136.76	2.53638e-12
1360	0.115244	0.00151147	0.112281	0.118206	0.0811608		0.104739	763.419	-1496.2	1496.41	0.109647		0.44777	4005.82	-7850.96	7851.85	3.09405e-11
1361	0.151832	0.0010611	0.149753	0.153912	0.0232436		0.17998	963.308	-1887.9	1888.26	0.0129577		0.438858	3734.22	-7318.63	7319.51	9.89956e-11
1362	0.241345	0.00139271	0.238616	0.244075	0.000301678		0.137075	772.898	-1514.74	1515.02	0.0431888		0.473108	4709.2	-9229.56	9230.51	2.07847e-12
1363	0.169049	0.00150701	0.166095	0.172002	0.0149719		0.123616	601.331	-1178.49	1178.73	0.080887		0.469993	4650.98	-9115.45	9116.39	7.22784e-12
1364	0.213783	0.00131289	0.21121	0.216357	0.00224204		0.111867	719.661	-1410.42	1410.65	0.112599		0.482795	4830.17	-9466.65	9467.62	9.35345e-13
1365	0.173183	0.00140285	0.170433	0.175932	0.00927106		0.218196	1371.11	-2687.16	2687.59	0.00246141		0.431967	3727.29	-7305.06	7305.92	4.77556e-10
1366	0.124022	0.0011503	0.121768	0.126277	0.0581568		0.236327	1565.07	-3067.3	3067.77	0.000949757		0.414203	4115.27	-8065.51	8066.34	1.06528e-09
1367	0.192019	0.00114032	0.189784	0.194254	0.00412066		0.141163	815.37	-1597.98	1598.27	0.0431606		0.482417	4636.67	-9087.39	9088.36	9.23223e-13
1368	0.122433	0.00185094	0.118805	0.126061	0.0790738		0.0277001	658.834	-1291.29	1291.34	0.702485		0.49095	4703.79	-9218.94	9219.92	4.69863e-13
1369	0.257534	0.00118277	0.255215	0.259852	0.000176263		0.234145	1188.19	-2328.62	2329.09	0.00193083		0.480887	4408.81	-8640.79	8641.75	1.33816e-12
1370	0.107252	0.00163485	0.104047	0.110456	0.108799		0.070368	949.819	-1861.57	1861.72	0.315632		0.50919	4988.08	-9776.13	9777.15	2.27272e-13
1371	0.184232	0.00149651	0.181299	0.187165	0.00655899		0.226467	1151.43	-2256.58	2257.03	0.0019485		0.430036	3903.63	-7650.68	7651.54	7.736e-10
1372	0.117256	0.00110087	0.115098	0.119413	0.0563114		0.199594	1080.08	-2116.76	2117.16	0.00727062		0.513373	4945.99	-9693.63	9694.65	1.31361e-13
1373	0.266997	0.00205113	0.262977	0.271018	6.26446e-05		0.170868	1075.17	-2107.16	2107.5	0.0175053		0.233312	3673.41	-7199.65	7200.12	0.00055842
1374	0.141703	0.00184399	0.138089	0.145318	0.0304697		0.04575	1022.1	-2003.27	2003.36	0.504972		0.240673	4088.65	-8013.51	8013.99	0.000319796
1375	0.200033	0.00137741	0.197333	0.202732	0.00343831		0.106543	1377.71	-2700.21	2700.42	0.12869		0.303847	3756.01	-7361.48	7362.08	8.53501e-06
1376	0.127646	0.001569	0.12457	0.130721	0.0561097		0.285655	1591.29	-3118.64	3119.21	0.000104973		0.292856	3637.31	-7128.83	7129.42	1.17162e-05
1377	0.109055	0.00107015	0.106957	0.111152	0.0919684		0.0399428	1488.59	-2917.6	2917.68	0.564768		0.310606	5069.88	-9936.65	9937.28	6.30357e-06
1378	0.197081	0.00145223	0.194235	0.199927	0.0053931		0.191845	1366.08	-2677.32	2677.71	0.00830861		0.291846	4885.31	-9574.92	9575.5	2.50578e-05
1379	0.0345105	0.00122674	0.0321061	0.0369149	0.605465		0.083984	744.153	-1458.46	1458.62	0.252057		0.502427	4841.65	-9489.13	9490.14	3.01632e-13
1380	0.121076	0.00156197	0.118014	0.124137	0.0761974		0.172348	769.393	-1507.84	1508.18	0.0194346		0.499938	4756.93	-9323.08	9324.08	2.36917e-13
1381	0.126788	0.00371189	0.119513	0.134063	0.065777		0.130353	742.699	-1455.56	1455.82	0.062769		0.249118	5780.98	-11330.5	11331	0.000175529
1382	0.196079	0.0013643	0.193405	0.198753	0.00656632		0.0916428	1266.63	-2482.5	2482.69	0.202012		0.250033	3255.12	-6379.79	6380.29	0.000161132
1383	0.166321	0.00124555	0.16388	0.168762	0.0201333		0.131086	794.458	-1557.01	1557.27	0.0719847		0.339262	2604.12	-5103.74	5104.41	5.2225e-07
1384	0.132432	0.00187867	0.12875	0.136114	0.0500579		0.122368	696.116	-1364.26	1364.51	0.0760325		0.388911	3430.47	-6723.33	6724.11	1.25464e-08
1385	0.205368	0.00180682	0.201827	0.20891	0.00346975		0.0715465	618.208	-1211.62	1211.76	0.301502		0.411304	3866.01	-7576.97	7577.79	1.99136e-09
1386	0.138895	0.00146745	0.136019	0.141771	0.0409254		0.244194	1007.79	-1975.02	1975.51	0.000704821		0.512551	4794.6	-9396.9	9397.93	1.1704e-13
1387	0.125262	0.00140921	0.1225	0.128024	0.0573083		0.127489	757.773	-1485.11	1485.36	0.0703543		0.413303	4828.25	-9462.96	9463.78	2.685e-09
1388	0.224798	0.00111779	0.222607	0.226988	0.000514323		0.24624	1028.07	-2014.77	2015.26	0.000488561		0.441804	4584.75	-8985.67	8986.55	2.19897e-10
1389	0.153	0.00154928	0.149963	0.156037	0.0194945		0.17065	941.503	-1845.18	1845.52	0.0195362		0.373507	5086.5	-9969.17	9969.91	6.36275e-08
1390	0.136908	0.000879474	0.135184	0.138631	0.036443		0.137552	2021.36	-3961.73	3962	0.0647619		0.343996	5932.1	-11626.6	11627.3	8.27692e-07
1391	0.0268379	0.00177048	0.0233677	0.030308	0.676397		6.16588e-17	396.914	-777.951	777.951	1		0.334133	2735.98	-5362.19	5362.85	8.84616e-07
1392	0.149231	0.00156397	0.146166	0.152296	0.0285666		0.0632975	673.262	-1319.53	1319.66	0.381344		0.433136	4513.84	-8846.69	8847.56	5.8084e-10
1393	0.198763	0.00106572	0.196674	0.200852	0.00415287		0.0273293	1661.92	-3257.34	3257.39	0.698509		0.451286	6800.03	-13327.6	13328.5	1.03739e-10
1394	0.202725	0.00232576	0.198166	0.207283	0.00277602		0.163533	1539.34	-3016.94	3017.27	0.0213185		0.486589	6602.17	-12939.8	12940.7	2.2173e-12
1395	0.155058	0.000658018	0.153768	0.156347	0.022796		0.160575	2091.08	-4098.36	4098.68	0.0273378		0.394941	7794.11	-15276.1	15276.9	1.74399e-08
1396	6.16586e-17	0.00170275	-0.00333739	0.00333739	1		6.16588e-17	472.575	-926.247	926.247	1		0.282343	1973.08	-3866.95	3867.52	2.56266e-05
1397	0.124169	0.00390906	0.116508	0.131831	0.0576657		0.103234	916.121	-1795.49	1795.7	0.136922		0.257356	4703.89	-9219.37	9219.88	0.000140179
1398	0.102931	0.00311207	0.0968317	0.109031	0.112268		0.240472	1346.71	-2639.31	2639.79	0.00097506		0.473272	5979.93	-11720.2	11721.1	9.50482e-12
1399	0.0511453	0.00273386	0.045787	0.0565037	0.416339		0.0909839	1034.78	-2028.08	2028.26	0.181601		0.356549	4955.97	-9713.34	9714.06	3.22174e-07
1400	0.063397	0.00197417	0.0595276	0.0672664	0.326277		0.153479	1308.54	-2564.58	2564.89	0.0329343		0.453622	6151.14	-12055.8	12056.7	6.83008e-11
1401	0.015029	0.00138076	0.0123227	0.0177353	0.819365		0.0183182	407.659	-798.993	799.03	0.782283		0.321922	2882.91	-5650.18	5650.83	2.57134e-06
1402	0.100888	0.00245443	0.0960777	0.105699	0.13555		0.148634	747.649	-1465.24	1465.54	0.0345533		0.340138	5550.59	-10878.8	10879.5	1.02403e-06
1403	0.0156756	0.0024708	0.0108328	0.0205184	0.808591		0.0337046	610.493	-1196.53	1196.6	0.608173		0.408339	5035.05	-9868.29	9869.11	6.94224e-09
1404	0.00330222	0.00139908	0.000560025	0.00604442	0.95938		0.116238	395.003	-774.09	774.322	0.0923971		0.302017	2428.49	-4759.54	4760.14	8.79135e-06
1405	0.0734297	0.00220646	0.069105	0.0777543	0.258554		0.195943	769.39	-1507.81	1508.2	0.00449175		0.460197	4713.35	-9237.71	9238.63	7.64142e-11
1406	0.124796	0.0027546	0.119397	0.130195	0.0642076		0.171127	707.377	-1386.29	1386.63	0.0132432		0.428899	4593.56	-9002.95	9003.81	1.22357e-09
1407	6.16587e-17	0.00204346	-0.00400518	0.00400518	1		0.00333939	436.553	-855.641	855.647	0.961028		0.26608	2084.15	-4084.67	4085.2	8.815e-05
1408	0.011808	0.0012599	0.00933863	0.0142774	0.857546		0.0102004	394.37	-772.955	772.975	0.881373		0.314445	2906.11	-5695.66	5696.29	5.13373e-06
1409	6.16587e-17	0.00157021	-0.00307761	0.00307761	1		0.0432127	554.49	-1086.76	1086.84	0.543863		0.340623	3266.87	-6402.72	6403.41	1.01051e-06
1410	0.0319027	0.00211176	0.0277636	0.0360417	0.626558		9.8654e-16	546.03	-1070.22	1070.22	1		0.394522	4131.83	-8097.99	8098.78	2.07211e-08
1411	0.0529655	0.00192814	0.0491864	0.0567447	0.443952		0.151903	767.87	-1504.87	1505.18	0.0423845		0.437895	4480.8	-8781.93	8782.81	5.84999e-10
1412	0.0980747	0.00445912	0.0893348	0.106815	0.147911		0.108892	628.439	-1231.63	1231.85	0.117617		0.254281	5802.32	-11372.3	11372.8	0.000157636
1413	0.140128	0.000716075	0.138724	0.141531	0.0347894		0.26087	2016.94	-3952.94	3953.46	0.000495853		0.467317	7259.82	-14228.8	14229.7	1.29739e-11
1414	6.16586e-17	0.0013402	-0.00262679	0.00262679	1		6.16588e-17	408.429	-800.521	800.521	1		0.285856	2503.11	-4905.81	4906.38	3.21565e-05
1415	0.207953	0.00203609	0.203962	0.211943	0.00367257		0.106695	618.712	-1212.57	1212.78	0.140435		0.393763	4362.32	-8549.75	8550.54	2.18291e-08
1416	6.16588e-17	0.00164797	-0.00323002	0.00323002	1		6.16589e-17	371.989	-729.098	729.098	1		0.39422	4085.98	-8008.13	8008.92	2.22586e-08
1417	7.86766e-14	0.00323367	-0.00633799	0.00633799	1		0.0559841	462.012	-905.488	905.6	0.400207		0.338106	5295.64	-10379.1	10379.8	1.15483e-06
1418	0.139126	0.000816644	0.137525	0.140726	0.0395198		0.300418	2072.76	-4062.31	4062.91	4.23252e-05		0.490219	7005.76	-13730.8	13731.8	9.28689e-13
1419	1.18385e-14	0.00136615	-0.00267765	0.00267765	1		0.0772607	514.212	-1007.78	1007.93	0.269716		0.253898	2118.47	-4151.95	4152.46	0.000204129
1420	6.16589e-17	0.00164165	-0.00321763	0.00321763	1		0.0483874	394.088	-772.364	772.461	0.469086		0.171582	1150.13	-2254.08	2254.43	0.00921803
1421	0.0369898	0.00352143	0.0300878	0.0438918	0.56915		0.111779	652.185	-1278.17	1278.39	0.102838		0.342346	5164.74	-10122.5	10123.2	8.2434e-07
1422	0.156041	0.00330592	0.149562	0.162521	0.0182433		0.271886	1439.25	-2820.66	2821.2	0.000215649		0.320414	5053.47	-9904.48	9905.12	3.61413e-06
1423	0.0611634	0.00162319	0.057982	0.0643449	0.345285		0.120706	544.205	-1066.52	1066.76	0.0907189		0.369776	3489.91	-6839.85	6840.59	1.47065e-07
1424	0.00693752	0.00188816	0.00323672	0.0106383	0.916385		6.16588e-17	418.615	-820.485	820.485	1		0.400353	4227.12	-8284.75	8285.56	1.39351e-08
1425	0.154235	0.00375473	0.146876	0.161594	0.0211433		0.127115	587.385	-1151.15	1151.4	0.0635258		0.261839	5442.26	-10666.6	10667.1	0.00010111
1426	0.087593	0.00166223	0.084335	0.0908509	0.159782		0.259473	1788.45	-3505.1	3505.62	0.000289349		0.484937	6516.28	-12771.4	12772.4	2.53134e-12
1427	6.16588e-17	0.00154844	-0.00303494	0.00303494	1		6.16587e-17	449.854	-881.714	881.714	1		0.383948	3777.67	-7403.85	7404.62	4.96871e-08
1428	0.0902954	0.00171937	0.0869254	0.0936653	0.200305		0.104912	542.385	-1062.97	1063.18	0.143589		0.376038	3703.84	-7259.15	7259.9	7.78295e-08
1429	0.00351402	0.0037071	-0.00375189	0.0107799	0.957579		0.108343	722.119	-1415.24	1415.46	0.12596		0.22576	4843.41	-9492.86	9493.31	0.000825146
1430	0.10238	0.00125734	0.0999152	0.104844	0.139627		0.192972	669.921	-1312.85	1313.24	0.00996523		0.288362	2375.87	-4656.42	4656.99	3.23031e-05
1431	0.209147	0.000546223	0.208076	0.210217	0.00244506		0.243708	2238.4	-4387.02	4387.51	0.00104293		0.36825	8454.79	-16571	16571.8	1.34713e-07
1432	0.261166	0.000591913	0.260006	0.262326	0.000268296		0.357673	2214.34	-4339.75	4340.46	1.62713e-06		0.393663	6913.5	-13550.1	13550.9	1.27539e-08
1433	0.12374	0.00183348	0.120146	0.127333	0.0563525		0.220016	807.243	-1581.98	1582.42	0.00289912		0.328928	4556.66	-8930.72	8931.38	1.28045e-06
1434	0.213058	0.00125577	0.210596	0.215519	0.00268783		0.138698	474.935	-930.734	931.011	0.0453823		0.352842	3437.25	-6736.66	6737.36	2.73938e-07
1435	0.182056	0.00118274	0.179738	0.184374	0.00751314		0.157623	545.595	-1069.21	1069.52	0.024985		0.361477	3564.63	-6986.31	6987.04	1.72334e-07
1436	0.225263	0.0011066	0.223094	0.227432	0.000863242		0.287637	1914.82	-3752.76	3753.33	8.42783e-05		0.386215	6438.92	-12619.9	12620.7	2.87922e-08
1437	0.0499557	0.000887533	0.0482161	0.0516952	0.445267		0.169398	474.718	-930.278	930.617	0.0135482		0.329429	1817.48	-3561.93	3562.59	1.33725e-06
1438	0.0400101	0.00166013	0.0367562	0.0432639	0.550581		0.0490683	539.731	-1057.82	1057.92	0.471946		0.310585	4000.22	-7840.12	7840.74	4.45707e-06
1439	0.0422809	0.00204908	0.0382647	0.0462971	0.525046		0.0321551	583.384	-1143.4	1143.46	0.629438		0.29722	4041.32	-7920.69	7921.28	1.218e-05
1440	0.0378265	0.00299823	0.03195	0.0437031	0.570129		0.0677286	831.003	-1628.7	1628.83	0.330587		0.2052	4336.24	-8498.83	8499.24	0.00258906
1441	0.0990656	0.00213865	0.0948739	0.103257	0.155077		0.24836	1348.53	-2642.87	2643.37	0.000745298		0.198181	4492.34	-8804.79	8805.18	0.00317336
1442	0.108228	0.00119541	0.105885	0.110571	0.111833		0.128986	733.433	-1437.4	1437.66	0.0689188		0.321386	3817.63	-7482.23	7482.88	1.79435e-06
1443	0.258451	0.000421445	0.257625	0.259277	0.000253572		0.316859	2743.07	-5376.1	5376.73	1.47911e-05		0.292836	8284.8	-16237.9	16238.5	1.12385e-05
1444	0.201723	0.00105484	0.199655	0.20379	0.00418571		0.00565382	456.145	-894.039	894.05	0.934368		0.342677	1912.8	-3748.75	3749.43	4.24836e-07
1445	0.0893206	0.00121549	0.0869382	0.091703	0.184028		0.0726777	518.348	-1015.89	1016.03	0.29662		0.336376	3036.05	-5950.32	5950.99	6.70449e-07
1446	0.140211	0.00062004	0.138996	0.141426	0.029871		0.324883	2653.72	-5200.97	5201.62	9.82171e-06		0.357522	6142.01	-12038	12038.7	2.6709e-07
1447	0.154795	0.00227168	0.150343	0.159248	0.0278012		0.148981	682.181	-1336.93	1337.22	0.032086		0.261961	3925.04	-7692.82	7693.34	0.000114727
1448	5.42597e-15	0.00132667	-0.00260027	0.00260027	1		0.256677	2051.44	-4020.57	4021.08	0.000528189		0.245941	5107.06	-10009.6	10010.1	0.000415571
1449	0.0273402	0.00139515	0.0246057	0.0300747	0.671541		0.146403	480.641	-941.91	942.203	0.0326175		0.350615	1182.49	-2317.33	2318.03	1.80199e-07
1450	0.0440631	0.00107899	0.0419482	0.0461779	0.523011		0.0168311	476.206	-933.347	933.381	0.813074		0.341865	1537.98	-3014.1	3014.78	3.54986e-07
1451	0.0546353	0.00119482	0.0522935	0.0569772	0.396997		0.137027	510.184	-999.824	1000.1	0.0531769		0.357069	1284.34	-2516.95	2517.66	9.72044e-08
1452	4.5011e-14	0.00142444	-0.0027919	0.0027919	1		0.0221998	599.677	-1175.34	1175.39	0.741538		0.347697	2034.53	-3987.33	3988.03	1.97379e-07
1453	0.146919	0.00156993	0.143842	0.149996	0.0329716		0.0138623	654.05	-1281.92	1281.95	0.834709		0.288986	3661.05	-7175.37	7175.95	1.80739e-05
1454	0.211555	0.00241377	0.206824	0.216286	0.0021379		0.304141	782.093	-1532.6	1533.21	6.56867e-05		0.291451	4041.38	-7920.81	7921.4	1.4951e-05
1455	0.147548	0.00305304	0.141564	0.153532	0.026363		0.193058	1116.25	-2187.66	2188.04	0.00681598		0.228623	4638.09	-9090.43	9090.89	0.000851878
1456	0.16798	0.00213961	0.163786	0.172173	0.0123008		0.30423	1169.89	-2292.68	2293.29	5.13829e-05		0.272474	4458.49	-8738.37	8738.91	5.9286e-05
1457	0.0847471	0.000530602	0.0837072	0.0857871	0.206733		0.360997	2897.03	-5677.82	5678.54	6.33809e-07		0.27407	5610.49	-10996.3	10996.8	0.000117089
1458	0.0980935	0.00203109	0.0941125	0.102074	0.131298		0.0860321	671.883	-1316.8	1316.98	0.206216		0.404402	2638.99	-5172.02	5172.82	1.79958e-09
1459	0.191656	0.00173772	0.18825	0.195062	0.00619112		0.133627	804.571	-1576.83	1577.09	0.0610158		0.311575	3532.45	-6923.29	6923.91	3.25025e-06
1460	6.16589e-17	0.00228726	-0.00448303	0.00448303	1		0.078771	653.559	-1280.9	1281.05	0.264868		0.414752	3346.29	-6558.31	6559.14	7.87817e-10
1461	0.185692	0.00165637	0.182446	0.188939	0.00641097		0.131797	952.365	-1866.5	1866.77	0.0773472		0.386759	5193.29	-10178.5	10179.2	2.50467e-08
1462	6.16588e-17	0.0025293	-0.00495743	0.00495743	1		0.142173	734.309	-1439.1	1439.39	0.0552865		0.412645	4160.12	-8153.42	8154.25	1.21895e-09
1463	0.160309	0.00180807	0.156765	0.163853	0.0232677		0.239997	722.066	-1415.01	1415.49	0.00107266		0.434115	4521.49	-8861.69	8862.55	3.44883e-10
1464	0.220688	0.0012339	0.21827	0.223107	0.0011328		0.1469	526.17	-1031.15	1031.44	0.0473978		0.263177	656.855	-1287.17	1287.7	4.18531e-05
1465	0.178895	0.0013219	0.176304	0.181486	0.00694561		0.127874	743.615	-1457.36	1457.61	0.062446		0.454603	1753.89	-3437.17	3438.08	3.28624e-11
1466	0.136852	0.00151871	0.133875	0.139828	0.049897		0.0705907	768.534	-1506.26	1506.4	0.300469		0.377445	5386.86	-10557.9	10558.6	7.40831e-08
1467	6.1659e-17	0.000819189	-0.00160561	0.00160561	1		0.0794759	769.569	-1508.28	1508.43	0.258787		0.351451	1454.61	-2850.68	2851.39	2.0465e-07
1468	0.245328	0.000769726	0.243819	0.246836	0.000287777		0.265441	1494.11	-2928.19	2928.72	0.000275106		0.319409	5893.97	-11551.9	11552.5	6.98014e-06
1469	0.236753	0.00052354	0.235727	0.237779	0.000568786		0.291681	2493.81	-4887.58	4888.16	6.64759e-05		0.300439	5905.38	-11574.2	11574.8	2.78416e-05
1470	0.0828232	0.00143446	0.0800117	0.0856348	0.209091		0.117761	817.755	-1602.68	1602.92	0.100086		0.481721	2539.98	-4977.88	4978.84	2.33778e-12
1471	0.201195	0.00173617	0.197792	0.204598	0.00354176		0.192815	730.342	-1431.28	1431.66	0.00726282		0.422018	4711.6	-9234.31	9235.16	1.4373e-09
1472	0.160496	0.0012968	0.157954	0.163037	0.019791		0.202916	790.057	-1548.31	1548.71	0.00563591		0.330322	5470.14	-10721.1	10721.8	4.67381e-06
1473	0.201292	0.000940737	0.199448	0.203136	0.00398963		0.388474	2127.17	-4168.86	4169.64	9.03708e-08		0.37326	4115.09	-8065.2	8065.95	8.83089e-08
1474	0.0434418	0.00203071	0.0394616	0.047422	0.509628		0.119427	526.579	-1031.98	1032.21	0.0868927		0.347053	5527.69	-10833.9	10834.6	1.25434e-06
1475	0.206252	0.00103698	0.204219	0.208284	0.00228793		0.242623	835.844	-1638.01	1638.5	0.00136298		0.436168	2883.32	-5650.87	5651.74	2.33308e-10
1476	0.0956745	0.00103099	0.0936538	0.0976952	0.142604		0.185366	998.241	-1956.37	1956.74	0.00944945		0.484473	2297.09	-4501.81	4502.78	3.72498e-12
1477	0.146398	0.00132942	0.143792	0.149003	0.039928		0.0498162	733.872	-1438.34	1438.44	0.4739		0.359997	5229.36	-10249.2	10249.9	5.02444e-07
1478	0.225519	0.00134466	0.222884	0.228155	0.00128654		0.164394	919.661	-1802.37	1802.7	0.0219329		0.342424	5149	-10091.7	10092.4	2.01489e-06
1479	0.1431	0.00110751	0.140929	0.145271	0.0323295		0.111544	765.063	-1499.41	1499.64	0.131581		0.420353	2441.7	-4785.31	4786.15	9.14711e-10
1480	0.272624	0.00107794	0.270511	0.274737	0.000185642		0.134748	1164.39	-2282.07	2282.34	0.055718		0.310797	5126.51	-10047.6	10048.3	1.8422e-05
1481	0.091504	0.000855644	0.089827	0.0931811	0.151229		0.197992	1227.47	-2405.64	2406.04	0.00524998		0.306441	5144.21	-10082.3	10083	2.41271e-05
1482	0.117726	0.0007581	0.11624	0.119212	0.0701734		0.129865	934.672	-1831.83	1832.09	0.084699		0.392582	1754.49	-3438.41	3439.19	1.04091e-08
1483	0.0496499	0.000919238	0.0478482	0.0514516	0.450524		0.32014	1403.59	-2750.72	2751.36	1.45205e-05		0.311271	4861.95	-9529.11	9529.73	1.71265e-05
1484	0.226367	0.000810998	0.224777	0.227957	0.00134703		0.317621	1862.53	-3650.24	3650.88	1.90867e-05		0.339919	4730.76	-9271.95	9272.63	2.14483e-06
1485	0.176689	0.00101193	0.174705	0.178672	0.0104605		0.226796	2212.37	-4336.02	4336.47	0.00149147		0.303414	2158.38	-4230.12	4230.73	1.01472e-05
1486	0.152217	0.000968724	0.150318	0.154116	0.0227285		0.209661	1043.89	-2045.81	2046.23	0.00451256		0.364684	2059.75	-4036.75	4037.47	1.37771e-07
1487	0.226125	0.00104971	0.224068	0.228182	0.00132697		0.228018	1288.99	-2526.19	2526.65	0.00219108		0.306972	2142.62	-4199.23	4199.84	9.64747e-06
1488	0.266682	0.00109235	0.264541	0.268823	0.000120174		0.254588	1792.63	-3513.3	3513.81	0.000335196		0.311729	2410.5	-4724.27	4724.89	6.43338e-06
1489	0.0919707	0.00106655	0.0898803	0.0940612	0.17606		0.112468	894.326	-1752.77	1752.99	0.117996		0.279385	1604.32	-3144.19	3144.75	6.07757e-05
1490	0.148896	0.00109163	0.146757	0.151036	0.0304124		0.0867431	856.123	-1677.91	1678.09	0.213206		0.31272	1717.5	-3365.99	3366.61	8.6377e-06
1491	0.252905	0.000968078	0.251007	0.254802	0.000214931		0.208989	1130.66	-2215.88	2216.3	0.00396563		0.333701	1687.33	-3306.83	3307.5	2.90874e-06
1492	0.20115	0.000860436	0.199464	0.202837	0.00343141		0.214031	1798.37	-3524.59	3525.02	0.00393245		0.252579	1766.76	-3462.6	3463.1	0.000232432
1493	0.189063	0.000971435	0.187159	0.190967	0.0059439		0.298371	1591.37	-3118.79	3119.38	5.35712e-05		0.270403	1554.04	-3045.65	3046.19	0.00010296
1494	0.128775	0.000925762	0.12696	0.130589	0.051586		0.309087	1203.58	-2358.71	2359.33	1.76717e-05		0.306054	1645.95	-3225.76	3226.37	1.63519e-05
1495	0.106998	0.000881442	0.105271	0.108726	0.103808		0.0975915	1784.63	-3497.78	3497.97	0.179504		0.373691	7716.43	-15123.8	15124.6	2.07935e-07
1496	0.252625	0.00108385	0.250501	0.25475	0.000376124		0.264392	2893.34	-5670.68	5671.21	0.00025903		0.334207	5439.96	-10662	10662.7	1.1558e-06
1497	0.193406	0.00163701	0.190198	0.196615	0.00541327		0.333555	3739.86	-7329.79	7330.46	6.53999e-06		0.475514	3917.51	-7677.84	7678.8	7.00135e-12
1498	0.162369	0.000877985	0.160648	0.164089	0.0124789		0.0670623	1655.91	-3245.52	3245.65	0.366806		0.363505	6991.19	-13702.4	13703.1	3.92449e-07
1499	0.184697	0.000487957	0.18374	0.185653	0.0049383		0.30522	3119.88	-6114.66	6115.27	3.68098e-05		0.356803	3369.02	-6602.92	6603.64	2.66405e-07
1500	0.303589	0.000592272	0.302429	0.30475	8.92022e-06		0.300084	3514.91	-6888.92	6889.52	4.22148e-05		0.454203	2909	-5701.19	5702.09	1.22783e-11
1501	0.299912	0.000311587	0.299301	0.300522	3.94265e-06		0.275466	2933.59	-5749.56	5750.11	0.000151428		0.434943	2756.61	-5402.52	5403.39	6.56062e-11
1502	0.178358	0.00199852	0.174441	0.182275	0.00887563		0.334176	3948.12	-7737.98	7738.65	4.77003e-06		0.317734	3475.39	-6811.45	6812.08	4.13341e-06
1503	0.102888	0.00276654	0.0974653	0.10831	0.117456		0.299772	3844.61	-7535.14	7535.74	3.84407e-05		0.312219	3424.47	-6711.65	6712.27	4.6588e-06
1504	0.173679	0.000571641	0.172559	0.1748	0.00729975		0.277493	3394.42	-6652.79	6653.34	0.000140469		0.356439	3602.49	-7060.52	7061.24	3.80351e-07
1505	0.250911	0.000329833	0.250265	0.251557	0.000223511		0.240493	2766.66	-5422.41	5422.89	0.000788394		0.36937	2395.82	-4695.44	4696.18	5.09783e-08
1506	0.234339	0.000485376	0.233388	0.235291	0.000622552		0.170928	2349.04	-4603.95	4604.29	0.015759		0.385148	2338.57	-4583.21	4583.98	1.76256e-08
1507	0.158336	0.000530367	0.157296	0.159375	0.0154629		0.39894	3613.93	-7082.9	7083.7	2.58137e-08		0.366415	3301.48	-6470.53	6471.27	2.89376e-07
1508	0.133004	0.000720923	0.131591	0.134417	0.0543528		0.142571	1841.55	-3609.3	3609.58	0.0434303		0.377619	8347.2	-16360.1	16360.9	7.76949e-08
1509	0.184744	0.000519428	0.183726	0.185762	0.00746596		0.263459	2675.06	-5242.85	5243.38	0.000261983		0.383784	7380.92	-14466.2	14467	3.32893e-08
1510	0.266382	0.000455174	0.265489	0.267274	0.000177823		0.268881	2866.77	-5618.6	5619.14	0.000202092		0.351501	2635.09	-5164.42	5165.13	9.29795e-07
1511	0.147925	0.000969526	0.146025	0.149825	0.0258371		0.182739	2160.51	-4234.42	4234.78	0.00662791		0.417575	3044.75	-5967.29	5968.13	1.03111e-09
1512	0.206002	0.000332859	0.20535	0.206654	0.00271718		0.206852	2684.27	-5260.96	5261.38	0.00421909		0.373331	2445.15	-4792.12	4792.87	2.32251e-08
1513	0.174223	0.00198044	0.170342	0.178105	0.00914256		0.315538	3979.59	-7799.68	7800.31	1.83159e-05		0.265257	3280.33	-6429.18	6429.71	0.00013313
1514	0.131912	0.000528656	0.130876	0.132948	0.041778		0.16928	2288.93	-4486.13	4486.47	0.0134969		0.414935	2992.04	-5863.98	5864.81	1.07113e-09
1515	0.258221	0.000546305	0.25715	0.259292	7.1099e-05		0.311247	3227.44	-6325.47	6326.09	1.44096e-05		0.410373	3253.25	-6375.96	6376.78	5.2265e-09
1516	0.162806	0.000699082	0.161435	0.164176	0.02091		0.298536	3261.2	-6391.65	6392.25	4.40723e-05		0.337406	3743.71	-7337.33	7338.01	2.20898e-06
1517	0.182241	0.00050702	0.181247	0.183235	0.00705736		0.280963	2729.61	-5349.75	5350.32	6.54855e-05		0.346535	3213.45	-6298.02	6298.71	1.31269e-06
1518	0.110014	0.000677759	0.108685	0.111342	0.112249		0.267952	2867.28	-5619.6	5620.14	0.000155838		0.340232	2737.54	-5365.24	5365.92	1.77086e-06
1519	0.221294	0.00104792	0.21924	0.223348	0.000920201		0.243179	2504.13	-4907.85	4908.34	0.000396038		0.425629	3261.93	-6392.96	6393.81	9.01241e-10
1520	0.123103	0.00112605	0.120896	0.12531	0.0749194		0.267543	3779.89	-7408.32	7408.85	0.000223746		0.291207	3373.93	-6612.61	6613.19	3.71621e-05
1521	0.194341	0.000579795	0.193205	0.195478	0.00409869		0.288166	3566.75	-6990.54	6991.12	6.02033e-05		0.292382	4587.67	-8991.54	8992.13	2.27303e-05
1522	0.211738	0.000570763	0.21062	0.212857	0.00156581		0.174355	2630.25	-5155.12	5155.46	0.0111151		0.318946	2086.36	-4088.95	4089.58	5.60061e-06
1523	0.232528	0.00122686	0.230124	0.234933	0.000861029		0.194284	2373.06	-4651	4651.39	0.00542859		0.408914	3062.32	-6001.74	6002.56	3.74834e-09
1524	0.242738	0.00100092	0.240777	0.2447	0.000351378		0.174775	2026.54	-3971.84	3972.19	0.0121845		0.387931	2815.91	-5518.8	5519.57	2.50554e-08
1525	0.0977176	0.00231418	0.0931819	0.102253	0.144571		0.234959	3653.86	-7161.33	7161.8	0.00144798		0.295057	3637.37	-7128.95	7129.54	2.25691e-05
1526	0.223021	0.000845461	0.221363	0.224678	0.000973176		0.139815	2188.33	-4288.99	4289.27	0.0428184		0.35407	2446.46	-4794.71	4795.42	5.39318e-07
1527	0.242213	0.0014079	0.239454	0.244972	0.000534239		0.181947	1994.87	-3909.76	3910.13	0.00908968		0.363225	2804.87	-5497.18	5497.91	2.71892e-07
1528	0.179545	0.000905969	0.177769	0.181321	0.00611203		0.236761	2897.87	-5679.59	5680.06	0.000898201		0.345229	3954.73	-7750.93	7751.62	1.4416e-06
1529	0.177807	0.000859917	0.176122	0.179492	0.00681693		0.202679	3390	-6644.2	6644.6	0.00491637		0.32689	3853.83	-7553.18	7553.83	4.39085e-06
1530	0.214451	0.000682938	0.213113	0.21579	0.00226568		0.222914	2672.93	-5238.72	5239.17	0.00125159		0.326152	2302.45	-4512.48	4513.13	3.73605e-06
1531	0.209526	0.00113998	0.207291	0.21176	0.00239853		0.310314	2567.89	-5032.75	5033.37	1.1894e-05		0.351746	3880.89	-7606.19	7606.9	8.87863e-07
1532	0.208454	0.00555534	0.197565	0.219342	0.00182111		0.306167	2268.33	-4445.62	4446.23	2.05904e-05		0.350745	3759.03	-7367.35	7368.05	8.98321e-07
1533	0.111528	0.000718027	0.11012	0.112935	0.0840754		0.290692	3397.99	-6659.77	6660.35	6.1382e-05		0.310668	4045.96	-7929.77	7930.39	9.63111e-06
1534	0.151016	0.00488293	0.141445	0.160586	0.0242283		0.239297	2050.81	-4019.35	4019.83	0.000786157		0.340087	2730.53	-5351.5	5352.18	1.97099e-06
1535	0.148277	0.00372894	0.140969	0.155586	0.0237587		0.23553	2214.31	-4339.81	4340.28	0.00124056		0.343059	3692.93	-7237.8	7238.49	1.56774e-06
1536	0.0758042	0.000790587	0.0742546	0.0773537	0.26405		0.214913	2994.59	-5869.18	5869.61	0.00258274		0.314422	2397.12	-4698.04	4698.67	7.08546e-06
1537	0.0861746	0.0021096	0.0820398	0.0903094	0.182375		0.216158	2291.99	-4492.08	4492.52	0.00261819		0.314301	2388.02	-4680.2	4680.83	1.11676e-05
1538	0.0912769	0.00393851	0.0835574	0.0989964	0.155152		0.181469	2286.34	-4481.04	4481.41	0.0106488		0.339659	3351.7	-6568.99	6569.67	2.15287e-06
1539	0.00923433	0.0016646	0.00597172	0.012497	0.88391		0.261606	2801.63	-5490.93	5491.46	0.00031138		0.336535	4045.77	-7929.37	7930.05	2.50867e-06
1540	0.111867	0.000592701	0.110705	0.113029	0.088337		0.262136	3144.18	-6162.33	6162.85	0.000285745		0.26553	6737.31	-13204.9	13205.4	7.81966e-05
1541	0.0212458	0.000584795	0.0200996	0.022392	0.727038		0.281254	2836.43	-5559.12	5559.68	5.38638e-05		0.277611	2078.1	-4072.8	4073.35	6.92795e-05
1542	0.0182128	0.00276052	0.0128021	0.0236234	0.776329		0.219991	2411.27	-4725.87	4726.31	0.00224886		0.335217	2641.53	-5177.06	5177.73	3.4439e-06
1543	0.109337	0.00030743	0.108734	0.109939	0.0936247		0.370614	3747.93	-7345.57	7346.31	4.18402e-07		0.319171	4564.52	-8946.14	8946.78	5.00321e-06
1544	0.0939765	0.000373605	0.0932442	0.0947088	0.171218		0.301615	3677.97	-7208.52	7209.12	2.69367e-05		0.278868	2123.57	-4161.92	4162.48	7.829e-05
1545	0.0041776	0.00148841	0.00126032	0.00709488	0.948348		0.176401	2894.39	-5672.83	5673.18	0.0125921		0.375809	3307.55	-6482.42	6483.17	1.14849e-07
1546	0.130371	0.00105276	0.128308	0.132435	0.0649957		0.324847	2977.67	-5835.91	5836.56	1.00346e-05		0.369296	4521.43	-8861.63	8862.37	1.67927e-07
1547	0.0345077	0.000516458	0.0334955	0.03552	0.57694		0.250305	2988.98	-5858.15	5858.65	0.00057535		0.267571	5995.37	-11750.7	11751.2	7.48343e-05
1548	0.105982	0.000414969	0.105169	0.106796	0.113941		0.271488	3511.62	-6882.5	6883.05	0.000140276		0.237754	1827.95	-3582.54	3583.02	0.000806388
1549	0.154178	0.00189345	0.150466	0.157889	0.0208835		0.293243	2812.72	-5512.64	5513.22	3.82285e-05		0.356324	2810.32	-5507.87	5508.58	8.4449e-07
1550	0.0780174	0.000623302	0.0767957	0.0792391	0.246438		0.325425	3348.68	-6563.09	6563.74	9.95575e-06		0.342755	4362.65	-8550.45	8551.14	1.38093e-06
1551	0.134134	0.000810373	0.132546	0.135723	0.0423324		0.275061	3175.48	-6223.67	6224.22	0.000168961		0.348073	2062.11	-4041.39	4042.08	1.21079e-06
1552	0.131183	0.000453467	0.130294	0.132071	0.057901		0.284448	3545.41	-6948.72	6949.29	6.67804e-05		0.302777	4867.95	-9540.88	9541.48	9.84237e-06
1553	0.0424735	0.00163532	0.0392683	0.0456787	0.504018		0.219185	2905.82	-5695.19	5695.63	0.00269022		0.336635	3715.7	-7282.44	7283.11	2.29365e-06
1554	0.178251	0.000856671	0.176572	0.17993	0.0141856		0.385689	3115.66	-6106.31	6107.08	2.71941e-07		0.396866	4314.41	-8455.85	8456.64	1.60771e-08
1555	0.0851953	0.000784779	0.0836571	0.0867335	0.19221		0.323027	3036.23	-5950.69	5951.33	9.79283e-06		0.321526	1947.08	-3815.96	3816.6	7.13025e-06
1556	0.00997659	0.00151266	0.00701177	0.0129414	0.867547		0.135873	2858.46	-5602.45	5602.72	0.0559071		0.38335	3416.76	-6696.47	6697.23	5.42567e-08
1557	0.0929278	0.000739925	0.0914775	0.094378	0.170451		0.281946	3387.6	-6639.41	6639.98	0.000130287		0.384158	3852.78	-7551.06	7551.83	4.58046e-08
1558	0.144593	0.000490606	0.143632	0.145555	0.02707		0.32803	4042.15	-7922.29	7922.94	6.66761e-06		0.402682	1675.77	-3284.11	3284.91	7.64142e-09
1559	0.196751	0.00055312	0.195667	0.197835	0.00399415		0.264199	3695.81	-7243.52	7244.05	0.000316177		0.383556	2170.32	-4253.44	4254.21	7.92358e-08
1560	0.114558	0.000590309	0.113401	0.115715	0.0954117		0.302707	3211.03	-6293.32	6293.92	5.95985e-05		0.409071	4185.64	-8203.45	8204.26	5.21087e-09
1561	0.156195	0.000393219	0.155424	0.156965	0.0223988		0.250753	3449.36	-6760.49	6761	0.000520921		0.32769	5425.41	-10633.5	10634.1	1.33731e-06
1562	0.0795722	0.000372143	0.0788428	0.0803016	0.244496		0.359456	4155.9	-8145.2	8145.92	1.01658e-06		0.349677	2173.04	-4258.81	4259.51	1.30805e-06
1563	0.0997578	0.000471904	0.0988329	0.100683	0.129085		0.346647	3644.94	-7143.74	7144.43	1.42667e-06		0.339973	1934.2	-3790.69	3791.37	2.11703e-06
1564	0.27637	0.000562617	0.275268	0.277473	9.1352e-05		0.320233	4175.69	-8184.03	8184.67	1.57196e-05		0.443458	2581.62	-5059.53	5060.42	2.39147e-10
1565	0.0931144	0.00206195	0.0890729	0.0971558	0.166516		0.244453	2788.89	-5465.98	5466.47	0.00064717		0.421644	3164.12	-6201.25	6202.1	1.78967e-09
1566	6.16588e-17	0.00174101	-0.00341238	0.00341238	1		0.277117	3228.32	-6327.23	6327.78	0.000132652		0.432291	2959.25	-5799.7	5800.56	6.91453e-10
1567	0.101049	0.000456082	0.100155	0.101943	0.143291		0.328337	3700.08	-7251.83	7252.49	1.43332e-05		0.503068	3537.05	-6932.11	6933.12	1.76848e-13
1568	0.133919	0.000505818	0.132928	0.134911	0.0478244		0.363222	3606.23	-7067.85	7068.57	7.0646e-07		0.35668	2023.13	-3964.98	3965.69	4.43156e-07
1569	0.00698823	0.00106741	0.00489611	0.00908035	0.913177		0.168747	3204.68	-6281	6281.34	0.0200303		0.413887	3369.02	-6602.87	6603.69	3.49638e-09
1570	0.0907449	0.000527414	0.0897112	0.0917787	0.207338		0.237117	3309.67	-6486.72	6487.19	0.00124546		0.419151	3744.85	-7339.49	7340.33	2.06113e-09
1571	0.145232	0.000445174	0.144359	0.146104	0.0304066		0.336983	4116.82	-8068.63	8069.3	2.45193e-06		0.516481	1977.67	-3875.72	3876.75	2.01486e-14
1572	6.16588e-17	0.000673478	-0.00132002	0.00132002	1		0.325284	3467.4	-6795.78	6796.43	9.83141e-06		0.4389	3464.66	-6790.29	6791.17	3.57213e-10
1573	0.0305972	0.00126254	0.0281226	0.0330718	0.650242		0.262518	2843.63	-5573.25	5573.78	0.00028571		0.445015	3145.9	-6165.52	6166.41	1.81504e-10
1574	0.121362	0.000622785	0.120142	0.122583	0.06566		0.274507	3854.36	-7554.27	7554.82	0.000185671		0.472062	2937.56	-5757.15	5758.09	9.98667e-12
1575	0.170523	0.00043526	0.16967	0.171376	0.0164252		0.301242	2880.52	-5645.52	5646.12	3.36457e-05		0.372356	2010.84	-3940.87	3941.62	1.58714e-07
1576	0.20603	0.000245505	0.205549	0.206512	0.00360298		0.279535	3585.75	-7027.79	7028.35	0.000103534		0.443201	3855.43	-7556.2	7557.09	5.90595e-11
1577	0.218998	0.000532895	0.217953	0.220042	0.00135393		0.364295	3679.66	-7211.77	7212.5	5.87293e-07		0.350536	1731.72	-3393.82	3394.52	7.0771e-07
1578	0.238098	0.000351831	0.237409	0.238788	0.000571309		0.292608	3973.79	-7788.34	7788.92	5.07036e-05		0.391293	1830.93	-3588.23	3589.01	3.48183e-08
1579	0.128266	0.000565722	0.127158	0.129375	0.0704248		0.30581	3830.27	-7507.02	7507.64	2.79893e-05		0.462845	3104.58	-6084.51	6085.44	5.49352e-11
1580	0.132455	0.000323806	0.13182	0.133089	0.0599577		0.378219	2862.06	-5609.26	5610.02	2.55395e-07		0.420662	3727.89	-7306.24	7307.09	5.72165e-10
1581	0.144724	0.000388196	0.143963	0.145485	0.0355873		0.287566	4459.19	-8739.72	8740.3	8.34135e-05		0.546076	2430.9	-4764.02	4765.11	9.43978e-16
1582	0.096506	0.000467864	0.095589	0.097423	0.185371		0.311304	2872.87	-5630.51	5631.14	1.95304e-05		0.371	2511.32	-4921.82	4922.56	1.35945e-07
1583	0.0238632	0.000361867	0.0231539	0.0245724	0.707325		0.32604	3705.69	-7262.83	7263.48	5.939e-06		0.366432	2853.74	-5592.96	5593.7	3.70114e-07
1584	0.116836	0.000306926	0.116234	0.117437	0.0912149		0.310938	2804.23	-5495.98	5496.6	2.54796e-05		0.399004	4066.47	-7969.88	7970.68	5.15131e-09
1585	0.169692	0.00024978	0.169202	0.170181	0.0103306		0.309283	3700.15	-7251.98	7252.6	2.11171e-05		0.281506	1619.88	-3174.68	3175.25	7.40334e-05
1586	0.067326	0.000706603	0.065941	0.0687109	0.366583		0.340143	1918.15	-3759.23	3759.91	2.93875e-06		0.350495	2987.29	-5854.74	5855.44	5.09877e-07
1587	0.131425	0.000509124	0.130427	0.132423	0.0582655		0.283393	2356.86	-4619.16	4619.73	8.57977e-05		0.354571	2315.24	-4537.52	4538.22	4.79008e-07
1588	0.19229	0.000747024	0.190826	0.193754	0.0064167		0.340243	2569.67	-5036.21	5036.89	2.73642e-06		0.274349	1728.61	-3387.8	3388.35	0.000107025
1589	0.0904813	0.00103147	0.0884596	0.092503	0.234547		0.356514	1969.2	-3859.28	3859.99	9.17183e-07		0.333981	2860.89	-5607.01	5607.68	1.67375e-06
1590	0.0556135	0.000375188	0.0548781	0.0563489	0.40086		0.254144	2790.13	-5468.4	5468.91	0.00037185		0.334831	2071.35	-4059.51	4060.18	1.25512e-06
1591	0.283819	0.000387745	0.28306	0.284579	0.000151165		0.389112	3461.37	-6783.9	6784.67	1.56308e-07		0.252201	1341.78	-2629.64	2630.14	0.000286705
1592	0.242936	0.000256035	0.242434	0.243438	0.00033347		0.340777	3816.59	-7480.18	7480.86	5.80926e-06		0.275024	1523.1	-2985	2985.55	9.72373e-05
1593	6.16588e-17	0.000551712	-0.00108136	0.00108136	1		0.320444	2752.13	-5393.85	5394.5	1.17663e-05		0.277818	1354.43	-2654.4	2654.96	5.85759e-05
1594	0.270026	0.000618609	0.268814	0.271239	7.83116e-05		0.404478	2705.75	-5302.87	5303.67	5.25642e-08		0.222322	1385.03	-2714.44	2714.88	0.00148438
1595	0.173323	0.000573893	0.172198	0.174448	0.0102006		0.344167	2654.45	-5202.38	5203.07	2.1422e-06		0.242405	1447.59	-2837.03	2837.52	0.000567466
1596	0.334543	0.000423778	0.333712	0.335373	1.67272e-06		0.336927	3286.58	-6441.36	6442.03	4.26364e-06		0.289715	1757.5	-3444.41	3444.99	3.64937e-05
1597	0.185495	0.000363322	0.184783	0.186207	0.00768357		0.339216	3519.34	-6897.57	6898.25	2.78319e-06		0.286015	2012.26	-3943.74	3944.32	5.4828e-05
1598	0.09057	0.00108257	0.0884482	0.0926918	0.186907		0.256104	2793.62	-5475.24	5475.75	0.00036827		0.387595	2994.34	-5868.52	5869.29	7.35966e-08
1599	0.0942456	0.000883169	0.0925146	0.0959766	0.174635		0.318042	3629.3	-7113.11	7113.75	1.62551e-05		0.442092	3261.33	-6391.76	6392.65	4.5955e-10
1600	0.0804719	0.000469598	0.0795515	0.0813923	0.221638		0.350606	3574.7	-7006.06	7006.76	1.3363e-06		0.372249	4563.81	-8944.7	8945.44	1.1731e-07
1601	0.107751	0.000308118	0.107147	0.108355	0.118084		0.275866	3719.57	-7290.08	7290.63	0.000175387		0.281736	3989.53	-7819.2	7819.76	3.54791e-05
1602	0.197886	0.000741184	0.196433	0.199338	0.00323325		0.332575	2655.96	-5205.35	5206.01	3.38337e-06		0.28372	2290.52	-4489.14	4489.7	6.02603e-05
1603	0.111955	0.000459616	0.111054	0.112856	0.0990767		0.280842	3715.11	-7281.33	7281.9	0.000177666		0.489297	3820.66	-7488	7488.98	9.67526e-13
1604	0.100217	0.000241794	0.0997433	0.100691	0.130803		0.282772	3917.08	-7677.19	7677.76	0.000137608		0.508528	3620.55	-7095.77	7096.79	5.41994e-14
1605	0.140805	0.000428871	0.139965	0.141646	0.0428895		0.23219	3558.75	-6974.92	6975.38	0.00120889		0.431618	4310.58	-8448.31	8449.17	5.17094e-10
1606	0.163421	0.00036241	0.16271	0.164131	0.0214073		0.33032	4007.33	-7854.04	7854.7	7.71519e-06		0.356473	3400.75	-6665.11	6665.83	8.59978e-08
1607	0.256016	0.000544357	0.254949	0.257083	0.000164991		0.341145	3138.05	-6150.24	6150.92	4.62727e-06		0.241334	1588.02	-3112.28	3112.76	0.000606009
1608	0.173289	0.000543693	0.172223	0.174354	0.0159442		0.353634	2906.99	-5697.35	5698.05	7.15633e-07		0.281832	1864.33	-3653.8	3654.37	6.94648e-05
1609	0.0967478	0.00042959	0.0959058	0.0975898	0.151016		0.313252	3635.74	-7125.74	7126.36	1.9309e-05		0.415285	3124.93	-6124.45	6125.28	5.17709e-09
1610	6.16588e-17	0.000386844	-0.000758214	0.000758214	1		0.335096	3505.57	-6870.58	6871.25	4.79388e-06		0.29458	3869.7	-7584.32	7584.91	1.11375e-05
1611	0.261847	0.000524437	0.260819	0.262874	0.000338338		0.391607	2970.24	-5821.28	5822.06	1.30785e-07		0.249309	1637.77	-3209.78	3210.28	0.000371723
1612	0.27983	0.00029664	0.279249	0.280411	8.21587e-05		0.375836	3366.58	-6598.12	6598.87	2.58482e-07		0.240089	1530.49	-2999.52	3000	0.000622031
1613	0.215488	0.00038705	0.214729	0.216247	0.00179407		0.357803	2754.62	-5398.7	5399.41	5.03179e-07		0.293111	1552.22	-3042.06	3042.64	1.9254e-05
1614	0.134892	0.000389383	0.134128	0.135655	0.0408741		0.355101	2854.07	-5593.62	5594.33	1.26881e-06		0.259201	1610.58	-3156.48	3157	0.000232743
1615	0.0779844	0.000632788	0.0767442	0.0792247	0.23854		0.252492	2905.76	-5695.04	5695.54	0.000499543		0.304728	2466.64	-4834.31	4834.92	1.73848e-05
1616	0.130937	0.000471106	0.130014	0.131861	0.0633193		0.387247	2847.84	-5581.38	5582.15	9.18631e-08		0.336493	2045.79	-4009.41	4010.08	1.15738e-06
1617	6.16588e-17	0.000228807	-0.000448462	0.000448462	1		0.284241	3811.36	-7469.98	7470.55	0.000112957		0.326222	4271.52	-8371.85	8372.51	1.78369e-06
1618	0.168749	0.000579948	0.167612	0.169886	0.0173773		0.331343	3411.43	-6686.07	6686.73	6.63873e-06		0.287594	4254.64	-8338.81	8339.38	2.50627e-05
1619	0.189464	0.000468145	0.188546	0.190381	0.00772044		0.28858	2735.81	-5361.9	5362.48	9.13639e-05		0.259986	1609.11	-3153.6	3154.12	0.000204378
1620	0.216234	0.000492965	0.215267	0.2172	0.00227845		0.469898	2810.52	-5508.15	5509.09	4.41089e-11		0.262529	1950.77	-3823.25	3823.77	0.000178127
1621	6.16588e-17	0.000191923	-0.000376169	0.000376169	1		0.25676	3852.52	-7550.68	7551.2	0.000356856		0.431208	3916.39	-7675.69	7676.56	1.90475e-10
1622	0.0553644	0.000809097	0.0537785	0.0569502	0.34522		0.278539	3191.75	-6255.55	6256.11	0.00011682		0.287476	4071.65	-7980.15	7980.72	2.12083e-05
1623	0.182333	0.000216981	0.181908	0.182758	0.00735153		0.281377	3489.12	-6838.39	6838.96	8.52667e-05		0.368949	2188.2	-4288.5	4289.24	9.10858e-08
1624	0.0464367	0.000371435	0.0457087	0.0471647	0.443606		0.217781	3221.38	-6313.69	6314.12	0.00257371		0.377111	3945.15	-7732.12	7732.87	3.04489e-08
1625	0.0170968	0.000339224	0.0164319	0.0177617	0.781593		0.201462	3306.07	-6479.7	6480.1	0.0045554		0.398153	3880.68	-7605.73	7606.53	4.36001e-09
1626	0.254309	0.000548529	0.253234	0.255384	0.000331689		0.381629	2606.06	-5107.5	5108.26	1.34428e-07		0.273132	1693.52	-3319.03	3319.57	8.00688e-05
1627	0.09445	0.000216222	0.0940262	0.0948738	0.163686		0.288806	3928.22	-7699.02	7699.6	7.51762e-05		0.498171	3001.82	-5883.07	5884.07	1.98871e-13
1628	0.0395642	0.00040553	0.0387693	0.040359	0.5172		0.295779	3622.18	-7099.18	7099.77	4.67748e-05		0.317447	3664.49	-7182.08	7182.72	2.078e-06
1629	0.15793	0.000752067	0.156456	0.159404	0.0249014		0.245864	2280.94	-4470.4	4470.89	0.000517749		0.291145	1695.42	-3322.73	3323.31	2.48106e-05
1630	0.180384	0.000636757	0.179136	0.181632	0.0124139		0.361058	2592.02	-5080	5080.72	1.42367e-06		0.326932	1791.49	-3510.99	3511.65	2.21401e-06
1631	0.254508	0.000331943	0.253857	0.255159	0.00135186		0.355108	3065.25	-6007.53	6008.25	1.04858e-06		0.382547	1585.07	-3106.35	3107.12	2.68606e-08
1632	0.0702695	0.000442029	0.0694031	0.0711359	0.301751		0.291789	3471.15	-6803.16	6803.75	6.65425e-05		0.317162	3790.5	-7429.06	7429.7	2.43854e-06
1633	2.34303e-14	0.000400961	-0.000785884	0.000785884	1		0.22808	3249.65	-6369.09	6369.54	0.00126397		0.36809	3793.67	-7435.23	7435.96	6.34852e-08
1634	0.215435	0.00088708	0.213697	0.217174	0.00156495		0.295527	2131.45	-4177.35	4177.94	5.46615e-05		0.304156	1845.14	-3616.17	3616.78	7.3464e-06
1635	0.291381	0.000437239	0.290524	0.292238	3.02616e-05		0.369574	2743.43	-5376.75	5377.49	6.25291e-07		0.296438	1760.55	-3450.38	3450.97	1.30152e-05
1636	0.263447	0.000694987	0.262085	0.264809	0.000255969		0.289692	2508.62	-4916.61	4917.18	8.01262e-05		0.306876	1609.53	-3154.37	3154.99	7.19544e-06
1637	0.402676	0.000542451	0.401613	0.403739	2.77572e-08		0.277198	2568.78	-5034.53	5035.09	9.10686e-05		0.297539	1546.78	-3031.39	3031.99	1.49705e-05
1638	0.180046	0.00105853	0.177971	0.18212	0.00811791		0.22213	2103.3	-4122.25	4122.69	0.00184237		0.314149	1698.29	-3328.33	3328.96	5.25791e-06
1639	0.0647598	0.000146354	0.064473	0.0650467	0.348469		0.301156	3635.75	-7125.77	7126.37	3.96093e-05		0.407089	2234.84	-4379.88	4380.69	5.73848e-10
1640	0.229406	0.000310111	0.228798	0.230014	0.00098063		0.270726	3694.1	-7240.17	7240.71	0.000196933		0.344749	3424.24	-6711.17	6711.86	5.78589e-07
1641	0.264322	0.00110191	0.262162	0.266482	0.000169559		0.254095	2027.92	-3974.47	3974.98	0.000331589		0.303919	1564.78	-3066.66	3067.27	9.23953e-06
1642	0.238539	0.000837981	0.236897	0.240182	0.00071096		0.297009	2194.34	-4300.61	4301.2	3.75913e-05		0.310835	1558.99	-3055.31	3055.93	6.09203e-06
1643	0.343089	0.000492175	0.342124	0.344054	9.43832e-06		0.31036	3095.42	-6066.71	6067.33	2.64169e-05		0.341026	1696.65	-3325.09	3325.78	7.69957e-07
1644	0.0603339	0.000358377	0.0596314	0.0610363	0.381572		0.334782	3425.51	-6713.66	6714.33	6.80363e-06		0.39	3543.43	-6944.73	6945.51	7.73165e-09
1645	0.0337268	0.000115233	0.0335009	0.0339526	0.589651		0.294808	3754.7	-7358.92	7359.51	6.38839e-05		0.367976	3031.6	-5941.57	5942.3	4.87261e-08
1646	0.202084	0.000433498	0.201234	0.202934	0.00449618		0.312008	2866.32	-5617.68	5618.3	2.25699e-05		0.337758	1589.36	-3114.81	3115.48	9.76544e-07
1647	0.164714	0.000377912	0.163974	0.165455	0.0223706		0.335083	3061.62	-6000.44	6001.11	6.24671e-06		0.37383	1636.33	-3206.83	3207.58	6.52787e-08
1648	0.237269	0.000255468	0.236769	0.23777	0.000780198		0.288476	3429.42	-6721.37	6721.95	8.47612e-05		0.416215	1692.67	-3317.22	3318.05	2.04849e-09
1649	0.227153	0.000411541	0.226346	0.22796	0.00163963		0.277238	3872.88	-7590.57	7591.12	0.000167095		0.343206	3684.61	-7221.49	7222.18	5.46184e-07
1650	0.132907	0.000739055	0.131459	0.134356	0.0696488		0.226988	3747.37	-7344.62	7345.07	0.00237597		0.302357	3796.7	-7441.23	7441.83	1.39305e-05
1651	0.329895	0.000277991	0.32935	0.33044	2.93341e-06		0.381663	3281.14	-6430.65	6431.42	4.19368e-07		0.308521	1669.26	-3271.44	3272.06	6.17576e-06
1652	0.190168	0.000169361	0.189836	0.1905	0.00689306		0.341922	3532.42	-6923.2	6923.89	2.77195e-06		0.42536	1781.48	-3491.28	3492.13	2.17915e-10
1653	0.323093	0.000397737	0.322313	0.323872	4.82368e-06		0.383812	3185.32	-6242.84	6243.61	2.84528e-07		0.314753	1902.66	-3728.9	3729.53	3.38664e-06
1654	6.16587e-17	0.00218929	-0.00429101	0.00429101	1		0.262985	3283.06	-6434.53	6435.06	0.000343288		0.223129	3925.49	-7693.74	7694.18	0.00130525
1655	0.100979	0.000434701	0.100127	0.101831	0.102961		0.37856	3027.42	-5933.36	5934.12	3.26495e-07		0.388214	1688.37	-3308.82	3309.59	3.71518e-08
1656	0.0238257	0.000167854	0.0234967	0.0241547	0.71723		0.351749	3556.43	-6970.25	6970.95	2.3128e-06		0.319411	2220.43	-4351.72	4352.36	1.68845e-06
1657	0.059338	0.000606793	0.0581487	0.0605273	0.399028		0.415476	3094.56	-6064.92	6065.75	1.97838e-08		0.416239	1694.04	-3319.9	3320.73	2.30785e-09
1658	0.134492	0.000191353	0.134117	0.134867	0.0312725		0.328913	2945.33	-5772.52	5773.18	6.15029e-06		0.381667	1765.66	-3460.31	3461.08	8.83839e-09
1659	0.310753	0.000280388	0.310204	0.311303	7.44234e-06		0.342814	3790.45	-7428.94	7429.62	3.46331e-06		0.34169	3332.93	-6532.2	6532.88	7.72711e-07
1660	0.227596	0.000326379	0.226956	0.228235	0.000571325		0.350525	3631.01	-7116.43	7117.13	1.35384e-06		0.249446	3746.66	-7343.2	7343.7	0.000335706
1661	0.136536	0.000666502	0.13523	0.137843	0.0523759		0.417416	3578.55	-7013.54	7014.38	1.87706e-08		0.211081	3901.23	-7646.2	7646.62	0.00230064
1662	0.179564	0.000217845	0.179137	0.179991	0.0133081		0.293819	3219.44	-6309.81	6310.4	5.49447e-05		0.354864	1507.41	-2954.17	2954.88	1.65328e-07
1663	0.117441	0.000882697	0.115711	0.119171	0.0798236		0.349488	2787.05	-5462.27	5462.97	1.57767e-06		0.204536	3848.86	-7543.56	7543.97	0.00278275
1664	0.0985692	0.000557258	0.097477	0.0996614	0.126416		0.373195	3131.35	-6137.07	6137.82	4.81982e-07		0.371196	1665.25	-3263.52	3264.26	1.96213e-07
1665	0.185667	0.000595917	0.184499	0.186835	0.00999273		0.351237	3198.34	-6268.4	6269.1	1.54464e-06		0.37857	1685.68	-3303.55	3304.31	9.65354e-08
1666	0.115947	0.000366089	0.115229	0.116664	0.0753897		0.310628	3177.18	-6226.96	6227.58	2.43486e-05		0.387312	1488.97	-2917.99	2918.77	5.50302e-08
1667	0.00949228	0.000355969	0.00879458	0.01019	0.87476		0.243147	2507.15	-4913.77	4914.26	0.000802692		0.309277	1897.01	-3717.83	3718.45	3.00134e-06
1668	0.193896	0.000291746	0.193325	0.194468	0.00266941		0.313956	3324.17	-6515.06	6515.69	2.21269e-05		0.312294	2116.76	-4148.54	4149.16	2.58764e-06
1669	0.0842925	0.00114514	0.082048	0.0865369	0.179463		0.261127	2635.59	-5165.5	5166.02	0.000295194		0.445574	1342.03	-2629.93	2630.82	2.20622e-10
1670	0.096772	0.00182026	0.0932043	0.10034	0.129842		0.294525	2462.08	-4825.38	4825.97	5.53373e-05		0.437187	1445.77	-2833.27	2834.15	7.02952e-10
1671	0.136317	0.00166352	0.133056	0.139577	0.042777		0.33103	2512.88	-4924.91	4925.58	8.07903e-06		0.39247	1587	-3110.13	3110.91	4.26785e-08
1672	0.167356	0.000747284	0.165891	0.168821	0.013445		0.342466	2951.96	-5785.5	5786.18	2.15774e-06		0.393511	1631.65	-3197.64	3198.43	3.87174e-08
1673	0.126902	0.000306008	0.126303	0.127502	0.0521511		0.338543	2882.3	-5648.97	5649.65	2.37884e-06		0.354229	1330.59	-2607.6	2608.31	1.9969e-07
1674	0.0319857	0.000215384	0.0315636	0.0324079	0.58847		0.32825	3237.78	-6345.72	6346.38	7.48947e-06		0.317824	1667.01	-3267.02	3267.66	1.60305e-06
1675	0.197235	0.00118018	0.194922	0.199548	0.00477674		0.361981	2729.89	-5350.22	5350.95	6.35367e-07		0.445787	1564.73	-3066.43	3067.32	3.98542e-10
1676	0.117155	0.000345015	0.116479	0.117831	0.0843915		0.378604	2944.44	-5770.72	5771.48	1.86348e-07		0.358303	1295.18	-2538.19	2538.91	1.8894e-07
1677	0.100514	0.000446366	0.0996392	0.101389	0.142872		0.363106	2995.25	-5870.33	5871.05	1.13264e-06		0.32133	1645.18	-3224.23	3224.87	1.19779e-06
1678	0.15249	0.000240717	0.152018	0.152961	0.020861		0.317327	3134.14	-6142.6	6143.23	1.21773e-05		0.344759	1402.36	-2748.28	2748.97	3.02378e-07
1679	0.171869	0.000286065	0.171308	0.17243	0.0086606		0.386673	3691.94	-7235.82	7236.59	8.8042e-08		0.336493	2047.23	-4012.23	4012.91	3.41616e-07
1680	0.174499	0.00130076	0.171949	0.177048	0.0120057		0.350534	2450.77	-4803.16	4803.86	8.31523e-07		0.490955	1463.49	-2867.95	2868.93	2.1498e-12
1681	0.150176	0.000283977	0.149619	0.150733	0.0328553		0.384766	3385.28	-6634.76	6635.53	1.02806e-07		0.354721	1352.02	-2649.6	2650.31	3.37321e-07
1682	0.178703	0.00030757	0.1781	0.179306	0.0120329		0.395675	3598.56	-7052.78	7053.57	4.40418e-08		0.380386	1425.86	-2794.31	2795.07	6.94561e-08
1683	0.202996	0.000368812	0.202273	0.203719	0.00304388		0.420041	2901.27	-5686.07	5686.91	1.03523e-08		0.33746	1470.62	-2882.08	2882.75	4.53574e-07
1684	0.221267	0.000667552	0.219958	0.222575	0.00193566		0.366772	3195.44	-6262.7	6263.43	2.60311e-07		0.498398	1593.61	-3122.98	3123.97	1.27574e-12
1685	0.11068	0.000294224	0.110103	0.111256	0.0858512		0.399492	3758.59	-7366.44	7367.24	2.28086e-08		0.351133	1733.79	-3397.88	3398.58	1.13114e-07
1686	0.199143	0.000302991	0.198549	0.199737	0.00264804		0.375915	3386.75	-6637.65	6638.41	1.51707e-07		0.41786	2556.71	-5010.73	5011.57	6.7767e-10
1687	0.134216	0.00136809	0.131534	0.136897	0.0371063		0.369407	2199	-4309.67	4310.41	1.7271e-07		0.486977	1372.19	-2689.01	2689.98	1.04692e-12
1688	0.187795	0.00104271	0.185751	0.189839	0.0065825		0.412771	2665.93	-5224.81	5225.64	7.07093e-09		0.501211	1570.59	-3077.86	3078.86	3.25082e-13
1689	0.0475253	0.000433064	0.0466765	0.0483741	0.46768		0.357957	3030.93	-5940.26	5940.98	7.04025e-07		0.460509	1508.37	-2955.94	2956.87	7.02455e-11
1690	0.156107	0.000668275	0.154797	0.157417	0.0176456		0.352336	3091.21	-6058.42	6059.12	1.45147e-06		0.420782	2450.98	-4803.5	4804.34	5.23233e-10
1691	0.106109	0.00118494	0.103787	0.108432	0.141674		0.450503	2729.79	-5349.94	5350.84	9.90527e-10		0.428322	2860.22	-5605.6	5606.46	5.42498e-10
1692	0.225452	0.00071651	0.224048	0.226857	0.00138528		0.412513	2922.37	-5727.43	5728.26	1.23681e-08		0.426638	1448.05	-2837.75	2838.6	2.63793e-09
1693	0.119594	0.00184515	0.115977	0.12321	0.0861552		0.384859	3263.35	-6395.78	6396.55	2.13777e-07		0.461344	1901.6	-3726.67	3727.6	3.47078e-11
1694	0.302146	0.000606415	0.300958	0.303335	4.29215e-05		0.368562	2694.46	-5280.77	5281.51	3.75059e-07		0.419338	1411.85	-2766.81	2767.65	5.41288e-09
1695	0.238287	0.00202364	0.234321	0.242253	0.000374317		0.354054	2643.85	-5181.59	5182.3	1.13783e-06		0.425007	2646.31	-5186.34	5187.19	4.95468e-10
1696	0.131152	0.00124258	0.128717	0.133588	0.053444		0.40836	2417.94	-4738.75	4739.57	2.26606e-08		0.421975	3285.96	-6440.06	6440.9	1.76159e-09
1697	0.15824	0.000909042	0.156458	0.160022	0.0168329		0.373279	3134.97	-6144.17	6144.91	3.04359e-07		0.464247	2337.82	-4581.66	4582.59	8.05358e-12
1698	0.342163	0.000483207	0.341216	0.34311	6.61303e-07		0.387956	2877.16	-5638.85	5639.62	1.34861e-07		0.459972	2656.97	-5207.2	5208.12	1.72464e-11
1699	0.302538	0.000619349	0.301324	0.303752	1.44541e-05		0.35163	2726.38	-5343.35	5344.06	1.344e-06		0.423665	3075.25	-6027.07	6027.91	9.635e-10
1700	0.0993594	0.00126567	0.0968787	0.10184	0.140061		0.329195	2062.77	-4042.7	4043.36	7.1071e-06		0.415508	3522.37	-6903.43	6904.26	3.15434e-09
1701	0.26037	0.000625851	0.259144	0.261597	0.000369673		0.217857	2140.24	-4194.65	4195.09	0.00247884		0.577698	2162.09	-4237.12	4238.27	1.35896e-17
1702	0.260828	0.000555423	0.25974	0.261917	0.000285148		0.359374	3000.73	-5881.07	5881.79	6.56953e-07		0.590022	2505.54	-4910.27	4911.45	7.29384e-19
1703	0.38357	0.00126988	0.381081	0.386059	5.55644e-08		0.351321	1942.38	-3806.71	3807.42	1.7039e-06		0.419867	3559.68	-6976.55	6977.39	1.59337e-09
1704	0.232679	0.00052578	0.231648	0.233709	0.000988454		0.245184	1793.54	-3515.09	3515.58	0.000750611		0.58444	2301.13	-4509.63	4510.8	4.95696e-18
1705	0.153888	0.000463166	0.15298	0.154796	0.0259848		0.211606	2288.09	-4484.44	4484.87	0.00392431		0.537561	2268.83	-4446.37	4447.44	7.40887e-15
1706	0.365229	0.000445831	0.364355	0.366102	1.65694e-07		0.357965	2548.62	-4994.94	4995.65	8.41042e-07		0.595423	2782.57	-5453.24	5454.43	2.25706e-19
1707	0.188081	0.000426088	0.187245	0.188916	0.00808271		0.330375	1709.75	-3350.78	3351.44	6.31264e-06		0.60259	2557.93	-5012.94	5014.15	1.87961e-19
1708	0.285453	0.000446167	0.284578	0.286327	9.41421e-05		0.30672	1811.26	-3549.76	3550.38	1.23775e-05		0.614925	2891.97	-5667.65	5668.88	7.96593e-21
1709	0.242186	0.000401986	0.241399	0.242974	0.000522424		0.317455	2175.46	-4263.58	4264.22	7.60184e-06		0.608638	3051.49	-5980.31	5981.53	3.60744e-20
1710	0.368493	0.000492424	0.367527	0.369458	1.21614e-06		0.347585	2465.76	-4832.54	4833.24	1.25819e-06		0.486478	3333.12	-6532.43	6533.4	5.55102e-13
1711	0.193377	0.00046568	0.192464	0.19429	0.00599184		0.299031	2056.32	-4030.09	4030.69	4.96609e-05		0.53543	2635.72	-5165.48	5166.55	1.33907e-14
1712	0.18412	0.000638427	0.182868	0.185371	0.0103293		0.35601	1561.96	-3061.09	3061.8	1.64074e-06		0.290815	2393.67	-4691.3	4691.88	5.70975e-05
1713	0.229509	0.000493156	0.228542	0.230475	0.0012014		0.360766	2129.12	-4172.71	4173.44	5.70312e-07		0.394572	2519.82	-4938.45	4939.24	4.70011e-08
1714	0.285329	0.000423707	0.284499	0.28616	0.000102352		0.312653	2478.52	-4857.59	4858.21	1.97919e-05		0.452328	3110.74	-6096.6	6097.5	5.61906e-11
1715	0.291993	0.000424476	0.291161	0.292825	6.13351e-05		0.346063	2148.1	-4209.93	4210.62	1.87054e-06		0.45447	3212.74	-6296.52	6297.42	2.44956e-11
1716	0.33301	0.000475854	0.332077	0.333942	3.68323e-06		0.325667	1970.14	-3861.15	3861.8	6.11186e-06		0.406237	3130.98	-6136.31	6137.13	3.61937e-09
1717	0.271871	0.000633683	0.270629	0.273113	6.77824e-05		0.211998	1319.35	-2585.71	2586.14	0.00238992		0.370878	1049.92	-2057.47	2058.21	1.00991e-07
1718	2.58967e-15	0.000529139	-0.00103711	0.00103711	1		0.18103	500.779	-981.346	981.708	0.012658		0.155975	818.594	-1604.29	1604.6	0.012978
1719	6.16585e-17	0.000790578	-0.00154953	0.00154953	1		6.16588e-17	424.571	-832.159	832.159	1		0.1813	1130.84	-2216.27	2216.63	0.0060305
1720	0.179679	0.000680379	0.178346	0.181013	0.0108953		0.0863741	424.795	-832.512	832.685	0.223168		0.305487	1030.26	-2019	2019.62	3.13645e-06
1721	0.00358696	0.000502822	0.00260142	0.00457249	0.955693		0.0370671	458.032	-897.706	897.78	0.592144		0.273845	573.359	-1123.51	1124.06	1.31014e-05
1722	0.123234	0.00102417	0.121226	0.125241	0.0644762		0.299308	1262.9	-2474.98	2475.58	4.45094e-05		0.489855	2485.16	-4870.42	4871.4	5.10403e-12
1723	0.0111296	0.000627646	0.00989945	0.0123598	0.860922		6.16588e-17	364.182	-713.797	713.797	1		0.143195	890.123	-1744.5	1744.78	0.0248021
1724	0.069423	0.000592348	0.068262	0.070584	0.292395		0.0574597	451.592	-885.063	885.178	0.408899		0.162998	905.601	-1774.81	1775.14	0.0118486
1725	0.0904663	0.000552053	0.0893842	0.0915483	0.177933		0.190869	563.465	-1104.2	1104.58	0.00677984		0.208413	794.569	-1557.15	1557.56	0.0012873
1726	0.0710666	0.000646433	0.0697996	0.0723336	0.254603		0.124213	408.711	-800.949	801.198	0.0717686		0.117181	697.079	-1366.16	1366.39	0.0595924
1727	6.16588e-17	0.00047367	-0.000928393	0.000928393	1		0.0134559	458.872	-899.376	899.403	0.847285		0.204182	399.569	-782.951	783.359	0.000781053
1728	0.210061	0.000414908	0.209248	0.210875	0.00209042		0.0553942	792.44	-1553.13	1553.24	0.448177		0.107303	193.978	-380.09	380.304	0.0517889
1729	0.123497	0.000378762	0.122755	0.12424	0.0431417		0.0349608	695.199	-1362.56	1362.63	0.608214		0.175362	321.01	-629.004	629.355	0.00305037
1730	0.117105	0.00055825	0.11601	0.118199	0.0869945		0.119401	460.822	-903.092	903.331	0.0972998		0.150104	265.052	-519.352	519.652	0.00907378
1731	0.194721	0.000708402	0.193333	0.19611	0.00426064		0.0484761	540.674	-1059.67	1059.77	0.476754		0.171927	350.346	-686.506	686.85	0.00364774
1732	0.238991	0.000801474	0.23742	0.240562	0.00050997		0.0154285	500.649	-981.257	981.287	0.823342		0.279388	917.062	-1797.16	1797.72	1.72638e-05
1734	0.0598475	0.000506247	0.0588552	0.0608397	0.363334		0.121554	417.484	-818.147	818.39	0.0843837		0.122464	324.843	-636.57	636.815	0.0372113
1735	0.258669	0.00091569	0.256874	0.260463	0.00017484		6.16589e-17	635.216	-1245.02	1245.02	1		0.19196	418.462	-819.994	820.377	0.00155253
1736	0.251504	0.00103461	0.249476	0.253532	0.000260137		6.16587e-17	477.492	-935.884	935.884	1		0.213159	507.144	-993.789	994.215	0.000573289
1737	0.23649	0.000864842	0.234795	0.238185	0.000644059		6.16588e-17	484.293	-949.214	949.214	1		0.233681	608.36	-1192.15	1192.62	0.00020907
1738	0.294557	0.000811004	0.292967	0.296147	4.33056e-05		0.075845	535.594	-1049.69	1049.84	0.287084		0.253039	719.572	-1410.11	1410.61	7.68271e-05
1740	0.186785	0.000551773	0.185703	0.187866	0.0054717		0.128991	976.611	-1914.03	1914.29	0.08146		0.175216	352.587	-690.895	691.246	0.00343748
1741	0.206611	0.000458355	0.205713	0.207509	0.00327353		0.274978	824.302	-1615.36	1615.91	0.000120905		0.226558	558.179	-1093.8	1094.26	0.000315225
1742	0.0928519	0.000471778	0.0919272	0.0937766	0.157131		0.115451	694.074	-1360.27	1360.5	0.102188		0.29772	959.863	-1881.03	1881.63	5.93247e-06
1745	6.16587e-17	0.000868206	-0.00170168	0.00170168	1		0.0515801	468.354	-917.922	918.025	0.450619		0.447369	1861.13	-3647.37	3648.26	7.47583e-11
1748	0.0560121	0.000810158	0.0544242	0.0576	0.392104		0.105952	501.352	-982.544	982.756	0.127437		0.380585	1353.31	-2652.11	2652.87	1.40775e-08
1749	0.188959	0.00111703	0.18677	0.191149	0.00483457		0.149554	744.97	-1459.99	1460.29	0.0307376		0.533378	2325.79	-4558.02	4559.08	1.53472e-14
1752	0.13183	0.000528342	0.130794	0.132865	0.046638		0.259693	604.718	-1184.99	1185.51	0.000312516		0.302967	959.602	-1880.52	1881.12	3.42334e-06
1753	0.0940627	0.0010548	0.0919953	0.0961301	0.16089		0.0830756	456.358	-894.379	894.545	0.235016		0.414699	1555.66	-3048.68	3049.51	9.75451e-10
1754	0.177095	0.0013533	0.174443	0.179748	0.00775025		0.0959354	476.592	-934.024	934.216	0.156291		0.469189	1792.96	-3513.73	3514.67	8.35606e-12
1755	0.0985077	0.0010475	0.0964546	0.100561	0.13365		0.188826	846.738	-1659.42	1659.8	0.00769304		0.543731	2418.77	-4740.25	4741.33	4.22272e-15
1761	0.153571	0.0015224	0.150587	0.156555	0.0204673		0.129196	433.766	-850.052	850.311	0.0512472		0.524572	2100.13	-4115.73	4116.78	2.72439e-14
1762	0.119086	0.00179748	0.115563	0.122609	0.0771262		0.0709727	412.732	-808.884	809.026	0.292971		0.546153	2183.19	-4278.51	4279.6	9.62454e-16
1765	0.234862	0.00160583	0.231714	0.238009	0.000549119		0.149931	429.391	-841.456	841.756	0.0316968		0.503554	1842.71	-3611.21	3612.22	1.86531e-13
1769	6.16587e-17	0.000919795	-0.0018028	0.0018028	1		0.0554146	475.109	-931.158	931.269	0.428035		0.096358	298.126	-584.231	584.423	0.0838373
1789	0.0979405	0.00229491	0.0934425	0.102439	0.153366		0.141858	642.256	-1258.68	1258.96	0.0592042		0.303909	681.902	-1336.22	1336.83	9.93899e-07
1842	0.106743	0.00284693	0.101163	0.112323	0.108424		0.0569017	1389.82	-2723.99	2724.1	0.414945		0.362256	5037.48	-9873.1	9873.82	2.12474e-07
1843	0.160993	0.00375687	0.153629	0.168356	0.0218837		0.108382	1992.74	-3905.66	3905.88	0.136177		0.27537	4689.58	-9191.3	9191.85	5.67378e-05
1844	0.108827	0.00131502	0.10625	0.111405	0.0993619		0.290981	1269.96	-2488.83	2489.41	8.46763e-05		0.393402	4836.76	-9479.66	9480.44	3.31222e-08
1845	0.0555824	0.00232553	0.0510243	0.0601404	0.389079		0.0799399	891.128	-1746.53	1746.69	0.246664		0.295429	2972.52	-5825.84	5826.43	2.4011e-05
1846	0.167775	0.000767341	0.166271	0.169279	0.0115154		0.278076	1729.28	-3389.11	3389.67	0.000146287		0.304601	2559.9	-5017.1	5017.71	1.24096e-05
1847	0.16926	0.000475475	0.168328	0.170192	0.012224		0.29734	2086.69	-4089.62	4090.21	7.39747e-05		0.300068	2406	-4715.46	4716.06	1.69087e-05
1848	0.100548	0.00058634	0.0993987	0.101697	0.132629		0.183446	769.542	-1508.12	1508.49	0.0122433		0.195585	591.744	-1159.62	1160.01	0.00210961
1849	0.0649468	0.00239632	0.06025	0.0696436	0.327935		0.0707696	1045.22	-2048.56	2048.7	0.312814		0.323988	3533.83	-6925.98	6926.63	5.08398e-06
1850	0.21515	0.00245443	0.210339	0.219961	0.00118977		0.0222248	1248.86	-2447.74	2447.79	0.750457		0.367465	3753.65	-7356.79	7357.52	3.47179e-07
1851	0.275644	0.00102358	0.273638	0.27765	0.000182955		0.123071	1367.39	-2679.96	2680.21	0.0875132		0.199159	927.753	-1818.2	1818.6	0.00260766
1852	0.213125	0.000743919	0.211667	0.214583	0.00250825		0.262014	1485.73	-2911.77	2912.29	0.000382468		0.12063	697.881	-1367.73	1367.97	0.0596225
1853	0.163786	0.000677661	0.162458	0.165115	0.0172671		0.256606	1404.84	-2753.23	2753.74	0.000316287		0.107676	718.298	-1407.76	1407.97	0.089631
1854	0.16978	0.00151294	0.166815	0.172746	0.0131641		0.251474	1586.36	-3109.01	3109.52	0.000515158		0.333082	4804.04	-9415.59	9416.25	1.85799e-06
1855	0.150813	0.00235302	0.146201	0.155425	0.0368473		0.239385	1630.78	-3196.09	3196.57	0.00135158		0.33688	5037.13	-9872.44	9873.11	1.47101e-06
1856	0.208386	0.0018782	0.204704	0.212067	0.00128402		0.207645	1124.68	-2204.17	2204.58	0.00377751		0.302015	2949.1	-5779.93	5780.54	1.68192e-05
1857	0.142822	0.00187727	0.139142	0.146501	0.0367257		0.279354	1042.98	-2043.96	2044.52	0.000120084		0.297874	2694.87	-5281.65	5282.24	1.96844e-05
1858	0.194242	0.00104616	0.192191	0.196292	0.00321999		0.257165	776.404	-1521.49	1522.01	0.000305886		0.115171	658.783	-1291.1	1291.33	0.0671246
1859	0.191143	0.000759614	0.189654	0.192631	0.00374184		0.280692	810.976	-1589.23	1589.79	9.89505e-05		0.131143	606.706	-1189.01	1189.27	0.0359986
1860	0.166541	0.00167896	0.16325	0.169832	0.0135273		0.129656	1205.38	-2362.42	2362.67	0.0812047		0.449721	4707.17	-9225.6	9226.5	4.27488e-10
1861	0.162723	0.00196179	0.158878	0.166568	0.0149732		0.0393046	1291.04	-2530.4	2530.48	0.585205		0.458732	4521.28	-8861.25	8862.17	2.55687e-10
1862	0.130945	0.00145078	0.128101	0.133788	0.0518314		0.296823	1369.12	-2683.18	2683.77	2.1939e-05		0.37439	4664.85	-9142.73	9143.48	1.06385e-07
1863	0.13336	0.00145971	0.130499	0.136221	0.0395784		0.110461	1416.53	-2776.29	2776.51	0.124811		0.359356	3977.29	-7795.13	7795.85	1.37197e-06
1864	0.0878344	0.0007917	0.0862827	0.0893862	0.191053		0.0690309	873.961	-1712.89	1713.03	0.355711		0.202059	549.633	-1077.08	1077.48	0.00172491
1865	0.0757836	0.00242173	0.0710371	0.0805302	0.256924		6.16588e-17	364.429	-714.281	714.281	1		0.0489236	2917.95	-5719.13	5719.23	0.446427
1866	0.123768	0.00203513	0.119779	0.127757	0.0677249		0.138635	1859.8	-3645.07	3645.35	0.0456816		0.283673	4467.3	-8755.62	8756.19	3.30227e-05
1867	0.14609	0.00152561	0.1431	0.149081	0.0358186		0.12459	1347.67	-2641.31	2641.56	0.0893993		0.457262	4567.39	-8951.63	8952.54	3.09221e-10
1868	0.133227	0.00188456	0.129534	0.136921	0.050526		0.0399807	1204.69	-2361.15	2361.23	0.570213		0.352735	3655.84	-7165.09	7165.8	1.19533e-06
1869	0.0454095	0.000879773	0.0436852	0.0471339	0.49352		0.206595	1301.81	-2551.34	2551.75	0.00485542		0.315589	2625.95	-5146.55	5147.18	8.05587e-06
1870	0.138059	0.00073005	0.136629	0.13949	0.0550288		0.268666	1135.81	-2225.92	2226.46	0.00025141		0.268795	501.758	-983.177	983.714	5.03279e-05
1871	0.269026	0.00124965	0.266577	0.271475	0.000168819		0.184258	1349.93	-2645.68	2646.05	0.0123394		0.447711	4652.07	-9117.61	9118.5	5.76134e-10
1872	0.138196	0.00131411	0.13562	0.140772	0.0372157		0.216547	1101.58	-2158.88	2159.31	0.00235895		0.428476	4714.28	-9239.56	9240.42	2.38999e-09
1873	0.210975	0.00153926	0.207958	0.213992	0.00291249		0.20504	1745.59	-3421.15	3421.56	0.00600978		0.385209	4160.58	-8154.35	8155.12	2.54419e-07
1874	0.0688675	0.00094443	0.0670164	0.0707185	0.277821		0.170599	1525.9	-2990.59	2990.93	0.0225824		0.298336	3549.45	-6956.62	6957.22	4.06152e-05
1875	0.23013	0.000889405	0.228387	0.231873	0.00104928		0.348059	1402.42	-2748.4	2749.09	2.81286e-06		0.310877	2546.69	-4991.2	4991.82	9.73562e-06
1876	0.189348	0.000830337	0.187721	0.190976	0.00832537		0.265621	1322.23	-2591.31	2591.84	0.000327801		0.344617	2298.21	-4504.15	4504.84	1.16507e-06
1877	0.0113217	0.00102276	0.00931705	0.0133263	0.860652		0.263759	993.473	-1946.94	1947.47	0.000481834		0.215288	527.335	-1033.36	1033.79	0.00100773
1879	0.202918	0.0015555	0.199869	0.205966	0.00581134		0.166908	2076.45	-4069.68	4070.01	0.0185996		0.287437	4411.06	-8645.39	8645.97	3.68309e-05
1880	0.162873	0.000992604	0.160928	0.164819	0.0129569		0.216478	1767.95	-3464.97	3465.4	0.00354698		0.285254	3917.15	-7677.33	7677.9	0.000117775
1881	0.0574377	0.00139792	0.0546978	0.0601776	0.393869		0.272168	1047.77	-2053.36	2053.9	0.000211407		0.222047	804.459	-1576.52	1576.96	0.000800686
1882	0.0911969	0.00110686	0.0890275	0.0933664	0.186159		0.257287	1360.15	-2665.64	2666.15	0.000427586		0.336645	1198.02	-2347.78	2348.46	4.72807e-07
1883	0.150558	0.00119933	0.148207	0.152909	0.0299763		0.227263	1509.76	-2958.9	2959.36	0.0020676		0.304612	2773.86	-5436.46	5437.07	1.94664e-05
1884	0.153853	0.000730709	0.152421	0.155285	0.027888		0.232199	1663.02	-3259.29	3259.75	0.00170432		0.367409	1846.39	-3618.56	3619.29	1.74003e-07
1885	0.0236665	0.00123715	0.0212417	0.0260914	0.715615		0.133918	844.645	-1655.37	1655.64	0.0642161		0.213435	533.252	-1044.96	1045.39	0.00120858
1886	0.0940805	0.00081606	0.092481	0.09568	0.151407		0.151783	802.603	-1572.95	1573.25	0.0369062		0.219711	522.676	-1024.23	1024.66	0.000843392
1887	0.183418	0.00124555	0.180977	0.18586	0.0065385		0.119678	2005.34	-3930.35	3930.59	0.091226		0.265992	3930.29	-7703.1	7703.63	0.000303248
1888	0.00541481	0.000752664	0.00393959	0.00689003	0.935052		0.260272	1568.47	-3073.94	3074.46	0.000475925		0.350435	2280.47	-4469.37	4470.07	7.61981e-07
1889	0.142028	0.000968876	0.140129	0.143927	0.0500903		0.20678	1553.87	-3045.38	3045.79	0.00616635		0.276247	3139.65	-6153.44	6153.99	0.000117876
1890	0.0699387	0.000739764	0.0684887	0.0713886	0.304603		0.164102	1395.56	-2735.13	2735.46	0.0239293		0.315852	2610.18	-5115.64	5116.27	9.3935e-06
1891	0.188008	0.000778568	0.186482	0.189534	0.00748715		0.197425	1938.89	-3800.03	3800.42	0.00432375		0.332231	3586.93	-7030.05	7030.72	1.61623e-06
1892	0.233447	0.00125179	0.230993	0.235901	0.000682935		0.23323	1285.62	-2519.58	2520.05	0.0021587		0.286807	2933.01	-5748.41	5748.99	5.9929e-05
1893	0.138627	0.000974549	0.136717	0.140537	0.0328233		0.191026	1374.45	-2693.73	2694.11	0.00869024		0.301802	2728.84	-5348.22	5348.83	2.28411e-05
1894	0.146462	0.000896658	0.144705	0.14822	0.0318226		0.166764	1406.23	-2756.04	2756.38	0.0191277		0.301369	497.437	-974.675	975.278	4.68453e-06
1895	0.112071	0.000833739	0.110437	0.113705	0.118015		0.288011	1430.83	-2804.14	2804.71	0.000116584		0.284477	2989.36	-5858.86	5859.43	7.26832e-05
1896	0.332331	0.00144544	0.329498	0.335164	3.02345e-06		0.216237	1105.24	-2166.05	2166.49	0.00282908		0.288484	996.831	-1953.5	1954.08	1.72747e-05
1897	0.11647	0.00142607	0.113675	0.119265	0.103765		0.293328	1238.97	-2428.09	2428.67	6.93272e-05		0.284075	1112.56	-2180.33	2180.9	2.80528e-05
1898	0.193439	0.000996031	0.191487	0.195392	0.00896035		0.184402	1468.76	-2878.59	2878.95	0.00957147		0.270227	1269.29	-2487.54	2488.08	7.38584e-05
1899	0.123083	0.000615103	0.121877	0.124288	0.0764365		0.170105	1494.53	-2929.11	2929.45	0.0147733		0.326119	2718.64	-5328.21	5328.86	6.00565e-06
1900	0.0906252	0.000586096	0.0894764	0.0917739	0.175605		0.268773	1881.17	-3686.82	3687.36	0.000256368		0.404352	2219.59	-4349.99	4350.8	1.26071e-08
1901	0.171405	0.000551953	0.170323	0.172487	0.0129931		0.211988	1895.38	-3714.73	3715.16	0.00291006		0.27366	3524.21	-6907.18	6907.73	0.000166318
1902	0.195023	0.000865336	0.193327	0.196719	0.00376688		0.149052	1149.24	-2252.36	2252.66	0.0411591		0.329215	966.508	-1894.03	1894.68	5.72339e-07
1903	0.122376	0.000591802	0.121216	0.123536	0.0668065		6.16586e-17	1297.6	-2543.3	2543.3	1		0.372138	2466.57	-4834.11	4834.85	2.36178e-07
1904	0.0841794	0.000931694	0.0823533	0.0860055	0.215306		0.183119	1403.57	-2750.81	2751.18	0.00925975		0.406482	1435.5	-2813.17	2813.99	9.13352e-10
1905	0.128226	0.000477962	0.127289	0.129162	0.0570868		0.237335	1692.32	-3316.71	3317.18	0.000922829		0.346556	2734.71	-5359.69	5360.38	1.95267e-06
1906	0.162721	0.000586477	0.161571	0.16387	0.0143759		0.164307	1393.39	-2730.88	2731.21	0.0197872		0.39107	2466.76	-4834.46	4835.24	7.72394e-08
1907	0.085389	0.000962332	0.0835028	0.0872752	0.192014		0.186478	1294.84	-2537.7	2538.07	0.00922831		0.366701	956.53	-1874.43	1875.17	2.36422e-08
1908	0.314289	0.00240216	0.30958	0.318997	8.96646e-06		0.241064	2033.23	-3984.89	3985.37	0.000725399		0.307532	4130.65	-8095.77	8096.38	1.01417e-05
1909	0.13823	0.000504135	0.137242	0.139218	0.0452225		0.311902	1554.99	-3047.47	3048.09	1.01573e-05		0.353111	2388.47	-4681.05	4681.75	1.00118e-06
1910	0.0578171	0.000521201	0.0567956	0.0588387	0.381189		0.206424	1574.52	-3085.85	3086.27	0.00315296		0.422858	2284.05	-4476.32	4477.16	4.20429e-09
1911	0.0686283	0.000526988	0.0675954	0.0696612	0.304587		0.197661	1241.3	-2432.75	2433.15	0.00396083		0.401927	2341.11	-4588.17	4588.98	2.86076e-08
1912	0.0333104	0.000871839	0.0316016	0.0350192	0.597935		0.131966	1431.46	-2805.53	2805.79	0.0668299		0.381334	1056.73	-2070.81	2071.57	7.36849e-09
1913	0.178507	0.000427946	0.177668	0.179346	0.0116367		0.140995	2044.65	-4007.37	4007.65	0.0460198		0.440597	1562.55	-3062.16	3063.04	4.48609e-11
1914	0.280828	0.000485477	0.279877	0.28178	0.000128736		0.291442	1822.59	-3571.98	3572.57	7.29339e-05		0.269259	2122.85	-4160.52	4161.06	0.00012174
1915	0.150228	0.000547417	0.149155	0.151301	0.0275708		0.310757	1641.4	-3216.83	3217.45	7.55065e-06		0.401201	2115.44	-4145.86	4146.66	1.96001e-08
1916	0.281091	0.00116984	0.278798	0.283383	7.55054e-05		0.242774	2445.43	-4792.8	4793.29	0.000720128		0.287925	3465.43	-6791.95	6792.53	3.73278e-05
1917	0.231299	0.00068948	0.229948	0.23265	0.000980021		0.248387	1330.26	-2607.06	2607.56	0.000699657		0.319581	1877.99	-3680.54	3681.18	4.3434e-06
1918	0.0936263	0.000554243	0.09254	0.0947127	0.175845		0.234951	1849.33	-3624.45	3624.92	0.00147013		0.350694	1808.45	-3544.21	3544.91	4.49175e-07
1919	0.116072	0.000400479	0.115287	0.116857	0.0868291		0.365694	1594.63	-3125.11	3125.84	1.06214e-06		0.256446	2017.97	-3954.96	3955.48	0.000157777
1920	0.237447	0.000610354	0.236251	0.238643	0.000679322		0.22164	1339.71	-2625.61	2626.05	0.00259524		0.280294	1935.87	-3794.02	3794.59	4.53295e-05
1921	0.0486387	0.000473933	0.0477098	0.0495676	0.439107		0.191863	1400.96	-2745.69	2746.07	0.00978579		0.327558	1811.42	-3550.06	3550.71	1.81825e-06
1922	0.0481531	0.000622357	0.0469333	0.049373	0.458008		0.161097	1029.12	-2016.91	2017.24	0.0241945		0.299243	1894.03	-3712	3712.6	1.17998e-05
1923	0.0818212	0.000544365	0.0807543	0.0828882	0.213246		0.197354	1232.8	-2416.09	2416.49	0.00811886		0.352956	1805.61	-3538.64	3539.35	2.7856e-07
1924	0.0657705	0.000829761	0.0641441	0.0673968	0.294232		0.189539	1102.82	-2161.34	2161.72	0.00866224		0.318626	1849.93	-3625.54	3626.18	3.31781e-06
1925	0.111971	0.000413829	0.11116	0.112783	0.104713		0.239705	1526.23	-2991.17	2991.65	0.00114948		0.261751	2048.81	-4015.41	4015.93	9.79101e-05
1926	0.0442534	0.000700697	0.0428801	0.0456268	0.453057		0.281984	1082.75	-2121.91	2122.47	0.000164109		0.295269	1898.4	-3720.57	3721.16	1.472e-05
1927	0.304041	0.000728946	0.302612	0.30547	1.13338e-05		0.187271	1708.42	-3348.32	3348.69	0.0089903		0.380305	1809.05	-3545.36	3546.12	2.8701e-08
1928	0.0514266	0.000446296	0.0505519	0.0523014	0.429372		0.167725	1179.78	-2312.2	2312.54	0.0180814		0.259838	2031.14	-3980.77	3981.29	0.000114675
1929	0.168411	0.000809999	0.166823	0.169998	0.0130433		0.302973	1221.02	-2392.9	2393.5	5.61758e-05		0.304459	1920.38	-3763.64	3764.25	6.80307e-06
1930	0.20425	0.000435708	0.203396	0.205104	0.00374101		0.0970306	1419.4	-2781.93	2782.12	0.16256		0.370379	3177.8	-6228.12	6228.86	1.96793e-07
1931	0.140004	0.000477667	0.139068	0.14094	0.0303591		0.129093	1197.24	-2346.46	2346.72	0.0745321		0.268824	2142.28	-4198.6	4199.14	6.24193e-05
1932	0.0336398	0.000739038	0.0321913	0.0350883	0.620019		0.16499	979.121	-1918.91	1919.24	0.0182182		0.285912	2280.07	-4468.65	4469.22	2.52209e-05
1933	0.286332	0.000629583	0.285098	0.287566	9.92418e-05		0.0712337	905.702	-1775.1	1775.25	0.295564		0.290584	2391.02	-4686.11	4686.69	2.2079e-05
1934	0.127173	0.000687684	0.125826	0.128521	0.058019		0.0944517	1014.06	-1987.46	1987.65	0.172887		0.284337	2461.38	-4824.02	4824.59	3.34294e-05
1935	0.316444	0.00435531	0.307907	0.32498	9.72827e-06		0.111345	2226.93	-4364.67	4364.89	0.120436		0.225024	3873.45	-7591.74	7592.19	0.000712669
1936	0.258295	0.00371247	0.251018	0.265571	0.000206627		0.19323	2296.47	-4500.89	4501.27	0.00629737		0.331111	3851.91	-7549.41	7550.07	1.3692e-06
1937	0.107901	0.000784432	0.106363	0.109438	0.119724		6.16588e-17	703.649	-1379.15	1379.15	1		0.415229	3173.36	-6219.37	6220.2	5.87273e-09
1938	0.277261	0.000643781	0.275999	0.278523	4.09327e-05		0.254641	1971.56	-3864	3864.51	0.00088034		0.301617	3000.21	-5880.11	5880.71	4.80194e-06
1939	0.234926	0.000586103	0.233777	0.236075	0.00110399		0.0296277	1148.63	-2251.29	2251.34	0.669682		0.407892	3083.76	-6043.76	6044.58	9.75261e-09
1940	0.106003	0.000503317	0.105016	0.106989	0.103768		6.16587e-17	1093.02	-2142.32	2142.32	1		0.446366	3179.19	-6230.77	6231.66	2.84153e-10
1941	0.144945	0.00077808	0.14342	0.14647	0.0209024		0.0822015	1295.1	-2538.31	2538.48	0.246028		0.473087	2988.93	-5857.83	5858.78	1.28595e-11
1942	0.278894	0.00289796	0.273214	0.284574	4.3683e-05		0.258173	2660.22	-5213.77	5214.29	0.000306212		0.26571	3350.14	-6566.01	6566.54	0.000109161
1943	0.144143	0.0010641	0.142057	0.146229	0.0309532		0.182006	2100.08	-4115.97	4116.34	0.012396		0.248284	3130.5	-6135.53	6136.03	0.000213225
1944	0.0894389	0.000799808	0.0878712	0.0910065	0.193224		6.16587e-17	826.884	-1620.69	1620.69	1		0.450523	3069.08	-6014.95	6015.85	2.03884e-10
1945	0.141855	0.000515978	0.140844	0.142866	0.0325725		0.146693	1600.24	-3136.32	3136.62	0.039545		0.389377	2959.08	-5799.41	5800.19	3.80962e-09
1946	0.132932	0.000557924	0.131838	0.134025	0.0545354		0.0702479	1184.51	-2321.57	2321.71	0.327316		0.474482	2971.55	-5823.76	5824.71	1.37526e-11
1947	0.181187	0.00153532	0.178178	0.184197	0.00693264		0.118869	1789.84	-3507.97	3508.21	0.0859766		0.275121	4008.07	-7855.54	7856.09	6.86396e-05
1948	0.11076	0.000787661	0.109216	0.112304	0.094376		0.325645	2173.01	-4258.77	4259.43	1.45913e-05		0.224351	2914.56	-5712.31	5712.76	0.00045669
1949	0.14909	0.000594585	0.147924	0.150255	0.0236535		0.246019	1273.68	-2496.17	2496.66	0.000801398		0.292936	2909.65	-5702.62	5703.21	8.46532e-06
1950	0.0956698	0.000639224	0.094417	0.0969227	0.142655		0.228316	1130.79	-2216.12	2216.58	0.00235252		0.269305	3155.49	-6184.49	6185.03	6.37801e-05
1951	0.399002	0.00427984	0.390613	0.40739	1.71817e-08		0.239301	2360.2	-4625.75	4626.23	0.00103154		0.244842	3466.29	-6793.68	6794.17	0.000300841
1952	0.0944943	0.000508873	0.0934969	0.0954917	0.153364		0.166297	1216.24	-2383.66	2384	0.0265261		0.316247	2946.48	-5774.78	5775.42	2.25013e-06
1953	0.0131806	0.000574527	0.0120545	0.0143066	0.839668		0.290099	1280.37	-2509.24	2509.82	0.00013335		0.344381	3010.44	-5900.12	5900.81	4.73013e-07
1954	0.0016395	0.000705176	0.000257357	0.00302165	0.979149		0.152075	1109.48	-2174.43	2174.73	0.0366791		0.30911	3076.93	-6030.47	6031.09	5.75894e-06
1955	0.15106	0.000544005	0.149994	0.152126	0.0241541		0.236959	1272.89	-2494.63	2495.1	0.00116879		0.207667	3319.51	-6506.03	6506.45	0.0012748
1956	0.187615	0.000581781	0.186475	0.188755	0.00413343		0.166522	1296.92	-2541.8	2542.13	0.0211617		0.211581	3159.74	-6192.88	6193.3	0.00096601
1957	0.192129	0.000611373	0.190931	0.193328	0.00562393		0.170895	1783.35	-3495.2	3495.54	0.0223468		0.196565	3506.84	-6873.21	6873.6	0.00231304
1958	0.197015	0.000648988	0.195743	0.198287	0.00405733		0.209083	1734.69	-3399.78	3400.2	0.00437768		0.216518	3805.14	-7457.86	7458.29	0.000954379
1959	0.203312	0.000901188	0.201545	0.205078	0.00441441		0.0416392	1080.32	-2117.39	2117.47	0.550615		0.284541	4665.15	-9143.41	9143.98	3.57949e-05
1960	0.22001	0.000942066	0.218163	0.221856	0.00116986		0.177027	1259.54	-2468.52	2468.88	0.0141321		0.281749	4743.47	-9296.92	9297.48	5.98034e-05
1961	0.263088	0.000744303	0.261629	0.264547	0.000137857		0.230688	1350.79	-2647.32	2647.78	0.00184894		0.314066	5753.32	-11276.2	11276.8	8.16115e-06
1962	0.300263	0.000633251	0.299022	0.301504	1.81197e-05		0.0364606	1477.03	-2894.94	2895.02	0.596956		0.360065	6734.36	-13199	13199.7	3.09671e-07
1963	0.26902	0.000691168	0.267666	0.270375	0.000136151		0.0348456	1413	-2769.45	2769.51	0.613107		0.318396	7659.49	-15012.3	15012.9	4.02375e-06
1964	0.110113	0.000709662	0.108722	0.111504	0.0999258		0.13941	1311.89	-2571.16	2571.44	0.056889		0.239716	5915.88	-11594.9	11595.4	0.000565267
1965	0.237377	0.000551685	0.236296	0.238458	0.000523689		0.1309	1641.4	-3217.01	3217.27	0.0781672		0.193378	7091.79	-13899.7	13900.1	0.00407756
1966	0.173366	0.000712387	0.171969	0.174762	0.0119382		0.225615	2131.6	-4177.71	4178.16	0.00187897		0.213913	6327.13	-12401	12401.4	0.00203087
1967	0.14938	0.000873473	0.147668	0.151092	0.0285022		0.128267	1468.4	-2877.94	2878.19	0.0735535		0.243389	5460.39	-10702.1	10702.6	0.000453898
1968	0.16294	0.000820374	0.161332	0.164547	0.0126148		0.0477495	1089.01	-2134.41	2134.51	0.48353		0.255795	5409.04	-10601.5	10602	0.000249892
1969	0.176716	0.000775239	0.175196	0.178235	0.0121903		0.183515	2133.55	-4181.57	4181.94	0.00980164		0.238998	5569.07	-10915.1	10915.6	0.000563818
1970	0.211166	0.00129995	0.208618	0.213714	0.00177356		0.216171	1797.67	-3523.22	3523.65	0.00458529		0.301218	7227.09	-14164.8	14165.4	1.17457e-05
1971	0.14709	0.000642041	0.145832	0.148349	0.0251969		0.259051	1302.63	-2552.9	2553.41	0.00050759		0.276722	7617.79	-14930.6	14931.1	5.04463e-05
1972	0.153494	0.00148153	0.15059	0.156398	0.0207076		0.145115	1341.5	-2629.19	2629.49	0.0484423		0.266971	6998.79	-13717.4	13717.9	9.04197e-05
1973	0.0550436	0.000739398	0.0535944	0.0564928	0.411051		0.0899107	1238.32	-2427.02	2427.2	0.210424		0.243042	7367.16	-14439.4	14439.9	0.000328227
1974	0.0670947	0.000921157	0.0652892	0.0689002	0.292656		0.0805611	1359.65	-2664.83	2664.99	0.251339		0.222551	7022.24	-13763.4	13763.8	0.000983168
1975	0.155418	0.00167702	0.152131	0.158705	0.0215205		0.267044	1762.15	-3453.55	3454.08	0.000145521		0.232663	6538.34	-12814.9	12815.4	0.000620209
1976	0.153579	0.000571587	0.152459	0.154699	0.0241217		0.180682	1923.52	-3769.92	3770.28	0.0137196		0.142459	6539.65	-12817.6	12817.9	0.0354726
1977	0.00447778	0.000887482	0.00273832	0.00621725	0.944767		0.253765	1782.09	-3492.64	3493.15	0.000381951		0.199508	6676.48	-13085.7	13086.1	0.00323195
1978	0.045294	0.000674716	0.0439715	0.0466164	0.463699		0.343348	1923.96	-3770.62	3771.3	5.35985e-06		0.173883	5899.07	-11562	11562.4	0.0117223
1979	0.0172069	0.00138818	0.0144861	0.0199277	0.798413		0.337904	2050.1	-4017.86	4018.53	1.4954e-06		0.19212	5706.91	-11185.4	11185.7	0.00517245
1980	0.0188603	0.000647818	0.0175906	0.02013	0.764668		0.128535	1617.34	-3169.86	3170.11	0.0720462		0.231762	5621.01	-11016.9	11017.4	0.00114629
1981	9.86544e-16	0.00130889	-0.00256542	0.00256542	1		0.307699	1939.26	-3800.64	3801.26	1.99701e-05		0.209679	5246.87	-10283.7	10284.1	0.00248092
1982	0.0271541	0.000823311	0.0255404	0.0287678	0.668717		0.150791	1419.45	-2781.97	2782.27	0.0363434		0.255973	5327.6	-10441.8	10442.4	0.000323598
1983	0.0483378	0.00111734	0.0461478	0.0505278	0.480711		0.205454	1532.02	-3002.55	3002.96	0.00368966		0.270112	5225.19	-10241.1	10241.6	0.000163756
1984	0.148825	0.0017099	0.145473	0.152176	0.0338708		0.256417	2008.88	-3937.15	3937.66	0.000479908		0.301532	4482.76	-8785.91	8786.51	1.72202e-05
1985	0.101916	0.00104318	0.0998713	0.103961	0.130172		0.186058	746.942	-1463.82	1464.19	0.00561775		0.231894	1025.79	-2010.32	2010.78	0.000227771
1986	0.104403	0.00164106	0.101187	0.107619	0.106223		0.114436	1071.82	-2100.65	2100.88	0.108591		0.261226	1050.03	-2057.8	2058.32	2.65682e-05
1987	0.220141	0.00181541	0.216583	0.223699	0.00150914		0.0902966	886.993	-1738.42	1738.6	0.215532		0.371782	2024.55	-3967.75	3968.49	3.20598e-08
1988	0.270459	0.00151298	0.267493	0.273424	0.000136708		0.140483	1020.94	-2000.9	2001.18	0.0511727		0.367567	1988.27	-3896.64	3897.38	7.80579e-08
1989	0.28282	0.00147154	0.279936	0.285704	6.35255e-05		0.210329	1018.83	-1996.7	1997.12	0.00409701		0.384471	2496.55	-4892.85	4893.62	1.93479e-08
1990	0.21499	0.00116492	0.212707	0.217273	0.00175961		0.230134	1138.13	-2230.5	2230.96	0.00148204		0.314211	2297.11	-4502.02	4502.65	5.88032e-06
1991	0.206861	0.00110314	0.204699	0.209023	0.00259484		0.272792	1214.32	-2379.79	2380.34	0.000232871		0.314265	2238.8	-4387.73	4388.36	5.27311e-06
1992	0.235647	0.000821329	0.234037	0.237257	0.000528413		0.267547	1493.78	-2927.54	2928.08	0.000292662		0.352154	2049.77	-4017.2	4017.9	2.38634e-07
1993	0.202271	0.000644978	0.201006	0.203535	0.00388302		0.272732	1619	-3172.97	3173.51	0.000241541		0.334965	1737.68	-3405.52	3406.19	7.22779e-07
1994	0.044561	0.00107939	0.0424454	0.0466766	0.486573		0.129018	908.779	-1781.08	1781.34	0.0645508		0.347502	2390.1	-4684.25	4684.94	7.86353e-08
1995	0.217689	0.000802391	0.216117	0.219262	0.00151237		0.205904	1720.9	-3372.76	3373.17	0.00468062		0.336052	2213.32	-4337.77	4338.44	6.37828e-07
1996	0.216578	0.00129378	0.214042	0.219114	0.00168857		0.162962	1048.59	-2055.07	2055.4	0.0237257		0.287228	2085.09	-4086.49	4087.06	3.60076e-05
1997	0.177208	0.000798612	0.175643	0.178773	0.00679565		0.298934	1278.73	-2506.01	2506.61	3.25276e-05		0.356779	2196.53	-4304.84	4305.56	2.32534e-07
1998	0.265531	0.000583997	0.264387	0.266676	0.000113173		0.301451	1826.84	-3580.3	3580.91	3.67564e-05		0.335165	1752.88	-3435.31	3435.98	1.21951e-06
1999	0.317638	0.000729406	0.316208	0.319067	6.5096e-06		0.351558	2485.5	-4871.23	4871.93	2.02289e-06		0.338416	1619.3	-3173.49	3174.17	1.29479e-06
2000	0.146187	0.000594093	0.145023	0.147352	0.0288598		0.147208	1031.02	-2020.65	2020.95	0.0366553		0.414952	4001.27	-7842.07	7842.9	4.61798e-10
2001	0.181793	0.000973899	0.179884	0.183702	0.00559474		0.286059	1515.2	-2969.51	2970.08	0.000107292		0.232369	1983.53	-3887.49	3887.95	0.000675194
2002	0.229544	0.000916212	0.227748	0.23134	0.00120466		0.294722	1420.87	-2784.61	2785.2	0.000112755		0.336443	2244.17	-4398.24	4398.91	1.24828e-06
2003	0.114453	0.000584455	0.113307	0.115598	0.0922383		0.210926	882.019	-1728.55	1728.97	0.00322319		0.372629	3041.45	-5960.87	5961.61	1.83057e-08
2004	0.219826	0.000966524	0.217932	0.221721	0.0012755		0.17724	996.773	-1953.5	1953.85	0.0130752		0.379892	2949.99	-5781.6	5782.36	6.72039e-09
2005	0.218368	0.00112613	0.216161	0.220576	0.000945465		0.197092	1287.18	-2522.68	2523.07	0.00503964		0.371492	2563.01	-5023.13	5023.87	1.25657e-08
2006	0.173341	0.000852948	0.171669	0.175012	0.00915034		0.313331	1704.01	-3339.55	3340.17	3.83365e-05		0.338433	2363.74	-4632.59	4633.27	1.11695e-06
2007	0.204301	0.000628957	0.203068	0.205534	0.00283954		0.302572	1804.19	-3535.91	3536.51	3.93578e-05		0.396861	2342.9	-4591.69	4592.48	9.82743e-09
2008	0.140386	0.00085212	0.138716	0.142056	0.0279892		0.214237	1463.94	-2869.11	2869.54	0.00331187		0.38479	3104.02	-6083.49	6084.26	5.83155e-09
2009	0.241183	0.000702423	0.239806	0.24256	0.000276102		0.311949	1800.33	-3528.33	3528.96	2.0452e-05		0.298376	3061	-5999.26	5999.86	1.45098e-05
2010	0.147979	0.000508158	0.146983	0.148975	0.0174691		0.187587	1186.79	-2325.92	2326.3	0.0106189		0.431205	3661.52	-7176.15	7177.01	1.55508e-10
2011	0.211266	0.000564874	0.210159	0.212373	0.00125377		0.234176	998.825	-1957.46	1957.93	0.00123987		0.396476	3582.48	-7021.26	7022.06	2.44387e-09
2012	0.184065	0.000854147	0.182391	0.185739	0.00668551		0.331535	883.251	-1730.84	1731.5	8.12157e-06		0.394247	3618.43	-7091.73	7092.52	2.53367e-09
2013	0.0885019	0.000843306	0.086849	0.0901548	0.183297		0.113582	837.297	-1640.99	1641.22	0.100172		0.371501	2967.54	-5816.01	5816.75	1.35816e-08
2014	0.194886	0.00100023	0.192925	0.196846	0.00407202		0.287607	1417.86	-2778.72	2779.29	5.31533e-05		0.370792	2759.72	-5408.68	5409.42	2.25147e-08
2015	0.15833	0.000584266	0.157185	0.159475	0.0201553		0.319543	3113.98	-6103.08	6103.72	8.06966e-06		0.429008	2917.27	-5717.42	5718.28	6.38024e-10
2016	0.133506	0.000651341	0.132229	0.134782	0.0413013		0.175694	945.433	-1852.87	1853.22	0.0122576		0.407122	3960.6	-7762.37	7763.18	9.3868e-10
2017	0.0735977	0.000902809	0.0718281	0.0753672	0.269667		0.211882	1040.42	-2039.01	2039.44	0.00333489		0.387966	3491.46	-6842.87	6843.65	5.31533e-09
2018	0.30401	0.00078785	0.302466	0.305554	5.49241e-06		0.434641	1978.19	-3876.82	3877.69	1.49776e-09		0.36486	3331.45	-6529.28	6530.01	6.67087e-08
2019	0.156351	0.0011816	0.154035	0.158667	0.0170324		0.383845	1530.82	-3000.02	3000.79	1.58495e-07		0.36628	2918.8	-5720.48	5721.21	4.90023e-08
2020	0.237065	0.00074087	0.235613	0.238517	0.000366964		0.30153	1965.98	-3853.02	3853.62	3.01032e-05		0.28601	2667.88	-5228.76	5229.33	3.38469e-05
2021	0.173804	0.000936172	0.171969	0.175639	0.00959921		0.249146	1182.15	-2316.76	2317.26	0.0005511		0.384937	3218.94	-6308.74	6309.51	6.22697e-09
2022	0.292268	0.00102367	0.290262	0.294275	1.91783e-05		0.3503	1669.25	-3271.38	3272.08	2.32298e-06		0.376136	3057.19	-5991.72	5992.47	1.83296e-08
2023	0.205673	0.000829938	0.204046	0.2073	0.00325569		0.365189	1668.96	-3270.8	3271.53	4.51886e-07		0.346403	3267.68	-6404.31	6405	4.13277e-07
2024	0.206361	0.000656485	0.205075	0.207648	0.00309454		0.347307	2421.68	-4746.15	4746.84	1.57703e-06		0.367179	2590.86	-5077.72	5078.45	1.77036e-07
2025	0.21645	0.000643001	0.21519	0.21771	0.00181281		0.332124	2536.96	-4972.11	4972.77	3.63207e-06		0.239704	2710.07	-5311.5	5311.98	0.000476318
2026	0.235666	0.000817143	0.234065	0.237268	0.00032497		0.295039	1615.59	-3166.26	3166.85	6.08e-05		0.349789	3160.83	-6194.88	6195.58	3.07632e-07
2027	0.216784	0.000954243	0.214914	0.218655	0.00151279		0.223574	1479.36	-2899.32	2899.77	0.00195525		0.300571	3160.77	-6194.81	6195.41	1.29262e-05
2028	0.182698	0.000638308	0.181447	0.183949	0.00471003		0.257609	1846.6	-3619.08	3619.59	0.000380004		0.258279	2838.61	-5563.42	5563.93	0.000174311
2029	0.274105	0.000569445	0.272989	0.275221	3.34473e-05		0.355463	2036.21	-3990.62	3991.33	2.51659e-06		0.364626	3706.67	-7264.71	7265.44	1.79124e-07
2030	0.241978	0.000515341	0.240968	0.242988	0.000314978		0.284122	2092.86	-4101.72	4102.29	0.000119641		0.402581	4016.66	-7872.25	7873.06	5.95312e-09
2031	0.353334	0.000669603	0.352022	0.354646	4.22193e-07		0.283182	1512.14	-2963.51	2964.08	9.62809e-05		0.28856	3273.73	-6416.22	6416.8	5.00608e-05
2032	0.272698	0.00125778	0.270233	0.275163	0.000109135		0.173883	1197.89	-2347.69	2348.04	0.0124131		0.322119	3210.98	-6293.2	6293.84	2.92144e-06
2033	0.322512	0.00111173	0.320333	0.324691	2.28224e-06		0.268072	1426.44	-2795.55	2796.09	0.000228024		0.270995	3240.14	-6350.4	6350.95	8.5636e-05
2034	0.171903	0.000873108	0.170192	0.173615	0.00803506		0.324339	1692.21	-3316.41	3317.06	1.2173e-05		0.199061	2893.52	-5671.1	5671.5	0.00321557
2035	0.204387	0.000908585	0.202606	0.206168	0.00233757		0.268171	2066.52	-4050.11	4050.65	0.00016988		0.197499	2790.67	-5469.52	5469.91	0.00348254
2036	0.19126	0.000508864	0.190263	0.192257	0.00365128		0.329252	2694.09	-5280.09	5280.75	1.00983e-05		0.107623	3140.19	-6154.66	6154.88	0.098619
2037	0.2724	0.000735235	0.270959	0.273841	8.43289e-05		0.208361	2102.13	-4119.97	4120.38	0.00399271		0.273323	3252.31	-6374.25	6374.8	0.000109844
2038	0.281093	0.00091531	0.279299	0.282887	0.000100058		0.343294	1950.22	-3822.09	3822.77	2.36563e-06		0.267681	3289.08	-6446.33	6446.86	0.000109092
2039	0.15756	0.00055955	0.156464	0.158657	0.0195944		0.139965	1294.26	-2536.61	2536.89	0.0530309		0.386605	3872.6	-7589.91	7590.68	3.008e-08
2040	0.250405	0.00100827	0.248429	0.252382	0.000188939		0.287587	2711.53	-5314.31	5314.89	5.69703e-05		0.309076	3865.36	-7575.8	7576.41	3.7632e-06
2041	0.168441	0.000764525	0.166943	0.16994	0.00996152		0.277484	2849.72	-5585.17	5585.73	0.000114532		0.321222	3713.31	-7277.77	7278.41	2.44585e-06
2042	0.2818	0.000860204	0.280114	0.283486	3.38144e-05		0.337347	2536.25	-4970.71	4971.39	2.08835e-06		0.183011	3334.94	-6536.3	6536.67	0.00634314
2043	0.20359	0.000515681	0.202579	0.204601	0.00258285		0.0977311	1307.21	-2562.03	2562.23	0.160999		0.287726	3901.44	-7646.53	7647.11	2.70421e-05
2044	0.231407	0.000652188	0.230129	0.232686	0.000788536		0.229188	1702.81	-3337.28	3337.74	0.00226854		0.331056	3475.83	-6812.3	6812.96	3.29127e-06
2045	0.221349	0.000505517	0.220358	0.22234	0.00134825		0.10145	1307.51	-2562.62	2562.82	0.144537		0.20054	3554.04	-6965.72	6966.12	0.00287505
2046	0.145292	0.00094189	0.143446	0.147138	0.026842		0.372164	2459.18	-4819.62	4820.36	2.4067e-07		0.280397	3577.75	-7012.11	7012.67	3.86247e-05
2047	0.162907	0.00118566	0.160583	0.165231	0.0160391		0.343492	2318.08	-4543.09	4543.78	1.72088e-06		0.294253	3778.11	-7404.8	7405.39	1.10077e-05
2048	0.0748675	0.000765623	0.0733668	0.0763681	0.269369		0.0782875	925.122	-1813.16	1813.32	0.258709		0.195492	3535.09	-6928.58	6928.97	0.00348629
2049	0.339545	0.000537466	0.338492	0.340599	1.93823e-06		0.338503	1912.27	-3747.71	3748.39	8.68231e-06		0.272473	3569.69	-6996.32	6996.86	0.000116978
2050	0.329095	0.000630628	0.327859	0.330331	3.14975e-06		0.225592	1506.54	-2952.59	2953.04	0.00219958		0.297314	3426.25	-6715.15	6715.75	3.0952e-05
2051	0.301113	0.00069511	0.29975	0.302475	1.3718e-05		0.298959	1711.54	-3354.32	3354.92	3.19142e-05		0.238453	3195.09	-6262.14	6262.61	0.000584613
2052	0.232201	0.000670695	0.230887	0.233516	0.000890496		0.132485	1123.91	-2202.73	2203	0.0625851		0.173528	3286.54	-6441.44	6441.79	0.00880133
2053	0.286909	0.000748944	0.285441	0.288377	4.92896e-05		0.252805	1083.28	-2122.98	2123.48	0.000703407		0.200451	3447.05	-6756.02	6756.42	0.00274002
2054	0.279953	0.000518724	0.278936	0.28097	6.46968e-05		0.284343	1737.49	-3405.2	3405.76	0.000121101		0.217366	3224.81	-6320.41	6320.84	0.000947346
2055	0.329214	0.000509517	0.328216	0.330213	2.96675e-06		0.334241	2323.85	-4554.41	4555.08	2.57303e-06		0.222399	3372.33	-6609.54	6609.99	0.00119058
2056	0.0962875	0.000766459	0.0947853	0.0977898	0.144899		0.144806	1394.69	-2733.45	2733.74	0.0514988		0.258888	3312.36	-6491.97	6492.48	7.65248e-05
2057	0.294107	0.000560041	0.293009	0.295205	1.97295e-05		0.294336	1472.86	-2886.51	2887.1	3.70246e-05		0.273754	3515.34	-6889.79	6890.34	7.11296e-05
2058	0.22556	0.000447632	0.224682	0.226437	0.000696167		0.323102	1884.81	-3693.9	3694.55	1.07425e-05		0.282417	3622.78	-7100.37	7100.93	2.18013e-05
2059	0.188056	0.000456791	0.187161	0.188951	0.00521635		0.31055	1619.55	-3174.01	3174.63	2.02059e-05		0.247846	3340.03	-6546.21	6546.71	0.000156243
2060	0.375032	0.000442004	0.374165	0.375898	3.16177e-07		0.274383	2055.57	-4028.64	4029.19	0.00016597		0.304883	4407.14	-8637.69	8638.3	8.13061e-06
2061	0.257229	0.000513556	0.256222	0.258235	0.000298652		0.285721	1437.93	-2818.06	2818.63	7.4131e-05		0.309211	4022.89	-7884.56	7885.17	6.39273e-06
2062	0.29402	0.000480064	0.293079	0.294961	2.16975e-05		0.337325	1811.18	-3549.58	3550.25	1.62324e-06		0.289007	3640.25	-7134.6	7135.18	2.39915e-05
2063	0.253209	0.000635935	0.251963	0.254456	0.00017549		0.161186	1786.53	-3501.44	3501.76	0.0296334		0.264442	4649.36	-9112.48	9113.01	9.27552e-05
2064	0.312565	0.000480413	0.311624	0.313507	5.22294e-06		0.149324	1667.51	-3268.17	3268.47	0.0388592		0.257682	5033.12	-9864.66	9865.17	0.000135427
2065	0.254873	0.00115687	0.252606	0.257141	0.000285162		0.0624545	812.088	-1591.63	1591.75	0.38552		0.280188	871.558	-1707.97	1708.53	1.40054e-05
2066	0.203052	0.00113107	0.200835	0.205269	0.00419723		0.175665	1233.94	-2418.35	2418.7	0.0158294		0.274064	798.943	-1565.65	1566.2	2.91472e-05
2067	0.220005	0.00109686	0.217855	0.222154	0.00139081		0.0871152	1189.9	-2332.12	2332.29	0.217381		0.275748	830.409	-1627.33	1627.88	1.67146e-05
2074	0.271638	0.000800682	0.270068	0.273207	6.91022e-05		0.24532	798.921	-1565.64	1566.13	0.00096223		0.306597	945.083	-1852.06	1852.67	4.19893e-06
2075	0.255177	0.000883765	0.253445	0.25691	0.000423654		0.0849356	835.773	-1638.03	1638.2	0.226263		0.305148	958.558	-1878.47	1879.08	5.48338e-06
2076	0.313071	0.000865098	0.311375	0.314766	9.52267e-06		0.116708	692.392	-1356.97	1357.21	0.0991191		0.392339	1423.2	-2789.08	2789.86	3.37764e-08
2077	0.308125	0.000830777	0.306497	0.309754	1.21085e-05		0.176841	754.763	-1479.16	1479.51	0.0178828		0.397719	1254.66	-2458.74	2459.53	5.50569e-09
2078	0.330111	0.00108149	0.327991	0.33223	5.55702e-06		0.21054	616.136	-1207.42	1207.84	0.00503987		0.478071	1737.94	-3405.88	3406.84	1.30396e-11
2079	0.349781	0.000995201	0.347831	0.351732	1.10839e-06		0.246418	707.406	-1386.27	1386.76	0.00113855		0.430691	1557.1	-3051.49	3052.35	1.49914e-09
2080	0.384557	0.000955248	0.382685	0.38643	4.77049e-08		0.242903	566.484	-1110.07	1110.55	0.00114486		0.361191	1404.07	-2751.62	2752.34	4.97898e-07
2081	0.424063	0.00104557	0.422014	0.426112	2.51532e-09		0.263176	541.744	-1061.56	1062.08	0.000385541		0.487204	1862.5	-3650.01	3650.99	5.78055e-12
2092	0.196717	0.00114897	0.194465	0.198969	0.00618823		0.0872673	787.81	-1544.02	1544.19	0.227405		0.339318	987.676	-1935.51	1936.18	7.93575e-07
2093	0.376814	0.000894574	0.375061	0.378567	6.77355e-08		0.24627	675.092	-1322.93	1323.43	0.000639286		0.352861	1290.32	-2528.67	2529.38	6.80004e-07
2100	0.152047	0.00173925	0.148638	0.155456	0.0261966		0.152731	1050.11	-2058.06	2058.37	0.0299198		0.377491	1094.73	-2145.29	2146.05	4.51577e-08
2104	0.379586	0.00120128	0.377231	0.38194	1.09093e-07		0.249374	647.657	-1269.16	1269.66	0.00106941		0.372899	1323.99	-2594.65	2595.39	2.21566e-07
2109	0.381938	0.00120152	0.379583	0.384293	9.1748e-08		0.137297	733.553	-1437.63	1437.9	0.0508275		0.415777	1430.31	-2802.99	2803.82	9.61938e-09
2115	0.318435	0.00123552	0.316013	0.320857	8.57923e-06		0.126655	755.806	-1481.25	1481.51	0.0759266		0.413627	1646.12	-3225.98	3226.81	5.21198e-09
2121	0.231584	0.00119472	0.229242	0.233926	0.000544448		0.195299	830.884	-1628.34	1628.73	0.00555793		0.394029	1531.11	-3000.58	3001.37	1.78699e-08
2135	0.204658	0.0012245	0.202258	0.207058	0.00231476		0.182169	1156.22	-2266.01	2266.37	0.00855221		0.486023	1805.11	-3537.53	3538.5	1.16456e-12
2136	0.237783	0.000976262	0.23587	0.239697	0.000385211		0.221222	1402.73	-2749.13	2749.57	0.0016646		0.404519	1593.3	-3122.46	3123.27	1.11481e-08
2137	0.266539	0.00135164	0.26389	0.269188	0.000109227		0.108619	760.349	-1490.18	1490.39	0.112717		0.250428	1826.71	-3580.1	3580.6	0.00020834
2146	0.301884	0.00111397	0.299701	0.304068	9.12372e-06		0.197801	1056.71	-2070.95	2071.35	0.00480578		0.317638	1445.21	-2832.29	2832.93	3.72311e-06
2149	0.314489	0.00126502	0.31201	0.316969	8.31428e-06		0.162422	1005.25	-1970.13	1970.45	0.0242422		0.277033	1322.78	-2592.37	2592.93	4.5482e-05
2150	0.218995	0.00126168	0.216522	0.221468	0.00148959		0.10196	822.072	-1611.16	1611.36	0.147079		0.225296	1397.12	-2738.13	2738.58	0.000790241
2153	0.214958	0.000876671	0.213239	0.216676	0.00192413		0.264923	1713	-3357.22	3357.74	0.000154355		0.42532	1899.72	-3723.03	3723.88	1.18288e-09
2154	0.306034	0.00111356	0.303852	0.308217	6.14829e-06		0.286785	954.016	-1869.58	1870.16	6.67042e-05		0.436293	1549.1	-3035.8	3036.67	6.25878e-10
2155	0.286599	0.00106229	0.284517	0.288681	2.98999e-05		0.125349	1345.8	-2637.64	2637.89	0.0731805		0.331849	1392.02	-2728.03	2728.69	1.90984e-06
2156	0.252434	0.00121818	0.250047	0.254822	0.000245179		0.0976179	773.824	-1516.6	1516.79	0.158473		0.259006	1327.63	-2601.9	2602.41	0.000131802
2159	0.195228	0.000825152	0.193611	0.196846	0.00448116		0.233055	1915.77	-3754.68	3755.14	0.000971506		0.335567	1561.86	-3060.91	3061.58	2.00618e-06
2160	0.297754	0.00120241	0.295397	0.300111	2.89296e-05		0.176986	1165.34	-2283.89	2284.24	0.0131534		0.293495	1251.25	-2452.16	2452.74	1.81701e-05
2161	0.315603	0.0012936	0.313067	0.318138	7.36655e-06		0.177987	1244.04	-2438.14	2438.5	0.0129298		0.297768	1200.4	-2352.49	2353.08	1.45131e-05
2162	0.347997	0.00134344	0.345364	0.35063	5.06638e-07		0.171621	1066.63	-2090.42	2090.77	0.0153438		0.330776	1208.7	-2368.72	2369.38	1.84083e-06
2163	0.189168	0.000848716	0.187504	0.190831	0.00709698		0.286836	1945.16	-3812.23	3812.8	7.09464e-05		0.374487	1974.99	-3870.61	3871.35	1.18678e-07
2164	0.398809	0.000991863	0.396865	0.400753	5.90778e-09		0.244261	1701.88	-3335.44	3335.93	0.000894057		0.328534	1259.4	-2468.1	2468.75	2.48805e-06
2167	0.362555	0.00115149	0.360299	0.364812	1.88236e-07		0.320781	1651.99	-3237.58	3238.22	1.23073e-05		0.314788	1163.68	-2280.5	2281.13	5.89597e-06
2169	0.245877	0.000966717	0.243982	0.247771	0.000338662		0.28959	2107.83	-4131.06	4131.64	5.80201e-05		0.297521	1361.25	-2667.75	2668.35	1.89335e-05
2170	0.354781	0.00141936	0.351999	0.357563	3.75018e-07		0.211489	920.429	-1803.83	1804.25	0.00326848		0.352892	1286.1	-2520.4	2521.11	3.54269e-07
2172	0.345896	0.00135782	0.343235	0.348558	1.16918e-06		0.375561	1582.35	-3101.03	3101.78	3.32968e-07		0.317674	1149.31	-2252.33	2252.97	4.97077e-06
2173	0.366522	0.00145363	0.363673	0.369371	1.91717e-07		0.269549	1064.81	-2086.76	2087.3	0.000169561		0.34202	1225.37	-2401.38	2402.07	8.40221e-07
2174	0.362697	0.00168705	0.35939	0.366003	3.4455e-07		0.247693	1129.33	-2213.24	2213.73	0.000747091		0.443551	1550.93	-3039.38	3040.27	7.09456e-11
2175	0.186018	0.00102618	0.184007	0.188029	0.00684542		0.285602	2387.89	-4679.98	4680.55	9.08636e-05		0.288225	1780.92	-3490.31	3490.89	3.23719e-05
2176	0.230456	0.00113391	0.228233	0.232678	0.000798696		0.228625	1738.07	-3406.39	3406.85	0.00131097		0.273409	1040.95	-2039.99	2040.54	6.36733e-05
2177	0.399296	0.00144946	0.396455	0.402137	2.66454e-08		0.353948	1242.02	-2434.01	2434.71	1.43304e-06		0.352166	1245.62	-2441.06	2441.77	3.77698e-07
2178	0.085382	0.00168049	0.0820883	0.0886758	0.193462		0.0785906	573.803	-1124.58	1124.73	0.264939		0.495238	1623.98	-3182.51	3183.5	1.02315e-13
2180	0.310514	0.00151407	0.307547	0.313482	1.10294e-05		0.267137	1523.62	-2986.03	2986.56	0.000223081		0.361605	1267.37	-2483.68	2484.41	1.64132e-07
2183	0.217242	0.00158761	0.21413	0.220353	0.00155925		0.356297	2136.41	-4187.01	4187.72	7.9247e-07		0.293294	1615.82	-3166.71	3167.3	1.77198e-05
2184	6.16586e-17	0.00186896	-0.00366316	0.00366316	1		6.16588e-17	403.421	-790.705	790.705	1		0.343066	855.679	-1676.79	1677.47	7.35432e-08
2185	0.348547	0.00153769	0.345534	0.351561	3.93337e-07		0.344218	1724.05	-3378.79	3379.48	4.82619e-06		0.440206	1589.54	-3115.06	3115.94	4.33735e-11
2186	0.319759	0.00174913	0.316331	0.323187	4.48798e-06		0.245155	1244.36	-2438.7	2439.19	0.000820803		0.454467	1598.36	-3132.33	3133.24	1.59759e-11
2187	0.287258	0.00159651	0.284129	0.290387	4.5143e-05		0.228635	1304.43	-2556.45	2556.91	0.00247057		0.481042	1957.44	-3836.1	3837.06	2.58573e-13
2188	0.130526	0.00170962	0.127175	0.133877	0.0574575		0.0394047	621.341	-1217.79	1217.87	0.579031		0.53043	2158.75	-4230.62	4231.68	4.39299e-16
2191	0.263308	0.00134906	0.260664	0.265952	0.000113059		0.399992	2487.06	-4874.24	4875.04	4.58724e-08		0.293167	1432.18	-2806.78	2807.37	1.28131e-05
2192	0.281203	0.00107608	0.279094	0.283312	6.13202e-05		0.327529	2330.63	-4567.71	4568.36	4.89983e-06		0.294278	1195.97	-2343.81	2344.4	1.60024e-05
2193	0.20547	0.00107517	0.203362	0.207577	0.00275761		0.299083	2159.24	-4231.81	4232.41	4.36263e-05		0.302767	1098.86	-2153.46	2154.07	9.27165e-06
2194	0.0586265	0.00141804	0.0558471	0.0614058	0.389769		0.10159	425.421	-833.724	833.927	0.151208		0.270832	558.535	-1094.46	1095	7.32757e-06
2199	0.253133	0.00120371	0.250773	0.255492	0.000287665		0.29916	2120.51	-4155.9	4156.5	4.08689e-05		0.322276	1190.15	-2332.37	2333.02	1.92145e-06
2200	0.231402	0.00103873	0.229366	0.233438	0.000623035		0.283407	1853.75	-3633.07	3633.63	0.00014719		0.31233	1147.7	-2249.18	2249.8	4.56859e-06
2202	0.278932	0.00114949	0.276679	0.281185	5.80972e-05		0.318051	1923.26	-3769.27	3769.91	2.16394e-05		0.356066	1323.23	-2593.17	2593.89	1.4909e-07
2203	0.110429	0.00183545	0.106831	0.114026	0.100754		0.134155	974.458	-1909.8	1910.07	0.0633573		0.515635	2172.26	-4257.11	4258.15	3.20167e-15
2205	0.253231	0.00115251	0.250972	0.255489	0.000211071		0.346656	2632.48	-5159.31	5160.01	2.05556e-06		0.313197	1351.65	-2648.92	2649.55	2.44708e-06
2206	0.211511	0.00112874	0.209299	0.213723	0.00224006		0.291047	2199.2	-4310.14	4310.72	6.88411e-05		0.345362	1237.8	-2425.74	2426.43	3.25355e-07
2207	0.202361	0.00113177	0.200143	0.204579	0.0030514		0.241178	2170.95	-4254.82	4255.3	0.00104501		0.346228	1197.23	-2346.22	2346.92	3.57888e-07
2208	0.152651	0.00123583	0.150229	0.155073	0.0231575		0.19555	1508.9	-2957.25	2957.64	0.00583981		0.328009	1319.46	-2585.81	2586.47	1.22412e-06
2209	6.16588e-17	0.00143763	-0.00281775	0.00281775	1		0.052716	432.141	-846.944	847.049	0.451826		0.31831	622.378	-1219.54	1220.18	2.35883e-07
2212	0.240972	0.0011803	0.238658	0.243285	0.000504587		0.29171	2200.2	-4312.1	4312.68	6.40922e-05		0.336901	1375.85	-2696.33	2697	3.97313e-07
2213	0.197036	0.00128114	0.194525	0.199547	0.00344698		0.208356	1320.81	-2588.58	2589	0.00346799		0.325673	1381.15	-2706.73	2707.38	1.3718e-06
2215	0.155595	0.00136664	0.152916	0.158274	0.022556		0.21067	1406.61	-2756.74	2757.17	0.00402362		0.335432	1394.03	-2731.96	2732.63	6.47357e-07
2216	0.24589	0.00141728	0.243112	0.248668	0.000337803		0.29993	1411.95	-2767.12	2767.72	4.9499e-05		0.344573	1465.66	-2872.35	2873.04	3.05396e-07
2217	0.0717622	0.00171818	0.0683946	0.0751298	0.274133		0.147913	492.707	-965.558	965.854	0.0336877		0.413628	929.123	-1820.67	1821.49	1.62488e-10
2218	2.46635e-16	0.00219968	-0.00431137	0.00431137	1		0.0191052	349.535	-685.069	685.108	0.778981		0.196239	323.046	-632.974	633.366	0.000728389
2219	0.273306	0.000519391	0.272288	0.274324	6.53046e-05		0.328603	3217.58	-6306.13	6306.79	4.52771e-06		0.373176	1532.97	-3004.25	3004.99	1.86737e-08
2220	0.297836	0.00100035	0.295875	0.299797	2.44624e-05		0.382505	2268.28	-4445.45	4446.21	1.69724e-07		0.356249	1387.56	-2719.26	2719.97	1.36338e-07
2221	0.15375	0.00165705	0.150502	0.156998	0.0235454		0.199511	1344.39	-2634.8	2635.2	0.00624931		0.444574	1786.72	-3501.53	3502.42	2.74636e-11
2222	0.176987	0.00119467	0.174645	0.179329	0.0087226		0.321548	1792.27	-3512.53	3513.17	8.17596e-06		0.332245	1408.21	-2759.76	2760.42	8.61993e-07
2223	0.175485	0.0007569	0.174001	0.176968	0.00967019		0.303288	3302.27	-6472.15	6472.75	3.05711e-05		0.424608	1775.78	-3480.1	3480.95	2.3626e-10
2224	0.143876	0.00184829	0.140253	0.147498	0.0292099		0.00475119	599.488	-1174.99	1175	0.941614		0.541509	2243.4	-4396.52	4397.61	3.11437e-16
2225	0.156828	0.000793103	0.155274	0.158383	0.0211785		0.357301	2519.34	-4937.55	4938.26	1.06652e-06		0.371766	1654.64	-3242.72	3243.47	4.39077e-08
2226	0.166543	0.0015868	0.163432	0.169653	0.0111667		0.318688	1627.48	-3189.54	3190.18	2.30794e-05		0.431306	1707.19	-3345.66	3346.52	1.18214e-10
2227	0.0822266	0.00150505	0.0792767	0.0851765	0.207994		6.16588e-17	437.144	-856.802	856.802	1		0.531396	2101.72	-4118.84	4119.9	1.4927e-15
2228	6.16586e-17	0.00229108	-0.00449052	0.00449052	1		6.16588e-17	563.562	-1104.58	1104.58	1		0.507061	2194.08	-4299.89	4300.9	6.61697e-14
2229	0.0390567	0.00169815	0.0357284	0.0423851	0.543562		6.16587e-17	394.812	-773.832	773.832	1		0.513323	2065.93	-4048.71	4049.74	2.56404e-14
2230	0.170204	0.000801466	0.168633	0.171775	0.0129455		0.268317	2967.69	-5816.4	5816.94	0.000225164		0.380686	1723.43	-3377.54	3378.3	2.18173e-08
2231	0.149303	0.00194129	0.145498	0.153108	0.0283851		0.340984	968.079	-1897.09	1897.78	2.95466e-06		0.511838	2268.92	-4446.57	4447.6	2.13187e-14
2232	0.098359	0.00186196	0.0947095	0.102008	0.131031		0.179592	828.796	-1624.26	1624.62	0.0120363		0.492475	2265.27	-4439.44	4440.42	4.21612e-13
2233	0.239401	0.00121385	0.237022	0.241781	0.000409254		0.315076	1832.78	-3591.93	3592.56	1.81259e-05		0.394104	1660.51	-3254.21	3254.99	4.1924e-09
2234	0.310354	0.00135398	0.3077	0.313008	1.01287e-05		0.383418	1894.89	-3713.6	3714.37	1.8569e-07		0.392875	1832.67	-3591.64	3592.43	4.85786e-09
2235	0.304389	0.00189021	0.300684	0.308094	1.70759e-05		0.191268	985.341	-1931.08	1931.46	0.00690193		0.464349	1976.65	-3873.77	3874.7	3.32198e-12
2236	0.196736	0.00164335	0.193515	0.199957	0.0048852		0.278232	1057.28	-2071.99	2072.55	0.000122094		0.410376	2026.12	-3970.78	3971.61	1.115e-09
2237	0.268111	0.00191676	0.264354	0.271868	0.000158387		0.153628	819.868	-1606.79	1607.09	0.025192		0.453134	2039.19	-3996.36	3997.27	1.32188e-11
2238	0.182199	0.000946835	0.180344	0.184055	0.00961458		0.273429	3146.54	-6166.94	6167.49	0.000248914		0.376723	1656.7	-3246.76	3247.51	2.7674e-08
2239	0.303604	0.000884402	0.30187	0.305337	6.69582e-06		0.260308	1967.44	-3855.92	3856.44	0.000377307		0.249302	1850.25	-3626.24	3626.74	0.000240946
2240	0.17207	0.00111913	0.169877	0.174264	0.0117438		0.248801	2522.74	-4944.32	4944.82	0.000488647		0.24968	1871.01	-3666.93	3667.43	0.00015339
2241	0.286629	0.000908213	0.284849	0.288409	5.88947e-05		0.125001	1525.64	-2990.13	2990.38	0.0844133		0.340903	1617.58	-3170.12	3170.8	3.38367e-07
2242	0.294261	0.000697233	0.292894	0.295627	3.44476e-05		0.196454	1229.78	-2410.17	2410.57	0.00594972		0.36002	1174.34	-2301.35	2302.07	7.38849e-08
2243	0.218655	0.000770529	0.217145	0.220165	0.0015709		0.197522	1431.48	-2805.5	2805.9	0.00547557		0.338285	1977.39	-3875.35	3876.02	5.40297e-07
2244	0.350735	0.000873831	0.349022	0.352448	1.92133e-06		0.186494	712.575	-1396.46	1396.83	0.00783784		0.380186	1382.86	-2710.03	2710.79	8.36401e-08
2245	0.255748	0.000660035	0.254454	0.257041	0.000357422		0.17828	1328.12	-2602.94	2603.29	0.0149499		0.334073	1042.94	-2043.83	2044.5	6.30207e-07
2246	0.291601	0.000781497	0.29007	0.293133	6.74461e-05		0.171579	1239.48	-2429.21	2429.55	0.016001		0.33504	1185.45	-2323.15	2323.82	3.84792e-07
2247	0.339219	0.000861515	0.337531	0.340908	1.7788e-06		0.238491	1360.48	-2666.3	2666.78	0.000877864		0.157327	451.11	-884.018	884.333	0.0136012
2248	0.200193	0.0018538	0.19656	0.203827	0.00380976		0.345708	1281.06	-2510.53	2511.22	2.24557e-06		0.171532	373.09	-731.085	731.428	0.005769
2249	7.89231e-15	0.00108251	-0.00212172	0.00212172	1		0.357828	2749.23	-5388.13	5388.85	1.74341e-06		0.190049	460.77	-902.919	903.299	0.00373303
2250	0.0634122	0.000904599	0.0616392	0.0651852	0.339341		0.326863	2952.32	-5786.22	5786.87	1.02638e-05		0.193898	604.89	-1185.39	1185.78	0.00356504
2251	0.168319	0.000856154	0.166641	0.169997	0.0148699		0.245494	3292.18	-6452.43	6452.92	0.000848829		0.254803	1002.77	-1965.17	1965.68	0.000212516
2252	0.132715	0.000786626	0.131173	0.134257	0.0508891		0.328351	2887.41	-5659	5659.65	1.00696e-05		0.250043	835.602	-1637.53	1638.03	0.000244782
2253	0.197002	0.000915876	0.195207	0.198797	0.00428879		0.162724	1088.28	-2132.87	2133.19	0.0290335		0.297127	940.817	-1843.7	1844.3	4.86665e-06
2254	0.20841	0.000751171	0.206937	0.209882	0.00252767		0.253719	1481.05	-2902.6	2903.11	0.000368418		0.128872	381.256	-747.133	747.391	0.0418731
2255	0.0028999	0.000757171	0.00141584	0.00438395	0.965074		0.329972	1706.11	-3343.65	3344.31	4.91513e-06		0.152163	413.052	-809.43	809.734	0.0183456
2256	0.247576	0.000693618	0.246217	0.248936	0.000347112		0.145019	1019.48	-1998.04	1998.33	0.0304787		0.266362	826.973	-1620.6	1621.13	0.000148431
2257	0.160924	0.000662384	0.159626	0.162223	0.0163772		0.287836	2700.94	-5293.55	5294.13	6.64231e-05		0.225248	3968.45	-7777.94	7778.39	0.00121312
2258	0.0282965	0.000860782	0.0266094	0.0299836	0.656249		0.319682	1922.15	-3767.09	3767.73	2.39041e-05		0.157002	3488.27	-6836.85	6837.17	0.0217674
2259	0.126039	0.00080505	0.124461	0.127617	0.0577876		0.178694	1770.62	-3470.24	3470.59	0.0123147		0.235351	3195.98	-6263.89	6264.36	0.000736122
2260	0.15741	0.000870939	0.155703	0.159117	0.022756		0.291152	2844.98	-5575.87	5576.45	5.10369e-05		0.232931	912.478	-1788.22	1788.69	0.000446992
2261	0.309195	0.00103725	0.307162	0.311228	1.5964e-05		0.166465	717.849	-1406.82	1407.15	0.0195464		0.222356	937.338	-1836.96	1837.4	0.00203195
2262	0.217374	0.00124193	0.21494	0.219808	0.00145453		0.124755	831.326	-1629.27	1629.52	0.078551		0.140359	607.107	-1189.79	1190.07	0.0428833
2263	0.31726	0.000920831	0.315455	0.319065	6.61618e-06		0.000872241	507.493	-994.685	994.687	0.989442		0.187921	881.915	-1728.37	1728.74	0.00733734
2264	0.103631	0.00130087	0.101082	0.106181	0.103768		0.169867	1631.93	-3198.41	3198.75	0.0174819		0.297882	2789.24	-5466.61	5467.21	1.95874e-05
2265	0.314796	0.000929935	0.312974	0.316619	5.78785e-06		0.213928	628.02	-1230.71	1231.13	0.00357318		0.46314	1810.44	-3548	3548.93	5.96082e-11
2266	0.310934	0.00100479	0.308965	0.312904	1.03419e-05		0.091409	616.092	-1207.45	1207.63	0.19444		0.18365	889.884	-1743.99	1744.36	0.00996944
2267	0.309768	0.0016096	0.306613	0.312923	1.44164e-05		0.101519	830.709	-1628.09	1628.29	0.145646		0.17034	585.481	-1147.37	1147.71	0.0114401
2268	0.0937441	0.0013682	0.0910624	0.0964258	0.18017		0.189928	1857.35	-3640.22	3640.6	0.00925917		0.204783	649.971	-1273.74	1274.15	0.00177526
2269	0.388184	0.00101759	0.386189	0.390178	3.12834e-08		0.287039	607.122	-1189.67	1190.25	9.15061e-05		0.477271	1850.12	-3625.76	3626.71	1.5046e-11
2270	0.368791	0.00095748	0.366915	0.370668	2.04039e-07		0.176611	565.802	-1108.8	1109.15	0.0121442		0.423942	1721.25	-3373.23	3374.07	2.85573e-09
2271	0.335116	0.00134035	0.332489	0.337743	9.64805e-07		0.227547	575.965	-1128.66	1129.12	0.00137571		0.464975	1881.4	-3687.08	3688.01	5.88447e-11
2272	0.351517	0.00102432	0.34951	0.353525	7.69637e-07		0.157946	570.454	-1117.93	1118.25	0.0228008		0.388756	1649.78	-3233.18	3233.96	6.78568e-08
2273	0.282443	0.00108361	0.280319	0.284567	5.69715e-05		0.142333	616.292	-1207.79	1208.07	0.0397823		0.354382	1530.99	-3000.39	3001.09	9.78376e-07
2274	0.203101	0.00169071	0.199787	0.206415	0.00314496		6.16589e-17	805.061	-1577.92	1577.92	1		0.236523	767.127	-1503.33	1503.81	0.000438272
[truncated: 1,729 more rows]
