# Supplementary material for: Heritability and genetic contribution analysis of structural-functional coupling in human brain
Source: Imaging Neurosci (Camb). 2024 Oct 30;2:imag-2-00346. doi: 10.1162/imag_a_00346 (PMC12290780; doi:10.1162/imag_a_00346)
Supplement: Supplementary Material [file imag_a_00346-supp.zip › Supplemental_Table_S10.xlsx]

## Sheet: TableS7_GTEx
Supplemental Table S10 MAGMA gene property analysis for HCP GWAS results (n=899 subjects) and 13 brain tissues. The 13 brain tissues were from GTEx v8 RNA-seq database. Significant tissue groupings (p < 0.05) are highlighted in blue
SC-FC Traits Index	TISSUE	NGENES	BETA	BETA_STD	SE	P	FULL_NAME
3586	Brain_Substantia_nigra	16128	0.033962	0.057622	0.0089594	7.5425e-05	Brain_Substantia_nigra
3586	Brain_Spinal_cord_cervical_c...	16128	0.031226	0.055422	0.008946	0.00024176	Brain_Spinal_cord_cervical_c-1
3585	Brain_Substantia_nigra	16128	0.029224	0.049585	0.0091659	0.00071679	Brain_Substantia_nigra
3586	Brain_Amygdala	16128	0.023648	0.039705	0.0082596	0.0021007	Brain_Amygdala
3585	Brain_Amygdala	16128	0.023752	0.03988	0.0084489	0.0024708	Brain_Amygdala
3586	Brain_Hippocampus	16128	0.023016	0.038414	0.0083897	0.0030439	Brain_Hippocampus
3585	Brain_Spinal_cord_cervical_c...	16128	0.024357	0.04323	0.0091525	0.0038969	Brain_Spinal_cord_cervical_c-1
3586	Brain_Putamen_basal_ganglia	16128	0.022064	0.037026	0.008334	0.004059	Brain_Putamen_basal_ganglia
3585	Brain_Putamen_basal_ganglia	16128	0.021528	0.036126	0.0085252	0.0057864	Brain_Putamen_basal_ganglia
3585	Brain_Hippocampus	16128	0.021268	0.035497	0.0085823	0.0066082	Brain_Hippocampus
3585	Brain_Anterior_cingulate_cor...	16128	0.01898	0.033092	0.0077559	0.0072057	Brain_Anterior_cingulate_cortex_BA24
3586	Brain_Hypothalamus	16128	0.020588	0.034925	0.0085166	0.0078214	Brain_Hypothalamus
3586	Brain_Caudate_basal_ganglia	16128	0.019631	0.033443	0.0082536	0.0086975	Brain_Caudate_basal_ganglia
3585	Brain_Hypothalamus	16128	0.020236	0.034328	0.0087119	0.0101	Brain_Hypothalamus
3586	Brain_Anterior_cingulate_cor...	16128	0.017502	0.030516	0.0075823	0.0105	Brain_Anterior_cingulate_cortex_BA24
3709	Brain_Putamen_basal_ganglia	16128	0.019624	0.032931	0.0086055	0.011298	Brain_Putamen_basal_ganglia
3585	Brain_Caudate_basal_ganglia	16128	0.019154	0.032631	0.0084429	0.011651	Brain_Caudate_basal_ganglia
3585	Brain_Nucleus_accumbens_basa...	16128	0.017823	0.030502	0.0081593	0.014473	Brain_Nucleus_accumbens_basal_ganglia
1657	Brain_Amygdala	16128	0.018792	0.031552	0.0086721	0.015129	Brain_Amygdala
2950	Brain_Cortex	16128	0.016476	0.029691	0.0076784	0.015953	Brain_Cortex
1657	Brain_Anterior_cingulate_cor...	16128	0.017075	0.029773	0.0079602	0.015981	Brain_Anterior_cingulate_cortex_BA24
3692	Brain_Hippocampus	16128	0.018561	0.030978	0.0088378	0.017864	Brain_Hippocampus
3709	Brain_Anterior_cingulate_cor...	16128	0.016162	0.02818	0.0078291	0.019501	Brain_Anterior_cingulate_cortex_BA24
2950	Brain_Cerebellum	16128	0.013271	0.026139	0.0067189	0.024137	Brain_Cerebellum
3692	Brain_Putamen_basal_ganglia	16128	0.017196	0.028857	0.0087792	0.025078	Brain_Putamen_basal_ganglia
3709	Brain_Cortex	16128	0.015092	0.027198	0.0077196	0.025296	Brain_Cortex
3709	Brain_Frontal_Cortex_BA9	16128	0.014491	0.026384	0.0074291	0.025566	Brain_Frontal_Cortex_BA9
3709	Brain_Caudate_basal_ganglia	16128	0.016605	0.028288	0.0085225	0.025693	Brain_Caudate_basal_ganglia
2950	Brain_Frontal_Cortex_BA9	16128	0.01439	0.026201	0.0073896	0.025757	Brain_Frontal_Cortex_BA9
3586	Brain_Nucleus_accumbens_basa...	16128	0.015494	0.026516	0.0079768	0.026053	Brain_Nucleus_accumbens_basal_ganglia
3586	Brain_Cortex	16128	0.014394	0.02594	0.0074765	0.027106	Brain_Cortex
1657	Brain_Frontal_Cortex_BA9	16128	0.014495	0.026392	0.0075536	0.027508	Brain_Frontal_Cortex_BA9
1657	Brain_Hypothalamus	16128	0.017115	0.029033	0.0089415	0.027812	Brain_Hypothalamus
2950	Brain_Cerebellar_Hemisphere	16128	0.012448	0.024796	0.0065045	0.027838	Brain_Cerebellar_Hemisphere
3715	Brain_Amygdala	16128	0.016114	0.027057	0.0084648	0.028485	Brain_Amygdala
3709	Brain_Nucleus_accumbens_basa...	16128	0.015503	0.02653	0.0082363	0.029912	Brain_Nucleus_accumbens_basal_ganglia
1656	Brain_Nucleus_accumbens_basa...	16128	0.014863	0.025436	0.0081067	0.033378	Brain_Nucleus_accumbens_basal_ganglia
3586	Brain_Frontal_Cortex_BA9	16128	0.013104	0.023859	0.0071952	0.034299	Brain_Frontal_Cortex_BA9
1656	Brain_Cortex	16128	0.01369	0.024671	0.0075982	0.035803	Brain_Cortex
3709	Brain_Amygdala	16128	0.01532	0.025724	0.0085295	0.036243	Brain_Amygdala
1657	Brain_Hippocampus	16128	0.015729	0.026251	0.0088089	0.037094	Brain_Hippocampus
1656	Brain_Frontal_Cortex_BA9	16128	0.013028	0.023722	0.0073123	0.037408	Brain_Frontal_Cortex_BA9
1656	Brain_Caudate_basal_ganglia	16128	0.014934	0.025441	0.0083886	0.037527	Brain_Caudate_basal_ganglia
1657	Brain_Substantia_nigra	16128	0.016726	0.028379	0.0094092	0.037742	Brain_Substantia_nigra
1657	Brain_Cortex	16128	0.013911	0.02507	0.0078491	0.038178	Brain_Cortex
3692	Brain_Caudate_basal_ganglia	16128	0.015399	0.026233	0.0086943	0.038279	Brain_Caudate_basal_ganglia
1657	Brain_Nucleus_accumbens_basa...	16128	0.014702	0.025159	0.0083744	0.039594	Brain_Nucleus_accumbens_basal_ganglia
3585	Brain_Frontal_Cortex_BA9	16128	0.012913	0.023511	0.0073601	0.03969	Brain_Frontal_Cortex_BA9
3709	Brain_Hippocampus	16128	0.015068	0.025148	0.0086637	0.041013	Brain_Hippocampus
3585	Brain_Cortex	16128	0.013099	0.023606	0.007648	0.043387	Brain_Cortex
3692	Brain_Spinal_cord_cervical_c...	16128	0.015829	0.028094	0.0094257	0.046554	Brain_Spinal_cord_cervical_c-1
3700	Brain_Putamen_basal_ganglia	16128	0.014438	0.024228	0.0086272	0.047125	Brain_Putamen_basal_ganglia
1656	Brain_Anterior_cingulate_cor...	16128	0.01287	0.02244	0.0077063	0.047465	Brain_Anterior_cingulate_cortex_BA24
3700	Brain_Caudate_basal_ganglia	16128	0.01425	0.024276	0.0085436	0.047675	Brain_Caudate_basal_ganglia
3715	Brain_Nucleus_accumbens_basa...	16128	0.013631	0.023327	0.0081741	0.04771	Brain_Nucleus_accumbens_basal_ganglia
1657	Brain_Caudate_basal_ganglia	16128	0.014417	0.02456	0.0086656	0.048096	Brain_Caudate_basal_ganglia
3700	Brain_Nucleus_accumbens_basa...	16128	0.013721	0.023482	0.0082566	0.048283	Brain_Nucleus_accumbens_basal_ganglia
1657	Brain_Putamen_basal_ganglia	16128	0.014391	0.02415	0.0087504	0.050032	Brain_Putamen_basal_ganglia
2950	Brain_Anterior_cingulate_cor...	16128	0.012802	0.022322	0.0077879	0.050111	Brain_Anterior_cingulate_cortex_BA24
3700	Brain_Frontal_Cortex_BA9	16128	0.012002	0.021854	0.0074475	0.053534	Brain_Frontal_Cortex_BA9
3692	Brain_Substantia_nigra	16128	0.015208	0.025803	0.0094406	0.053611	Brain_Substantia_nigra
2950	Brain_Hippocampus	16128	0.013878	0.023162	0.0086178	0.053671	Brain_Hippocampus
3715	Brain_Anterior_cingulate_cor...	16128	0.012501	0.021797	0.0077703	0.053832	Brain_Anterior_cingulate_cortex_BA24
3700	Brain_Anterior_cingulate_cor...	16128	0.01252	0.021829	0.0078487	0.055354	Brain_Anterior_cingulate_cortex_BA24
2451	Brain_Substantia_nigra	16128	0.014228	0.024141	0.0089698	0.056351	Brain_Substantia_nigra
1656	Brain_Putamen_basal_ganglia	16128	0.013357	0.022414	0.0084708	0.057432	Brain_Putamen_basal_ganglia
1656	Brain_Hypothalamus	16128	0.013542	0.022972	0.0086561	0.058864	Brain_Hypothalamus
3700	Brain_Cortex	16128	0.012026	0.021672	0.0077388	0.060101	Brain_Cortex
3715	Brain_Caudate_basal_ganglia	16128	0.013083	0.022288	0.0084584	0.060969	Brain_Caudate_basal_ganglia
2451	Brain_Anterior_cingulate_cor...	16128	0.011728	0.020449	0.007589	0.061132	Brain_Anterior_cingulate_cortex_BA24
3715	Brain_Substantia_nigra	16128	0.014192	0.024079	0.0091842	0.061154	Brain_Substantia_nigra
3715	Brain_Putamen_basal_ganglia	16128	0.013072	0.021936	0.0085411	0.062959	Brain_Putamen_basal_ganglia
3711	Brain_Amygdala	16128	0.013222	0.022201	0.0086455	0.063094	Brain_Amygdala
3692	Brain_Amygdala	16128	0.013242	0.022234	0.0087015	0.06404	Brain_Amygdala
2739	Brain_Cerebellum	16128	0.009614	0.018937	0.0065303	0.070492	Brain_Cerebellum
2451	Brain_Hippocampus	16128	0.012094	0.020184	0.0083977	0.074926	Brain_Hippocampus
3692	Brain_Hypothalamus	16128	0.012834	0.021771	0.0089717	0.076298	Brain_Hypothalamus
2739	Brain_Cerebellar_Hemisphere	16128	0.0090126	0.017953	0.0063219	0.077	Brain_Cerebellar_Hemisphere
2451	Brain_Hypothalamus	16128	0.011961	0.02029	0.0085243	0.080296	Brain_Hypothalamus
2950	Brain_Putamen_basal_ganglia	16128	0.01186	0.019902	0.0085607	0.082978	Brain_Putamen_basal_ganglia
3689	Brain_Hippocampus	16128	0.011775	0.019652	0.0085165	0.083402	Brain_Hippocampus
2950	Brain_Caudate_basal_ganglia	16128	0.011593	0.01975	0.0084778	0.085748	Brain_Caudate_basal_ganglia
3692	Brain_Nucleus_accumbens_basa...	16128	0.011374	0.019465	0.0084026	0.087932	Brain_Nucleus_accumbens_basal_ganglia
3715	Brain_Hypothalamus	16128	0.01175	0.019932	0.0087281	0.089128	Brain_Hypothalamus
3709	Brain_Cerebellar_Hemisphere	16128	0.0087611	0.017452	0.0065396	0.090181	Brain_Cerebellar_Hemisphere
3709	Brain_Substantia_nigra	16128	0.0122	0.020699	0.0092545	0.093718	Brain_Substantia_nigra
2451	Brain_Amygdala	16128	0.01079	0.018117	0.0082678	0.095941	Brain_Amygdala
2950	Brain_Amygdala	16128	0.011021	0.018504	0.0084847	0.096999	Brain_Amygdala
2950	Brain_Hypothalamus	16128	0.011319	0.019201	0.008748	0.097861	Brain_Hypothalamus
1657	Brain_Cerebellum	16128	0.0088729	0.017477	0.0068685	0.098216	Brain_Cerebellum
3712	Brain_Amygdala	16128	0.010825	0.018176	0.0083959	0.09865	Brain_Amygdala
1656	Brain_Hippocampus	16128	0.010957	0.018287	0.0085277	0.099429	Brain_Hippocampus
3715	Brain_Hippocampus	16128	0.011034	0.018415	0.0085985	0.09972	Brain_Hippocampus
2451	Brain_Cortex	16128	0.0094504	0.017031	0.0074829	0.10332	Brain_Cortex
3700	Brain_Amygdala	16128	0.010782	0.018104	0.0085508	0.10367	Brain_Amygdala
3692	Brain_Anterior_cingulate_cor...	16128	0.0099775	0.017397	0.0079875	0.10582	Brain_Anterior_cingulate_cortex_BA24
3712	Brain_Anterior_cingulate_cor...	16128	0.0095892	0.01672	0.0077068	0.10671	Brain_Anterior_cingulate_cortex_BA24
3709	Brain_Hypothalamus	16128	0.010839	0.018387	0.0087947	0.1089	Brain_Hypothalamus
2451	Brain_Spinal_cord_cervical_c...	16128	0.011037	0.01959	0.008956	0.10891	Brain_Spinal_cord_cervical_c-1
3689	Brain_Amygdala	16128	0.010317	0.017322	0.0083847	0.10928	Brain_Amygdala
1657	Brain_Cerebellar_Hemisphere	16128	0.0081803	0.016295	0.0066493	0.10931	Brain_Cerebellar_Hemisphere
2950	Brain_Nucleus_accumbens_basa...	16128	0.010008	0.017127	0.0081931	0.11095	Brain_Nucleus_accumbens_basal_ganglia
1549	Brain_Spinal_cord_cervical_c...	16128	0.0109	0.019346	0.0089497	0.11164	Brain_Spinal_cord_cervical_c-1
3715	Brain_Frontal_Cortex_BA9	16128	0.0089742	0.01634	0.0073734	0.11179	Brain_Frontal_Cortex_BA9
2451	Brain_Frontal_Cortex_BA9	16128	0.0087086	0.015857	0.0072013	0.11328	Brain_Frontal_Cortex_BA9
2739	Brain_Nucleus_accumbens_basa...	16128	0.0096143	0.016453	0.0079627	0.11364	Brain_Nucleus_accumbens_basal_ganglia
3611	Brain_Hypothalamus	16128	0.01035	0.017557	0.008628	0.11517	Brain_Hypothalamus
3709	Brain_Cerebellum	16128	0.0080813	0.015918	0.0067553	0.1158	Brain_Cerebellum
2739	Brain_Cortex	16128	0.0088932	0.016026	0.0074632	0.11672	Brain_Cortex
1610	Brain_Putamen_basal_ganglia	16128	0.010131	0.017001	0.0085676	0.11851	Brain_Putamen_basal_ganglia
3689	Brain_Cortex	16128	0.0088847	0.016011	0.0075887	0.12085	Brain_Cortex
3712	Brain_Hippocampus	16128	0.0099754	0.016649	0.008528	0.12107	Brain_Hippocampus
2451	Brain_Caudate_basal_ganglia	16128	0.0096299	0.016405	0.0082612	0.12188	Brain_Caudate_basal_ganglia
1656	Brain_Amygdala	16128	0.0097847	0.016429	0.0083958	0.12193	Brain_Amygdala
3700	Brain_Hippocampus	16128	0.010101	0.016858	0.0086854	0.12243	Brain_Hippocampus
3711	Brain_Anterior_cingulate_cor...	16128	0.0091971	0.016036	0.0079361	0.12326	Brain_Anterior_cingulate_cortex_BA24
2451	Brain_Nucleus_accumbens_basa...	16128	0.0091763	0.015704	0.0079837	0.12521	Brain_Nucleus_accumbens_basal_ganglia
1533	Brain_Hippocampus	16128	0.010021	0.016725	0.0087337	0.12562	Brain_Hippocampus
3715	Brain_Cortex	16128	0.0087001	0.015678	0.0076618	0.12809	Brain_Cortex
3711	Brain_Putamen_basal_ganglia	16128	0.0098728	0.016567	0.0087234	0.12888	Brain_Putamen_basal_ganglia
2950	Brain_Substantia_nigra	16128	0.010307	0.017487	0.0092055	0.13145	Brain_Substantia_nigra
2451	Brain_Putamen_basal_ganglia	16128	0.0093264	0.015651	0.0083421	0.13179	Brain_Putamen_basal_ganglia
1533	Brain_Putamen_basal_ganglia	16128	0.009526	0.015985	0.0086757	0.13611	Brain_Putamen_basal_ganglia
3158	Brain_Cortex	16128	0.0082319	0.014835	0.0075315	0.13721	Brain_Cortex
2739	Brain_Frontal_Cortex_BA9	16128	0.007836	0.014268	0.0071824	0.13765	Brain_Frontal_Cortex_BA9
3689	Brain_Anterior_cingulate_cor...	16128	0.0083291	0.014522	0.0076965	0.13959	Brain_Anterior_cingulate_cortex_BA24
3611	Brain_Amygdala	16128	0.0089585	0.015042	0.0083684	0.1422	Brain_Amygdala
3711	Brain_Substantia_nigra	16128	0.010036	0.017027	0.0093802	0.14235	Brain_Substantia_nigra
3668	Brain_Hypothalamus	16128	0.0092028	0.015611	0.0086169	0.14277	Brain_Hypothalamus
1656	Brain_Cerebellar_Hemisphere	16128	0.0068093	0.013564	0.0064369	0.14507	Brain_Cerebellar_Hemisphere
3689	Brain_Substantia_nigra	16128	0.0096181	0.016319	0.009097	0.1452	Brain_Substantia_nigra
3711	Brain_Hippocampus	16128	0.0092331	0.01541	0.0087818	0.14655	Brain_Hippocampus
3692	Brain_Frontal_Cortex_BA9	16128	0.0078048	0.014211	0.0075793	0.15157	Brain_Frontal_Cortex_BA9
3712	Brain_Cortex	16128	0.0078204	0.014093	0.0075989	0.15171	Brain_Cortex
3158	Brain_Frontal_Cortex_BA9	16128	0.0074291	0.013527	0.0072481	0.1527	Brain_Frontal_Cortex_BA9
3711	Brain_Hypothalamus	16128	0.0091166	0.015465	0.0089142	0.15323	Brain_Hypothalamus
3158	Brain_Cerebellum	16128	0.0067127	0.013222	0.0065902	0.15421	Brain_Cerebellum
3668	Brain_Substantia_nigra	16128	0.0091923	0.015596	0.0090674	0.15535	Brain_Substantia_nigra
1533	Brain_Anterior_cingulate_cor...	16128	0.0079756	0.013906	0.0078927	0.15614	Brain_Anterior_cingulate_cortex_BA24
1549	Brain_Caudate_basal_ganglia	16128	0.0082443	0.014045	0.0082555	0.15899	Brain_Caudate_basal_ganglia
1533	Brain_Amygdala	16128	0.0085307	0.014323	0.0085986	0.16058	Brain_Amygdala
2739	Brain_Anterior_cingulate_cor...	16128	0.007459	0.013005	0.0075693	0.16221	Brain_Anterior_cingulate_cortex_BA24
3692	Brain_Cortex	16128	0.0077153	0.013904	0.0078757	0.16364	Brain_Cortex
1533	Brain_Substantia_nigra	16128	0.0091258	0.015484	0.009329	0.16399	Brain_Substantia_nigra
3712	Brain_Frontal_Cortex_BA9	16128	0.0071144	0.012954	0.007313	0.16532	Brain_Frontal_Cortex_BA9
3711	Brain_Caudate_basal_ganglia	16128	0.0079021	0.013462	0.008639	0.18018	Brain_Caudate_basal_ganglia
3712	Brain_Putamen_basal_ganglia	16128	0.0075995	0.012753	0.0084715	0.18485	Brain_Putamen_basal_ganglia
3607	Brain_Amygdala	16128	0.0075178	0.012623	0.0084305	0.18627	Brain_Amygdala
3689	Brain_Spinal_cord_cervical_c...	16128	0.0080939	0.014366	0.0090829	0.18644	Brain_Spinal_cord_cervical_c-1
2739	Brain_Hypothalamus	16128	0.0075232	0.012762	0.0085022	0.18813	Brain_Hypothalamus
2739	Brain_Caudate_basal_ganglia	16128	0.0072551	0.01236	0.0082397	0.1893	Brain_Caudate_basal_ganglia
3935	Brain_Hypothalamus	16128	0.0075215	0.012759	0.0085441	0.18935	Brain_Hypothalamus
2950	Brain_Spinal_cord_cervical_c...	16128	0.0080491	0.014286	0.0091912	0.19059	Brain_Spinal_cord_cervical_c-1
1610	Brain_Caudate_basal_ganglia	16128	0.0074037	0.012613	0.0084848	0.19145	Brain_Caudate_basal_ganglia
1656	Brain_Cerebellum	16128	0.0057599	0.011345	0.0066491	0.19318	Brain_Cerebellum
1533	Brain_Cortex	16128	0.0067018	0.012077	0.0077823	0.19458	Brain_Cortex
3000	Brain_Nucleus_accumbens_basa...	16128	0.0070838	0.012123	0.0082294	0.19468	Brain_Nucleus_accumbens_basal_ganglia
3611	Brain_Anterior_cingulate_cor...	16128	0.006597	0.011502	0.0076815	0.19523	Brain_Anterior_cingulate_cortex_BA24
3712	Brain_Substantia_nigra	16128	0.0077267	0.01311	0.0091093	0.19817	Brain_Substantia_nigra
1656	Brain_Substantia_nigra	16128	0.0077007	0.013066	0.0091091	0.19896	Brain_Substantia_nigra
1650	Brain_Anterior_cingulate_cor...	16128	0.0064851	0.011307	0.0076897	0.19952	Brain_Anterior_cingulate_cortex_BA24
3709	Brain_Spinal_cord_cervical_c...	16128	0.0076065	0.013501	0.0092403	0.20521	Brain_Spinal_cord_cervical_c-1
3689	Brain_Putamen_basal_ganglia	16128	0.0068133	0.011433	0.0084602	0.21032	Brain_Putamen_basal_ganglia
1549	Brain_Substantia_nigra	16128	0.0072026	0.012221	0.008964	0.21085	Brain_Substantia_nigra
3935	Brain_Cerebellum	16128	0.0052338	0.010309	0.0065628	0.21259	Brain_Cerebellum
3000	Brain_Caudate_basal_ganglia	16128	0.0067387	0.01148	0.0085155	0.21438	Brain_Caudate_basal_ganglia
3158	Brain_Cerebellar_Hemisphere	16128	0.0050379	0.010036	0.00638	0.21488	Brain_Cerebellar_Hemisphere
3668	Brain_Spinal_cord_cervical_c...	16128	0.0071172	0.012632	0.0090533	0.2159	Brain_Spinal_cord_cervical_c-1
3000	Brain_Putamen_basal_ganglia	16128	0.0066239	0.011116	0.0085988	0.22056	Brain_Putamen_basal_ganglia
2739	Brain_Amygdala	16128	0.0063353	0.010637	0.0082463	0.22117	Brain_Amygdala
1549	Brain_Nucleus_accumbens_basa...	16128	0.0060783	0.010402	0.0079782	0.22308	Brain_Nucleus_accumbens_basal_ganglia
1650	Brain_Frontal_Cortex_BA9	16128	0.0055432	0.010093	0.0072967	0.22372	Brain_Frontal_Cortex_BA9
3661	Brain_Hippocampus	16128	0.0064899	0.010832	0.0085885	0.22494	Brain_Hippocampus
1657	Brain_Spinal_cord_cervical_c...	16128	0.0070479	0.012509	0.0093952	0.22658	Brain_Spinal_cord_cervical_c-1
3000	Brain_Cerebellar_Hemisphere	16128	0.0048606	0.0096825	0.0065338	0.22847	Brain_Cerebellar_Hemisphere
3611	Brain_Nucleus_accumbens_basa...	16128	0.0058951	0.010089	0.0080809	0.23285	Brain_Nucleus_accumbens_basal_ganglia
3611	Brain_Hippocampus	16128	0.0061818	0.010317	0.0085001	0.23354	Brain_Hippocampus
3689	Brain_Frontal_Cortex_BA9	16128	0.0053059	0.0096609	0.0073033	0.23377	Brain_Frontal_Cortex_BA9
1549	Brain_Putamen_basal_ganglia	16128	0.006025	0.010111	0.0083364	0.23493	Brain_Putamen_basal_ganglia
3607	Brain_Putamen_basal_ganglia	16128	0.0059861	0.010045	0.0085062	0.24081	Brain_Putamen_basal_ganglia
3711	Brain_Nucleus_accumbens_basa...	16128	0.0057002	0.009755	0.0083488	0.24739	Brain_Nucleus_accumbens_basal_ganglia
3000	Brain_Cerebellum	16128	0.00459	0.0090409	0.0067492	0.24823	Brain_Cerebellum
3611	Brain_Frontal_Cortex_BA9	16128	0.0048773	0.0088805	0.007289	0.25171	Brain_Frontal_Cortex_BA9
3935	Brain_Cerebellar_Hemisphere	16128	0.0041195	0.0082062	0.0063534	0.25837	Brain_Cerebellar_Hemisphere
1650	Brain_Cortex	16128	0.0049084	0.0088453	0.0075821	0.2587	Brain_Cortex
3689	Brain_Hypothalamus	16128	0.0054744	0.0092866	0.0086453	0.2633	Brain_Hypothalamus
3689	Brain_Caudate_basal_ganglia	16128	0.0052594	0.0089598	0.0083783	0.26509	Brain_Caudate_basal_ganglia
1610	Brain_Nucleus_accumbens_basa...	16128	0.0051401	0.0087964	0.0081998	0.26538	Brain_Nucleus_accumbens_basal_ganglia
3712	Brain_Caudate_basal_ganglia	16128	0.0052308	0.008911	0.0083895	0.26649	Brain_Caudate_basal_ganglia
1533	Brain_Caudate_basal_ganglia	16128	0.0053564	0.009125	0.0085918	0.26651	Brain_Caudate_basal_ganglia
3711	Brain_Frontal_Cortex_BA9	16128	0.0046213	0.0084145	0.0075307	0.26972	Brain_Frontal_Cortex_BA9
2739	Brain_Hippocampus	16128	0.0051197	0.0085448	0.0083761	0.27053	Brain_Hippocampus
1533	Brain_Frontal_Cortex_BA9	16128	0.0045775	0.0083347	0.0074895	0.27054	Brain_Frontal_Cortex_BA9
3611	Brain_Substantia_nigra	16128	0.0054988	0.0093297	0.0090794	0.27238	Brain_Substantia_nigra
1549	Brain_Hypothalamus	16128	0.0051229	0.0086903	0.0085187	0.2738	Brain_Hypothalamus
2451	Brain_Cerebellum	16128	0.003875	0.0076326	0.0065479	0.277	Brain_Cerebellum
3712	Brain_Spinal_cord_cervical_c...	16128	0.0053723	0.0095351	0.0090952	0.27737	Brain_Spinal_cord_cervical_c-1
3715	Brain_Spinal_cord_cervical_c...	16128	0.0054142	0.0096096	0.0091704	0.27747	Brain_Spinal_cord_cervical_c-1
1533	Brain_Nucleus_accumbens_basa...	16128	0.0048957	0.0083781	0.0083032	0.27773	Brain_Nucleus_accumbens_basal_ganglia
3935	Brain_Frontal_Cortex_BA9	16128	0.0042376	0.0077158	0.0072179	0.27857	Brain_Frontal_Cortex_BA9
3935	Brain_Cortex	16128	0.0042797	0.0077124	0.0075002	0.28414	Brain_Cortex
3659	Brain_Hypothalamus	16128	0.0051248	0.0086935	0.0091166	0.28701	Brain_Hypothalamus
3607	Brain_Hippocampus	16128	0.0047559	0.0079376	0.0085632	0.28932	Brain_Hippocampus
2739	Brain_Putamen_basal_ganglia	16128	0.0045973	0.0077147	0.0083204	0.2903	Brain_Putamen_basal_ganglia
3668	Brain_Cerebellar_Hemisphere	16128	0.0035274	0.0070267	0.0064076	0.29099	Brain_Cerebellar_Hemisphere
3711	Brain_Cortex	16128	0.0043076	0.0077627	0.0078252	0.291	Brain_Cortex
1889	Brain_Hypothalamus	16128	0.0047053	0.007982	0.0086081	0.29232	Brain_Hypothalamus
1650	Brain_Caudate_basal_ganglia	16128	0.0045532	0.0077567	0.0083707	0.29325	Brain_Caudate_basal_ganglia
3607	Brain_Caudate_basal_ganglia	16128	0.0045724	0.0077895	0.0084239	0.29364	Brain_Caudate_basal_ganglia
3611	Brain_Caudate_basal_ganglia	16128	0.0044869	0.0076437	0.0083619	0.29578	Brain_Caudate_basal_ganglia
3712	Brain_Hypothalamus	16128	0.00457	0.0077523	0.0086569	0.29879	Brain_Hypothalamus
3158	Brain_Anterior_cingulate_cor...	16128	0.0040276	0.0070225	0.0076387	0.29901	Brain_Anterior_cingulate_cortex_BA24
1533	Brain_Hypothalamus	16128	0.0046442	0.0078782	0.0088657	0.3002	Brain_Hypothalamus
1549	Brain_Cortex	16128	0.00389	0.0070101	0.0074779	0.30147	Brain_Cortex
1549	Brain_Frontal_Cortex_BA9	16128	0.0037277	0.0067873	0.0071964	0.30224	Brain_Frontal_Cortex_BA9
3711	Brain_Spinal_cord_cervical_c...	16128	0.004772	0.0084697	0.0093658	0.3052	Brain_Spinal_cord_cervical_c-1
3700	Brain_Hypothalamus	16128	0.0044907	0.0076178	0.0088166	0.30526	Brain_Hypothalamus
3611	Brain_Cortex	16128	0.0038271	0.0068967	0.0075741	0.30668	Brain_Cortex
1650	Brain_Putamen_basal_ganglia	16128	0.004218	0.0070782	0.0084526	0.30889	Brain_Putamen_basal_ganglia
3607	Brain_Anterior_cingulate_cor...	16128	0.0038406	0.0066964	0.0077386	0.30985	Brain_Anterior_cingulate_cortex_BA24
1667	Brain_Cortex	16128	0.0038093	0.0068647	0.0076983	0.31037	Brain_Cortex
1142	Brain_Nucleus_accumbens_basa...	16128	0.0038053	0.0065122	0.0079003	0.31503	Brain_Nucleus_accumbens_basal_ganglia
3607	Brain_Substantia_nigra	16128	0.0043802	0.0074318	0.0091468	0.31601	Brain_Substantia_nigra
3712	Brain_Nucleus_accumbens_basa...	16128	0.0038769	0.0066346	0.0081077	0.31627	Brain_Nucleus_accumbens_basal_ganglia
1658	Brain_Putamen_basal_ganglia	16128	0.0040518	0.0067993	0.0085539	0.31787	Brain_Putamen_basal_ganglia
1533	Brain_Spinal_cord_cervical_c...	16128	0.0043289	0.0076833	0.0093145	0.32106	Brain_Spinal_cord_cervical_c-1
1142	Brain_Frontal_Cortex_BA9	16128	0.0032845	0.0059805	0.0071261	0.32243	Brain_Frontal_Cortex_BA9
2451	Brain_Cerebellar_Hemisphere	16128	0.0028886	0.0057541	0.006339	0.32431	Brain_Cerebellar_Hemisphere
1549	Brain_Anterior_cingulate_cor...	16128	0.0033489	0.0058391	0.0075841	0.3294	Brain_Anterior_cingulate_cortex_BA24
3661	Brain_Cortex	16128	0.0033643	0.0060628	0.0076528	0.33011	Brain_Cortex
1549	Brain_Amygdala	16128	0.0034634	0.0058153	0.0082623	0.33754	Brain_Amygdala
1667	Brain_Frontal_Cortex_BA9	16128	0.0030514	0.0055561	0.0074086	0.34022	Brain_Frontal_Cortex_BA9
3611	Brain_Spinal_cord_cervical_c...	16128	0.0036267	0.006437	0.0090652	0.34456	Brain_Spinal_cord_cervical_c-1
3607	Brain_Nucleus_accumbens_basa...	16128	0.0032407	0.0055459	0.0081409	0.34529	Brain_Nucleus_accumbens_basal_ganglia
3935	Brain_Amygdala	16128	0.0032707	0.0054917	0.008287	0.34654	Brain_Amygdala
3661	Brain_Amygdala	16128	0.0033279	0.0055877	0.0084556	0.34695	Brain_Amygdala
3935	Brain_Substantia_nigra	16128	0.0035084	0.0059526	0.008991	0.34819	Brain_Substantia_nigra
2739	Brain_Substantia_nigra	16128	0.0034861	0.0059148	0.0089469	0.3484	Brain_Substantia_nigra
3661	Brain_Anterior_cingulate_cor...	16128	0.0030203	0.0052661	0.0077616	0.34859	Brain_Anterior_cingulate_cortex_BA24
1667	Brain_Anterior_cingulate_cor...	16128	0.0030309	0.0052847	0.0078077	0.34894	Brain_Anterior_cingulate_cortex_BA24
1549	Brain_Hippocampus	16128	0.0030982	0.0051708	0.0083923	0.356	Brain_Hippocampus
3935	Brain_Anterior_cingulate_cor...	16128	0.0027088	0.0047231	0.0076068	0.36088	Brain_Anterior_cingulate_cortex_BA24
3935	Brain_Putamen_basal_ganglia	16128	0.0029641	0.004974	0.0083614	0.36149	Brain_Putamen_basal_ganglia
2739	Brain_Spinal_cord_cervical_c...	16128	0.0031617	0.0056117	0.0089329	0.36169	Brain_Spinal_cord_cervical_c-1
3611	Brain_Putamen_basal_ganglia	16128	0.0029778	0.004997	0.0084437	0.36217	Brain_Putamen_basal_ganglia
3668	Brain_Nucleus_accumbens_basa...	16128	0.0028368	0.0048547	0.0080705	0.36261	Brain_Nucleus_accumbens_basal_ganglia
3935	Brain_Hippocampus	16128	0.0029493	0.0049223	0.0084174	0.36303	Brain_Hippocampus
3661	Brain_Frontal_Cortex_BA9	16128	0.0025691	0.0046779	0.0073649	0.36361	Brain_Frontal_Cortex_BA9
3000	Brain_Hypothalamus	16128	0.0030332	0.0051454	0.008787	0.36498	Brain_Hypothalamus
1667	Brain_Caudate_basal_ganglia	16128	0.0029318	0.0049946	0.0084991	0.36507	Brain_Caudate_basal_ganglia
1889	Brain_Cerebellum	16128	0.0022496	0.0044311	0.0066119	0.36684	Brain_Cerebellum
3000	Brain_Cortex	16128	0.0025928	0.0046724	0.0077133	0.36838	Brain_Cortex
1667	Brain_Putamen_basal_ganglia	16128	0.0028557	0.0047922	0.0085822	0.36966	Brain_Putamen_basal_ganglia
1889	Brain_Spinal_cord_cervical_c...	16128	0.0029516	0.0052387	0.009044	0.37208	Brain_Spinal_cord_cervical_c-1
1142	Brain_Putamen_basal_ganglia	16128	0.0026637	0.0044699	0.008255	0.37347	Brain_Putamen_basal_ganglia
1658	Brain_Caudate_basal_ganglia	16128	0.002715	0.0046252	0.0084711	0.3743	Brain_Caudate_basal_ganglia
1650	Brain_Amygdala	16128	0.0026428	0.0044374	0.0083775	0.37621	Brain_Amygdala
3935	Brain_Nucleus_accumbens_basa...	16128	0.0025006	0.0042794	0.0080022	0.37734	Brain_Nucleus_accumbens_basal_ganglia
1142	Brain_Caudate_basal_ganglia	16128	0.0025064	0.0042698	0.008175	0.37958	Brain_Caudate_basal_ganglia
1650	Brain_Nucleus_accumbens_basa...	16128	0.0024295	0.0041577	0.0080896	0.38197	Brain_Nucleus_accumbens_basal_ganglia
1889	Brain_Cerebellar_Hemisphere	16128	0.0019156	0.0038159	0.0064009	0.38237	Brain_Cerebellar_Hemisphere
1889	Brain_Substantia_nigra	16128	0.002707	0.004593	0.0090582	0.38253	Brain_Substantia_nigra
3668	Brain_Cerebellum	16128	0.0019746	0.0038893	0.0066189	0.38273	Brain_Cerebellum
1656	Brain_Spinal_cord_cervical_c...	16128	0.0026604	0.0047218	0.009095	0.38495	Brain_Spinal_cord_cervical_c-1
1650	Brain_Hippocampus	16128	0.0024844	0.0041464	0.0085093	0.38516	Brain_Hippocampus
3158	Brain_Putamen_basal_ganglia	16128	0.0023557	0.003953	0.0083965	0.38953	Brain_Putamen_basal_ganglia
3659	Brain_Frontal_Cortex_BA9	16128	0.0020589	0.0037488	0.0077016	0.39461	Brain_Frontal_Cortex_BA9
3000	Brain_Frontal_Cortex_BA9	16128	0.0019733	0.003593	0.007423	0.39518	Brain_Frontal_Cortex_BA9
3661	Brain_Hypothalamus	16128	0.0022634	0.0038395	0.0087181	0.39758	Brain_Hypothalamus
1667	Brain_Nucleus_accumbens_basa...	16128	0.0020797	0.003559	0.0082136	0.40006	Brain_Nucleus_accumbens_basal_ganglia
3935	Brain_Spinal_cord_cervical_c...	16128	0.0022653	0.0040206	0.0089769	0.40039	Brain_Spinal_cord_cervical_c-1
1639	Brain_Putamen_basal_ganglia	16128	0.0021416	0.0035939	0.0085403	0.401	Brain_Putamen_basal_ganglia
1855	Brain_Hippocampus	16128	0.0021274	0.0035506	0.0084846	0.40101	Brain_Hippocampus
1142	Brain_Anterior_cingulate_cor...	16128	0.0018708	0.0032618	0.00751	0.40164	Brain_Anterior_cingulate_cortex_BA24
1142	Brain_Hypothalamus	16128	0.001966	0.0033351	0.0084355	0.40786	Brain_Hypothalamus
3158	Brain_Nucleus_accumbens_basa...	16128	0.0018407	0.00315	0.0080358	0.40941	Brain_Nucleus_accumbens_basal_ganglia
3158	Brain_Hypothalamus	16128	0.0019591	0.0033234	0.0085802	0.4097	Brain_Hypothalamus
3689	Brain_Nucleus_accumbens_basa...	16128	0.0017909	0.0030648	0.0080969	0.41248	Brain_Nucleus_accumbens_basal_ganglia
1610	Brain_Substantia_nigra	16128	0.0019873	0.0033718	0.0092131	0.41461	Brain_Substantia_nigra
1667	Brain_Hypothalamus	16128	0.0018835	0.003195	0.0087699	0.41498	Brain_Hypothalamus
1658	Brain_Anterior_cingulate_cor...	16128	0.0016701	0.002912	0.007782	0.41504	Brain_Anterior_cingulate_cortex_BA24
3659	Brain_Anterior_cingulate_cor...	16128	0.0017006	0.0029651	0.0081164	0.41702	Brain_Anterior_cingulate_cortex_BA24
1621	Brain_Spinal_cord_cervical_c...	16128	0.001876	0.0033298	0.0091147	0.41847	Brain_Spinal_cord_cervical_c-1
1610	Brain_Anterior_cingulate_cor...	16128	0.001595	0.0027811	0.0077947	0.41893	Brain_Anterior_cingulate_cortex_BA24
3607	Brain_Hypothalamus	16128	0.0017402	0.0029519	0.0086924	0.42067	Brain_Hypothalamus
1658	Brain_Amygdala	16128	0.001597	0.0026814	0.0084779	0.42529	Brain_Amygdala
3607	Brain_Spinal_cord_cervical_c...	16128	0.0016964	0.0030109	0.0091325	0.42632	Brain_Spinal_cord_cervical_c-1
1889	Brain_Putamen_basal_ganglia	16128	0.0015585	0.0026154	0.0084239	0.42661	Brain_Putamen_basal_ganglia
1639	Brain_Cortex	16128	0.0013939	0.002512	0.0076607	0.42781	Brain_Cortex
3668	Brain_Caudate_basal_ganglia	16128	0.0014995	0.0025546	0.008351	0.42875	Brain_Caudate_basal_ganglia
1639	Brain_Caudate_basal_ganglia	16128	0.0015064	0.0025662	0.0084576	0.42932	Brain_Caudate_basal_ganglia
1639	Brain_Hippocampus	16128	0.0015131	0.0025254	0.0085975	0.43015	Brain_Hippocampus
1142	Brain_Cortex	16128	0.001298	0.0023392	0.0074048	0.43042	Brain_Cortex
3000	Brain_Anterior_cingulate_cor...	16128	0.0013539	0.0023607	0.0078229	0.4313	Brain_Anterior_cingulate_cortex_BA24
3668	Brain_Putamen_basal_ganglia	16128	0.0014463	0.0024271	0.0084327	0.43191	Brain_Putamen_basal_ganglia
3607	Brain_Cortex	16128	0.0013044	0.0023506	0.0076303	0.43213	Brain_Cortex
1658	Brain_Substantia_nigra	16128	0.0013318	0.0022597	0.0091981	0.44244	Brain_Substantia_nigra
3661	Brain_Substantia_nigra	16128	0.0012291	0.0020854	0.0091739	0.44671	Brain_Substantia_nigra
3668	Brain_Frontal_Cortex_BA9	16128	0.00091809	0.0016717	0.0072796	0.44982	Brain_Frontal_Cortex_BA9
3668	Brain_Amygdala	16128	0.0010245	0.0017201	0.0083578	0.45122	Brain_Amygdala
3659	Brain_Cortex	16128	0.00096511	0.0017392	0.0080028	0.45201	Brain_Cortex
1855	Brain_Spinal_cord_cervical_c...	16128	0.0010806	0.0019179	0.0090486	0.45247	Brain_Spinal_cord_cervical_c-1
1643	Brain_Hippocampus	16128	0.00094397	0.0015755	0.0085185	0.45588	Brain_Hippocampus
3158	Brain_Caudate_basal_ganglia	16128	0.00092029	0.0015678	0.0083152	0.45594	Brain_Caudate_basal_ganglia
1650	Brain_Hypothalamus	16128	0.0009425	0.0015988	0.0086375	0.45656	Brain_Hypothalamus
1610	Brain_Hippocampus	16128	0.00085585	0.0014284	0.0086253	0.46048	Brain_Hippocampus
3668	Brain_Hippocampus	16128	0.00076087	0.0012699	0.0084892	0.46429	Brain_Hippocampus
3659	Brain_Substantia_nigra	16128	0.00085738	0.0014547	0.0095933	0.46439	Brain_Substantia_nigra
1667	Brain_Cerebellar_Hemisphere	16128	0.00055853	0.0011126	0.0065213	0.46587	Brain_Cerebellar_Hemisphere
3661	Brain_Spinal_cord_cervical_c...	16128	0.0007302	0.001296	0.0091595	0.46823	Brain_Spinal_cord_cervical_c-1
1610	Brain_Cortex	16128	0.00059432	0.001071	0.0076856	0.46918	Brain_Cortex
1604	Brain_Spinal_cord_cervical_c...	16128	0.00066519	0.0011806	0.0091784	0.47111	Brain_Spinal_cord_cervical_c-1
1855	Brain_Anterior_cingulate_cor...	16128	0.00052246	0.00091096	0.0076676	0.47284	Brain_Anterior_cingulate_cortex_BA24
1667	Brain_Cerebellum	16128	0.00045172	0.00088976	0.0067362	0.47327	Brain_Cerebellum
1610	Brain_Frontal_Cortex_BA9	16128	0.00047852	0.00087129	0.0073963	0.47421	Brain_Frontal_Cortex_BA9
3158	Brain_Substantia_nigra	16128	0.00048944	0.00083042	0.0090288	0.47838	Brain_Substantia_nigra
1610	Brain_Amygdala	16128	0.00040789	0.00068487	0.0084918	0.48085	Brain_Amygdala
1658	Brain_Nucleus_accumbens_basa...	16128	0.00037983	0.00065001	0.0081865	0.4815	Brain_Nucleus_accumbens_basal_ganglia
3700	Brain_Cerebellar_Hemisphere	16128	0.00029336	0.00058438	0.006556	0.48216	Brain_Cerebellar_Hemisphere
3668	Brain_Anterior_cingulate_cor...	16128	0.00030746	0.00053608	0.0076717	0.48402	Brain_Anterior_cingulate_cortex_BA24
1667	Brain_Spinal_cord_cervical_c...	16128	0.000307	0.00054489	0.009214	0.48671	Brain_Spinal_cord_cervical_c-1
3935	Brain_Caudate_basal_ganglia	16128	0.00027351	0.00046595	0.0082804	0.48682	Brain_Caudate_basal_ganglia
1610	Brain_Spinal_cord_cervical_c...	16128	0.00025258	0.0004483	0.0091986	0.48905	Brain_Spinal_cord_cervical_c-1
1622	Brain_Cerebellum	16128	0.00016895	0.00033278	0.0067628	0.49003	Brain_Cerebellum
1533	Brain_Cerebellum	16128	0.00015244	0.00030027	0.0068098	0.49107	Brain_Cerebellum
3661	Brain_Caudate_basal_ganglia	16128	0.00012887	0.00021954	0.0084489	0.49392	Brain_Caudate_basal_ganglia
1658	Brain_Cortex	16128	0.00011264	0.00020298	0.007673	0.49414	Brain_Cortex
3158	Brain_Spinal_cord_cervical_c...	16128	7.2601e-05	0.00012886	0.0090146	0.49679	Brain_Spinal_cord_cervical_c-1
3661	Brain_Putamen_basal_ganglia	16128	8.671e-06	1.4551e-05	0.0085316	0.49959	Brain_Putamen_basal_ganglia
1622	Brain_Cerebellar_Hemisphere	16128	-2.228e-06	-4.4383e-06	0.0065469	0.50014	Brain_Cerebellar_Hemisphere
1639	Brain_Amygdala	16128	-0.00012281	-0.0002062	0.0084644	0.50579	Brain_Amygdala
1855	Brain_Frontal_Cortex_BA9	16128	-0.000122	-0.00022214	0.0072757	0.50669	Brain_Frontal_Cortex_BA9
3000	Brain_Amygdala	16128	-0.00017	-0.00028544	0.0085225	0.50796	Brain_Amygdala
1650	Brain_Substantia_nigra	16128	-0.00018328	-0.00031097	0.0090891	0.50804	Brain_Substantia_nigra
1621	Brain_Hippocampus	16128	-0.00018784	-0.00031351	0.0085467	0.50877	Brain_Hippocampus
1402	Brain_Cerebellar_Hemisphere	16128	-0.00016356	-0.00032582	0.0064759	0.51008	Brain_Cerebellar_Hemisphere
1855	Brain_Nucleus_accumbens_basa...	16128	-0.00022898	-0.00039187	0.0080661	0.51132	Brain_Nucleus_accumbens_basal_ganglia
1855	Brain_Caudate_basal_ganglia	16128	-0.00030504	-0.00051966	0.0083465	0.51458	Brain_Caudate_basal_ganglia
3158	Brain_Amygdala	16128	-0.0003063	-0.00051428	0.0083219	0.51468	Brain_Amygdala
1658	Brain_Hypothalamus	16128	-0.00032626	-0.00055346	0.0087411	0.51489	Brain_Hypothalamus
1855	Brain_Putamen_basal_ganglia	16128	-0.00047349	-0.00079456	0.0084282	0.5224	Brain_Putamen_basal_ganglia
1889	Brain_Caudate_basal_ganglia	16128	-0.00047621	-0.00081126	0.0083423	0.52276	Brain_Caudate_basal_ganglia
1667	Brain_Substantia_nigra	16128	-0.00054679	-0.00092772	0.0092285	0.52362	Brain_Substantia_nigra
3700	Brain_Cerebellum	16128	-0.00041255	-0.0008126	0.0067721	0.52429	Brain_Cerebellum
1667	Brain_Hippocampus	16128	-0.00056132	-0.00093684	0.0086397	0.5259	Brain_Hippocampus
1644	Brain_Cerebellum	16128	-0.00048952	-0.00096421	0.0071662	0.52723	Brain_Cerebellum
1658	Brain_Hippocampus	16128	-0.00064804	-0.0010816	0.0086113	0.52999	Brain_Hippocampus
3607	Brain_Frontal_Cortex_BA9	16128	-0.00057473	-0.0010465	0.0073431	0.53119	Brain_Frontal_Cortex_BA9
1402	Brain_Cerebellum	16128	-0.00056554	-0.001114	0.0066894	0.53369	Brain_Cerebellum
1889	Brain_Hippocampus	16128	-0.00071885	-0.0011998	0.0084803	0.53378	Brain_Hippocampus
3659	Brain_Hippocampus	16128	-0.00077437	-0.0012924	0.0089813	0.53435	Brain_Hippocampus
3661	Brain_Nucleus_accumbens_basa...	16128	-0.0007898	-0.0013516	0.008165	0.53853	Brain_Nucleus_accumbens_basal_ganglia
1621	Brain_Putamen_basal_ganglia	16128	-0.00086962	-0.0014593	0.0084898	0.54079	Brain_Putamen_basal_ganglia
1639	Brain_Anterior_cingulate_cor...	16128	-0.00080194	-0.0013983	0.0077696	0.5411	Brain_Anterior_cingulate_cortex_BA24
1643	Brain_Caudate_basal_ganglia	16128	-0.00088941	-0.0015152	0.0083799	0.54226	Brain_Caudate_basal_ganglia
1658	Brain_Frontal_Cortex_BA9	16128	-0.00080424	-0.0014644	0.0073843	0.54336	Brain_Frontal_Cortex_BA9
1667	Brain_Amygdala	16128	-0.00094417	-0.0015853	0.0085059	0.54419	Brain_Amygdala
1621	Brain_Amygdala	16128	-0.00093806	-0.001575	0.0084143	0.54438	Brain_Amygdala
1889	Brain_Nucleus_accumbens_basa...	16128	-0.00091646	-0.0015684	0.008062	0.54525	Brain_Nucleus_accumbens_basal_ganglia
1855	Brain_Amygdala	16128	-0.00099996	-0.001679	0.0083532	0.54764	Brain_Amygdala
3700	Brain_Substantia_nigra	16128	-0.0011181	-0.0018971	0.0092776	0.54796	Brain_Substantia_nigra
3586	Brain_Cerebellum	16128	-0.00082678	-0.0016285	0.0065428	0.55028	Brain_Cerebellum
1142	Brain_Amygdala	16128	-0.0010675	-0.0017924	0.0081816	0.55191	Brain_Amygdala
3000	Brain_Hippocampus	16128	-0.001192	-0.0019895	0.0086565	0.55476	Brain_Hippocampus
1621	Brain_Caudate_basal_ganglia	16128	-0.0011649	-0.0019845	0.0084076	0.5551	Brain_Caudate_basal_ganglia
1643	Brain_Amygdala	16128	-0.001174	-0.0019712	0.0083867	0.55566	Brain_Amygdala
3158	Brain_Hippocampus	16128	-0.0013093	-0.0021852	0.0084527	0.56155	Brain_Hippocampus
1855	Brain_Cortex	16128	-0.0011856	-0.0021367	0.0075602	0.56231	Brain_Cortex
3659	Brain_Nucleus_accumbens_basa...	16128	-0.0013665	-0.0023385	0.0085383	0.56358	Brain_Nucleus_accumbens_basal_ganglia
1658	Brain_Spinal_cord_cervical_c...	16128	-0.0015584	-0.0027659	0.0091836	0.56737	Brain_Spinal_cord_cervical_c-1
1889	Brain_Amygdala	16128	-0.0015357	-0.0025786	0.008349	0.57297	Brain_Amygdala
1643	Brain_Putamen_basal_ganglia	16128	-0.0016699	-0.0028022	0.0084619	0.57822	Brain_Putamen_basal_ganglia
1644	Brain_Cerebellar_Hemisphere	16128	-0.0013857	-0.0027605	0.0069375	0.57916	Brain_Cerebellar_Hemisphere
3586	Brain_Cerebellar_Hemisphere	16128	-0.0013042	-0.002598	0.006334	0.58157	Brain_Cerebellar_Hemisphere
3659	Brain_Amygdala	16128	-0.0018779	-0.0031531	0.0088423	0.58409	Brain_Amygdala
3663	Brain_Spinal_cord_cervical_c...	16128	-0.0019531	-0.0034665	0.0091011	0.58496	Brain_Spinal_cord_cervical_c-1
1142	Brain_Spinal_cord_cervical_c...	16128	-0.0019073	-0.0033852	0.0088626	0.58519	Brain_Spinal_cord_cervical_c-1
1549	Brain_Cerebellar_Hemisphere	16128	-0.0013832	-0.0027553	0.0063345	0.58642	Brain_Cerebellar_Hemisphere
1549	Brain_Cerebellum	16128	-0.0014353	-0.0028271	0.0065433	0.58681	Brain_Cerebellum
1142	Brain_Hippocampus	16128	-0.0018894	-0.0031534	0.0083103	0.58992	Brain_Hippocampus
3668	Brain_Cortex	16128	-0.0017327	-0.0031226	0.0075643	0.59059	Brain_Cortex
1610	Brain_Hypothalamus	16128	-0.0020515	-0.00348	0.0087553	0.59263	Brain_Hypothalamus
1643	Brain_Hypothalamus	16128	-0.0020423	-0.0034645	0.0086469	0.59336	Brain_Hypothalamus
1639	Brain_Frontal_Cortex_BA9	16128	-0.001755	-0.0031955	0.0073724	0.59408	Brain_Frontal_Cortex_BA9
1142	Brain_Substantia_nigra	16128	-0.0021342	-0.003621	0.0088766	0.595	Brain_Substantia_nigra
1604	Brain_Hippocampus	16128	-0.0021339	-0.0035615	0.0086064	0.59791	Brain_Hippocampus
1639	Brain_Nucleus_accumbens_basa...	16128	-0.002107	-0.0036057	0.0081734	0.60171	Brain_Nucleus_accumbens_basal_ganglia
1621	Brain_Substantia_nigra	16128	-0.0024088	-0.004087	0.009129	0.60405	Brain_Substantia_nigra
1533	Brain_Cerebellar_Hemisphere	16128	-0.0020201	-0.0040242	0.0065925	0.62036	Brain_Cerebellar_Hemisphere
1643	Brain_Nucleus_accumbens_basa...	16128	-0.0025586	-0.0043787	0.0080984	0.62398	Brain_Nucleus_accumbens_basal_ganglia
3659	Brain_Caudate_basal_ganglia	16128	-0.0028398	-0.0048378	0.0088351	0.62605	Brain_Caudate_basal_ganglia
1643	Brain_Anterior_cingulate_cor...	16128	-0.0024775	-0.0043198	0.0076982	0.62621	Brain_Anterior_cingulate_cortex_BA24
3659	Brain_Spinal_cord_cervical_c...	16128	-0.0031822	-0.005648	0.0095783	0.63014	Brain_Spinal_cord_cervical_c-1
1889	Brain_Cortex	16128	-0.0025966	-0.0046794	0.0075563	0.63444	Brain_Cortex
1604	Brain_Putamen_basal_ganglia	16128	-0.0029501	-0.0049506	0.0085491	0.63498	Brain_Putamen_basal_ganglia
1644	Brain_Nucleus_accumbens_basa...	16128	-0.003019	-0.0051666	0.0087378	0.63514	Brain_Nucleus_accumbens_basal_ganglia
1639	Brain_Substantia_nigra	16128	-0.0032655	-0.0055405	0.0091833	0.63892	Brain_Substantia_nigra
1604	Brain_Substantia_nigra	16128	-0.0033158	-0.0056258	0.0091928	0.64083	Brain_Substantia_nigra
1889	Brain_Anterior_cingulate_cor...	16128	-0.0028146	-0.0049075	0.0076637	0.64329	Brain_Anterior_cingulate_cortex_BA24
3000	Brain_Substantia_nigra	16128	-0.0036074	-0.0061206	0.0092463	0.65178	Brain_Substantia_nigra
1604	Brain_Amygdala	16128	-0.0034034	-0.0057144	0.0084731	0.65603	Brain_Amygdala
3663	Brain_Putamen_basal_ganglia	16128	-0.0034709	-0.0058246	0.0084771	0.65889	Brain_Putamen_basal_ganglia
1604	Brain_Caudate_basal_ganglia	16128	-0.0035084	-0.0059767	0.0084663	0.6607	Brain_Caudate_basal_ganglia
1644	Brain_Anterior_cingulate_cor...	16128	-0.0034882	-0.006082	0.008306	0.66274	Brain_Anterior_cingulate_cortex_BA24
3700	Brain_Spinal_cord_cervical_c...	16128	-0.0040162	-0.0071283	0.009263	0.6677	Brain_Spinal_cord_cervical_c-1
1650	Brain_Cerebellar_Hemisphere	16128	-0.0028374	-0.0056522	0.0064228	0.67067	Brain_Cerebellar_Hemisphere
1644	Brain_Amygdala	16128	-0.0040885	-0.0068648	0.0090488	0.6743	Brain_Amygdala
1643	Brain_Spinal_cord_cervical_c...	16128	-0.0041356	-0.0073402	0.0090847	0.67552	Brain_Spinal_cord_cervical_c-1
1639	Brain_Hypothalamus	16128	-0.0040181	-0.0068162	0.008727	0.67739	Brain_Hypothalamus
1643	Brain_Substantia_nigra	16128	-0.0041941	-0.007116	0.009099	0.67758	Brain_Substantia_nigra
1402	Brain_Nucleus_accumbens_basa...	16128	-0.0038119	-0.0065235	0.0081564	0.67987	Brain_Nucleus_accumbens_basal_ganglia
1855	Brain_Cerebellar_Hemisphere	16128	-0.0030916	-0.0061586	0.0064041	0.68536	Brain_Cerebellar_Hemisphere
1639	Brain_Spinal_cord_cervical_c...	16128	-0.0044834	-0.0079576	0.0091689	0.68757	Brain_Spinal_cord_cervical_c-1
3663	Brain_Hippocampus	16128	-0.0041812	-0.0069784	0.0085338	0.68791	Brain_Hippocampus
1855	Brain_Cerebellum	16128	-0.0032439	-0.0063894	0.0066153	0.68806	Brain_Cerebellum
3715	Brain_Cerebellum	16128	-0.0033015	-0.0065031	0.0067044	0.68879	Brain_Cerebellum
3715	Brain_Cerebellar_Hemisphere	16128	-0.0032754	-0.0065247	0.0064904	0.69309	Brain_Cerebellar_Hemisphere
1644	Brain_Caudate_basal_ganglia	16128	-0.0045918	-0.0078224	0.0090415	0.69422	Brain_Caudate_basal_ganglia
1889	Brain_Frontal_Cortex_BA9	16128	-0.0037664	-0.0068579	0.0072719	0.69775	Brain_Frontal_Cortex_BA9
3692	Brain_Cerebellar_Hemisphere	16128	-0.0034955	-0.0069632	0.0066716	0.69983	Brain_Cerebellar_Hemisphere
1402	Brain_Frontal_Cortex_BA9	16128	-0.0038625	-0.0070329	0.007357	0.70021	Brain_Frontal_Cortex_BA9
1643	Brain_Frontal_Cortex_BA9	16128	-0.0039121	-0.0071231	0.0073047	0.70386	Brain_Frontal_Cortex_BA9
1643	Brain_Cortex	16128	-0.0040733	-0.0073404	0.0075903	0.70424	Brain_Cortex
1621	Brain_Nucleus_accumbens_basa...	16128	-0.0044016	-0.0075326	0.008125	0.70599	Brain_Nucleus_accumbens_basal_ganglia
3663	Brain_Amygdala	16128	-0.0046288	-0.007772	0.0084016	0.70916	Brain_Amygdala
1644	Brain_Frontal_Cortex_BA9	16128	-0.0044673	-0.0081341	0.0078814	0.71458	Brain_Frontal_Cortex_BA9
1622	Brain_Anterior_cingulate_cor...	16128	-0.0044589	-0.0077745	0.0078384	0.71527	Brain_Anterior_cingulate_cortex_BA24
3663	Brain_Substantia_nigra	16128	-0.0052154	-0.0088489	0.0091153	0.71639	Brain_Substantia_nigra
3692	Brain_Cerebellum	16128	-0.0039449	-0.0077703	0.0068916	0.71648	Brain_Cerebellum
1658	Brain_Cerebellum	16128	-0.0039152	-0.0077119	0.006714	0.7201	Brain_Cerebellum
3659	Brain_Cerebellar_Hemisphere	16128	-0.0039676	-0.0079036	0.006779	0.72081	Brain_Cerebellar_Hemisphere
1650	Brain_Cerebellum	16128	-0.0039166	-0.0077146	0.0066345	0.72252	Brain_Cerebellum
1855	Brain_Substantia_nigra	16128	-0.0054019	-0.0091654	0.0090627	0.72443	Brain_Substantia_nigra
1644	Brain_Hypothalamus	16128	-0.0055905	-0.0094835	0.0093296	0.72548	Brain_Hypothalamus
3659	Brain_Putamen_basal_ganglia	16128	-0.0055624	-0.0093342	0.0089215	0.73351	Brain_Putamen_basal_ganglia
3661	Brain_Cerebellum	16128	-0.0041916	-0.0082563	0.0066963	0.73433	Brain_Cerebellum
1644	Brain_Cortex	16128	-0.0051482	-0.0092776	0.0081896	0.7352	Brain_Cortex
1621	Brain_Anterior_cingulate_cor...	16128	-0.0048597	-0.0084733	0.0077235	0.73539	Brain_Anterior_cingulate_cortex_BA24
1658	Brain_Cerebellar_Hemisphere	16128	-0.0042543	-0.0084747	0.0064997	0.74361	Brain_Cerebellar_Hemisphere
3711	Brain_Cerebellar_Hemisphere	16128	-0.0043892	-0.0087435	0.0066287	0.74606	Brain_Cerebellar_Hemisphere
1622	Brain_Cortex	16128	-0.0051288	-0.0092425	0.0077286	0.74652	Brain_Cortex
1622	Brain_Frontal_Cortex_BA9	16128	-0.004936	-0.0089875	0.0074377	0.74654	Brain_Frontal_Cortex_BA9
1604	Brain_Nucleus_accumbens_basa...	16128	-0.0054308	-0.009294	0.0081818	0.74658	Brain_Nucleus_accumbens_basal_ganglia
3585	Brain_Cerebellar_Hemisphere	16128	-0.0043572	-0.0086797	0.0064791	0.74936	Brain_Cerebellar_Hemisphere
1644	Brain_Hippocampus	16128	-0.006253	-0.010436	0.009191	0.75185	Brain_Hippocampus
1402	Brain_Anterior_cingulate_cor...	16128	-0.005391	-0.0093996	0.0077533	0.75657	Brain_Anterior_cingulate_cortex_BA24
3663	Brain_Caudate_basal_ganglia	16128	-0.0058522	-0.0099697	0.0083948	0.75713	Brain_Caudate_basal_ganglia
1402	Brain_Cortex	16128	-0.0053545	-0.0096493	0.0076447	0.75816	Brain_Cortex
1639	Brain_Cerebellum	16128	-0.0046988	-0.0092552	0.0067032	0.75834	Brain_Cerebellum
3712	Brain_Cerebellum	16128	-0.0047584	-0.0093727	0.0066493	0.76288	Brain_Cerebellum
3659	Brain_Cerebellum	16128	-0.0051102	-0.010066	0.0070025	0.76723	Brain_Cerebellum
1622	Brain_Nucleus_accumbens_basa...	16128	-0.0060188	-0.0103	0.0082458	0.76728	Brain_Nucleus_accumbens_basal_ganglia
3661	Brain_Cerebellar_Hemisphere	16128	-0.0047812	-0.0095242	0.0064826	0.7696	Brain_Cerebellar_Hemisphere
1402	Brain_Caudate_basal_ganglia	16128	-0.006286	-0.010709	0.0084398	0.7718	Brain_Caudate_basal_ganglia
3585	Brain_Cerebellum	16128	-0.005013	-0.0098741	0.0066926	0.77308	Brain_Cerebellum
3711	Brain_Cerebellum	16128	-0.0052215	-0.010285	0.0068471	0.77714	Brain_Cerebellum
1621	Brain_Hypothalamus	16128	-0.0066507	-0.011282	0.0086753	0.77834	Brain_Hypothalamus
3000	Brain_Spinal_cord_cervical_c...	16128	-0.0070975	-0.012597	0.0092317	0.77899	Brain_Spinal_cord_cervical_c-1
3712	Brain_Cerebellar_Hemisphere	16128	-0.0050197	-0.0099994	0.0064371	0.78224	Brain_Cerebellar_Hemisphere
1622	Brain_Spinal_cord_cervical_c...	16128	-0.0072968	-0.012951	0.0092501	0.78489	Brain_Spinal_cord_cervical_c-1
1855	Brain_Hypothalamus	16128	-0.0069062	-0.011715	0.0086123	0.78869	Brain_Hypothalamus
1622	Brain_Hypothalamus	16128	-0.007096	-0.012037	0.0088043	0.78986	Brain_Hypothalamus
1610	Brain_Cerebellar_Hemisphere	16128	-0.0052737	-0.010505	0.0065103	0.79104	Brain_Cerebellar_Hemisphere
3689	Brain_Cerebellum	16128	-0.0053904	-0.010617	0.0066404	0.79153	Brain_Cerebellum
1622	Brain_Substantia_nigra	16128	-0.0076652	-0.013005	0.0092646	0.79598	Brain_Substantia_nigra
1604	Brain_Cortex	16128	-0.0065251	-0.011759	0.0076685	0.80258	Brain_Cortex
1643	Brain_Cerebellar_Hemisphere	16128	-0.0054847	-0.010926	0.0064296	0.80317	Brain_Cerebellar_Hemisphere
1610	Brain_Cerebellum	16128	-0.0057428	-0.011312	0.0067249	0.80343	Brain_Cerebellum
3663	Brain_Cortex	16128	-0.0067206	-0.012111	0.0076039	0.8116	Brain_Cortex
1604	Brain_Anterior_cingulate_cor...	16128	-0.0069442	-0.012108	0.0077774	0.81403	Brain_Anterior_cingulate_cortex_BA24
1643	Brain_Cerebellum	16128	-0.0059341	-0.011688	0.0066416	0.81419	Brain_Cerebellum
1644	Brain_Putamen_basal_ganglia	16128	-0.0081592	-0.013692	0.0091298	0.81425	Brain_Putamen_basal_ganglia
1604	Brain_Hypothalamus	16128	-0.0078514	-0.013319	0.0087359	0.8156	Brain_Hypothalamus
1650	Brain_Spinal_cord_cervical_c...	16128	-0.0082173	-0.014585	0.0090746	0.8174	Brain_Spinal_cord_cervical_c-1
1622	Brain_Amygdala	16128	-0.0079263	-0.013309	0.0085392	0.82335	Brain_Amygdala
1621	Brain_Cortex	16128	-0.0070929	-0.012782	0.0076153	0.82417	Brain_Cortex
3663	Brain_Anterior_cingulate_cor...	16128	-0.0071948	-0.012545	0.0077119	0.82457	Brain_Anterior_cingulate_cortex_BA24
3663	Brain_Frontal_Cortex_BA9	16128	-0.006947	-0.012649	0.0073177	0.82877	Brain_Frontal_Cortex_BA9
1644	Brain_Substantia_nigra	16128	-0.0093363	-0.015841	0.0098172	0.8292	Brain_Substantia_nigra
1402	Brain_Hypothalamus	16128	-0.0084385	-0.014315	0.0087087	0.83371	Brain_Hypothalamus
3663	Brain_Cerebellar_Hemisphere	16128	-0.0063623	-0.012674	0.0064412	0.83836	Brain_Cerebellar_Hemisphere
1402	Brain_Amygdala	16128	-0.0083522	-0.014024	0.0084465	0.83862	Brain_Amygdala
1402	Brain_Putamen_basal_ganglia	16128	-0.0084508	-0.014181	0.0085223	0.8393	Brain_Putamen_basal_ganglia
1622	Brain_Caudate_basal_ganglia	16128	-0.0084626	-0.014417	0.0085323	0.83935	Brain_Caudate_basal_ganglia
3689	Brain_Cerebellar_Hemisphere	16128	-0.0065618	-0.013071	0.0064284	0.84631	Brain_Cerebellar_Hemisphere
1639	Brain_Cerebellar_Hemisphere	16128	-0.0067073	-0.013361	0.0064892	0.84933	Brain_Cerebellar_Hemisphere
1644	Brain_Spinal_cord_cervical_c...	16128	-0.01068	-0.018955	0.0098017	0.86204	Brain_Spinal_cord_cervical_c-1
1142	Brain_Cerebellar_Hemisphere	16128	-0.0069307	-0.013806	0.0062724	0.8654	Brain_Cerebellar_Hemisphere
1621	Brain_Frontal_Cortex_BA9	16128	-0.008116	-0.014778	0.0073286	0.86594	Brain_Frontal_Cortex_BA9
1604	Brain_Cerebellum	16128	-0.0076751	-0.015118	0.00671	0.87365	Brain_Cerebellum
1402	Brain_Hippocampus	16128	-0.010012	-0.016709	0.0085792	0.87838	Brain_Hippocampus
3663	Brain_Nucleus_accumbens_basa...	16128	-0.0095276	-0.016305	0.0081126	0.87988	Brain_Nucleus_accumbens_basal_ganglia
1622	Brain_Putamen_basal_ganglia	16128	-0.010312	-0.017304	0.0086157	0.88431	Brain_Putamen_basal_ganglia
1633	Brain_Putamen_basal_ganglia	16128	-0.01061	-0.017805	0.0087923	0.88623	Brain_Putamen_basal_ganglia
3663	Brain_Cerebellum	16128	-0.0081469	-0.016047	0.0066534	0.88961	Brain_Cerebellum
1402	Brain_Spinal_cord_cervical_c...	16128	-0.011492	-0.020396	0.0091494	0.89543	Brain_Spinal_cord_cervical_c-1
1633	Brain_Caudate_basal_ganglia	16128	-0.01112	-0.018944	0.008707	0.89921	Brain_Caudate_basal_ganglia
3663	Brain_Hypothalamus	16128	-0.011124	-0.01887	0.008662	0.90045	Brain_Hypothalamus
1604	Brain_Frontal_Cortex_BA9	16128	-0.0099125	-0.018049	0.0073796	0.91039	Brain_Frontal_Cortex_BA9
3607	Brain_Cerebellum	16128	-0.0092352	-0.018191	0.0066762	0.9167	Brain_Cerebellum
1142	Brain_Cerebellum	16128	-0.008976	-0.01768	0.006479	0.91702	Brain_Cerebellum
3607	Brain_Cerebellar_Hemisphere	16128	-0.0090112	-0.017951	0.0064632	0.91837	Brain_Cerebellar_Hemisphere
1604	Brain_Cerebellar_Hemisphere	16128	-0.0091463	-0.01822	0.0064957	0.92043	Brain_Cerebellar_Hemisphere
3611	Brain_Cerebellar_Hemisphere	16128	-0.0090968	-0.018121	0.0064156	0.92188	Brain_Cerebellar_Hemisphere
1622	Brain_Hippocampus	16128	-0.012586	-0.021005	0.0086732	0.92661	Brain_Hippocampus
1402	Brain_Substantia_nigra	16128	-0.013522	-0.022942	0.0091636	0.92996	Brain_Substantia_nigra
3611	Brain_Cerebellum	16128	-0.010421	-0.020527	0.006627	0.94208	Brain_Cerebellum
1633	Brain_Nucleus_accumbens_basa...	16128	-0.013658	-0.023374	0.0084142	0.94772	Brain_Nucleus_accumbens_basal_ganglia
1621	Brain_Cerebellum	16128	-0.011199	-0.022059	0.0066631	0.95359	Brain_Cerebellum
1633	Brain_Substantia_nigra	16128	-0.016052	-0.027236	0.0094538	0.95523	Brain_Substantia_nigra
1633	Brain_Amygdala	16128	-0.014831	-0.024902	0.0087137	0.95561	Brain_Amygdala
1621	Brain_Cerebellar_Hemisphere	16128	-0.011209	-0.022328	0.0064504	0.95885	Brain_Cerebellar_Hemisphere
1633	Brain_Spinal_cord_cervical_c...	16128	-0.017944	-0.031849	0.0094388	0.97135	Brain_Spinal_cord_cervical_c-1
1633	Brain_Hippocampus	16128	-0.017927	-0.02992	0.0088504	0.97859	Brain_Hippocampus
1633	Brain_Cortex	16128	-0.016431	-0.02961	0.007886	0.98139	Brain_Cortex
1633	Brain_Hypothalamus	16128	-0.019246	-0.032647	0.0089837	0.98391	Brain_Hypothalamus
1633	Brain_Anterior_cingulate_cor...	16128	-0.017441	-0.03041	0.0079979	0.98539	Brain_Anterior_cingulate_cortex_BA24
1633	Brain_Frontal_Cortex_BA9	16128	-0.01777	-0.032356	0.007589	0.99039	Brain_Frontal_Cortex_BA9
1633	Brain_Cerebellum	16128	-0.016887	-0.033263	0.0069001	0.9928	Brain_Cerebellum
1633	Brain_Cerebellar_Hemisphere	16128	-0.017931	-0.035719	0.0066796	0.99636	Brain_Cerebellar_Hemisphere

## Sheet: README
Please refer the manual of MAGMA from https://ctg.cncr.nl/software/magma for more details.
Brain_Tissue: 13 brain tissues
BETA: the regression coefficient of the variable
BETA_STD: the semi-standardized regression coefficient, corresponding to the predicted change in Z-value given a change of one standard deviation in the predictor gene set / gene covariate (ie. BETA divided by the variable’s standard deviation)
SE: the standard error of the regression coefficient
P: p-value for the parameter / variable
FULL_NAME: name of brain tissue
