# Supplementary material for: Heritability and genetic contribution analysis of structural-functional coupling in human brain
Source: Imaging Neurosci (Camb). 2024 Oct 30;2:imag-2-00346. doi: 10.1162/imag_a_00346 (PMC12290780; doi:10.1162/imag_a_00346)
Supplement: Supplementary Material [file imag_a_00346-supp.zip › Supplemental_Table_S11.xlsx]

## Sheet: Table_GO_Pathways
Supplemental Table S11 Significant (P<3.2e-6) gene sets from MAGMA gene-set analysis to prioritize the enriched biological pathways for HCP GWAS results (n=899 subjects) after Bonferroni correction
SC-FC Traits Index	GO PATHWAY	NGENES	BETA	BETA_STD	SE	P	FULL_NAME
1604	GO_bp:go_apoptotic_chromosom...	5	1.7533	0.029679	0.35687	4.5226e-07	GO_bp:go_apoptotic_chromosome_condensation
1610	Curated_gene_sets:matzuk_imp...	19	0.90869	0.029972	0.18654	5.5948e-07	Curated_gene_sets:matzuk_implantation_and_uterine
1621	GO_bp:go_regulation_of_trans...18	16	0.88943	0.026923	0.18556	8.2738e-07	GO_bp:go_regulation_of_translation_in_response_to_stress
1622	GO_bp:go_regulation_of_dna_l...	6	1.3778	0.025547	0.30438	3.0186e-06	GO_bp:go_regulation_of_dna_ligation
1643	GO_cc:go_ribonucleoprotein_c...	728	0.15367	0.030728	0.03118	4.1862e-07	GO_cc:go_ribonucleoprotein_complex
1650	Curated_gene_sets:sheth_live...1	228	0.25715	0.029205	0.056118	2.315e-06	Curated_gene_sets:sheth_liver_cancer_vs_txnip_loss_pam1
1656	GO_bp:go_apoptotic_chromosom...	5	1.6914	0.02863	0.35469	9.3554e-07	GO_bp:go_apoptotic_chromosome_condensation
1657	Curated_gene_sets:reactome_f...56	7	1.237	0.024773	0.26911	2.1631e-06	Curated_gene_sets:reactome_fructose_metabolism
1658	GO_bp:go_apoptotic_chromosom...	5	1.7388	0.029432	0.358	6.0159e-07	GO_bp:go_apoptotic_chromosome_condensation
1667	GO_bp:go_apoptotic_chromosom...	5	1.6274	0.027547	0.35981	3.0678e-06	GO_bp:go_apoptotic_chromosome_condensation
3586	GO_bp:go_regulation_of_calci...1	7	1.4537	0.029114	0.2766	7.4608e-08	GO_bp:go_regulation_of_calcidiol_1_monooxygenase_activity
3586	GO_bp:go_negative_regulation...725	5	1.5795	0.026736	0.30881	1.588e-07	GO_bp:go_negative_regulation_of_vitamin_d_biosynthetic_process
3586	GO_bp:go_regulation_of_vitam...1	9	1.2238	0.027789	0.25661	9.327e-07	GO_bp:go_regulation_of_vitamin_d_biosynthetic_process
3586	GO_bp:go_negative_regulation...726	6	1.3287	0.024637	0.28701	1.8451e-06	GO_bp:go_negative_regulation_of_vitamin_metabolic_process
3607	GO_bp:go_regulation_of_trans...2	5	1.4076	0.023825	0.31121	3.0717e-06	GO_bp:go_regulation_of_transcription_by_glucose
3659	GO_bp:go_ovulation	20	1.0331	0.034958	0.21434	7.2549e-07	GO_bp:go_ovulation
3692	GO_bp:go_proton_transporting...3	4	2.4839	0.037607	0.33813	1.0675e-13	GO_bp:go_proton_transporting_v_type_atpase_complex_assembly
3692	GO_bp:go_proton_transporting...2	9	1.4411	0.032724	0.25931	1.3878e-08	GO_bp:go_proton_transporting_two_sector_atpase_complex_assembly
3692	GO_bp:go_response_to_increas...	22	0.87314	0.030986	0.17179	1.8818e-07	GO_bp:go_response_to_increased_oxygen_levels
3692	GO_bp:go_lysosomal_lumen_aci...	8	1.2034	0.025763	0.26137	2.0866e-06	GO_bp:go_lysosomal_lumen_acidification
3715	GO_bp:go_gap_junction_assemb...	10	1.7356	0.04154	0.2924	1.492e-09	GO_bp:go_gap_junction_assembly

## Sheet: README
MAGMA Gene-set analysis
From FUMA v1.3.5d, gene sets were updated for MsigDB v7.0. Total 15482 gene sets were tested. Curated gene sets consists of 9 data resources including KEGG, Reactome and BioCarta (http://software.broadinstitute.org/gsea/msigdb/collection_details.jsp#C2 for details). GO terms consists of three categories, biological processes (bp), cellular components (cc) and molecular functions (mf). All paramet…
FULL_NAME: name of gene set
NGENES: number of genes in this gene set
P: p-value of gene set
