# Supplementary material for: Heritability and genetic contribution analysis of structural-functional coupling in human brain
Source: Imaging Neurosci (Camb). 2024 Oct 30;2:imag-2-00346. doi: 10.1162/imag_a_00346 (PMC12290780; doi:10.1162/imag_a_00346)
Supplement: Supplementary Material [file imag_a_00346-supp.zip › Supplemental_Table_S2.xlsx]

## Sheet: TableS2_GWAS_revision
Supplemental_Table_S2 List of significant genetic risk loci discovered for SC-FC coupling traits at 1.26e-11 significance level (n=899 subjects)
CHR	SNP	POS	A1	A2	N	MAF	BETA	SE	P	SC-FC Traits Index	Glasser360 Atlas Name	12 Functional Networks	22 Cortices	5 Anatomical Networks	GENE_TYPE	GENE	Cytogenetic Bands
1	exm3369	1354920	A	C	895	0.0100559	-0.17765	0.0256054	3.97736e-12	1589	10d	Default	Orbital_and_Polar_Frontal	anterior cortex	exonic	ANKRD65	1p36.33
1	rs7522819	10249963	C	T	871	0.0177956	-0.104936	0.0125628	6.661e-17	1610	SCEF	Cingulo-Opercular	Paracentral_Lobular_and_Mid_Cingulate	sensorimotor areas	intergenic	UBE4B(dist=8667),KIF1B(dist=20665)	1p36.22
1	JHU_1.15113201	15113202	T	G	899	0.00778643	-0.105862	0.015207	3.36877e-12	3000	4	Somatomotor	Somatosensory_and_Motor	sensorimotor areas	intronic	KAZN	1p36.21
1	imm_1_20076599	20204012	A	G	898	0.018931	-0.1109	0.0160183	4.41078e-12	2950	3b	Somatomotor	Somatosensory_and_Motor	sensorimotor areas	intergenic	RNF186(dist=62236),OTUD3(dist=4876)	1p36.13
1	rs74803964	21072367	C	T	896	0.0100446	-0.107926	0.0153418	1.99556e-12	3692	1	Somatomotor	Somatosensory_and_Motor	sensorimotor areas	intronic	HP1BP3	1p36.12
1	JHU_1.33158677	33158678	G	T	823	0.0072904	-0.0882828	0.012031	2.16901e-13	1639	5m	Somatomotor	Paracentral_Lobular_and_Mid_Cingulate	sensorimotor areas	intronic	SYNC	1p35.1
1	rs72896409	51692477	C	T	899	0.0111235	-0.113839	0.0165427	5.92211e-12	1610	SCEF	Cingulo-Opercular	Paracentral_Lobular_and_Mid_Cingulate	sensorimotor areas	ncRNA_intronic	LINC01562	1p32.3
1	JHU_1.51746835	51746836	G	T	894	0.0111857	-0.113813	0.0165438	6.00756e-12	1610	SCEF	Cingulo-Opercular	Paracentral_Lobular_and_Mid_Cingulate	sensorimotor areas	intergenic	RNF11(dist=7717),TTC39A(dist=6094)	1p32.3
1	rs17118123	98746627	T	C	899	0.0133482	-0.154573	0.0212136	3.18103e-13	1533	a32pr	Cingulo-Opercular	Anterior_Cingulate_and_Medial_Prefrontal	anterior cortex	intergenic	LINC01776(dist=8413),SNX7(dist=380650)	1p21.3
1	rs7532495	98750003	G	A	898	0.013363	-0.154497	0.0212145	3.27456e-13	1533	a32pr	Cingulo-Opercular	Anterior_Cingulate_and_Medial_Prefrontal	anterior cortex	intergenic	LINC01776(dist=11789),SNX7(dist=377274)	1p21.3
1	rs11809389	106868089	C	T	899	0.0100111	-0.131606	0.0167696	4.23062e-15	1632	3b	Somatomotor	Somatosensory_and_Motor	sensorimotor areas	intergenic	LINC01677(dist=297214),LINC01661(dist=492772)	1p21.1
1	JHU_1.106909051	106909052	C	T	899	0.0100111	-0.125787	0.0168193	7.50392e-14	1632	3b	Somatomotor	Somatosensory_and_Motor	sensorimotor areas	intergenic	LINC01677(dist=338177),LINC01661(dist=451809)	1p21.1
1	JHU_1.116536083	116536084	G	C	894	0.00559284	-0.189835	0.0254194	8.13495e-14	1610	SCEF	Cingulo-Opercular	Paracentral_Lobular_and_Mid_Cingulate	sensorimotor areas	intronic	SLC22A15	1p13.1
1	1:156772360-G-A	156772360	A	G	899	0.0194661	-0.085606	0.0111181	1.36353e-14	3711	4	Somatomotor	Somatosensory_and_Motor	sensorimotor areas	intergenic	PRCC(dist=1754),SH2D2A(dist=3675)	1q23.1
1	JHU_1.167025738	167025739	C	G	899	0.00667408	-0.173898	0.0233545	9.61934e-14	1633	23c	Cingulo-Opercular	Paracentral_Lobular_and_Mid_Cingulate	sensorimotor areas	intronic	GPA33	1q24.1
1	JHU_1.167142789	167142790	T	C	899	0.00945495	-0.124068	0.0171701	4.98012e-13	1644	1	Somatomotor	Somatosensory_and_Motor	sensorimotor areas	intergenic	STYXL2(dist=44388),LINC01363(dist=1809)	1q24.1
1	JHU_1.167142789	167142790	T	C	899	0.00945495	-0.132443	0.0187491	1.61824e-12	3659	5L	Somatomotor	Paracentral_Lobular_and_Mid_Cingulate	sensorimotor areas	intergenic	STYXL2(dist=44388),LINC01363(dist=1809)	1q24.1
1	imm_1_171153204	172886581	C	T	899	0.0144605	-0.104013	0.0145014	7.35559e-13	1632	3b	Somatomotor	Somatosensory_and_Motor	sensorimotor areas	intergenic	FASLG(dist=250565),TNFSF18(dist=121761)	1q24.3
1	imm_1_171182326	172915703	G	A	898	0.0155902	-0.095875	0.0140955	1.03294e-11	1632	3b	Somatomotor	Somatosensory_and_Motor	sensorimotor areas	intergenic	FASLG(dist=279687),TNFSF18(dist=92639)	1q25.1
1	rs7519094	178036725	G	A	899	0.00889878	-0.131038	0.0186537	2.14445e-12	1632	3b	Somatomotor	Somatosensory_and_Motor	sensorimotor areas	intergenic	CRYZL2P-SEC16B(dist=29583),RASAL2-AS1(dist=23918)	1q25.2
1	JHU_1.204844792	204844793	A	C	880	0.0136364	-0.112033	0.0142307	3.47237e-15	1610	SCEF	Cingulo-Opercular	Paracentral_Lobular_and_Mid_Cingulate	sensorimotor areas	intronic	NFASC	1q32.1
1	JHU_1.244437917	244437918	A	C	899	0.00778643	-0.151725	0.0214986	1.69624e-12	3495	H	Default	Medial_Temporal	temporal cortex	intergenic	ZBTB18(dist=217138),SPMIP3(dist=78019)	1q44
2	JHU_2.4790182	4790183	A	T	896	0.0106027	-0.115709	0.0169859	9.61945e-12	1633	23c	Cingulo-Opercular	Paracentral_Lobular_and_Mid_Cingulate	sensorimotor areas	intergenic	LINC01249(dist=86371),LINC01248(dist=984090)	2p25.2
2	rs77476564	37048048	C	G	899	0.0172414	-0.0889598	0.0126937	2.41477e-12	1610	SCEF	Cingulo-Opercular	Paracentral_Lobular_and_Mid_Cingulate	sensorimotor areas	intergenic	VIT(dist=6111),STRN(dist=16793)	2p22.2
2	JHU_2.44510996	44510997	C	T	899	0.0116796	-0.0669715	0.00944653	1.34563e-12	1639	5m	Somatomotor	Paracentral_Lobular_and_Mid_Cingulate	sensorimotor areas	intronic	SLC3A1	2p21
2	rs10179051	65575139	T	C	899	0.012792	-0.134366	0.0185503	4.37788e-13	3158	7Pm	Frontoparietal	Superior_Parietal	posterior cortex	intronic	SPRED2	2p14
2	JHU_2.82738070	82738071	G	C	899	0.0144605	-0.0563258	0.00830593	1.1902e-11	1639	5m	Somatomotor	Paracentral_Lobular_and_Mid_Cingulate	sensorimotor areas	intergenic	LINC01815(dist=1044001),DHFRP3(dist=345856)	2p12
2	exm213380	97359422	G	T	899	0.0111235	-0.10026	0.0144224	3.60959e-12	3711	4	Somatomotor	Somatosensory_and_Motor	sensorimotor areas	exonic	FER1L5	2q11.2
2	rs3181051	113884673	T	C	898	0.0200445	-0.0780289	0.011023	1.45498e-12	1644	1	Somatomotor	Somatosensory_and_Motor	sensorimotor areas	intronic	IL1RN	2q13
2	JHU_2.128646375	128646376	G	A	897	0.00947603	-0.102939	0.014102	2.88622e-13	3000	4	Somatomotor	Somatosensory_and_Motor	sensorimotor areas	intergenic	AMMECR1L(dist=2846),SAP130(dist=52415)	2q14.3
2	JHU_2.130488893	130488894	G	T	899	0.0122358	-0.136962	0.0157605	3.61864e-18	1633	23c	Cingulo-Opercular	Paracentral_Lobular_and_Mid_Cingulate	sensorimotor areas	intergenic	LINC01854(dist=457430),LINC02572(dist=128892)	2q21.1
2	rs140032599	133940558	T	C	899	0.012792	-0.269339	0.0369042	2.91371e-13	1549					intronic	NCKAP5	2q21.2
2	rs115074213	137752373	G	A	899	0.012792	-0.0858545	0.0125555	8.03134e-12	3692	1	Somatomotor	Somatosensory_and_Motor	sensorimotor areas	intronic	THSD7B	2q22.1
2	rs62190654	150476408	C	T	898	0.0139198	-0.107382	0.0130759	2.17092e-16	1644	1	Somatomotor	Somatosensory_and_Motor	sensorimotor areas	ncRNA_intronic	MMADHC-DT	2q23.2
2	rs62190654	150476408	C	T	898	0.0139198	-0.110356	0.014321	1.29893e-14	3659	5L	Somatomotor	Paracentral_Lobular_and_Mid_Cingulate	sensorimotor areas	ncRNA_intronic	MMADHC-DT	2q23.2
2	exm238813	167300015	A	T	898	0.00946548	-0.169785	0.020739	2.68352e-16	1657	23c	Cingulo-Opercular	Paracentral_Lobular_and_Mid_Cingulate	sensorimotor areas	exonic	SCN7A	2q24.3
2	JHU_2.167324029	167324030	C	T	894	0.00950783	-0.169618	0.0207413	2.8912e-16	1657	23c	Cingulo-Opercular	Paracentral_Lobular_and_Mid_Cingulate	sensorimotor areas	intronic	SCN7A	2q24.3
2	JHU_2.183154563	183154564	A	G	897	0.0133779	-0.101912	0.0144832	1.97072e-12	3711	4	Somatomotor	Somatosensory_and_Motor	sensorimotor areas	intronic	PDE1A	2q32.1
2	JHU_2.189619249	189619250	T	C	897	0.0105909	-0.113844	0.0162313	2.31817e-12	3711	4	Somatomotor	Somatosensory_and_Motor	sensorimotor areas	ncRNA_intronic	DIRC1	2q32.2
2	JHU_2.213275056	213275057	T	C	899	0.00778643	-0.119557	0.0157379	3.03664e-14	3711	4	Somatomotor	Somatosensory_and_Motor	sensorimotor areas	intronic	ERBB4	2q34
2	rs74815991	224137214	C	T	899	0.0211346	-0.0742633	0.0107976	6.07915e-12	1644	1	Somatomotor	Somatosensory_and_Motor	sensorimotor areas	intergenic	KCNE4(dist=216859),SCG2(dist=324444)	2q36.1
2	rs4973478	228765732	A	G	899	0.0111235	-0.14181	0.0159271	5.40061e-19	1632	3b	Somatomotor	Somatosensory_and_Motor	sensorimotor areas	intronic	DAW1	2q36.3
2	rs73096239	230229872	G	A	898	0.0122494	-0.121095	0.0159049	2.66362e-14	1633	23c	Cingulo-Opercular	Paracentral_Lobular_and_Mid_Cingulate	sensorimotor areas	intronic	DNER	2q36.3
2	JHU_2.234759629	234759630	A	T	899	0.00945495	-0.177006	0.0224392	3.06443e-15	1533	a32pr	Cingulo-Opercular	Anterior_Cingulate_and_Medial_Prefrontal	anterior cortex	intronic	HJURP	2q37.1
2	rs73128154	236011727	G	A	899	0.0294772	-0.0508763	0.00700463	3.77912e-13	1621	33pr	Cingulo-Opercular	Anterior_Cingulate_and_Medial_Prefrontal	anterior cortex	intergenic	SH3BP4(dist=47369),AGAP1(dist=390960)	2q37.2
2	rs73128154	236011727	G	A	899	0.0294772	-0.0733933	0.00920098	1.50317e-15	3711	4	Somatomotor	Somatosensory_and_Motor	sensorimotor areas	intergenic	SH3BP4(dist=47369),AGAP1(dist=390960)	2q37.2
2	rs73096953	238353061	T	C	898	0.0139198	-0.108435	0.0147193	1.74729e-13	1632	3b	Somatomotor	Somatosensory_and_Motor	sensorimotor areas	intergenic	COL6A3(dist=30211),MLPH(dist=41992)	2q37.3
2	rs6755215	238503050	G	A	899	0.0172414	-0.120314	0.0176637	9.66717e-12	1533	a32pr	Cingulo-Opercular	Anterior_Cingulate_and_Medial_Prefrontal	anterior cortex	intergenic	RAB17(dist=3673),LRRFIP1(dist=33180)	2q37.3
2	JHU_2.239037894	239037895	T	C	860	0.0244186	-0.0824829	0.0121174	9.96757e-12	1610	SCEF	Cingulo-Opercular	Paracentral_Lobular_and_Mid_Cingulate	sensorimotor areas	intronic	ESPNL	2q37.3
2	JHU_2.239734144	239734145	C	G	891	0.0106622	-0.132934	0.0163745	4.72519e-16	1632	3b	Somatomotor	Somatosensory_and_Motor	sensorimotor areas	intergenic	LINC01107(dist=270005),TWIST2 (dist=19042)	2q37.3
2	rs79978221	240919128	A	G	899	0.0111235	-0.11172	0.0159502	2.48172e-12	1633	23c	Cingulo-Opercular	Paracentral_Lobular_and_Mid_Cingulate	sensorimotor areas	intronic	NDUFA10	2q37.3
3	JHU_3.4842588	4842589	G	C	898	0.0128062	-0.117984	0.0169815	3.71028e-12	1657	23c	Cingulo-Opercular	Paracentral_Lobular_and_Mid_Cingulate	sensorimotor areas	intronic	ITPR1	3p26.1
3	rs78289952	7763022	A	C	899	0.0139043	-0.105519	0.0155639	1.20383e-11	3659	5L	Somatomotor	Paracentral_Lobular_and_Mid_Cingulate	sensorimotor areas	intronic	GRM7	3p26.1
3	rs73148162	15606834	A	G	899	0.0172414	-0.0929106	0.0134922	5.72866e-12	1632	3b	Somatomotor	Somatosensory_and_Motor	sensorimotor areas	intronic	HACL1	3p25.1
3	rs145514050	22145321	A	G	899	0.00945495	-0.165673	0.0243518	1.0223e-11	1944	10r	Default	Anterior_Cingulate_and_Medial_Prefrontal	anterior cortex	intergenic	ZNF385D-AS2(dist=124001),UBE2E2-AS1(dist=1091240)	3p24.3
3	rs115588611	36631357	C	T	899	0.0183537	-0.142656	0.0203447	2.35066e-12	3661	24dd	Somatomotor	Paracentral_Lobular_and_Mid_Cingulate	sensorimotor areas	intergenic	STAC(dist=41859),DCLK3(dist=122556)	3p22.2
3	JHU_3.42419114	42419115	A	C	899	0.0133482	-0.12873	0.0189939	1.22294e-11	1533	a32pr	Cingulo-Opercular	Anterior_Cingulate_and_Medial_Prefrontal	anterior cortex	intergenic	CCK(dist=111438),LYZL4(dist=19460)	3p22.1
3	exm303953	42569593	T	C	899	0.012792	-0.153108	0.021695	1.69795e-12	1533	a32pr	Cingulo-Opercular	Anterior_Cingulate_and_Medial_Prefrontal	anterior cortex	exonic	VIPR1	3p22.1
3	JHU_3.54290801	54290802	C	A	899	0.0122358	-0.108112	0.0126102	1.00488e-17	3692	1	Somatomotor	Somatosensory_and_Motor	sensorimotor areas	intronic	CACNA2D3	3p21.1
3	rs9840507	74002127	A	G	899	0.0105673	-0.161012	0.0226194	1.0924e-12	1533	a32pr	Cingulo-Opercular	Anterior_Cingulate_and_Medial_Prefrontal	anterior cortex	intergenic	LINC02005(dist=73356),CNTN3(dist=309593)	3p13
3	JHU_3.76195060	76195061	A	G	899	0.00945495	-0.122782	0.0177424	4.50795e-12	1633	23c	Cingulo-Opercular	Paracentral_Lobular_and_Mid_Cingulate	sensorimotor areas	intergenic	ZNF717(dist=360361),ROBO2(dist=164970)	3p12.3
3	rs115662134	101099945	T	C	899	0.0144605	-0.136915	0.0192762	1.22226e-12	3668	3a	Somatomotor	Somatosensory_and_Motor	sensorimotor areas	intronic	SENP7	3q12.3
3	rs75044827	118573006	A	G	899	0.0133482	-0.109698	0.0149762	2.39167e-13	1632	3b	Somatomotor	Somatosensory_and_Motor	sensorimotor areas	intergenic	LOC105374060(dist=43326),IGSF11(dist=46398)	3q13.32
3	JHU_3.129086365	129086366	T	C	899	0.0100111	-0.131738	0.0176575	8.6042e-14	1632	3b	Somatomotor	Somatosensory_and_Motor	sensorimotor areas	intergenic	H1-10-AS1(dist=42954),RPL32P3(dist=15311)	3q21.3
3	rs7340742	129144191	G	A	899	0.00945495	-0.100796	0.0141018	8.8189e-13	3000	4	Somatomotor	Somatosensory_and_Motor	sensorimotor areas	intronic	EFCAB12	3q21.3
3	rs36163	134656162	C	T	899	0.0111235	-0.070722	0.0101422	3.10209e-12	1656	31a	Default	Posterior_Cingulate	posterior cortex	intronic	EPHB1	3q22.2
3	rs36163	134656162	C	T	899	0.0111235	-0.105223	0.0154554	9.88415e-12	1667	4	Somatomotor	Somatosensory_and_Motor	sensorimotor areas	intronic	EPHB1	3q22.2
3	rs36163	134656162	C	T	899	0.0111235	-0.103143	0.0144224	8.58129e-13	3711	4	Somatomotor	Somatosensory_and_Motor	sensorimotor areas	intronic	EPHB1	3q22.2
3	rs7634015	138372870	A	G	899	0.0177976	-0.0965831	0.0128852	6.59763e-14	1632	3b	Somatomotor	Somatosensory_and_Motor	sensorimotor areas	UTR3	PIK3CB	3q22.3
3	JHU_3.142449462	142449463	T	C	899	0.0177976	-0.0924971	0.0126571	2.71302e-13	1667	4	Somatomotor	Somatosensory_and_Motor	sensorimotor areas	intronic	TRPC1	3q23
3	JHU_3.142449462	142449463	T	C	899	0.0177976	-0.0706588	0.00973769	3.98074e-13	3709	5L	Somatomotor	Paracentral_Lobular_and_Mid_Cingulate	sensorimotor areas	intronic	TRPC1	3q23
3	JHU_3.143284555	143284556	T	G	899	0.0116796	-0.119993	0.0162394	1.47966e-13	1633	23c	Cingulo-Opercular	Paracentral_Lobular_and_Mid_Cingulate	sensorimotor areas	intronic	SLC9A9	3q24
3	JHU_3.145482646	145482647	A	G	897	0.0139353	-0.111593	0.016463	1.2151e-11	1657	23c	Cingulo-Opercular	Paracentral_Lobular_and_Mid_Cingulate	sensorimotor areas	intergenic	DIPK2A(dist=1771437),LNCSRLR(dist=301484)	3q24
3	rs114438267	159483909	A	C	897	0.0128205	-0.143124	0.0195881	2.73799e-13	1594	3b	Somatomotor	Somatosensory_and_Motor	sensorimotor areas	ncRNA_intronic	IQCJ-SCHIP1-AS1	3q25.33
3	JHU_3.165186863	165186864	C	G	899	0.0116796	-0.107788	0.0152436	1.53807e-12	1632	3b	Somatomotor	Somatosensory_and_Motor	sensorimotor areas	ncRNA_intronic	LINC01322	3q26.1
3	rs59898222	169666294	T	C	899	0.0166852	-0.0939633	0.0132655	1.40756e-12	1632	3b	Somatomotor	Somatosensory_and_Motor	sensorimotor areas	ncRNA_exonic	LOC100128164	3q26.2
3	JHU_3.171179098	171179099	C	T	899	0.0122358	-0.10922	0.0155601	2.23091e-12	1632	3b	Somatomotor	Somatosensory_and_Motor	sensorimotor areas	upstream	TNIK(dist=905)	3q26.31
3	rs6795728	182353943	G	A	899	0.0239155	-0.0796321	0.0117316	1.1385e-11	1632	3b	Somatomotor	Somatosensory_and_Motor	sensorimotor areas	intergenic	LINC01995(dist=129031),ATP11B(dist=157349)	3q26.33
3	rs78817193	182356313	G	T	898	0.0150334	-0.119065	0.0141288	3.54314e-17	1632	3b	Somatomotor	Somatosensory_and_Motor	sensorimotor areas	intergenic	LINC01995(dist=131401),ATP11B(dist=154979)	3q26.33
3	JHU_3.194840404	194840405	T	C	899	0.0100111	-0.11535	0.0165901	3.57648e-12	1633	23c	Cingulo-Opercular	Paracentral_Lobular_and_Mid_Cingulate	sensorimotor areas	intronic	XXYLT1	3q29
4	rs28797293	8571795	G	C	898	0.0128062	-0.132059	0.0192992	7.77087e-12	1533	a32pr	Cingulo-Opercular	Anterior_Cingulate_and_Medial_Prefrontal	anterior cortex	intergenic	TRMT44(dist=93513),GPR78(dist=10324)	4p16.1
4	rs16872963	22692864	A	G	899	0.0122358	-0.12909	0.0179029	5.57303e-13	1657	23c	Cingulo-Opercular	Paracentral_Lobular_and_Mid_Cingulate	sensorimotor areas	intergenic	ADGRA3(dist=175175),GBA3(dist=1673)	4p15.2
4	JHU_4.23563297	23563298	T	C	896	0.0172991	-0.206145	0.0283647	3.65711e-13	3611	p24	Cingulo-Opercular	Anterior_Cingulate_and_Medial_Prefrontal	anterior cortex	intergenic	GBA3(dist=742103),PPARGC1A(dist=230346)	4p15.2
4	rs144083636	24067691	G	C	899	0.0144605	-0.0976155	0.0140533	3.75614e-12	1632	3b	Somatomotor	Somatosensory_and_Motor	sensorimotor areas	intronic	PPARGC1A	4p15.2
4	rs16876546	25000350	A	T	898	0.0139198	-0.101815	0.0142494	8.9888e-13	1632	3b	Somatomotor	Somatosensory_and_Motor	sensorimotor areas	downstream	LGI2(dist=119)	4p15.2
4	JHU_4.31313613	31313614	T	A	899	0.0122358	-0.100734	0.0133477	4.45613e-14	1644	1	Somatomotor	Somatosensory_and_Motor	sensorimotor areas	intergenic	LINC02497(dist=100318),LINC02501(dist=194552)	4p15.1
4	JHU_4.31313613	31313614	T	A	899	0.0122358	-0.100467	0.0146329	6.61224e-12	3659	5L	Somatomotor	Paracentral_Lobular_and_Mid_Cingulate	sensorimotor areas	intergenic	LINC02497(dist=100318),LINC02501(dist=194552)	4p15.1
4	JHU_4.38562423	38562424	G	A	899	0.012792	-0.104332	0.0153002	9.16552e-12	1632	3b	Somatomotor	Somatosensory_and_Motor	sensorimotor areas	intergenic	LINC01258(dist=37623),LINC02278(dist=3200)	4p14
4	JHU_4.38562423	38562424	G	A	899	0.012792	-0.0937826	0.0124921	6.03456e-14	3692	1	Somatomotor	Somatosensory_and_Motor	sensorimotor areas	intergenic	LINC01258(dist=37623),LINC02278(dist=3200)	4p14
4	JHU_4.38875696	38875697	A	G	899	0.0144605	-0.0557083	0.00817982	9.72876e-12	3700	6ma	Cingulo-Opercular	Paracentral_Lobular_and_Mid_Cingulate	sensorimotor areas	intronic	FAM114A1	4p14
4	JHU_4.38875696	38875697	A	G	899	0.0144605	-0.101142	0.0129429	5.51874e-15	3711	4	Somatomotor	Somatosensory_and_Motor	sensorimotor areas	intronic	FAM114A1	4p14
4	rs116238589	38879720	T	C	899	0.0144605	-0.0557083	0.00817982	9.72876e-12	3700	6ma	Cingulo-Opercular	Paracentral_Lobular_and_Mid_Cingulate	sensorimotor areas	exonic	FAM114A1	4p14
4	rs116238589	38879720	T	C	899	0.0144605	-0.101142	0.0129429	5.51874e-15	3711	4	Somatomotor	Somatosensory_and_Motor	sensorimotor areas	exonic	FAM114A1	4p14
4	JHU_4.41222053	41222054	G	C	899	0.012792	-0.106129	0.0147858	7.08535e-13	3711	4	Somatomotor	Somatosensory_and_Motor	sensorimotor areas	downstream	UCHL1-AS1(dist=37)	4p13
4	JHU_4.65976320	65976321	G	C	897	0.0083612	-0.1323	0.0166581	1.98863e-15	3692	1	Somatomotor	Somatosensory_and_Motor	sensorimotor areas	intergenic	LINC02232(dist=106103),EPHA5(dist=208960)	4q13.1
4	JHU_4.73388214	73388215	T	C	899	0.0155729	-0.0519792	0.0075002	4.19716e-12	1645	3b	Somatomotor	Somatosensory_and_Motor	sensorimotor areas	intronic	ADAMTS3	4q13.3
4	rs4975152	79888137	C	G	899	0.0139043	-0.120571	0.0146135	1.57562e-16	1632	3b	Somatomotor	Somatosensory_and_Motor	sensorimotor areas	intergenic	PAQR3(dist=27545),LINC01088(dist=4765)	4q21.21
4	rs113583606	79889770	D	I	899	0.0216908	-0.0946736	0.0118394	1.2804e-15	1632	3b	Somatomotor	Somatosensory_and_Motor	sensorimotor areas	intergenic	PAQR3(dist=29178),LINC01088(dist=3132)	4q21.21
4	rs6827713	79936878	G	T	897	0.0206243	-0.0860123	0.0121884	1.70288e-12	1632	3b	Somatomotor	Somatosensory_and_Motor	sensorimotor areas	ncRNA_intronic	LINC01088	4q21.21
4	rs5859670	79939226	D	I	883	0.0203851	-0.0882984	0.0123189	7.62732e-13	1632	3b	Somatomotor	Somatosensory_and_Motor	sensorimotor areas	ncRNA_intronic	LINC01088	4q21.21
4	JHU_4.89659719	89659720	T	G	898	0.0122494	-0.0894846	0.0127085	1.90458e-12	3000	4	Somatomotor	Somatosensory_and_Motor	sensorimotor areas	intronic	FAM13A	4q22.1
4	JHU_4.95586854	95586855	T	G	899	0.0100111	-0.093298	0.0137366	1.10627e-11	3709	5L	Somatomotor	Paracentral_Lobular_and_Mid_Cingulate	sensorimotor areas	UTR3	PDLIM5	4q22.3
4	JHU_4.114087602	114087603	G	A	895	0.0106145	-0.112536	0.0162996	5.04741e-12	1644	1	Somatomotor	Somatosensory_and_Motor	sensorimotor areas	intronic	ANK2	4q25
4	JHU_4.127434756	127434757	T	G	872	0.0149083	-0.0984676	0.0140522	2.43046e-12	1632	3b	Somatomotor	Somatosensory_and_Motor	sensorimotor areas	intergenic	MIR2054(dist=1006295),INTU(dist=1119355)	4q28.1
4	rs4833347	127434757	T	G	872	0.0149083	-0.0984676	0.0140522	2.43046e-12	1632	3b	Somatomotor	Somatosensory_and_Motor	sensorimotor areas	intergenic	MIR2054(dist=1006295),INTU(dist=1119355)	4q28.1
4	rs6843762	134246761	G	T	868	0.0167051	-0.0998666	0.0141687	1.80976e-12	1610	SCEF	Cingulo-Opercular	Paracentral_Lobular_and_Mid_Cingulate	sensorimotor areas	intergenic	PCDH10(dist=130906),PABPC4L(dist=870727)	4q28.3
4	exm427091	146653623	G	T	899	0.0139043	-0.0629058	0.00895934	2.19889e-12	3700	6ma	Cingulo-Opercular	Paracentral_Lobular_and_Mid_Cingulate	sensorimotor areas	exonic	C4orf51	4q31.21
4	JHU_4.149729476	149729477	C	T	895	0.0117318	-0.130724	0.0161476	5.69921e-16	1633	23c	Cingulo-Opercular	Paracentral_Lobular_and_Mid_Cingulate	sensorimotor areas	intergenic	NR3C2(dist=363627)	4q31.23
4	JHU_4.154201474	154201475	A	T	893	0.0100784	-0.142063	0.0166752	1.60384e-17	1632	3b	Somatomotor	Somatosensory_and_Motor	sensorimotor areas	intronic	TRIM2	4q31.3
4	JHU_4.158744918	158744919	G	A	899	0.0122358	-0.119656	0.0154743	1.05396e-14	1632	3b	Somatomotor	Somatosensory_and_Motor	sensorimotor areas	intergenic	LINC02433(dist=247616),GASK1B(dist=300707)	4q32.1
4	rs80153351	162635630	T	A	898	0.0122494	-0.281113	0.040072	2.29603e-12	1402	EC	Default	Medial_Temporal	temporal cortex	intronic	FSTL5	4q32.2
4	JHU_4.163810246	163810247	A	G	897	0.0150502	-0.109425	0.0161463	1.22649e-11	3607	5L	Somatomotor	Paracentral_Lobular_and_Mid_Cingulate	sensorimotor areas	intergenic	FSTL5(dist=725061),MIR4454(dist=204479)	4q32.2
4	rs17047019	166768436	C	T	899	0.0183537	-0.110874	0.0155506	1.00429e-12	1657	23c	Cingulo-Opercular	Paracentral_Lobular_and_Mid_Cingulate	sensorimotor areas	intergenic	LINC01179(dist=84506),TLL1(dist=25953)	4q32.3
4	rs80292620	172889519	T	C	899	0.0172414	-0.0706048	0.01012	3.02132e-12	1658	31a	Default	Posterior_Cingulate	posterior cortex	intronic	GALNTL6	4q34.1
4	rs115361401	175797996	C	T	899	0.0111235	-0.169736	0.0191945	9.32343e-19	1657	23c	Cingulo-Opercular	Paracentral_Lobular_and_Mid_Cingulate	sensorimotor areas	downstream		4q34.1
4	rs10029726	180040538	G	A	899	0.0300334	-0.072451	0.00944315	1.68906e-14	1644	1	Somatomotor	Somatosensory_and_Motor	sensorimotor areas	intergenic	LINC01098(dist=1128634),LINC00290(dist=1944705)	4q34.3
4	rs10029726	180040538	G	A	899	0.0300334	-0.0710092	0.0103638	7.30146e-12	3659	5L	Somatomotor	Paracentral_Lobular_and_Mid_Cingulate	sensorimotor areas	intergenic	LINC01098(dist=1128634),LINC00290(dist=1944705)	4q34.3
4	JHU_4.180043518	180043519	C	T	896	0.0323661	-0.0631719	0.00905086	2.95912e-12	1644	1	Somatomotor	Somatosensory_and_Motor	sensorimotor areas	intergenic	LINC01098(dist=1131615),LINC00290(dist=1941724)	4q34.3
4	JHU_4.187731305	187731306	T	C	898	0.0111359	-0.167094	0.0242821	5.9292e-12	1889	1	Somatomotor	Somatosensory_and_Motor	sensorimotor areas	intergenic	FAT1(dist=86296),LINC02374(dist=391834)	4q35.2
4	JHU_4.188517252	188517253	G	A	898	0.013363	-0.0941151	0.0135666	3.99779e-12	1633	23c	Cingulo-Opercular	Paracentral_Lobular_and_Mid_Cingulate	sensorimotor areas	ncRNA_intronic	LINC02492	4q35.2
5	rs116061165	3024804	A	C	893	0.0195969	-0.0672537	0.00846502	1.94351e-15	3709	5L	Somatomotor	Paracentral_Lobular_and_Mid_Cingulate	sensorimotor areas	intergenic	LINC01377(dist=153145)	5p15.33
5	rs6555194	3335160	C	T	897	0.0189521	-0.0805022	0.0112503	8.33158e-13	3711	4	Somatomotor	Somatosensory_and_Motor	sensorimotor areas	intergenic	LINC01377(dist=153814),LINC01019(dist=82106)	5p15.33
5	JHU_5.3931089	3931090	C	T	897	0.00947603	-0.181569	0.0251216	4.91561e-13	1622	4	Somatomotor	Somatosensory_and_Motor	sensorimotor areas	intergenic	IRX1(dist=329573),LINC02114(dist=842504)	5p15.33
5	JHU_5.11069823	11069824	G	C	898	0.0116927	-0.0929744	0.0136007	8.14339e-12	3692	1	Somatomotor	Somatosensory_and_Motor	sensorimotor areas	intronic	CTNND2	5p15.2
5	rs115562425	43716795	T	C	898	0.00946548	-0.13227	0.0176664	7.04204e-14	1633	23c	Cingulo-Opercular	Paracentral_Lobular_and_Mid_Cingulate	sensorimotor areas	intergenic	NNT(dist=9297),FGF10(dist=583559)	5p12
5	rs2671582	102053777	A	G	899	0.0189099	-0.0526409	0.0073951	1.09235e-12	1639	5m	Somatomotor	Paracentral_Lobular_and_Mid_Cingulate	sensorimotor areas	intergenic	LINC00491(dist=46609),PAM(dist=36710)	5q21.1
5	rs73774952	102964829	C	T	898	0.016147	-0.0859073	0.0119932	7.89438e-13	3711	4	Somatomotor	Somatosensory_and_Motor	sensorimotor areas	intergenic	NUDT12(dist=66339),RAB9BP1(dist=1470346)	5q21.2
5	JHU_5.103676475	103676476	T	C	898	0.0139198	-0.0970737	0.0142683	1.02134e-11	1644	1	Somatomotor	Somatosensory_and_Motor	sensorimotor areas	intergenic	NUDT12(dist=777986),RAB9BP1(dist=758699)	5q21.2
5	rs78534105	103676476	T	C	898	0.0139198	-0.0971416	0.0142678	9.86457e-12	1644	1	Somatomotor	Somatosensory_and_Motor	sensorimotor areas	intergenic	NUDT12(dist=777986),RAB9BP1(dist=758699)	5q21.2
5	JHU_5.121721367	121721368	G	A	899	0.0105673	-0.114556	0.0165272	4.16699e-12	1632	3b	Somatomotor	Somatosensory_and_Motor	sensorimotor areas	intronic	SNCAIP	5q23.2
5	exm481320	138715520	C	T	899	0.0144605	-0.0867908	0.0125219	4.17497e-12	3711	4	Somatomotor	Somatosensory_and_Motor	sensorimotor areas	exonic	SLC23A1	5q31.2
5	JHU_5.142023228	142023229	C	A	899	0.0172414	-0.0770352	0.0110674	3.38896e-12	3692	1	Somatomotor	Somatosensory_and_Motor	sensorimotor areas	intronic	FGF1	5q31.3
5	JHU_5.148215114	148215115	G	A	899	0.012792	-0.102235	0.0148497	5.79492e-12	1644	1	Somatomotor	Somatosensory_and_Motor	sensorimotor areas	intergenic	ADRB2(dist=6929),SH3TC2(dist=146598)	5q32
5	rs76625465	154008355	C	T	898	0.0100223	-0.126449	0.0171986	1.94816e-13	1610	SCEF	Cingulo-Opercular	Paracentral_Lobular_and_Mid_Cingulate	sensorimotor areas	intergenic	MIR3141(dist=32723),LARP1(dist=54184)	5q33.2
5	JHU_5.163985458	163985459	G	C	897	0.0117057	-0.0992157	0.0135516	2.45551e-13	3692	1	Somatomotor	Somatosensory_and_Motor	sensorimotor areas	intergenic		5q34
5	JHU_5.172918934	172918935	A	T	897	0.00947603	-0.155657	0.0221511	2.10985e-12	1657	23c	Cingulo-Opercular	Paracentral_Lobular_and_Mid_Cingulate	sensorimotor areas	intergenic	MIR8056(dist=144396)	5q35.2
6	rs75903801	2863458	T	C	899	0.0122358	-0.153793	0.0202713	3.28049e-14	1533	a32pr	Cingulo-Opercular	Anterior_Cingulate_and_Medial_Prefrontal	anterior cortex	ncRNA_intronic	SERPINB9P1	6p25.2
6	rs78085193	16342824	T	C	899	0.00778643	-0.188905	0.0271445	3.42097e-12	1622	4	Somatomotor	Somatosensory_and_Motor	sensorimotor areas	intronic	ATXN1	6p22.3
6	imm_6_35275056	35167078	C	T	899	0.0144605	-0.107683	0.0156413	5.79686e-12	1632	3b	Somatomotor	Somatosensory_and_Motor	sensorimotor areas	intergenic	TCP11(dist=57891),SCUBE3(dist=14655)	6p21.31
6	JHU_6.37596392	37596393	C	G	898	0.0111359	-0.165452	0.0232137	1.02314e-12	1533	a32pr	Cingulo-Opercular	Anterior_Cingulate_and_Medial_Prefrontal	anterior cortex	intergenic	MIR4462(dist=73195),MDGA1(dist=2062)	6p21.2
6	JHU_6.39031736	39031737	C	A	894	0.0128635	-0.111929	0.0148465	4.73433e-14	1591	3a	Somatomotor	Somatosensory_and_Motor	sensorimotor areas	intronic	GLP1R	6p21.2
6	JHU_6.39031736	39031737	C	A	894	0.0128635	-0.124119	0.0163826	3.55648e-14	3704	3b	Somatomotor	Somatosensory_and_Motor	sensorimotor areas	intronic	GLP1R	6p21.2
6	JHU_6.39031736	39031737	C	A	894	0.0128635	-0.116177	0.0155063	6.77262e-14	3706	5mv	Cingulo-Opercular	Paracentral_Lobular_and_Mid_Cingulate	sensorimotor areas	intronic	GLP1R	6p21.2
6	JHU_6.39031736	39031737	C	A	894	0.0128635	-0.107693	0.0146158	1.72813e-13	3720	3b	Somatomotor	Somatosensory_and_Motor	sensorimotor areas	intronic	GLP1R	6p21.2
6	JHU_6.39337522	39337523	G	A	899	0.0100111	-0.133516	0.0192056	3.60287e-12	1633	23c	Cingulo-Opercular	Paracentral_Lobular_and_Mid_Cingulate	sensorimotor areas	intronic	KIF6	6p21.2
6	rs9473773	50262724	C	G	895	0.0150838	-0.117646	0.0159004	1.37312e-13	1657	23c	Cingulo-Opercular	Paracentral_Lobular_and_Mid_Cingulate	sensorimotor areas	intergenic	DEFB112(dist=245082),TFAP2D(dist=418515)	6p12.3
6	JHU_6.89183231	89183232	T	C	898	0.00946548	-0.165071	0.0237851	3.91803e-12	1533	a32pr	Cingulo-Opercular	Anterior_Cingulate_and_Medial_Prefrontal	anterior cortex	intergenic	CNR1(dist=306164)	6q15
6	rs78611464	89947974	A	G	899	0.0139043	-0.134671	0.0168764	1.46522e-15	1657	23c	Cingulo-Opercular	Paracentral_Lobular_and_Mid_Cingulate	sensorimotor areas	intergenic	GABRR1(dist=6967),GABRR2(dist=16212)	6q15
6	JHU_6.104213796	104213797	T	C	899	0.0122358	-0.142854	0.0193364	1.49262e-13	1650	3b	Somatomotor	Somatosensory_and_Motor	sensorimotor areas	intergenic	GRIK2(dist=1695839),HACE1(dist=962172)	6q16.3
6	JHU_6.133678095	133678096	T	G	894	0.011745	-0.0889513	0.0129536	6.56071e-12	3000	4	Somatomotor	Somatosensory_and_Motor	sensorimotor areas	intronic	EYA4	6q23.2
6	rs17064462	135675125	C	T	899	0.0133482	-0.115556	0.0153539	5.22532e-14	1633	23c	Cingulo-Opercular	Paracentral_Lobular_and_Mid_Cingulate	sensorimotor areas	intronic	AHI1	6q23.3
6	JHU_6.138482116	138482117	C	T	899	0.0139043	-0.114193	0.0152543	7.10345e-14	1632	3b	Somatomotor	Somatosensory_and_Motor	sensorimotor areas	upstream	ARFGEF3	6q23.3
6	JHU_6.149095882	149095883	A	G	896	0.0122768	-0.0659244	0.00885841	9.9168e-14	1639	5m	Somatomotor	Paracentral_Lobular_and_Mid_Cingulate	sensorimotor areas	intronic	UST	6q25.1
6	rs60834143	150814835	G	A	896	0.0206473	-0.0931476	0.0128015	3.43088e-13	1632	3b	Somatomotor	Somatosensory_and_Motor	sensorimotor areas	intergenic	IYD(dist=87730),PLEKHG1(dist=106186)	6q25.1
6	JHU_6.163733559	163733560	A	C	859	0.0145518	-0.109898	0.0154419	1.10437e-12	1657	23c	Cingulo-Opercular	Paracentral_Lobular_and_Mid_Cingulate	sensorimotor areas	ncRNA_intronic	PACRG-AS1	6q26
6	exm594531	167719484	A	G	899	0.0166852	-0.0879106	0.0111597	3.34013e-15	3712	55b	Language	Premotor	sensorimotor areas	exonic	UNC93A	6q27
6	JHU_6.169448132	169448133	G	C	897	0.0083612	-0.191176	0.0276645	4.82878e-12	3586	6d	Somatomotor	Premotor	sensorimotor areas	intergenic		6q27
7	JHU_7.3857975	3857976	G	A	897	0.0083612	-0.152455	0.020372	7.2335e-14	1632	3b	Somatomotor	Somatosensory_and_Motor	sensorimotor areas	intronic	SDK1	7p22.2
7	rs6952716	4653588	A	G	898	0.00835189	-0.13376	0.0185949	6.32081e-13	1633	23c	Cingulo-Opercular	Paracentral_Lobular_and_Mid_Cingulate	sensorimotor areas	intergenic	SDK1(dist=344957),FOXK1(dist=68338)	7p22.1
7	JHU_7.7808414	7808415	A	G	883	0.00906002	-0.182821	0.0243194	5.58407e-14	1533	a32pr	Cingulo-Opercular	Anterior_Cingulate_and_Medial_Prefrontal	anterior cortex	intronic	UMAD1	7p21.3
7	JHU_7.9938537	9938538	C	A	832	0.0114183	-0.141425	0.0207591	9.58039e-12	1533	a32pr	Cingulo-Opercular	Anterior_Cingulate_and_Medial_Prefrontal	anterior cortex	intergenic	PER3P1(dist=263091),MGC4859(dist=550909)	7p21.3
7	JHU_7.15556390	15556391	C	T	899	0.0111235	-0.10475	0.013181	1.91087e-15	3692	1	Somatomotor	Somatosensory_and_Motor	sensorimotor areas	intronic	AGMO	7p21.2
7	rs17140017	18855192	C	A	899	0.00723026	-0.185077	0.0235014	3.40321e-15	3715	5L	Somatomotor	Paracentral_Lobular_and_Mid_Cingulate	sensorimotor areas	intronic	HDAC9	7p21.1
7	JHU_7.37504738	37504739	C	T	899	0.0216908	-0.121366	0.0171034	1.28435e-12	1889	1	Somatomotor	Somatosensory_and_Motor	sensorimotor areas	intergenic	ELMO1(dist=15810),GPR141(dist=218630)	7p14.1
7	exm615363	38475878	G	C	899	0.0100111	-0.0717828	0.00994174	5.18573e-13	1645	3b	Somatomotor	Somatosensory_and_Motor	sensorimotor areas	exonic	AMPH	7p14.1
7	JHU_7.132302181	132302182	A	C	899	0.00889878	-0.111082	0.0144422	1.45426e-14	3000	4	Somatomotor	Somatosensory_and_Motor	sensorimotor areas	intronic	PLXNA4	7q32.3
8	rs59970985	1570995	C	A	899	0.0100111	-0.134007	0.0142488	5.2123e-21	3692	1	Somatomotor	Somatosensory_and_Motor	sensorimotor areas	intronic	DLGAP2	8p23.3
8	JHU_8.1891899	1891900	C	T	899	0.0111235	-0.111725	0.0137591	4.65824e-16	3692	1	Somatomotor	Somatosensory_and_Motor	sensorimotor areas	intronic	ARHGEF10	8p23.3
8	JHU_8.2552216	2552217	A	C	899	0.0194661	-0.0883012	0.0124651	1.40169e-12	1632	3b	Somatomotor	Somatosensory_and_Motor	sensorimotor areas	ncRNA_intronic		8p23.2
8	rs36039490	3400926	T	C	899	0.0133482	-0.105563	0.0144598	2.86829e-13	1632	3b	Somatomotor	Somatosensory_and_Motor	sensorimotor areas	intronic	CSMD1	8p23.2
8	JHU_8.4181856	4181857	A	G	899	0.0116796	-0.132525	0.0172485	1.55067e-14	1632	3b	Somatomotor	Somatosensory_and_Motor	sensorimotor areas	intronic	CSMD1	8p23.2
8	JHU_8.4181856	4181857	A	G	899	0.0116796	-0.0871981	0.0126273	5.00262e-12	1658	31a	Default	Posterior_Cingulate	posterior cortex	intronic	CSMD1	8p23.2
8	JHU_8.4181856	4181857	A	G	899	0.0116796	-0.116479	0.0165345	1.86045e-12	1667	4	Somatomotor	Somatosensory_and_Motor	sensorimotor areas	intronic	CSMD1	8p23.2
8	JHU_8.4181856	4181857	A	G	899	0.0116796	-0.118454	0.017377	9.3171e-12	1677	5m	Somatomotor	Paracentral_Lobular_and_Mid_Cingulate	sensorimotor areas	intronic	CSMD1	8p23.2
8	JHU_8.4181856	4181857	A	G	899	0.0116796	-0.0674608	0.00976106	4.80529e-12	3700	6ma	Cingulo-Opercular	Paracentral_Lobular_and_Mid_Cingulate	sensorimotor areas	intronic	CSMD1	8p23.2
8	JHU_8.4181856	4181857	A	G	899	0.0116796	-0.107567	0.0154562	3.41654e-12	3711	4	Somatomotor	Somatosensory_and_Motor	sensorimotor areas	intronic	CSMD1	8p23.2
8	JHU_8.17172931	17172932	G	A	898	0.0105791	-0.107007	0.0149846	9.25693e-13	1610	SCEF	Cingulo-Opercular	Paracentral_Lobular_and_Mid_Cingulate	sensorimotor areas	intronic	MTMR7	8p22
8	rs115943093	57040441	A	T	884	0.010181	-0.133867	0.0172332	7.97498e-15	1633	23c	Cingulo-Opercular	Paracentral_Lobular_and_Mid_Cingulate	sensorimotor areas	intergenic	MOS(dist=13900),PLAG1(dist=33027)	8q12.1
8	rs10504276	59920315	C	T	898	0.0150334	-0.10738	0.0142328	4.5371e-14	1632	3b	Somatomotor	Somatosensory_and_Motor	sensorimotor areas	intronic	TOX	8q12.1
8	rs73318763	74355054	A	G	899	0.0133482	-0.0910882	0.0132744	6.79307e-12	3721	5mv	Cingulo-Opercular	Paracentral_Lobular_and_Mid_Cingulate	sensorimotor areas	intronic	STAU2	8q21.11
8	rs10105746	91342070	C	T	899	0.0133482	-0.120853	0.0153083	2.91223e-15	1633	23c	Cingulo-Opercular	Paracentral_Lobular_and_Mid_Cingulate	sensorimotor areas	ncRNA_intronic	LINC00534	8q21.3
8	rs73695371	91349737	G	A	899	0.0139043	-0.10957	0.0151285	4.40173e-13	1633	23c	Cingulo-Opercular	Paracentral_Lobular_and_Mid_Cingulate	sensorimotor areas	ncRNA_intronic	LINC00534	8q21.3
8	8:106386295-A-T	106386295	T	A	899	0.0111235	-0.114003	0.014733	1.01071e-14	1667	4	Somatomotor	Somatosensory_and_Motor	sensorimotor areas	intronic	ZFPM2	8q23.1
8	8:106386295-A-T	106386295	T	A	899	0.0111235	-0.0801494	0.0113923	1.98654e-12	3709	5L	Somatomotor	Paracentral_Lobular_and_Mid_Cingulate	sensorimotor areas	intronic	ZFPM2	8q23.1
8	JHU_8.111614278	111614279	A	T	841	0.0118906	-0.191739	0.0277923	5.2369e-12	2451	1	Somatomotor	Somatosensory_and_Motor	sensorimotor areas	intergenic	KCNV1(dist=626279),LINC01608(dist=335640)	8q23.2
8	rs58187997	123878815	G	T	899	0.0116796	-0.135817	0.0160102	2.1912e-17	1610	SCEF	Cingulo-Opercular	Paracentral_Lobular_and_Mid_Cingulate	sensorimotor areas	intronic	ZHX2	8q24.13
8	rs58187997	123878815	G	T	899	0.0116796	-0.17254	0.0230272	6.73837e-14	1622	4	Somatomotor	Somatosensory_and_Motor	sensorimotor areas	intronic	ZHX2	8q24.13
8	JHU_8.130140827	130140828	G	T	899	0.00945495	-0.119458	0.0172797	4.73941e-12	1632	3b	Somatomotor	Somatosensory_and_Motor	sensorimotor areas	intergenic	LINC00976(dist=162581),LINC00977(dist=87885)	8q24.21
8	JHU_8.130147608	130147609	A	C	899	0.00945495	-0.119458	0.0172797	4.73941e-12	1632	3b	Somatomotor	Somatosensory_and_Motor	sensorimotor areas	intergenic	LINC00976(dist=169362),LINC00977(dist=81104)	8q24.21
8	JHU_8.142836696	142836697	C	T	899	0.0144605	-0.103022	0.0148391	3.84916e-12	1610	SCEF	Cingulo-Opercular	Paracentral_Lobular_and_Mid_Cingulate	sensorimotor areas	intergenic	MROH5(dist=319367),MIR1302-7(dist=30906)	8q24.3
9	JHU_9.755644	755645	A	G	868	0.0120968	-0.110077	0.0162351	1.20056e-11	1610	SCEF	Cingulo-Opercular	Paracentral_Lobular_and_Mid_Cingulate	sensorimotor areas	intergenic	KANK1(dist=9539),DMRT1(dist=86052)	9p24.3
9	rs2381569	7151386	C	T	898	0.016147	-0.145863	0.0197797	1.65106e-13	1142	6d	Somatomotor	Premotor	sensorimotor areas	intronic	KDM4C	9p24.1
9	JHU_9.9117236	9117237	G	T	897	0.0250836	-0.051533	0.00636855	5.87963e-16	1639	5m	Somatomotor	Paracentral_Lobular_and_Mid_Cingulate	sensorimotor areas	intronic	PTPRD	9p23
9	JHU_9.9117236	9117237	G	T	897	0.0250836	-0.050271	0.00627757	1.16553e-15	3700	6ma	Cingulo-Opercular	Paracentral_Lobular_and_Mid_Cingulate	sensorimotor areas	intronic	PTPRD	9p23
9	JHU_9.9134396	9134397	G	C	899	0.0266963	-0.045467	0.00637204	9.65164e-13	1639	5m	Somatomotor	Paracentral_Lobular_and_Mid_Cingulate	sensorimotor areas	intronic	PTPRD	9p23
9	rs118021381	13290217	A	G	899	0.0083426	-0.165316	0.0224973	2.00793e-13	1533	a32pr	Cingulo-Opercular	Anterior_Cingulate_and_Medial_Prefrontal	anterior cortex	intergenic	MPDZ(dist=10526),LINC01235(dist=116162)	9p23
9	rs10123298	32408047	A	G	899	0.00778643	-0.144921	0.0190316	2.64175e-14	1633	23c	Cingulo-Opercular	Paracentral_Lobular_and_Mid_Cingulate	sensorimotor areas	intronic	ACO1	9p21.1
9	JHU_9.35719371	35719372	C	A	899	0.0100111	-0.206653	0.0299739	5.40755e-12	3662	5m	Somatomotor	Paracentral_Lobular_and_Mid_Cingulate	sensorimotor areas	intronic	TLN1	9p13.3
9	JHU_9.74453782	74453783	T	G	890	0.0134831	-0.0923371	0.0129522	1.01056e-12	1644	1	Somatomotor	Somatosensory_and_Motor	sensorimotor areas	intergenic	CEMIP2(dist=70354),ABHD17B(dist=23585)	9q21.13
9	JHU_9.81481938	81481939	G	T	885	0.0124294	-0.127336	0.0172168	1.40322e-13	1657	23c	Cingulo-Opercular	Paracentral_Lobular_and_Mid_Cingulate	sensorimotor areas	intergenic	PSAT1(dist=536930)	9q21.31
9	JHU_9.93395682	93395683	A	T	899	0.00945495	-0.112464	0.0157654	9.77664e-13	3692	1	Somatomotor	Somatosensory_and_Motor	sensorimotor areas	intronic	DIRAS2	9q22.2
9	JHU_9.105148568	105148569	T	C	899	0.0155729	-0.0874972	0.012546	3.07842e-12	3711	4	Somatomotor	Somatosensory_and_Motor	sensorimotor areas	intergenic	GRIN3A(dist=647640),LINC00587(dist=133350)	9q31.1
9	JHU_9.111981325	111981326	C	T	899	0.0100111	-0.164744	0.0220062	7.08634e-14	1533	a32pr	Cingulo-Opercular	Anterior_Cingulate_and_Medial_Prefrontal	anterior cortex	intronic	EPB41L4B	9q31.3
9	rs57126980	113478561	C	T	889	0.0095613	-0.145956	0.0210857	4.45217e-12	3715	5L	Somatomotor	Paracentral_Lobular_and_Mid_Cingulate	sensorimotor areas	intronic	MUSK	9q31.3
9	rs77385958	120640250	T	C	898	0.0105791	-0.115113	0.016523	3.24219e-12	1632	3b	Somatomotor	Somatosensory_and_Motor	sensorimotor areas	intergenic	TLR4(dist=153237),LINC02578(dist=801699)	9q33.1
9	rs80029998	121546500	A	G	899	0.0100111	-0.097114	0.0132209	2.05032e-13	3692	1	Somatomotor	Somatosensory_and_Motor	sensorimotor areas	intergenic	LINC02578(dist=38910),BRINP1(dist=382407)	9q33.1
9	rs12001858	125037623	T	C	899	0.0155729	-0.103809	0.0140324	1.3846e-13	1632	3b	Somatomotor	Somatosensory_and_Motor	sensorimotor areas	intronic	MRRF	9q33.2
9	rs57032711	129250119	A	G	899	0.0139043	-0.0965277	0.0120157	9.47637e-16	3692	1	Somatomotor	Somatosensory_and_Motor	sensorimotor areas	intronic	MVB12B	9q33.3
9	JHU_9.133684205	133684206	C	T	899	0.0183537	-0.0805025	0.0110644	3.44397e-13	3692	1	Somatomotor	Somatosensory_and_Motor	sensorimotor areas	intronic	ABL1	9q34.12
9	JHU_9.133694004	133694005	C	T	897	0.016165	-0.0879759	0.0117084	5.74013e-14	3692	1	Somatomotor	Somatosensory_and_Motor	sensorimotor areas	intronic	ABL1	9q34.12
9	psy_rs142456276	137510148	T	C	899	0.0139043	-0.0953787	0.0118968	1.08232e-15	1644	1	Somatomotor	Somatosensory_and_Motor	sensorimotor areas	intergenic	RXRA(dist=177716),COL5A1(dist=23501)	9q34.3
9	psy_rs142456276	137510148	T	C	899	0.0139043	-0.0894185	0.0130959	8.61216e-12	3659	5L	Somatomotor	Paracentral_Lobular_and_Mid_Cingulate	sensorimotor areas	intergenic	RXRA(dist=177716),COL5A1(dist=23501)	9q34.3
10	JHU_10.7216978	7216979	G	C	899	0.0150167	-0.133167	0.0186828	1.01989e-12	1533	a32pr	Cingulo-Opercular	Anterior_Cingulate_and_Medial_Prefrontal	anterior cortex	intronic	SFMBT2	10p14
10	rs498516	8200166	G	A	899	0.0211346	-0.105804	0.0154378	7.20228e-12	1533	a32pr	Cingulo-Opercular	Anterior_Cingulate_and_Medial_Prefrontal	anterior cortex	intergenic	GATA3(dist=83005),LINC00708(dist=101129)	10p14
10	JHU_10.8220370	8220371	A	C	899	0.0166852	-0.128974	0.0168045	1.65463e-14	1533	a32pr	Cingulo-Opercular	Anterior_Cingulate_and_Medial_Prefrontal	anterior cortex	intergenic	GATA3(dist=103210),LINC00708(dist=80924)	10p14
10	JHU_10.8220370	8220371	A	C	899	0.0166852	-0.138236	0.0198534	3.33461e-12	3562					intergenic	GATA3(dist=103210),LINC00708(dist=80924)	10p14
10	rs76721593	23215838	C	T	899	0.0139043	-0.128624	0.0177218	3.92986e-13	3715	5L	Somatomotor	Paracentral_Lobular_and_Mid_Cingulate	sensorimotor areas	intergenic	PIP4K2A(dist=212331),ARMC3(dist=1115)	10p12.2
10	rs12240774	24484072	T	A	898	0.00946548	-0.303643	0.042721	1.18088e-12	2739	V1	Visual1	Primary_Visual	early and intermediate visual cortex	intronic	KIAA1217	10p12.2
10	rs77908255	35924226	C	T	899	0.0144605	-0.193347	0.0274828	1.98991e-12	3934	TGd	Default	Lateral_Temporal	temporal cortex	intergenic	GJD4(dist=26363),FZD8(dist=2951)	10p11.21
10	rs77908255	35924226	C	T	899	0.0144605	-0.165809	0.0226701	2.59296e-13	3942	4	Somatomotor	Somatosensory_and_Motor	sensorimotor areas	intergenic	GJD4(dist=26363),FZD8(dist=2951)	10p11.21
10	rs56755669	35927042	T	C	899	0.0166852	-0.176152	0.0256769	6.87065e-12	3934	TGd	Default	Lateral_Temporal	temporal cortex	downstream	FZD8	10p11.21
10	rs75512415	54571138	A	G	899	0.0122358	-0.127717	0.0179139	1.00754e-12	1657	23c	Cingulo-Opercular	Paracentral_Lobular_and_Mid_Cingulate	sensorimotor areas	intergenic	MBL2(dist=38594),PCDH15(dist=991393)	10q21.1
10	JHU_10.54788728	54788729	G	T	822	0.0164234	-0.0914105	0.0123577	1.39246e-13	1644	1	Somatomotor	Somatosensory_and_Motor	sensorimotor areas	intergenic	MBL2(dist=256185),PCDH15(dist=773802)	10q21.1
10	JHU_10.131245637	131245638	C	T	899	0.0105673	-0.16104	0.0197544	3.57637e-16	1657	23c	Cingulo-Opercular	Paracentral_Lobular_and_Mid_Cingulate	sensorimotor areas	intergenic	LINC02667(dist=531104),MGMT(dist=19867)	10q26.3
11	JHU_11.1070812	1070813	G	A	897	0.0156076	-0.10839	0.0144978	7.64194e-14	1632	3b	Somatomotor	Somatosensory_and_Motor	sensorimotor areas	intergenic	LINC02688(dist=15049),MUC2(dist=4062)	11p15.5
11	exm880884	4592718	A	C	899	0.0105673	-0.145404	0.0162545	3.70436e-19	1632	3b	Somatomotor	Somatosensory_and_Motor	sensorimotor areas	intergenic	OR52M1(dist=25344),OR52I2(dist=15303)	11p15.4
11	JHU_11.4596687	4596688	T	G	898	0.0105791	-0.145429	0.0162544	3.6505e-19	1632	3b	Somatomotor	Somatosensory_and_Motor	sensorimotor areas	intergenic	OR52M1(dist=29314),OR52I2(dist=11333)	11p15.4
11	rs3850932	8800879	G	A	899	0.0105673	-0.174918	0.0245118	9.60293e-13	3954	3a	Somatomotor	Somatosensory_and_Motor	sensorimotor areas	ncRNA_intronic		11p15.4
11	rs7931644	15674881	T	C	898	0.032294	-0.0812689	0.0116588	3.15585e-12	1657	23c	Cingulo-Opercular	Paracentral_Lobular_and_Mid_Cingulate	sensorimotor areas	ncRNA_intronic	LINC02751	11p15.2
11	rs7946618	18167068	A	C	899	0.0205784	-0.100232	0.013366	6.43084e-14	1657	23c	Cingulo-Opercular	Paracentral_Lobular_and_Mid_Cingulate	sensorimotor areas	intergenic	MRGPRX3(dist=7035),MRGPRX4(dist=27316)	11p15.1
11	JHU_11.31398960	31398961	T	C	899	0.00667408	-0.148885	0.0185816	1.12394e-15	3692	1	Somatomotor	Somatosensory_and_Motor	sensorimotor areas	intronic	DNAJC24	11p13
11	rs75177602	39485551	C	T	898	0.013363	-0.108808	0.0158671	7.00742e-12	3659	5L	Somatomotor	Paracentral_Lobular_and_Mid_Cingulate	sensorimotor areas	intergenic	LINC01493(dist=808752),LRRC4C(dist=650200)	11p12
11	JHU_11.72401353	72401354	C	T	899	0.00556174	-0.181286	0.0249201	3.47233e-13	1632	3b	Somatomotor	Somatosensory_and_Motor	sensorimotor areas	intronic	ARAP1	11q13.4
11	rs74562730	86006287	G	A	898	0.0172606	-0.0809156	0.0118699	9.30295e-12	1667	4	Somatomotor	Somatosensory_and_Motor	sensorimotor areas	intergenic	EED(dist=16435),HIKESHI(dist=6995)	11q14.2
11	JHU_11.106483055	106483056	A	G	899	0.00556174	-0.0988695	0.0142813	4.42124e-12	1656	31a	Default	Posterior_Cingulate	posterior cortex	intergenic	GUCY1A2(dist=61689)	11q22.3
11	rs11213797	111117396	C	A	899	0.0155729	-0.132178	0.0193299	8.02927e-12	1622	4	Somatomotor	Somatosensory_and_Motor	sensorimotor areas	intronic	C11orf53	11q23.1
11	JHU_11.118302687	118302688	C	T	899	0.0116796	-0.110844	0.0158632	2.79874e-12	1632	3b	Somatomotor	Somatosensory_and_Motor	sensorimotor areas	intergenic	KMT2A(dist=4519)	11q23.3
11	11:119029143-CT	119029143	T	C	899	0.00778643	-0.120042	0.0173719	4.84267e-12	3692	1	Somatomotor	Somatosensory_and_Motor	sensorimotor areas	intronic	ABCG4	11q23.3
11	JHU_11.125276813	125276814	T	A	899	0.0122358	-0.10824	0.0155678	3.57998e-12	1632	3b	Somatomotor	Somatosensory_and_Motor	sensorimotor areas	intronic	PKNOX2	11q24.2
11	rs80083224	130504581	T	C	899	0.0116796	-0.111535	0.0163065	7.92478e-12	1633	23c	Cingulo-Opercular	Paracentral_Lobular_and_Mid_Cingulate	sensorimotor areas	intergenic	ADAMTS15(dist=158041),MIR8052(dist=32049)	11q24.3
12	rs74058851	4460302	C	A	899	0.0100111	-0.175996	0.025617	6.40865e-12	1589	10d	Default	Orbital_and_Polar_Frontal	anterior cortex	intronic	TIGAR	12p13.32
12	rs76816349	8708689	C	T	899	0.0116796	-0.0789037	0.0115511	8.44075e-12	1658	31a	Default	Posterior_Cingulate	posterior cortex	intergenic	CLEC4E(dist=15188),AICDA(dist=46077)	12p13.31
12	JHU_12.19355507	19355508	G	A	899	0.00889878	-0.113362	0.0153725	1.65155e-13	1631					intronic	PLEKHA5	12p12.3
12	JHU_12.19355507	19355508	G	A	899	0.00889878	-0.091693	0.0128792	1.08336e-12	1658	31a	Default	Posterior_Cingulate	posterior cortex	intronic	PLEKHA5	12p12.3
12	JHU_12.19355507	19355508	G	A	899	0.00889878	-0.0919668	0.0128652	8.77396e-13	1662	23c	Cingulo-Opercular	Paracentral_Lobular_and_Mid_Cingulate	sensorimotor areas	intronic	PLEKHA5	12p12.3
12	rs77691022	29312022	T	C	898	0.0144766	-0.0823796	0.0119253	4.9159e-12	3692	1	Somatomotor	Somatosensory_and_Motor	sensorimotor areas	intronic	FAR2	12p11.22
12	imm_12_56439695	58153428	A	C	899	0.012792	-0.122581	0.0158004	8.61999e-15	1632	3b	Somatomotor	Somatosensory_and_Motor	sensorimotor areas	UTR3	MARCHF9	12q14.1
12	JHU_12.65435464	65435465	T	C	894	0.0229306	-0.0838441	0.0122958	9.17113e-12	1633	23c	Cingulo-Opercular	Paracentral_Lobular_and_Mid_Cingulate	sensorimotor areas	intergenic	LINC02231(dist=49394),WIF1(dist=8941)	12q14.3
12	12:69734316-C-T	69734316	T	C	899	0.0150167	-0.0668475	0.00962041	3.69167e-12	1656	31a	Default	Posterior_Cingulate	posterior cortex	intergenic	CPSF6(dist=66178),LYZ(dist=7845)	12q15
12	JHU_12.70907279	70907280	T	C	899	0.012792	-0.108437	0.0141681	1.95462e-14	1632	3b	Somatomotor	Somatosensory_and_Motor	sensorimotor areas	intergenic	KCNMB4(dist=79208),PTPRB(dist=2370)	12q15
12	exm1023175	77439823	C	G	894	0.0134228	-0.095832	0.0134152	9.09623e-13	1644	1	Somatomotor	Somatosensory_and_Motor	sensorimotor areas	exonic	E2F7	12q21.2
12	exm1023175	77439823	C	G	894	0.0134228	-0.110642	0.0145808	3.24346e-14	3659	5L	Somatomotor	Paracentral_Lobular_and_Mid_Cingulate	sensorimotor areas	exonic	E2F7	12q21.2
12	JHU_12.84880528	84880529	G	A	896	0.0122768	-0.132627	0.0153566	5.79857e-18	1632	3b	Somatomotor	Somatosensory_and_Motor	sensorimotor areas	intergenic	TMTC2(dist=1351885),SLC6A15(dist=372741)	12q21.31
12	rs74108730	84915991	T	C	898	0.0150334	-0.109672	0.0142133	1.19859e-14	1632	3b	Somatomotor	Somatosensory_and_Motor	sensorimotor areas	intergenic	TMTC2(dist=1387347),SLC6A15(dist=337279)	12q21.31
12	JHU_12.94657544	94657545	T	C	899	0.0122358	-0.102321	0.0150048	9.15141e-12	1632	3b	Somatomotor	Somatosensory_and_Motor	sensorimotor areas	intronic	PLXNC1	12q22
12	imm_12_110933479	112449096	C	T	898	0.0139198	-0.107162	0.0151479	1.50125e-12	1633	23c	Cingulo-Opercular	Paracentral_Lobular_and_Mid_Cingulate	sensorimotor areas	intronic	TMEM116	12q24.13
12	rs80134673	118296943	G	A	899	0.012792	-0.136813	0.0174937	5.25366e-15	1657	23c	Cingulo-Opercular	Paracentral_Lobular_and_Mid_Cingulate	sensorimotor areas	intronic	KSR2	12q24.23
12	JHU_12.119192661	119192662	A	G	899	0.0172414	-0.124793	0.0171031	2.95354e-13	1533	a32pr	Cingulo-Opercular	Anterior_Cingulate_and_Medial_Prefrontal	anterior cortex	intergenic	SUDS3(dist=336824),LINC02423(dist=3897)	12q24.23
12	JHU_12.119251708	119251709	A	G	899	0.0111235	-0.107344	0.0155447	5.00193e-12	1632	3b	Somatomotor	Somatosensory_and_Motor	sensorimotor areas	intergenic	LINC02423(dist=52225),LINC02439(dist=4903)	12q24.23
12	JHU_12.124374577	124374578	G	A	899	0.0111235	-0.113743	0.0154939	2.11783e-13	1632	3b	Somatomotor	Somatosensory_and_Motor	sensorimotor areas	intronic	DNAH10	12q24.31
12	JHU_12.126572846	126572847	G	T	899	0.0144605	-0.107778	0.0139703	1.21161e-14	1632	3b	Somatomotor	Somatosensory_and_Motor	sensorimotor areas	intergenic	LINC00939(dist=104927),LINC02359(dist=7691)	12q24.32
12	rs1032168	129604082	G	A	899	0.0278087	-0.0974985	0.0143801	1.20092e-11	1533	a32pr	Cingulo-Opercular	Anterior_Cingulate_and_Medial_Prefrontal	anterior cortex	intronic	TMEM132D	12q24.33
12	JHU_12.131204046	131204047	A	G	899	0.0100111	-0.134935	0.0159626	2.83453e-17	1632	3b	Somatomotor	Somatosensory_and_Motor	sensorimotor areas	intergenic	RIMBP2(dist=3197),STX2(dist=70098)	12q24.33
13	rs114959288	23672873	G	C	899	0.0139043	-0.118339	0.0173746	9.6893e-12	3510	8BL	Default	Dorsolateral_Prefrontal	anterior cortex	intergenic	LINC00621(dist=182365),SGCG(dist=61774)	13q12.12
13	JHU_13.38217637	38217638	T	A	899	0.00945495	-0.0928697	0.0133322	3.26455e-12	3709	5L	Somatomotor	Paracentral_Lobular_and_Mid_Cingulate	sensorimotor areas	intronic	TRPC4	13q13.3
13	JHU_13.40069941	40069942	A	G	899	0.0083426	-0.16119	0.023767	1.18461e-11	1533	a32pr	Cingulo-Opercular	Anterior_Cingulate_and_Medial_Prefrontal	anterior cortex	intronic	LHFPL6	13q13.3
13	rs56795570	43782111	G	T	899	0.0116796	-0.127221	0.0182817	3.42885e-12	1657	23c	Cingulo-Opercular	Paracentral_Lobular_and_Mid_Cingulate	sensorimotor areas	intergenic	ENOX1(dist=5155)	13q14.11
13	JHU_13.43900444	43900445	C	T	899	0.00889878	-0.167511	0.0213562	4.37427e-15	1657	23c	Cingulo-Opercular	Paracentral_Lobular_and_Mid_Cingulate	sensorimotor areas	intronic	ENOX1	13q14.11
13	rs112895196	43900445	C	T	899	0.00889878	-0.167511	0.0213562	4.37427e-15	1657	23c	Cingulo-Opercular	Paracentral_Lobular_and_Mid_Cingulate	sensorimotor areas	intronic	ENOX1	13q14.11
13	rs116708480	49976531	G	T	899	0.0083426	-0.132287	0.0166579	1.99876e-15	3692	1	Somatomotor	Somatosensory_and_Motor	sensorimotor areas	intronic	CAB39L	13q14.2
13	rs7988111	53661280	A	G	899	0.0166852	-0.10005	0.0136352	2.17406e-13	1632	3b	Somatomotor	Somatosensory_and_Motor	sensorimotor areas	intergenic	OLFM4(dist=35092),LINC01065(dist=44601)	13q14.3
13	JHU_13.59362129	59362130	A	G	899	0.0177976	-0.122631	0.0173961	1.79766e-12	1533	a32pr	Cingulo-Opercular	Anterior_Cingulate_and_Medial_Prefrontal	anterior cortex	intergenic	LINC00374(dist=554879),DIAPH3(dist=877591)	13q21.1
13	JHU_13.59370843	59370844	T	C	895	0.0128492	-0.160698	0.0198197	5.1458e-16	1533	a32pr	Cingulo-Opercular	Anterior_Cingulate_and_Medial_Prefrontal	anterior cortex	intergenic	LINC00374(dist=563593),DIAPH3(dist=868877)	13q21.1
13	JHU_13.67334282	67334283	T	C	898	0.0122494	-0.11479	0.0150917	2.82313e-14	1644	1	Somatomotor	Somatosensory_and_Motor	sensorimotor areas	intronic	PCDH9	13q21.32
13	rs150647645	68022965	G	T	899	0.0144605	-0.113449	0.0144223	3.65506e-15	1632	3b	Somatomotor	Somatosensory_and_Motor	sensorimotor areas	intergenic	LINC00364(dist=68839),LINC00550(dist=1412451)	13q21.32
13	rs73510727	68090717	C	T	898	0.0155902	-0.102999	0.0124251	1.13648e-16	1632	3b	Somatomotor	Somatosensory_and_Motor	sensorimotor areas	intergenic	LINC00364(dist=136591),LINC00550(dist=1344699)	13q21.32
13	rs28665798	69992265	A	G	899	0.0177976	-0.112431	0.0152831	1.8874e-13	1657	23c	Cingulo-Opercular	Paracentral_Lobular_and_Mid_Cingulate	sensorimotor areas	intergenic	LINC00383(dist=96034),KLHL1(dist=282460)	13q21.33
13	rs116696493	71101541	T	G	899	0.0116796	-0.139222	0.0163495	1.66088e-17	1632	3b	Somatomotor	Somatosensory_and_Motor	sensorimotor areas	intergenic	ATXN8OS(dist=387656),LINC00348(dist=487732)	13q21.33
13	JHU_13.71137515	71137516	T	C	896	0.0145089	-0.124423	0.0148807	6.19922e-17	1632	3b	Somatomotor	Somatosensory_and_Motor	sensorimotor areas	intergenic	ATXN8OS(dist=423631),LINC00348(dist=451757)	13q21.33
13	rs10400648	71138345	A	G	898	0.0144766	-0.124463	0.0148798	6.03501e-17	1632	3b	Somatomotor	Somatosensory_and_Motor	sensorimotor areas	intergenic	ATXN8OS(dist=424460),LINC00348(dist=450928)	13q21.33
13	JHU_13.72656992	72656993	C	T	899	0.0150167	-0.105561	0.0141633	9.11789e-14	1633	23c	Cingulo-Opercular	Paracentral_Lobular_and_Mid_Cingulate	sensorimotor areas	intergenic	DACH1(dist=215651),MZT1(dist=625512)	13q21.33
13	JHU_13.72737618	72737619	G	T	898	0.0144766	-0.109002	0.0148729	2.32025e-13	1633	23c	Cingulo-Opercular	Paracentral_Lobular_and_Mid_Cingulate	sensorimotor areas	intergenic	DACH1(dist=296277),MZT1(dist=544886)	13q21.33
13	rs57665459	74720386	C	T	899	0.0111235	-0.110498	0.0162012	9.07947e-12	1632	3b	Somatomotor	Somatosensory_and_Motor	sensorimotor areas	intergenic	KLF12(dist=12320),LINC00402(dist=85195)	13q22.1
13	rs76149107	84642540	G	C	898	0.0150334	-0.130032	0.0184236	1.69018e-12	2950	3b	Somatomotor	Somatosensory_and_Motor	sensorimotor areas	intergenic	SLITRK1(dist=185931),LINC00333(dist=72197)	13q31.1
13	rs60619272	87412530	A	G	898	0.0116927	-0.122971	0.0164944	8.96288e-14	1632	3b	Somatomotor	Somatosensory_and_Motor	sensorimotor areas	intergenic	SLITRK6(dist=1038976),LINC00430(dist=151645)	13q31.1
13	rs111537215	90831567	A	G	899	0.00945495	-0.0991549	0.0141018	2.04509e-12	3000	4	Somatomotor	Somatosensory_and_Motor	sensorimotor areas	intergenic	LINC00559(dist=59596),MIR622(dist=51869)	13q31.3
13	JHU_13.99320480	99320481	A	G	899	0.00889878	-0.13466	0.0198395	1.14128e-11	1632	3b	Somatomotor	Somatosensory_and_Motor	sensorimotor areas	intergenic	STK24-AS1(dist=89386),SLC15A1(dist=15574)	13q32.3
13	JHU_13.99320480	99320481	A	G	899	0.00889878	-0.132053	0.016103	2.39327e-16	3692	1	Somatomotor	Somatosensory_and_Motor	sensorimotor areas	intergenic	STK24-AS1(dist=89386),SLC15A1(dist=15574)	13q32.3
13	JHU_13.101766763	101766764	G	A	899	0.0105673	-0.136791	0.0171715	1.6369e-15	1632	3b	Somatomotor	Somatosensory_and_Motor	sensorimotor areas	intronic	NALCN	13q33.1
13	rs17343998	107682375	A	G	899	0.0278087	-0.0657781	0.00964087	8.9254e-12	1644	1	Somatomotor	Somatosensory_and_Motor	sensorimotor areas	intergenic	LINC00443(dist=357847),FAM155A(dist=133484)	13q33.3
14	rs74033408	20383648	C	T	888	0.0213964	-0.0884951	0.0126928	3.12293e-12	1633	23c	Cingulo-Opercular	Paracentral_Lobular_and_Mid_Cingulate	sensorimotor areas	intergenic	OR4K2(dist=38277),OR4K5(dist=5118)	14q11.2
14	JHU_14.25373890	25373891	A	G	899	0.0105673	-0.0847734	0.0116156	2.91535e-13	3663	FEF	Cingulo-Opercular	Premotor	sensorimotor areas	intronic	STXBP6	14q12
14	JHU_14.41658292	41658293	T	A	853	0.00996483	-0.170317	0.0197218	5.82241e-18	1643	5m	Somatomotor	Paracentral_Lobular_and_Mid_Cingulate	sensorimotor areas	intergenic	LINC02315(dist=48042),LRFN5(dist=417766)	14q21.1
14	JHU_14.41702989	41702990	C	A	899	0.0122358	-0.148656	0.020314	2.51835e-13	1533	a32pr	Cingulo-Opercular	Anterior_Cingulate_and_Medial_Prefrontal	anterior cortex	intergenic	LINC02315(dist=92739),LRFN5(dist=373069)	14q21.1
14	JHU_14.44261254	44261255	C	A	899	0.0105673	-0.0932434	0.0129415	5.80404e-13	1604	8BM	Frontoparietal	Anterior_Cingulate_and_Medial_Prefrontal	anterior cortex	intergenic	LRFN5(dist=1887503),FSCB(dist=712099)	14q21.2
14	rs58840513	84935330	T	C	898	0.0122494	-0.113245	0.0151047	6.51529e-14	1644	1	Somatomotor	Somatosensory_and_Motor	sensorimotor areas	intergenic	LINC02301(dist=1762161),SNORD3P3(dist=802946)	14q31.3
14	rs371392	88738230	T	C	898	0.0100223	-0.109068	0.0150474	4.21946e-13	3711	4	Somatomotor	Somatosensory_and_Motor	sensorimotor areas	intronic	KCNK10	14q31.3
14	JHU_14.94324761	94324762	C	T	899	0.016129	-0.0962381	0.0141889	1.17994e-11	1610	SCEF	Cingulo-Opercular	Paracentral_Lobular_and_Mid_Cingulate	sensorimotor areas	intergenic	PRIMA1(dist=69931),FAM181A-AS1(dist=46318)	14q32.12
14	JHU_14.94396830	94396831	T	C	899	0.0105673	-0.107604	0.0157778	9.1068e-12	1667	4	Somatomotor	Somatosensory_and_Motor	sensorimotor areas	downstream	FAM181A(dist=877)	14q32.12
14	JHU_14.95940877	95940878	T	C	899	0.0116796	-0.0935933	0.0129529	4.98644e-13	3000	4	Somatomotor	Somatosensory_and_Motor	sensorimotor areas	intronic	SYNE3	14q32.13
15	JHU_15.57685868	57685869	A	G	899	0.0155729	-0.115963	0.016198	8.12206e-13	1657	23c	Cingulo-Opercular	Paracentral_Lobular_and_Mid_Cingulate	sensorimotor areas	intronic	CGNL1	15q21.3
15	exm1170359	65676618	A	G	898	0.0116927	-0.127347	0.0187998	1.25392e-11	1637	5mv	Cingulo-Opercular	Paracentral_Lobular_and_Mid_Cingulate	sensorimotor areas	exonic	IGDCC4	15q22.31
15	exm1170359	65676618	A	G	898	0.0116927	-0.0823898	0.0118849	4.14017e-12	1674	31a	Default	Posterior_Cingulate	posterior cortex	exonic	IGDCC4	15q22.31
15	exm1170359	65676618	A	G	898	0.0116927	-0.110453	0.0161267	7.43101e-12	3701	5m	Somatomotor	Paracentral_Lobular_and_Mid_Cingulate	sensorimotor areas	exonic	IGDCC4	15q22.31
15	rs7171853	80650158	C	G	899	0.0177976	-0.0981244	0.0132596	1.35919e-13	1632	3b	Somatomotor	Somatosensory_and_Motor	sensorimotor areas	intergenic	LINC00927(dist=16011),ARNT2(dist=46566)	15q25.1
15	rs16941392	88718356	C	T	899	0.012792	-0.119107	0.0156143	2.38228e-14	1633	23c	Cingulo-Opercular	Paracentral_Lobular_and_Mid_Cingulate	sensorimotor areas	intronic	NTRK3	15q25.3
15	JHU_15.88914496	88914497	C	T	899	0.0116796	-0.12754	0.0161751	3.14655e-15	1633	23c	Cingulo-Opercular	Paracentral_Lobular_and_Mid_Cingulate	sensorimotor areas	intergenic	NTRK3-AS1(dist=100200),MRPL46(dist=88212)	15q25.3
15	JHU_15.98623037	98623038	T	C	899	0.016129	-0.0817003	0.0113656	6.55553e-13	3692	1	Somatomotor	Somatosensory_and_Motor	sensorimotor areas	intergenic	LINC02251(dist=57470),LINC01582(dist=3170)	15q26.3
16	rs74005650	6722717	C	G	899	0.0166852	-0.0776699	0.011226	4.55746e-12	3692	1	Somatomotor	Somatosensory_and_Motor	sensorimotor areas	intronic	RBFOX1	16p13.3
16	rs60009976	11497026	T	C	897	0.0122631	-0.106892	0.01531	2.91314e-12	1610	SCEF	Cingulo-Opercular	Paracentral_Lobular_and_Mid_Cingulate	sensorimotor areas	intronic	LOC400499	16p13.13
16	imm_16_31292188	31384687	T	C	899	0.0200222	-0.0798627	0.0109911	3.69926e-13	3711	4	Somatomotor	Somatosensory_and_Motor	sensorimotor areas	exonic	ITGAX	16p11.2
16	JHU_16.31388639	31388640	A	G	899	0.0194661	-0.0827379	0.0111181	9.93516e-14	3711	4	Somatomotor	Somatosensory_and_Motor	sensorimotor areas	intronic	ITGAX	16p11.2
16	rs75167259	31413401	A	C	890	0.0185393	-0.0801087	0.0113886	2.00545e-12	3711	4	Somatomotor	Somatosensory_and_Motor	sensorimotor areas	intronic	ITGAD	16p11.2
16	rs61685917	51217097	A	G	899	0.0166852	-0.0880679	0.0129984	1.24169e-11	3711	4	Somatomotor	Somatosensory_and_Motor	sensorimotor areas	intergenic	SALL1(dist=31916),LINC01571(dist=579333)	16q12.1
16	rs58942603	62572793	A	G	899	0.0122358	-0.108449	0.0155662	3.23884e-12	1632	3b	Somatomotor	Somatosensory_and_Motor	sensorimotor areas	intergenic	CDH8(dist=502451)	16q21
16	JHU_16.65442672	65442673	A	T	888	0.0146396	-0.129164	0.0188957	8.16524e-12	1661	3a	Somatomotor	Somatosensory_and_Motor	sensorimotor areas	ncRNA_intronic	LINC00922	16q21
16	JHU_16.75940870	75940871	T	A	898	0.0116927	-0.120636	0.0162343	1.07819e-13	1633	23c	Cingulo-Opercular	Paracentral_Lobular_and_Mid_Cingulate	sensorimotor areas	intergenic	CPHXL(dist=180483),CNTNAP4(dist=370428)	16q23.1
16	JHU_16.75945669	75945670	C	A	897	0.0122631	-0.125594	0.0158662	2.45649e-15	1633	23c	Cingulo-Opercular	Paracentral_Lobular_and_Mid_Cingulate	sensorimotor areas	intergenic	CPHXL(dist=185282),CNTNAP4(dist=365629)	16q23.1
17	rs1183152	3636575	A	G	899	0.00945495	-0.155365	0.0208644	9.59225e-14	1657	23c	Cingulo-Opercular	Paracentral_Lobular_and_Mid_Cingulate	sensorimotor areas	intronic	ITGAE	17p13.2
17	JHU_17.5959733	5959734	G	A	890	0.0117978	-0.111989	0.0163047	6.48927e-12	1633	23c	Cingulo-Opercular	Paracentral_Lobular_and_Mid_Cingulate	sensorimotor areas	intergenic	WSCD1(dist=14200)	17p13.2
17	JHU_17.8693028	8693029	T	G	899	0.0133482	-0.099479	0.0145078	7.03518e-12	1632	3b	Somatomotor	Somatosensory_and_Motor	sensorimotor areas	intergenic	SPDYE4(dist=31165),MFSD6L(dist=7399)	17p13.1
17	JHU_17.10890784	10890785	A	C	896	0.0122768	-0.123654	0.016614	9.8606e-14	1657	23c	Cingulo-Opercular	Paracentral_Lobular_and_Mid_Cingulate	sensorimotor areas	intergenic	PIRT(dist=149381),SHISA6(dist=253745)	17p12
17	JHU_17.14744909	14744910	T	C	892	0.0134529	-0.106917	0.015	1.0202e-12	1632	3b	Somatomotor	Somatosensory_and_Motor	sensorimotor areas	intergenic	HS3ST3B1(dist=492189)	17p12
17	rs2871642	20690339	A	G	897	0.00947603	-0.0755262	0.0103542	3.00359e-13	1639	5m	Somatomotor	Paracentral_Lobular_and_Mid_Cingulate	sensorimotor areas	intergenic	CCDC144NL(dist=76369)	17p11.2
17	rs2871642	20690339	A	G	897	0.00947603	-0.0868687	0.0124378	2.86438e-12	3689	23c	Cingulo-Opercular	Paracentral_Lobular_and_Mid_Cingulate	sensorimotor areas	intergenic	CCDC144NL(dist=76369)	17p11.2
17	rs8078233	69316319	T	C	899	0.0139043	-0.0737083	0.0107371	6.65822e-12	1662	23c	Cingulo-Opercular	Paracentral_Lobular_and_Mid_Cingulate	sensorimotor areas	intergenic	CASC17(dist=117999),ROCR(dist=701673)	17q24.3
17	JHU_17.71858110	71858111	C	T	899	0.0116796	-0.122671	0.0164966	1.03663e-13	1632	3b	Somatomotor	Somatosensory_and_Motor	sensorimotor areas	intergenic	LINC00469(dist=33435),RPL38(dist=341706)	17q25.1
17	JHU_17.71978961	71978962	G	C	899	0.00945495	-0.137696	0.0197482	3.11188e-12	1633	23c	Cingulo-Opercular	Paracentral_Lobular_and_Mid_Cingulate	sensorimotor areas	intergenic	LINC00469(dist=154286),RPL38(dist=220855)	17q25.1
17	JHU_17.73049952	73049953	T	C	887	0.0174746	-0.0939716	0.0134562	2.87904e-12	1633	23c	Cingulo-Opercular	Paracentral_Lobular_and_Mid_Cingulate	sensorimotor areas	intronic	KCTD2	17q25.1
17	JHU_17.75015176	75015177	C	A	898	0.0128062	-0.138722	0.0200031	4.06156e-12	1533	a32pr	Cingulo-Opercular	Anterior_Cingulate_and_Medial_Prefrontal	anterior cortex	intergenic	SNHG20	17q25.2
17	JHU_17.75042993	75042994	T	C	899	0.0283649	-0.189257	0.0254295	9.88706e-14	1855	6r	Cingulo-Opercular	Premotor	sensorimotor areas	intergenic	SNHG20	17q25.2
17	JHU_17.76171420	76171421	C	A	899	0.0122358	-0.121561	0.0154578	3.71917e-15	1632	3b	Somatomotor	Somatosensory_and_Motor	sensorimotor areas	intronic	TK1	17q25.3
17	rs74000853	78619358	G	A	898	0.0122494	-0.142911	0.0203602	2.23262e-12	1533	a32pr	Cingulo-Opercular	Anterior_Cingulate_and_Medial_Prefrontal	anterior cortex	intronic	RPTOR	17q25.3
18	rs17495002	25724156	A	G	899	0.0150167	-0.098645	0.0143029	5.31596e-12	1632	3b	Somatomotor	Somatosensory_and_Motor	sensorimotor areas	intronic	CDH2	18q12.1
18	rs10502728	37546983	C	T	899	0.0116796	-0.113241	0.0158444	8.86257e-13	1632	3b	Somatomotor	Somatosensory_and_Motor	sensorimotor areas	intergenic	LINC01902(dist=77026),LINC01477(dist=99267)	18q12.3
18	rs9953113	44182886	T	C	899	0.016129	-0.0871001	0.0113208	1.42809e-14	3692	1	Somatomotor	Somatosensory_and_Motor	sensorimotor areas	intronic	LOXHD1	18q21.1
18	rs74678603	44200004	T	C	898	0.0178174	-0.0775743	0.0109066	1.1389e-12	3692	1	Somatomotor	Somatosensory_and_Motor	sensorimotor areas	intronic	LOXHD1	18q21.1
18	rs900249	46275554	T	C	899	0.0189099	-0.105538	0.0154396	8.16929e-12	3585	4	Somatomotor	Somatosensory_and_Motor	sensorimotor areas	intronic	CTIF	18q21.1
18	rs11872874	55622039	C	G	898	0.0128062	-0.099371	0.0142422	3.01074e-12	1632	3b	Somatomotor	Somatosensory_and_Motor	sensorimotor areas	intergenic	ATP8B1(dist=151492),NEDD4L(dist=89419)	18q21.31
18	rs2850487	71693214	A	G	899	0.0166852	-0.151321	0.0211655	8.71374e-13	3661	24dd	Somatomotor	Paracentral_Lobular_and_Mid_Cingulate	sensorimotor areas	intergenic	LINC02582(dist=676090),FBXO15(dist=47389)	18q22.3
19	JHU_19.5434044	5434045	C	G	899	0.0116796	-0.223738	0.0294709	3.15417e-14	3935	4	Somatomotor	Somatosensory_and_Motor	sensorimotor areas	intergenic	PTPRS(dist=93222),ZNRF4(dist=21383)	19p13.3
19	rs1865062	6262536	A	G	899	0.0333704	-0.0600307	0.00865012	3.92487e-12	1644	1	Somatomotor	Somatosensory_and_Motor	sensorimotor areas	intronic	MLLT1	19p13.3
19	exm1429202	11687132	T	C	899	0.0139043	-0.11032	0.0151224	2.9841e-13	1633	23c	Cingulo-Opercular	Paracentral_Lobular_and_Mid_Cingulate	sensorimotor areas	exonic	ACP5	19p13.2
19	19:11687817-CT	11687817	T	C	899	0.0139043	-0.11032	0.0151224	2.9841e-13	1633	23c	Cingulo-Opercular	Paracentral_Lobular_and_Mid_Cingulate	sensorimotor areas	intronic	ACP5	19p13.2
19	JHU_19.14908567	14908568	C	A	885	0.0129943	-0.0962427	0.0124736	1.20312e-14	3692	1	Somatomotor	Somatosensory_and_Motor	sensorimotor areas	downstream	OR7C1	19p13.12
19	rs113166155	16190809	A	G	899	0.0166852	-0.100079	0.0128299	6.16844e-15	1632	3b	Somatomotor	Somatosensory_and_Motor	sensorimotor areas	intronic	TPM4	19p13.12
19	JHU_19.20750569	20750570	A	G	899	0.0100111	-0.0721204	0.0101098	9.77207e-13	1639	5m	Somatomotor	Paracentral_Lobular_and_Mid_Cingulate	sensorimotor areas	intergenic	ZNF737(dist=1983),ZNF626(dist=52175)	19p12
19	rs56310559	22796303	T	C	895	0.0156425	-0.100889	0.0140571	7.12176e-13	1632	3b	Somatomotor	Somatosensory_and_Motor	sensorimotor areas	intergenic	LINC01785(dist=2056)	19p12
19	rs114224555	39801342	T	A	899	0.0105673	-0.124512	0.0164467	3.71416e-14	1632	3b	Somatomotor	Somatosensory_and_Motor	sensorimotor areas	intronic	LRFN1	19q13.2
19	rs10407196	41550128	G	C	899	0.0105673	-0.115744	0.0148526	6.55104e-15	3692	1	Somatomotor	Somatosensory_and_Motor	sensorimotor areas	intergenic	CYP2B6(dist=25825),CYP2A13(dist=44228)	19q13.2
19	rs12461852	53434280	A	G	895	0.0195531	-0.122259	0.017316	1.65944e-12	1622	4	Somatomotor	Somatosensory_and_Motor	sensorimotor areas	ncRNA_intronic	ZNF321P	19q13.41
19	JHU_19.54515172	54515173	G	C	898	0.0105791	-0.151564	0.0199755	3.26167e-14	3715	5L	Somatomotor	Paracentral_Lobular_and_Mid_Cingulate	sensorimotor areas	intronic	CACNG6	19q13.42
20	JHU_20.5671098	5671099	C	T	899	0.0100111	-0.120861	0.0143793	4.26955e-17	3692	1	Somatomotor	Somatosensory_and_Motor	sensorimotor areas	intergenic	GPCPD1(dist=79447),SHLD1(dist=59934)	20p12.3
20	JHU_20.5697184	5697185	T	G	899	0.0105673	-0.108717	0.0158494	6.91592e-12	1632	3b	Somatomotor	Somatosensory_and_Motor	sensorimotor areas	intergenic	GPCPD1(dist=105533),SHLD1(dist=33848)	20p12.3
20	rs6046437	19880225	C	A	898	0.0077951	-0.22723	0.0306611	1.25339e-13	3942	4	Somatomotor	Somatosensory_and_Motor	sensorimotor areas	intronic	RIN2	20p11.23
20	rs1331078	22860113	A	G	899	0.0111235	-0.11147	0.0155123	6.6745e-13	1632	3b	Somatomotor	Somatosensory_and_Motor	sensorimotor areas	intergenic	LINC01747(dist=194131),SSTR4(dist=155836)	20p11.21
20	rs79822480	38297269	A	G	899	0.0155729	-0.0921267	0.0128651	8.01024e-13	3721	5mv	Cingulo-Opercular	Paracentral_Lobular_and_Mid_Cingulate	sensorimotor areas	intergenic	LINC01734(dist=443878),LINC01370(dist=335834)	20q12
20	rs6012321	46672691	A	G	899	0.016129	-0.0951886	0.0134466	1.45189e-12	1632	3b	Somatomotor	Somatosensory_and_Motor	sensorimotor areas	intergenic	LINC01522(dist=53830),LINC00494(dist=315963)	20q13.13
20	rs7266406	47225587	A	G	899	0.0122358	-0.136947	0.0146938	1.16241e-20	1632	3b	Somatomotor	Somatosensory_and_Motor	sensorimotor areas	intergenic	LINC00494(dist=226206),PREX1(dist=15203)	20q13.13
20	JHU_20.56483597	56483598	C	T	897	0.0128205	-0.0923819	0.0130362	1.37481e-12	3692	1	Somatomotor	Somatosensory_and_Motor	sensorimotor areas	intergenic	NKILA(dist=195762),LINC01742(dist=95362)	20q13.31
20	rs8116094	59336896	A	G	899	0.0194661	-0.0801359	0.0107593	9.47076e-14	3692	1	Somatomotor	Somatosensory_and_Motor	sensorimotor areas	intergenic	MIR548AG2(dist=197213),LINC01718(dist=317224)	20q13.33
20	rs115893690	61722339	T	C	887	0.0107103	-0.146014	0.0162505	2.58304e-19	1632	3b	Somatomotor	Somatosensory_and_Motor	sensorimotor areas	intergenic	LINC01749(dist=5916),HAR1B(dist=4506)	20q13.33
21	JHU_21.16533642	16533643	T	A	892	0.00952915	-0.0957998	0.0141026	1.09794e-11	3000	4	Somatomotor	Somatosensory_and_Motor	sensorimotor areas	intergenic	NRIP1(dist=96322),USP25(dist=568610)	21q21.1
21	rs2824368	18943636	C	T	899	0.0166852	-0.0868582	0.0125836	5.10915e-12	1632	3b	Somatomotor	Somatosensory_and_Motor	sensorimotor areas	intronic	CXADR	21q21.1
21	exm1567457	34889723	A	G	899	0.00778643	-0.177091	0.0243207	3.30161e-13	1657	23c	Cingulo-Opercular	Paracentral_Lobular_and_Mid_Cingulate	sensorimotor areas	exonic	GART	21q22.11
22	rs8143138	27436253	A	G	899	0.0133482	-0.118846	0.0153259	8.86301e-15	1633	23c	Cingulo-Opercular	Paracentral_Lobular_and_Mid_Cingulate	sensorimotor areas	intergenic	LINC01422(dist=119680),LOC284898(dist=7853)	22q12.1
22	rs6007045	45851292	T	C	899	0.012792	-0.110005	0.0156885	2.35302e-12	1633	23c	Cingulo-Opercular	Paracentral_Lobular_and_Mid_Cingulate	sensorimotor areas	intergenic	RIBC2(dist=22903),FBLN1(dist=47471)	22q13.31
