# Supplementary material for: Heritability and genetic contribution analysis of structural-functional coupling in human brain
Source: Imaging Neurosci (Camb). 2024 Oct 30;2:imag-2-00346. doi: 10.1162/imag_a_00346 (PMC12290780; doi:10.1162/imag_a_00346)
Supplement: Supplementary Material [file imag_a_00346-supp.zip › Supplemental_Table_S3.xlsx]

## Sheet: TableS3_GWAS_Validation_ABCD
Supplemental Table S3 Validated cytoband regions in ABCD (n=1,546) with SC-FC coupling.
		HCP							ABCD							LD Score and Test
Cytogenic Bands	12 Functional Networks	P	SNP	POS	BETA	SE	MAF	Glasser360 Atlas Name	P	SNP	POS	BETA	SE	MAF	Glasser360 Atlas Name	LD R-squared	LD D'	Chisquared for LD	P for LD
10p11.21	Default	1.98991e-12	rs77908255	35924226	-0.193347	0.0274828	0.0162281	TGd	4.43599e-06	rs2504253	35147228	0.0118033	0.00257161	0.393437	8BL	2e-04	0.0791	1.1943	0.2745
10p11.21	Somatomotor	2.59296e-13	rs77908255	35924226	-0.165809	0.0226701	0.0162281	4	3.18807e-06	rs17596198	36041963	-0.0464973	0.0105227	0.0506494	4	0	0.0057	0.1163	0.7331
10p12.2	Somatomotor	3.92986e-13	rs76721593	23215838	-0.128624	0.0177218	0.0184049	5L	5.66574e-06	rs2559520	22889820	-0.024786	0.00546128	0.116332	24dd	1e-04	0.0176	0.4559	0.4995
10p14	Cingulo-Opercular	1.65463e-14	JHU_10.7216978	7216979	-0.133167	0.0186828	0.0184049	a32pr	7.31813e-07	rs7475670	10256536	0.0461584	0.00931979	0.150552	6ma	0.0015	0.0879	7.5914	0.0059
10p14	Cingulo-Opercular	1.65463e-14	JHU_10.7216978	7216979	-0.133167	0.0186828	0.0184049	a32pr	8.03814e-300	rs11255908	8802912	0.0775804	0.00409203	0.341471	p24	1e-04	0.0582	0.4264	0.5138
10q21.1	Cingulo-Opercular	1.00754e-12	rs75512415	54571138	-0.127717	0.0179139	0.0135846	23c	1.61316e-06	rs74132516	53256336	-0.0802734	0.0167352	0.0129702	6r	2e-04	0.0139	0.8691	0.3512
10q21.1	Cingulo-Opercular	1.00754e-12	rs75512415	54571138	-0.127717	0.0179139	0.0135846	23c	7.91511988538784e-317	rs1904691	52905312	-0.0474308	0.00403109	0.411479	p24	9e-04	0.1554	4.4022	0.0359
10q21.1	Somatomotor	1.39246e-13	JHU_10.54788728	54788729	-0.0914105	0.0123577	0.0180952	1	7.59286e-07	rs1219535	56731004	0.0169994	0.0034373	0.363076	4	0.0016	0.3341	8.0926	0.0044
10q26.3	Cingulo-Opercular	3.57637e-16	JHU_10.131245637	131245638	-0.16104	0.0197544	0.0153374	23c	9.16623e-07	rs117422762	133231143	-0.078585	0.0172442	0.0373619	FEF	4e-04	1	2.1635	0.1413
10q26.3	Cingulo-Opercular	3.57637e-16	JHU_10.131245637	131245638	-0.16104	0.0197544	0.0153374	23c	1.56692e-281	rs12783958	130604972	-0.0675156	0.00519983	0.178221	p24	0.0017	0.7577	8.3679	0.0038
11p12	Somatomotor	7.00742e-12	rs75177602	39485551	-0.108808	0.0158671	0.0127193	5L	2.29952e-06	rs7928822	39290309	0.0204669	0.00447474	0.178433	3a	9e-04	1	4.6929	0.0303
11p12	Somatomotor	7.00742e-12	rs75177602	39485551	-0.108808	0.0158671	0.0127193	5L	7.3856e-06	rs10837076	38974681	0.0159633	0.00360122	0.266364	3b	1e-04	0.2266	0.3109	0.5771
11p13	Somatomotor	1.12394e-15	JHU_11.31398960	31398961	-0.148885	0.0185816	0.0109553	1	9.15694e-06	rs2756289	33537498	-0.0164684	0.00371229	0.412184	24dd	0.0018	0.2565	8.9472	0.0028
11p13	Somatomotor	1.12394e-15	JHU_11.31398960	31398961	-0.148885	0.0185816	0.0109553	1	6.17245e-06	rs3843609	35331173	0.0189098	0.00418322	0.260518	6d	0.0021	0.1701	10.7267	0.0011
11p15.1	Cingulo-Opercular	6.43084e-14	rs7946618	18167068	-0.100232	0.013366	0.0236635	23c	1.23691e-06	rs10766710	20668103	-0.0191036	0.00419392	0.489955	6ma	0.0157	0.6043	78.489	1e-04
11p15.1	Cingulo-Opercular	6.43084e-14	rs7946618	18167068	-0.100232	0.013366	0.0236635	23c	0	rs12223732	16780116	0.0312966	0.00510727	0.198897	p24	0.0028	0.5528	14.1716	2e-04
11p15.2	Cingulo-Opercular	3.15585e-12	rs7931644	15674881	-0.0812689	0.0116588	0.0302632	23c	1.49426e-141	rs6254	13514263	-0.0650608	0.00433193	0.287013	p24	0.0012	0.4316	5.7597	0.0164
11p15.4	Somatomotor	9.60293e-13	rs3850932	8800879	-0.174918	0.0245118	0.0153374	3a	5.35038e-06	rs35879607	3142249	-0.0138611	0.00304602	0.268807	1	0	5e-04	1e-04	0.9912
11p15.4	Somatomotor	3.6505e-19	exm880884	4592718	-0.145404	0.0162545	0.0135846	3b	5.35038e-06	rs35879607	3142249	-0.0138611	0.00304602	0.268807	1	7e-04	0.3618	3.2824	0.07
11p15.5	Somatomotor	7.64194e-14	JHU_11.1070812	1070813	-0.10839	0.0144978	0.0175593	3b	7.12782e-06	rs60056002	2713548	-0.0413901	0.00921863	0.0855476	3a	0	0.0094	0.2126	0.6447
11p15.5	Somatomotor	7.64194e-14	JHU_11.1070812	1070813	-0.10839	0.0144978	0.0175593	3b	6.78392e-06	rs7939976	2712286	-0.0186188	0.00413717	0.191186	4	0.0014	0.1	6.9923	0.0082
11q13.4	Somatomotor	3.47233e-13	JHU_11.72401353	72401354	-0.181286	0.0249201	0.0118317	3b	6.3165e-06	rs4944078	75022695	-0.0277848	0.0061532	0.0546926	1	6e-04	1	3.0544	0.0805
11q13.4	Somatomotor	3.47233e-13	JHU_11.72401353	72401354	-0.181286	0.0249201	0.0118317	3b	6.69635e-06	rs17310395	73539771	0.0350311	0.0077793	0.0512322	3b	6e-04	1	2.8747	0.09
11q22.3	Default	4.42124e-12	JHU_11.106483055	106483056	-0.0988695	0.0142813	0.0105171	31a	3.22077e-06	rs11212498	107923066	-0.0393974	0.00846125	0.0821475	TGd	8e-04	1	3.9738	0.0462
11q23.3	Somatomotor	4.84267e-12	11:119029143-CT	119029143	-0.120042	0.0173719	0.0109553	1	4.41166e-06	rs1715443	118017365	-0.0164958	0.00372183	0.42955	24dd	0.0011	0.339	5.7026	0.0169
11q23.3	Somatomotor	4.84267e-12	11:119029143-CT	119029143	-0.120042	0.0173719	0.0109553	1	1.87341e-06	rs75042247	120701479	-0.058345	0.0122403	0.0161503	3b	1e-04	1	0.7178	0.3969
11q23.3	Somatomotor	2.79874e-12	JHU_11.118302687	118302688	-0.110844	0.0158632	0.0148992	3b	4.41166e-06	rs1715443	118017365	-0.0164958	0.00372183	0.42955	24dd	0.0015	0.3737	7.323	0.0068
11q23.3	Somatomotor	2.79874e-12	JHU_11.118302687	118302688	-0.110844	0.0158632	0.0148992	3b	1.87341e-06	rs75042247	120701479	-0.058345	0.0122403	0.0161503	3b	4e-04	0.0224	2.1998	0.138
11q24.2	Somatomotor	3.57998e-12	JHU_11.125276813	125276814	-0.10824	0.0155678	0.0131464	3b	6.17314e-06	rs10502275	124011822	-0.0283328	0.00626781	0.0941748	3a	NA	NA	NA	NA
11q24.3	Cingulo-Opercular	7.92478e-12	rs80083224	130504581	-0.111535	0.0163065	0.0127082	23c	2.90396e-226	rs7126936	128203496	0.0797765	0.00479455	0.23112	p24	0.0011	0.3849	5.4765	0.0193
12p11.22	Somatomotor	4.9159e-12	rs77691022	29312022	-0.0823796	0.0119253	0.0144737	1	6.80152e-06	rs28454447	27807379	-0.0633621	0.0140811	0.0206152	5L	0.0088	0.1071	44.2281	1e-04
12p11.22	Somatomotor	4.9159e-12	rs77691022	29312022	-0.0823796	0.0119253	0.0144737	1	7.44006e-06	rs16934752	29837605	-0.0317504	0.00708605	0.0677691	5m	0.0027	0.0923	13.4786	2e-04
12p12.3	Cingulo-Opercular	8.77396e-13	JHU_12.19355507	19355508	-0.0919668	0.0128652	0.0109553	23c	1.56096e-08	rs77925345	19930494	-0.0405404	0.00716929	0.0720779	23c	NA	NA	NA	NA
12p12.3	Cingulo-Opercular	8.77396e-13	JHU_12.19355507	19355508	-0.0919668	0.0128652	0.0109553	23c	3.16361e-192	rs1799472	16276999	-0.0695326	0.0040037	0.496365	p24	NA	NA	NA	NA
12p13.31	Default	8.44075e-12	rs76816349	8708689	-0.0789037	0.0115511	0.0131464	31a	7.55339e-06	rs2114851	9306995	-0.0133091	0.00297246	0.399935	8BL	3e-04	0.0634	1.41	0.2351
12p13.31	Default	8.44075e-12	rs76816349	8708689	-0.0789037	0.0115511	0.0131464	31a	8.52448e-06	rs7978728	7828231	0.0328173	0.00737206	0.131562	TGd	0	0.0077	0.0613	0.8045
12p13.32	Default	6.40865e-12	rs74058851	4460302	-0.175996	0.025617	0.0122699	10d	7.15125e-06	rs17775040	4906425	0.0148268	0.00330281	0.278678	31a	0.0018	0.1337	8.9999	0.0027
12q14.1	Somatomotor	8.61999e-15	imm_12_56439695	58153428	-0.122581	0.0158004	0.0131464	3b	6.49044e-06	rs1497237	59157252	0.0190261	0.00421889	0.290071	4	0.0033	0.6091	16.5862	1e-04
12q14.3	Cingulo-Opercular	9.17113e-12	JHU_12.65435464	65435465	-0.0838441	0.0122958	0.0229277	23c	2.2686e-295	rs2583929	66241372	0.0767293	0.00773462	0.0734243	p24	0.0013	0.5245	6.6689	0.0098
12q15	Default	3.69167e-12	12:69734316-C-T	69734316	-0.0668475	0.00962041	0.0179825	31a	6.62341e-06	rs80181885	69027873	-0.0422132	0.00936936	0.0731865	10r	4e-04	0.0242	1.7902	0.1809
12q15	Somatomotor	1.95462e-14	JHU_12.70907279	70907280	-0.108437	0.0141681	0.0166521	3b	2.66246e-07	rs118143420	68530076	0.029479	0.00572864	0.0760518	1	2e-04	0.3256	1.2163	0.2701
12q21.2	Somatomotor	9.09623e-13	exm1023175	77439823	-0.095832	0.0134152	0.0136564	1	3.6732e-06	rs79598409	79716655	0.0238495	0.00515212	0.0492228	3b	1e-04	0.0123	0.2907	0.5898
12q21.2	Somatomotor	3.24346e-14	exm1023175	77439823	-0.110642	0.0145808	0.0136564	5L	3.6732e-06	rs79598409	79716655	0.0238495	0.00515212	0.0492228	3b	1e-04	0.0123	0.2907	0.5898
12q22	Somatomotor	9.15141e-12	JHU_12.94657544	94657545	-0.102321	0.0150048	0.0122699	3b	1.3265e-06	rs11107544	94851502	-0.0279207	0.00577382	0.168722	1	0.0035	1	17.2894	1e-04
12q22	Somatomotor	9.15141e-12	JHU_12.94657544	94657545	-0.102321	0.0150048	0.0122699	3b	8.57058e-06	rs4761664	95178080	0.0160721	0.00361138	0.39501	3a	0	0.0415	0.1065	0.7442
12q22	Somatomotor	9.15141e-12	JHU_12.94657544	94657545	-0.102321	0.0150048	0.0122699	3b	5.07812e-06	rs301007	95866850	-0.0229238	0.00502545	0.261673	5L	0.0037	0.6076	18.7564	1e-04
12q24.13	Cingulo-Opercular	1.50125e-12	imm_12_110933479	112449096	-0.107162	0.0151479	0.0188596	23c	5.40867e-124	rs4766695	114198331	-0.0604955	0.00546492	0.14559	p24	0.0068	0.966	34.0138	1e-04
12q24.23	Cingulo-Opercular	5.25366e-15	rs80134673	118296943	-0.136813	0.0174937	0.0153374	23c	3.25904e-06	rs78145392	118958317	-0.111513	0.0239619	0.0107492	SCEF	0.003	0.0662	15.2649	1e-04
12q24.23	Cingulo-Opercular	5.25366e-15	rs80134673	118296943	-0.136813	0.0174937	0.0153374	23c	2.72007e-246	rs61938022	119560233	0.0876982	0.00662761	0.098262	p24	0.0021	0.6798	10.4253	0.0012
12q24.23	Cingulo-Opercular	2.95354e-13	JHU_12.119192661	119192662	-0.124793	0.0171031	0.0184049	a32pr	3.25904e-06	rs78145392	118958317	-0.111513	0.0239619	0.0107492	SCEF	0	0.2292	0.2176	0.6408
12q24.23	Cingulo-Opercular	2.95354e-13	JHU_12.119192661	119192662	-0.124793	0.0171031	0.0184049	a32pr	2.72007e-246	rs61938022	119560233	0.0876982	0.00662761	0.098262	p24	0.0038	0.6906	18.9054	1e-04
12q24.31	Somatomotor	2.11783e-13	JHU_12.124374577	124374578	-0.113743	0.0154939	0.0127082	3b	8.26329e-07	rs3999561	120709064	0.025338	0.00554006	0.180376	24dd	0.002	1	10.1787	0.0014
12q24.31	Somatomotor	2.11783e-13	JHU_12.124374577	124374578	-0.113743	0.0154939	0.0127082	3b	2.92848e-06	rs921924	125221983	-0.0165124	0.00353147	0.416505	3a	0.0022	0.3848	10.8019	0.001
12q24.31	Somatomotor	2.11783e-13	JHU_12.124374577	124374578	-0.113743	0.0154939	0.0127082	3b	1.91974e-06	rs7957197	121460686	0.0144591	0.00309409	0.159708	3b	5e-04	0.0565	2.496	0.1141
12q24.31	Somatomotor	2.11783e-13	JHU_12.124374577	124374578	-0.113743	0.0154939	0.0127082	3b	9.62369e-06	rs35404636	125889956	-0.0214573	0.00484859	0.145036	4	0	0.1218	0.2418	0.6229
12q24.31	Somatomotor	2.11783e-13	JHU_12.124374577	124374578	-0.113743	0.0154939	0.0127082	3b	2.65351e-06	rs116957998	121048440	-0.0710096	0.0151214	0.0210902	6d	6e-04	1	3.019	0.0823
12q24.33	Cingulo-Opercular	1.20092e-11	rs1032168	129604082	-0.0974985	0.0143801	0.0311131	a32pr	7.1157e-06	rs10848251	131420811	-0.0295115	0.00657244	0.179612	6ma	9e-04	0.3274	4.3929	0.0361
12q24.33	Cingulo-Opercular	1.20092e-11	rs1032168	129604082	-0.0974985	0.0143801	0.0311131	a32pr	9.32042e-270	rs1465726	129406391	0.0279909	0.00428469	0.301881	p24	0.003	0.4642	15.0734	1e-04
12q24.33	Somatomotor	2.83453e-17	JHU_12.131204046	131204047	-0.134935	0.0159626	0.014461	3b	4.7659e-06	rs7136989	133345251	0.0294048	0.00642751	0.073558	3a	0	0.0593	0.016	0.8992
12q24.33	Somatomotor	2.83453e-17	JHU_12.131204046	131204047	-0.134935	0.0159626	0.014461	3b	3.14164e-06	rs78901493	133462182	-0.0135931	0.00292499	0.237646	3b	0.0026	1	13.2395	3e-04
12q24.33	Somatomotor	2.83453e-17	JHU_12.131204046	131204047	-0.134935	0.0159626	0.014461	3b	3.34926e-07	rs78196135	132656223	-0.0344827	0.00675779	0.0807292	5L	0	0.0064	0.0696	0.7919
13q12.12	Default	9.6893e-12	rs114959288	23672873	-0.118339	0.0173746	0.0175285	8BL	1.67691e-06	rs4770568	24647573	-0.0214691	0.0044831	0.156291	10r	0.0026	0.5492	13.1073	3e-04
13q13.3	Cingulo-Opercular	1.18461e-11	JHU_13.40069941	40069942	-0.16119	0.023767	0.0135846	a32pr	5.15979e-07	rs4941821	36432371	-0.0194292	0.00387015	0.336595	23c	0.0033	0.1931	16.554	1e-04
13q13.3	Cingulo-Opercular	1.18461e-11	JHU_13.40069941	40069942	-0.16119	0.023767	0.0135846	a32pr	0	rs77213126	36262527	-0.0930461	0.0087369	0.0540453	p24	7e-04	0.0355	3.6508	0.056
13q13.3	Somatomotor	3.26455e-12	JHU_13.38217637	38217638	-0.0928697	0.0133322	0.0118317	5L	8.3131e-06	rs693729	38827978	-0.0264394	0.00593215	0.13221	24dd	7e-04	0.442	3.703	0.0543
13q13.3	Somatomotor	3.26455e-12	JHU_13.38217637	38217638	-0.0928697	0.0133322	0.0118317	5L	9.3769e-08	rs17182668	36453785	-0.066442	0.012446	0.0434496	3b	6e-04	1	2.7905	0.0948
13q14.11	Cingulo-Opercular	4.37427e-15	rs56795570	43782111	-0.127221	0.0182817	0.0166521	23c	9.62541e-255	rs41287003	41910631	-0.151392	0.00887244	0.0538262	p24	4e-04	0.4386	1.8673	0.1718
13q21.1	Cingulo-Opercular	5.1458e-16	JHU_13.59362129	59362130	-0.122631	0.0173961	0.0179667	a32pr	2.65511e-06	rs4312200	57839657	-0.0248577	0.00529355	0.163379	a32pr	0.0027	0.7488	13.3727	3e-04
13q21.1	Cingulo-Opercular	5.1458e-16	JHU_13.59362129	59362130	-0.122631	0.0173961	0.0179667	a32pr	1.04396070966255e-320	rs76356783	55375137	0.033153	0.00624207	0.109203	p24	0.0023	0.7636	11.5371	7e-04
13q21.33	Cingulo-Opercular	9.11789e-14	rs28665798	69992265	-0.112431	0.0152831	0.0210342	23c	0	rs1441543	70601864	-0.0497017	0.00576825	0.132448	p24	0.0116	0.2293	57.912	1e-04
13q21.33	Somatomotor	1.66088e-17	rs116696493	71101541	-0.139222	0.0163495	0.0127082	3b	8.46223e-06	rs9541925	69968062	-0.046078	0.0103473	0.0674012	3a	1e-04	0.2639	0.5111	0.4747
13q21.33	Somatomotor	1.66088e-17	rs116696493	71101541	-0.139222	0.0163495	0.0127082	3b	2.1126e-06	rs12430783	71274929	-0.0236887	0.00525312	0.153372	4	0.001	0.6048	5.2198	0.0223
13q31.1	Somatomotor	8.96288e-14	rs76149107	84642540	-0.130032	0.0184236	0.0144737	3b	6.76019e-06	rs7994348	84282216	-0.0192275	0.00427173	0.169596	3b	3e-04	0.6527	1.4089	0.2352
13q31.1	Somatomotor	8.96288e-14	rs76149107	84642540	-0.130032	0.0184236	0.0144737	3b	2.64701e-06	rs9547205	85983899	0.0325677	0.00693452	0.154669	5L	0.0028	0.2392	14.108	2e-04
13q31.1	Somatomotor	8.96288e-14	rs76149107	84642540	-0.130032	0.0184236	0.0144737	3b	1.95762e-06	rs76096133	79202487	-0.0368618	0.00774774	0.0428016	5m	1e-04	1	0.4181	0.5179
13q31.3	Somatomotor	2.04509e-12	rs111537215	90831567	-0.0991549	0.0141018	0.0118317	4	8.20782e-06	rs9301928	94708383	0.0230608	0.00517093	0.139429	3a	0.0019	0.6954	9.6125	0.0019
13q31.3	Somatomotor	2.04509e-12	rs111537215	90831567	-0.0991549	0.0141018	0.0118317	4	2.9741e-07	rs72635436	92710170	-0.0553533	0.0108005	0.0521173	5m	5e-04	1	2.4982	0.114
14q11.2	Cingulo-Opercular	3.12293e-12	rs74033408	20383648	-0.0884951	0.0126928	0.0203901	23c	4.24859e-06	rs111471508	24024618	-0.0443473	0.00964316	0.0258732	23c	2e-04	1	1.2387	0.2657
14q11.2	Cingulo-Opercular	3.12293e-12	rs74033408	20383648	-0.0884951	0.0126928	0.0203901	23c	7.23392e-06	rs1713460	20933615	0.019608	0.00437027	0.311608	6r	0	0.0163	0.0996	0.7524
14q11.2	Cingulo-Opercular	3.12293e-12	rs74033408	20383648	-0.0884951	0.0126928	0.0203901	23c	3.3709899907293e-316	rs2945461	20863070	-0.0579107	0.00562954	0.134241	p24	0	0.0596	0.154	0.6948
14q12	Cingulo-Opercular	2.91535e-13	JHU_14.25373890	25373891	-0.0847734	0.0116156	0.0153374	FEF	3.11143e-06	rs79011991	24819436	-0.0551993	0.0118369	0.0721683	FEF	7e-04	1	3.6416	0.0564
14q12	Cingulo-Opercular	2.91535e-13	JHU_14.25373890	25373891	-0.0847734	0.0116156	0.0153374	FEF	9.56329e-06	rs10140499	30628221	0.0203959	0.00460735	0.447112	SCEF	0.0012	0.1799	5.9379	0.0148
14q12	Cingulo-Opercular	2.91535e-13	JHU_14.25373890	25373891	-0.0847734	0.0116156	0.0153374	FEF	1.71104e-194	rs10139426	26179158	-0.0447802	0.00502051	0.197735	p24	0	0.0138	0.0039	0.9503
14q21.1	Cingulo-Opercular	2.51835e-13	JHU_14.41702989	41702990	-0.148656	0.020314	0.0148992	a32pr	2.88569e-245	rs33974002	38680648	-0.125081	0.0164674	0.0142857	p24	NA	NA	NA	NA
14q21.1	Somatomotor	5.82241e-18	JHU_14.41658292	41658293	-0.170317	0.0197218	0.0125232	5m	9.02096e-06	rs2415541	39831829	-0.0404975	0.00912228	0.0446891	3a	7e-04	0.5869	3.6558	0.0559
14q21.1	Somatomotor	5.82241e-18	JHU_14.41658292	41658293	-0.170317	0.0197218	0.0125232	5m	1.71125e-06	rs60120659	38832906	-0.0252212	0.00527107	0.121173	4	0.003	0.0856	14.8844	1e-04
14q31.3	Somatomotor	6.51529e-14	rs58840513	84935330	-0.113245	0.0151047	0.0122807	1	2.9335e-06	rs117356167	86982771	-0.0416882	0.00891646	0.0634766	4	1e-04	0.3147	0.3046	0.581
14q31.3	Somatomotor	4.21946e-13	rs371392	88738230	-0.109068	0.0150474	0.0122807	4	2.9335e-06	rs117356167	86982771	-0.0416882	0.00891646	0.0634766	4	0.0013	1	6.3728	0.0116
14q32.12	Cingulo-Opercular	1.17994e-11	JHU_14.94324761	94324762	-0.0962381	0.0141889	0.0188431	SCEF	7.29259e-07	rs78794394	92000246	0.0430309	0.00868714	0.0343042	23c	4e-04	1	2.0993	0.1474
14q32.12	Cingulo-Opercular	1.17994e-11	JHU_14.94324761	94324762	-0.0962381	0.0141889	0.0188431	SCEF	1.61165e-196	rs1533080	92184500	0.0529577	0.00416931	0.359609	p24	0	0.0299	0.1864	0.666
14q32.12	Somatomotor	9.1068e-12	JHU_14.94396830	94396831	-0.107604	0.0157778	0.0122699	4	8.95754e-06	rs10148348	93332531	-0.0188017	0.00423375	0.476378	3a	3e-04	0.1224	1.369	0.242
14q32.12	Somatomotor	9.1068e-12	JHU_14.94396830	94396831	-0.107604	0.0157778	0.0122699	4	8.60945e-06	rs74434001	94379618	-0.0240854	0.00541312	0.0981218	3b	4e-04	0.0526	2.2169	0.1365
14q32.13	Somatomotor	4.98644e-13	JHU_14.95940877	95940878	-0.0935933	0.0129529	0.0135846	4	5.28224e-06	rs12587716	95960714	-0.0221906	0.00487357	0.211514	1	0.0011	0.2002	5.4128	0.02
15q21.3	Cingulo-Opercular	8.12206e-13	JHU_15.57685868	57685869	-0.115963	0.016198	0.0162138	23c	4.12561e-06	rs12593414	58237098	-0.0276845	0.0060119	0.0857424	5mv	7e-04	0.4514	3.454	0.0631
15q21.3	Cingulo-Opercular	8.12206e-13	JHU_15.57685868	57685869	-0.115963	0.016198	0.0162138	23c	4.37448e-06	rs117302315	53768726	0.0496123	0.0108023	0.0653021	FEF	7e-04	1	3.4153	0.0646
15q21.3	Cingulo-Opercular	8.12206e-13	JHU_15.57685868	57685869	-0.115963	0.016198	0.0162138	23c	1.58982e-265	rs56295439	53274617	-0.0463136	0.00881543	0.0538262	p24	0.003	0.081	15.0932	1e-04
15q22.31	Cingulo-Opercular	1.25392e-11	exm1170359	65676618	-0.127347	0.0187998	0.0131579	5mv	4.70069e-250	rs2020176	65594283	0.0467839	0.00438945	0.305707	p24	0.0167	0.9804	83.4552	1e-04
15q22.31	Default	4.14017e-12	exm1170359	65676618	-0.0823898	0.0118849	0.0131579	31a	5.57713e-06	rs116500379	64238489	-0.0558263	0.0122916	0.0514896	10d	0.0014	0.0591	6.9854	0.0082
15q22.31	Somatomotor	7.43101e-12	exm1170359	65676618	-0.110453	0.0161267	0.0131579	5m	7.02477e-06	rs12594592	66776440	0.0313476	0.00697709	0.14026	3a	2e-04	0.2388	0.8568	0.3546
15q25.1	Somatomotor	1.35919e-13	rs7171853	80650158	-0.0981244	0.0132596	0.0241017	3b	4.7319e-07	rs12910083	78384669	-0.0481106	0.00955168	0.0411726	1	7e-04	1	3.3378	0.0677
15q25.1	Somatomotor	1.35919e-13	rs7171853	80650158	-0.0981244	0.0132596	0.0241017	3b	4.56435e-06	rs72738718	78735438	-0.0179749	0.0039611	0.293507	24dd	1e-04	0.0929	0.5721	0.4494
15q25.1	Somatomotor	1.35919e-13	rs7171853	80650158	-0.0981244	0.0132596	0.0241017	3b	8.61659e-06	rs57967327	81279706	0.0126038	0.00283279	0.165262	3b	0.0049	0.158	24.7637	1e-04
15q25.1	Somatomotor	1.35919e-13	rs7171853	80650158	-0.0981244	0.0132596	0.0241017	3b	5.3747e-08	rs113672073	78838427	-0.0892585	0.0164125	0.0133377	5m	8e-04	0.8242	4.1457	0.0417
15q25.3	Cingulo-Opercular	3.14655e-15	rs16941392	88718356	-0.119107	0.0156143	0.014461	23c	7.84759e-07	rs8037352	86354439	-0.0224903	0.00455349	0.337224	6r	0.0071	0.3525	35.332	1e-04
15q25.3	Cingulo-Opercular	3.14655e-15	rs16941392	88718356	-0.119107	0.0156143	0.014461	23c	2.33038e-157	rs62022524	85514579	-0.08002	0.00707834	0.087055	p24	0.0011	0.8566	5.5264	0.0187
15q26.3	Somatomotor	6.55553e-13	JHU_15.98623037	98623038	-0.0817003	0.0113656	0.0214724	1	8.15987e-06	rs12102063	100669321	0.0198564	0.00445116	0.165155	1	0	0.0353	0.0391	0.8432
15q26.3	Somatomotor	6.55553e-13	JHU_15.98623037	98623038	-0.0817003	0.0113656	0.0214724	1	3.40591e-06	rs4965999	99131733	-0.0174836	0.00376422	0.419684	24dd	1e-04	0.0736	0.5984	0.4392
15q26.3	Somatomotor	6.55553e-13	JHU_15.98623037	98623038	-0.0817003	0.0113656	0.0214724	1	2.17269e-06	rs62022383	98861741	-0.0350709	0.00740414	0.0595855	3a	0	0.0043	0.0294	0.8639
16p13.13	Cingulo-Opercular	2.91314e-12	rs60009976	11497026	-0.106892	0.01531	0.0144991	SCEF	3.76366e-226	rs2719656	10755189	-0.0381213	0.00461253	0.234608	p24	7e-04	0.0678	3.5097	0.061
16p13.3	Somatomotor	4.55746e-12	rs74005650	6722717	-0.0776699	0.011226	0.0170903	1	1.48793e-06	rs955905	6065358	0.0207554	0.00431249	0.14513	1	0.0062	0.8761	31.2409	1e-04
16p13.3	Somatomotor	4.55746e-12	rs74005650	6722717	-0.0776699	0.011226	0.0170903	1	2.12442e-06	rs11077016	6270845	-0.0258048	0.00544266	0.206706	4	9e-04	0.0756	4.7315	0.0296
16p13.3	Somatomotor	4.55746e-12	rs74005650	6722717	-0.0776699	0.011226	0.0170903	1	6.42056e-07	rs17137294	4867908	-0.027867	0.00596507	0.0930007	6d	0.0033	0.7795	16.3347	1e-04
16q21	Somatomotor	8.16524e-12	JHU_16.65442672	65442673	-0.129164	0.0188957	0.0155417	3a	2.7392e-06	rs3011235	62580177	-0.0148608	0.00336244	0.373057	1	NA	NA	NA	NA
16q21	Somatomotor	8.16524e-12	JHU_16.65442672	65442673	-0.129164	0.0188957	0.0155417	3a	5.05752e-06	rs11647822	62388684	0.0178637	0.00391543	0.399805	3b	NA	NA	NA	NA
16q21	Somatomotor	8.16524e-12	JHU_16.65442672	65442673	-0.129164	0.0188957	0.0155417	3a	1.53529e-06	rs2914476	62899930	-0.0478746	0.0099602	0.0661908	5L	NA	NA	NA	NA
16q21	Somatomotor	8.16524e-12	JHU_16.65442672	65442673	-0.129164	0.0188957	0.0155417	3a	4.94431e-06	rs8062999	59008117	-0.0150381	0.00329266	0.450942	6d	NA	NA	NA	NA
16q21	Somatomotor	3.23884e-12	rs58942603	62572793	-0.108449	0.0155662	0.0118317	3b	2.7392e-06	rs3011235	62580177	-0.0148608	0.00336244	0.373057	1	0.0423	1	212.053	1e-04
16q21	Somatomotor	3.23884e-12	rs58942603	62572793	-0.108449	0.0155662	0.0118317	3b	5.05752e-06	rs11647822	62388684	0.0178637	0.00391543	0.399805	3b	0.0049	0.409	24.3367	1e-04
16q21	Somatomotor	3.23884e-12	rs58942603	62572793	-0.108449	0.0155662	0.0118317	3b	1.53529e-06	rs2914476	62899930	-0.0478746	0.0099602	0.0661908	5L	9e-04	1	4.639	0.0313
16q21	Somatomotor	3.23884e-12	rs58942603	62572793	-0.108449	0.0155662	0.0118317	3b	4.94431e-06	rs8062999	59008117	-0.0150381	0.00329266	0.450942	6d	6e-04	0.1678	2.8026	0.0941
16q23.1	Cingulo-Opercular	2.45649e-15	JHU_16.75940870	75940871	-0.120636	0.0162343	0.0136204	23c	4.47528e-07	rs34981527	75607254	-0.0664552	0.0131658	0.0326861	FEF	NA	NA	NA	NA
16q23.1	Cingulo-Opercular	2.45649e-15	JHU_16.75940870	75940871	-0.120636	0.0162343	0.0136204	23c	6.91851e-254	rs4389167	74592132	0.0831155	0.00668721	0.0963934	p24	NA	NA	NA	NA
17p11.2	Cingulo-Opercular	2.86438e-12	rs2871642	20690339	-0.0868687	0.0124378	0.0100966	23c	2.2384e-272	rs73287097	16352504	-0.191051	0.0126726	0.0236246	p24	3e-04	0.0193	1.5184	0.2179
17p11.2	Somatomotor	3.00359e-13	rs2871642	20690339	-0.0755262	0.0103542	0.0100966	5m	3.69162e-06	rs57555435	19641744	-0.064389	0.0139128	0.0155239	24dd	1e-04	0.2396	0.4064	0.5238
17p11.2	Somatomotor	3.00359e-13	rs2871642	20690339	-0.0755262	0.0103542	0.0100966	5m	1.26204e-06	rs35269706	16360151	-0.0192727	0.00428688	0.239286	3b	0.001	0.3636	4.9179	0.0266
17p12	Cingulo-Opercular	9.8606e-14	JHU_17.10890784	10890785	-0.123654	0.016614	0.0123023	23c	8.56058e-06	rs17619418	14286563	0.0195027	0.00438198	0.357468	6r	0	0.0083	0.0033	0.9545
17p12	Cingulo-Opercular	9.8606e-14	JHU_17.10890784	10890785	-0.123654	0.016614	0.0123023	23c	3.86506e-06	chr17:12647490	12647490	-0.03281	0.00713332	0.203583	SCEF	2e-04	0.0565	1.2339	0.2667
17p12	Cingulo-Opercular	9.8606e-14	JHU_17.10890784	10890785	-0.123654	0.016614	0.0123023	23c	5.1267e-06	rs8079477	11715541	-0.0362099	0.00794158	0.0366645	a32pr	0.004	0.114	20.0715	1e-04
17p12	Cingulo-Opercular	9.8606e-14	JHU_17.10890784	10890785	-0.123654	0.016614	0.0123023	23c	0	rs12452587	13441789	-0.0428364	0.00393083	0.464426	p24	0.0037	0.4364	18.432	1e-04
17p12	Somatomotor	1.0202e-12	JHU_17.14744909	14744910	-0.106917	0.015	0.0159011	3b	6.42453e-07	rs708586	13936660	-0.0173356	0.00348244	0.170882	1	0	0.0076	0.1086	0.7417
17p12	Somatomotor	1.0202e-12	JHU_17.14744909	14744910	-0.106917	0.015	0.0159011	3b	1.44127e-06	rs2080115	14404666	0.0231144	0.00496836	0.199351	4	6e-04	0.2002	2.8255	0.0928
17p13.1	Somatomotor	7.03518e-12	JHU_17.8693028	8693029	-0.099479	0.0145078	0.014461	3b	6.51656e-06	rs7210553	7558596	-0.0716605	0.0158931	0.0148771	24dd	0.0026	0.065	13.2389	3e-04
17p13.1	Somatomotor	7.03518e-12	JHU_17.8693028	8693029	-0.099479	0.0145078	0.014461	3b	1.18702e-06	rs62067078	8592894	-0.0273755	0.00563539	0.0664721	4	2e-04	0.4475	0.7695	0.3804
17p13.1	Somatomotor	7.03518e-12	JHU_17.8693028	8693029	-0.099479	0.0145078	0.014461	3b	8.44583e-07	rs9906256	6557497	-0.0169478	0.00344134	0.463144	5L	2e-04	0.117	0.8143	0.3669
17p13.2	Cingulo-Opercular	9.59225e-14	rs1183152	3636575	-0.155365	0.0208644	0.0127082	23c	0	rs1488690	3352331	0.120677	0.00469369	0.22609	p24	8e-04	0.3605	3.9456	0.047
17q24.3	Cingulo-Opercular	6.65822e-12	rs8078233	69316319	-0.0737083	0.0107371	0.0197195	23c	2.42428e-06	rs2367249	69072864	-0.01755	0.00372263	0.42601	23c	6e-04	0.1168	2.8706	0.0902
17q24.3	Cingulo-Opercular	6.65822e-12	rs8078233	69316319	-0.0737083	0.0107371	0.0197195	23c	5.13383e-207	rs78110405	67348828	-0.0878344	0.00794749	0.0647668	p24	3e-04	0.6879	1.5964	0.2064
17q25.1	Cingulo-Opercular	2.87904e-12	JHU_17.71978961	71978962	-0.137696	0.0197482	0.0127082	23c	1.53861e-07	rs7219778	71442830	-0.0187166	0.00398843	0.456874	6ma	0.0012	0.289	6.0572	0.0138
17q25.1	Cingulo-Opercular	2.87904e-12	JHU_17.71978961	71978962	-0.137696	0.0197482	0.0127082	23c	2.74877e-222	rs4969049	71000940	0.0658421	0.00559808	0.151011	p24	5e-04	0.079	2.4489	0.1176
17q25.1	Somatomotor	1.03663e-13	JHU_17.71858110	71858111	-0.122671	0.0164966	0.0100877	3b	3.48382e-06	rs10852749	71495393	0.0185215	0.00413828	0.295366	24dd	3e-04	0.0762	1.2826	0.2574
17q25.1	Somatomotor	1.03663e-13	JHU_17.71858110	71858111	-0.122671	0.0164966	0.0100877	3b	2.25848e-06	rs1871269	73220999	-0.0214622	0.00453862	0.249027	3b	0.0048	0.293	24.2085	1e-04
17q25.1	Somatomotor	1.03663e-13	JHU_17.71858110	71858111	-0.122671	0.0164966	0.0100877	3b	5.61693e-06	rs4789257	74240313	-0.0271424	0.00597809	0.104139	4	2e-04	0.0381	1.2302	0.2674
17q25.1	Somatomotor	1.03663e-13	JHU_17.71858110	71858111	-0.122671	0.0164966	0.0100877	3b	2.05777e-06	rs55670130	73357407	-0.0349042	0.00735187	0.0525292	6d	4e-04	1	2.0536	0.1518
17q25.2	Cingulo-Opercular	9.88706e-14	JHU_17.75042993	75042994	-0.189257	0.0254295	0.028922	6r	3.65333e-06	rs75351597	74937020	-0.0402038	0.00868296	0.0648088	23c	0.0011	0.0564	5.6974	0.017
17q25.2	Cingulo-Opercular	9.88706e-14	JHU_17.75042993	75042994	-0.189257	0.0254295	0.028922	6r	2.50477e-212	rs4788956	74919832	-0.106444	0.00471862	0.238496	p24	6e-04	0.2317	2.9431	0.0862
17q25.2	Cingulo-Opercular	4.06156e-12	JHU_17.75015176	75015177	-0.138722	0.0200031	0.0166667	a32pr	3.65333e-06	rs75351597	74937020	-0.0402038	0.00868296	0.0648088	23c	3e-04	0.0237	1.3871	0.2389
17q25.2	Cingulo-Opercular	4.06156e-12	JHU_17.75015176	75015177	-0.138722	0.0200031	0.0166667	a32pr	2.50477e-212	rs4788956	74919832	-0.106444	0.00471862	0.238496	p24	0	0.0106	0.0387	0.8439
17q25.3	Cingulo-Opercular	2.23262e-12	rs74000853	78619358	-0.142911	0.0203602	0.0135965	a32pr	8.86467e-07	rs12602654	75844858	0.0270603	0.00550533	0.350358	6ma	0.0015	0.3627	7.5041	0.0062
17q25.3	Cingulo-Opercular	2.23262e-12	rs74000853	78619358	-0.142911	0.0203602	0.0135965	a32pr	6.56961e-06	rs3829612	78161402	-0.0354994	0.00787619	0.303305	FEF	0.0013	0.408	6.5494	0.0105
17q25.3	Cingulo-Opercular	2.23262e-12	rs74000853	78619358	-0.142911	0.0203602	0.0135965	a32pr	2.38087e-233	rs8079645	75597859	-0.0375589	0.0050284	0.192557	p24	1e-04	0.1356	0.4365	0.5088
17q25.3	Somatomotor	3.71917e-15	JHU_17.76171420	76171421	-0.121561	0.0154578	0.0127082	3b	2.71542e-07	rs73356469	80944629	-0.0279	0.00542569	0.0799353	1	NA	NA	NA	NA
17q25.3	Somatomotor	3.71917e-15	JHU_17.76171420	76171421	-0.121561	0.0154578	0.0127082	3b	9.4139e-07	rs6502127	80611005	0.0235595	0.00480463	0.291694	4	NA	NA	NA	NA
18q12.3	Somatomotor	8.86257e-13	rs10502728	37546983	-0.113241	0.0158444	0.0140351	3b	3.46606e-06	rs12185415	41246545	-0.0129941	0.0027998	0.218893	3b	0.0055	0.8417	27.7601	1e-04
18q12.3	Somatomotor	8.86257e-13	rs10502728	37546983	-0.113241	0.0158444	0.0140351	3b	9.61648e-06	rs11082220	38718651	-0.0262549	0.00593247	0.141001	4	0.006	0.7871	29.968	1e-04
18q12.3	Somatomotor	8.86257e-13	rs10502728	37546983	-0.113241	0.0158444	0.0140351	3b	5.78121e-06	rs2359593	41619669	-0.0154858	0.0034153	0.391699	6d	5e-04	0.0839	2.7495	0.0973
18q21.1	Somatomotor	1.42809e-14	rs9953113	44182886	-0.0871001	0.0113208	0.0175285	1	1.42175e-07	rs17798177	45085894	-0.0416567	0.00791589	0.0313118	1	2e-04	0.6213	1.0722	0.3004
18q21.1	Somatomotor	1.42809e-14	rs9953113	44182886	-0.0871001	0.0113208	0.0175285	1	7.11983e-06	rs12458013	45259283	-0.0172624	0.00384457	0.13754	5L	0	0.006	9e-04	0.9756
18q21.1	Somatomotor	8.16929e-12	rs900249	46275554	-0.105538	0.0154396	0.0188431	4	1.42175e-07	rs17798177	45085894	-0.0416567	0.00791589	0.0313118	1	4e-04	0.7045	1.785	0.1815
18q21.1	Somatomotor	8.16929e-12	rs900249	46275554	-0.105538	0.0154396	0.0188431	4	7.11983e-06	rs12458013	45259283	-0.0172624	0.00384457	0.13754	5L	1e-04	0.0135	0.2936	0.5879
18q21.31	Somatomotor	3.01074e-12	rs11872874	55622039	-0.099371	0.0142422	0.0197368	3b	9.60294e-07	rs72934474	53972082	-0.0388508	0.00792937	0.0363165	4	4e-04	1	2.2009	0.1379
18q21.31	Somatomotor	3.01074e-12	rs11872874	55622039	-0.099371	0.0142422	0.0197368	3b	2.28657e-06	rs72947095	55902195	-0.0435239	0.00920889	0.0485123	5m	7e-04	1	3.6131	0.0573
18q22.3	Somatomotor	8.71374e-13	rs2850487	71693214	-0.151321	0.0211655	0.0223684	24dd	9.07216e-06	rs7228271	72881860	0.0243722	0.00549148	0.147801	3a	0	0.0101	0.1605	0.6887
18q22.3	Somatomotor	8.71374e-13	rs2850487	71693214	-0.151321	0.0211655	0.0223684	24dd	8.6606e-06	rs76924808	72767766	-0.0378281	0.00850419	0.0366407	3b	9e-04	1	4.3442	0.0371
18q22.3	Somatomotor	8.71374e-13	rs2850487	71693214	-0.151321	0.0211655	0.0223684	24dd	6.62019e-06	rs17263902	72823741	-0.0230181	0.00510884	0.197087	4	0.0064	0.9073	32.2177	1e-04
19p13.12	Somatomotor	1.20312e-14	JHU_19.14908567	14908568	-0.0962427	0.0124736	0.0120428	1	7.92219e-06	rs11668524	14449080	-0.0158598	0.00355022	0.405716	4	0.0018	0.4913	8.7719	0.0031
19p13.12	Somatomotor	6.16844e-15	rs113166155	16190809	-0.100079	0.0128299	0.0166521	3b	7.92219e-06	rs11668524	14449080	-0.0158598	0.00355022	0.405716	4	0.002	0.4454	10.2499	0.0014
19p13.2	Cingulo-Opercular	2.9841e-13	exm1429202	11687132	-0.11032	0.0151224	0.0162138	23c	8.19001e-292	rs73003937	12039210	-0.0649251	0.0090345	0.0498382	p24	0.001	1	4.9049	0.0268
19p13.3	Somatomotor	3.92487e-12	rs1865062	6262536	-0.0600307	0.00865012	0.0311131	1	7.83738e-06	rs76734869	4723273	-0.0365749	0.00818308	0.048899	1	0	0.0019	0.0105	0.9185
19p13.3	Somatomotor	3.92487e-12	rs1865062	6262536	-0.0600307	0.00865012	0.0311131	1	7.87693e-06	rs55993233	4481854	-0.0278826	0.00623982	0.0656533	3a	5e-04	0.6337	2.3508	0.1252
19p13.3	Somatomotor	3.92487e-12	rs1865062	6262536	-0.0600307	0.00865012	0.0311131	1	7.4483e-06	rs10410376	738113	-0.0306258	0.00683542	0.17013	4	0.0014	0.3994	6.9525	0.0084
19p13.3	Somatomotor	3.92487e-12	rs1865062	6262536	-0.0600307	0.00865012	0.0311131	1	9.84297e-06	rs7245624	3762926	-0.0155344	0.00351411	0.408117	6d	0.0016	0.1561	8.133	0.0043
19p13.3	Somatomotor	3.15417e-14	JHU_19.5434044	5434045	-0.223738	0.0294709	0.0148992	4	7.83738e-06	rs76734869	4723273	-0.0365749	0.00818308	0.048899	1	1e-04	0.0081	0.2885	0.5912
19p13.3	Somatomotor	3.15417e-14	JHU_19.5434044	5434045	-0.223738	0.0294709	0.0148992	4	7.87693e-06	rs55993233	4481854	-0.0278826	0.00623982	0.0656533	3a	3e-04	0.6574	1.3244	0.2498
19p13.3	Somatomotor	3.15417e-14	JHU_19.5434044	5434045	-0.223738	0.0294709	0.0148992	4	7.4483e-06	rs10410376	738113	-0.0306258	0.00683542	0.17013	4	0.0012	0.5185	6.1333	0.0133
19p13.3	Somatomotor	3.15417e-14	JHU_19.5434044	5434045	-0.223738	0.0294709	0.0148992	4	9.84297e-06	rs7245624	3762926	-0.0155344	0.00351411	0.408117	6d	0.0011	0.1745	5.3176	0.0211
19q13.2	Somatomotor	6.55104e-15	rs10407196	41550128	-0.115744	0.0148526	0.0118317	1	5.02255e-06	rs55927443	41546992	-0.0267363	0.00585829	0.0615586	1	6e-04	1	3.1104	0.0778
19q13.2	Somatomotor	6.55104e-15	rs10407196	41550128	-0.115744	0.0148526	0.0118317	1	1.18181e-06	rs251864	39897293	-0.015807	0.00352981	0.383083	24dd	7e-04	0.1484	3.6695	0.0554
19q13.2	Somatomotor	6.55104e-15	rs10407196	41550128	-0.115744	0.0148526	0.0118317	1	9.24195e-06	rs28493229	41224204	0.0306075	0.00690261	0.120186	3a	3e-04	0.3149	1.3022	0.2538
19q13.2	Somatomotor	6.55104e-15	rs10407196	41550128	-0.115744	0.0148526	0.0118317	1	3.31494e-06	rs75215590	42065449	-0.0445319	0.00957619	0.0289902	3b	4e-04	1	1.781	0.182
19q13.2	Somatomotor	3.71416e-14	rs114224555	39801342	-0.124512	0.0164467	0.0127082	3b	5.02255e-06	rs55927443	41546992	-0.0267363	0.00585829	0.0615586	1	6e-04	1	3.1104	0.0778
19q13.2	Somatomotor	3.71416e-14	rs114224555	39801342	-0.124512	0.0164467	0.0127082	3b	1.18181e-06	rs251864	39897293	-0.015807	0.00352981	0.383083	24dd	2e-04	0.0672	0.7539	0.3852
19q13.2	Somatomotor	3.71416e-14	rs114224555	39801342	-0.124512	0.0164467	0.0127082	3b	9.24195e-06	rs28493229	41224204	0.0306075	0.00690261	0.120186	3a	0.0026	1	13.1307	3e-04
19q13.2	Somatomotor	3.71416e-14	rs114224555	39801342	-0.124512	0.0164467	0.0127082	3b	3.31494e-06	rs75215590	42065449	-0.0445319	0.00957619	0.0289902	3b	4e-04	1	1.781	0.182
19q13.42	Somatomotor	3.26167e-14	JHU_19.54515172	54515173	-0.151564	0.0199755	0.0118421	5L	4.99871e-06	rs79543930	55000764	-0.0355983	0.00779837	0.0996106	24dd	0.0011	0.6521	5.5194	0.0188
19q13.42	Somatomotor	3.26167e-14	JHU_19.54515172	54515173	-0.151564	0.0199755	0.0118421	5L	6.44063e-07	rs78517764	55055906	-0.0736633	0.0147992	0.0190539	3a	2e-04	1	1.2508	0.2634
19q13.42	Somatomotor	3.26167e-14	JHU_19.54515172	54515173	-0.151564	0.0199755	0.0118421	5L	5.37035e-06	rs76620359	55725087	-0.0344483	0.00757142	0.0456016	3b	0.0018	0.0554	9.0322	0.0027
19q13.42	Somatomotor	3.26167e-14	JHU_19.54515172	54515173	-0.151564	0.0199755	0.0118421	5L	2.79454e-06	rs16986092	55433696	-0.0230829	0.00492659	0.098249	4	1e-04	0.1798	0.6016	0.438
1p13.1	Cingulo-Opercular	8.13495e-14	JHU_1.116536083	116536084	-0.189835	0.0254194	0.0127753	SCEF	4.49575e-276	rs6664335	116174223	-0.038904	0.00615685	0.122237	p24	NA	NA	NA	NA
1p21.1	Somatomotor	4.23062e-15	rs11809389	106868089	-0.131606	0.0167696	0.0166521	3b	4.82078e-06	rs7554716	105474934	-0.045801	0.0100168	0.0331104	4	0	0.0043	0.0751	0.7841
1p21.1	Somatomotor	4.23062e-15	rs11809389	106868089	-0.131606	0.0167696	0.0166521	3b	1.91212e-06	rs2185618	102310279	-0.0303098	0.00636426	0.113208	6d	0.0025	0.8625	12.3629	4e-04
1p21.3	Cingulo-Opercular	3.18103e-13	rs17118123	98746627	-0.154573	0.0212136	0.0157756	a32pr	6.42801e-172	rs12750249	94721660	0.0232254	0.00457515	0.240078	p24	0.0064	0.9032	32.1525	1e-04
1p32.3	Cingulo-Opercular	5.92211e-12	rs72896409	51692477	-0.113839	0.0165427	0.0122699	SCEF	1.6354e-07	rs11580368	51640313	-0.0276787	0.00528561	0.231771	5mv	0.0031	1	15.2849	1e-04
1p32.3	Cingulo-Opercular	5.92211e-12	rs72896409	51692477	-0.113839	0.0165427	0.0122699	SCEF	1.48999e-06	rs12118636	53076159	-0.044447	0.0092356	0.0659269	SCEF	0.0015	0.0673	7.7449	0.0054
1p32.3	Cingulo-Opercular	5.92211e-12	rs72896409	51692477	-0.113839	0.0165427	0.0122699	SCEF	4.86818e-239	rs11205705	50795740	-0.0479629	0.00400248	0.472495	p24	2e-04	0.0908	1.0527	0.3049
1p36.12	Somatomotor	1.99556e-12	rs74803964	21072367	-0.107926	0.0153418	0.0162566	1	8.20251e-06	rs4655094	23068819	0.0150616	0.00337717	0.218264	1	0.0026	0.4209	12.9578	3e-04
1p36.12	Somatomotor	1.99556e-12	rs74803964	21072367	-0.107926	0.0153418	0.0162566	1	9.07284e-06	rs12078906	20556940	-0.0236399	0.00532651	0.214935	24dd	0.0014	0.3156	6.9132	0.0086
1p36.12	Somatomotor	1.99556e-12	rs74803964	21072367	-0.107926	0.0153418	0.0162566	1	2.16349e-06	rs3753781	22212485	-0.0227836	0.00480919	0.116483	3a	0.0042	1	21.2594	1e-04
1p36.12	Somatomotor	1.99556e-12	rs74803964	21072367	-0.107926	0.0153418	0.0162566	1	6.81461e-06	rs3753781	22212485	-0.0241003	0.00535633	0.116483	4	0.0042	1	21.2594	1e-04
1p36.13	Somatomotor	4.41078e-12	imm_1_20076599	20204012	-0.1109	0.0160183	0.0166813	3b	5.00957e-06	rs77329710	20355218	-0.0192345	0.00433329	0.117228	1	0.001	0.5289	4.8133	0.0282
1p36.13	Somatomotor	4.41078e-12	imm_1_20076599	20204012	-0.1109	0.0160183	0.0166813	3b	8.07521e-06	rs9435732	17308158	-0.0196339	0.00444378	0.279153	24dd	0.0013	0.3112	6.488	0.0109
1p36.13	Somatomotor	4.41078e-12	imm_1_20076599	20204012	-0.1109	0.0160183	0.0166813	3b	6.27108e-06	rs74999630	19215535	-0.0611488	0.0135374	0.0175667	3a	4e-04	0.5955	1.8707	0.1714
1p36.22	Cingulo-Opercular	6.661e-17	rs7522819	10249963	-0.104936	0.0125628	0.0216411	SCEF	9.25482e-06	rs4908854	9420541	-0.0174685	0.00393976	0.271895	6r	0.0089	0.2715	44.4733	1e-04
1p36.22	Cingulo-Opercular	6.661e-17	rs7522819	10249963	-0.104936	0.0125628	0.0216411	SCEF	3.79911e-06	rs2038118	12602979	-0.018099	0.00391577	0.177922	a32pr	0.0027	0.5068	13.4513	2e-04
1p36.22	Cingulo-Opercular	6.661e-17	rs7522819	10249963	-0.104936	0.0125628	0.0216411	SCEF	4.72538e-217	rs61785624	10028422	-0.217839	0.0170143	0.01326	p24	1e-04	0.2895	0.5063	0.4767
1q24.1	Cingulo-Opercular	9.61934e-14	JHU_1.167025738	167025739	-0.173898	0.0233545	0.0131464	23c	8.84689e-06	rs12401653	165889370	0.0230667	0.005191	0.129366	6ma	0.0018	0.7782	9.2456	0.0024
1q24.1	Cingulo-Opercular	9.61934e-14	JHU_1.167025738	167025739	-0.173898	0.0233545	0.0131464	23c	7.12086e-161	rs17415428	165505052	-0.0496637	0.00667585	0.0976005	p24	0.001	0.0433	4.8361	0.0279
1q24.1	Somatomotor	4.98012e-13	JHU_1.167142789	167142790	-0.124068	0.0171701	0.0118317	1	1.06858e-06	rs35079202	167055805	-0.0371297	0.00761078	0.0686922	4	0.03	0.3031	150.111	1e-04
1q24.1	Somatomotor	1.61824e-12	JHU_1.167142789	167142790	-0.132443	0.0187491	0.0118317	5L	1.06858e-06	rs35079202	167055805	-0.0371297	0.00761078	0.0686922	4	0.03	0.3031	150.111	1e-04
1q24.3	Somatomotor	7.35559e-13	imm_1_171153204	172886581	-0.104013	0.0145014	0.0148992	3b	5.91284e-06	rs16864296	171236326	-0.0439346	0.00969969	0.0520156	4	0.001	1	5.1401	0.0234
1q24.3	Somatomotor	7.35559e-13	imm_1_171153204	172886581	-0.104013	0.0145014	0.0148992	3b	7.31537e-06	rs72717876	171620920	-0.0451728	0.0100735	0.0269542	5L	8e-04	1	4.1003	0.0429
1q25.2	Somatomotor	2.14445e-12	rs7519094	178036725	-0.131038	0.0186537	0.0118317	3b	7.06958e-06	rs4507975	176684432	0.0178158	0.00396649	0.298899	4	0.0039	0.2241	19.6211	1e-04
1q25.2	Somatomotor	2.14445e-12	rs7519094	178036725	-0.131038	0.0186537	0.0118317	3b	6.86214e-06	rs74456551	176249710	-0.0488189	0.0108537	0.0359456	5L	6e-04	1	3.2025	0.0735
1q25.2	Somatomotor	2.14445e-12	rs7519094	178036725	-0.131038	0.0186537	0.0118317	3b	6.41332e-06	rs79657632	179126827	-0.031984	0.00723507	0.0694354	6d	0.0014	1	7.1819	0.0074
1q32.1	Cingulo-Opercular	3.47237e-15	JHU_1.204844792	204844793	-0.112033	0.0142307	0.0120859	SCEF	6.32424e-06	rs75088857	203201184	-0.0390063	0.00863879	0.0579663	5mv	NA	NA	NA	NA
1q32.1	Cingulo-Opercular	3.47237e-15	JHU_1.204844792	204844793	-0.112033	0.0142307	0.0120859	SCEF	3.71465e-06	rs41304257	201849926	0.0260382	0.00583261	0.233639	6ma	NA	NA	NA	NA
1q32.1	Cingulo-Opercular	3.47237e-15	JHU_1.204844792	204844793	-0.112033	0.0142307	0.0120859	SCEF	8.67797e-212	rs10919563	198700442	0.0325622	0.00481961	0.188716	p24	NA	NA	NA	NA
1q44	Default	1.69624e-12	JHU_1.244437917	244437918	-0.151725	0.0214986	0.0131464	H	6.56931e-06	rs79959188	245971944	-0.0763655	0.016943	0.0110318	10r	0.0013	0.0418	6.3384	0.0118
20p11.21	Somatomotor	6.6745e-13	rs1331078	22860113	-0.11147	0.0155123	0.0131464	3b	9.79387e-06	rs41306912	25122727	-0.0486779	0.0110089	0.0174757	5m	5e-04	1	2.5305	0.1117
20p11.23	Somatomotor	1.25339e-13	rs6046437	19880225	-0.22723	0.0306611	0.0118421	4	4.05488e-06	rs6106208	20192800	-0.0291528	0.0063258	0.0990291	24dd	1e-04	0.2029	0.6431	0.4226
20p11.23	Somatomotor	1.25339e-13	rs6046437	19880225	-0.22723	0.0306611	0.0118421	4	2.51087e-06	rs6081690	19614751	0.0295057	0.00644113	0.0882736	4	2e-04	0.3149	1.1189	0.2902
20q12	Cingulo-Opercular	8.01024e-13	rs79822480	38297269	-0.0921267	0.0128651	0.0179667	5mv	4.9751e-168	rs78096619	39162201	-0.055754	0.00912146	0.0495787	p24	7e-04	1	3.6334	0.0566
20q13.33	Somatomotor	9.47076e-14	rs8116094	59336896	-0.0801359	0.0107593	0.0297984	1	8.86004e-06	rs6089565	60003075	-0.0538553	0.0121206	0.0301361	24dd	4e-04	0.5863	1.7886	0.1811
20q13.33	Somatomotor	9.47076e-14	rs8116094	59336896	-0.0801359	0.0107593	0.0297984	1	3.18035e-06	rs750013	59358918	-0.0198053	0.00425115	0.148208	3a	0.0063	1	31.5472	1e-04
20q13.33	Somatomotor	9.47076e-14	rs8116094	59336896	-0.0801359	0.0107593	0.0297984	1	6.70774e-06	rs750013	59358918	-0.0160278	0.00355955	0.148208	3b	0.0063	1	31.5472	1e-04
20q13.33	Somatomotor	9.47076e-14	rs8116094	59336896	-0.0801359	0.0107593	0.0297984	1	2.12393e-06	rs750013	59358918	-0.0231481	0.00503246	0.148208	4	0.0063	1	31.5472	1e-04
20q13.33	Somatomotor	2.58304e-19	rs115893690	61722339	-0.146014	0.0162505	0.010186	3b	8.86004e-06	rs6089565	60003075	-0.0538553	0.0121206	0.0301361	24dd	3e-04	1	1.7521	0.1856
20q13.33	Somatomotor	2.58304e-19	rs115893690	61722339	-0.146014	0.0162505	0.010186	3b	3.18035e-06	rs750013	59358918	-0.0198053	0.00425115	0.148208	3a	0.0021	1	10.6214	0.0011
20q13.33	Somatomotor	2.58304e-19	rs115893690	61722339	-0.146014	0.0162505	0.010186	3b	6.70774e-06	rs750013	59358918	-0.0160278	0.00355955	0.148208	3b	0.0021	1	10.6214	0.0011
20q13.33	Somatomotor	2.58304e-19	rs115893690	61722339	-0.146014	0.0162505	0.010186	3b	2.12393e-06	rs750013	59358918	-0.0231481	0.00503246	0.148208	4	0.0021	1	10.6214	0.0011
21q21.1	Somatomotor	5.10915e-12	rs2824368	18943636	-0.0868582	0.0125836	0.0201932	3b	5.60131e-06	rs4816777	19880866	0.0127598	0.00284234	0.266385	1	4e-04	0.0535	1.9924	0.1581
21q21.1	Somatomotor	5.10915e-12	rs2824368	18943636	-0.0868582	0.0125836	0.0201932	3b	1.62748e-06	rs73223227	21812042	0.030238	0.00630628	0.126875	24dd	0.0021	0.0709	10.3125	0.0013
21q21.1	Somatomotor	5.10915e-12	rs2824368	18943636	-0.0868582	0.0125836	0.0201932	3b	6.07759e-08	rs4816777	19880866	0.0149093	0.00314677	0.266385	3a	4e-04	0.0535	1.9924	0.1581
21q21.1	Somatomotor	5.10915e-12	rs2824368	18943636	-0.0868582	0.0125836	0.0201932	3b	4.95091e-08	rs4816777	19880866	0.016909	0.00339507	0.266385	4	4e-04	0.0535	1.9924	0.1581
21q21.1	Somatomotor	5.10915e-12	rs2824368	18943636	-0.0868582	0.0125836	0.0201932	3b	3.38223e-06	rs2824359	18933828	-0.0189244	0.00407316	0.179896	5L	0.0099	1	49.6857	1e-04
21q21.1	Somatomotor	1.09794e-11	JHU_21.16533642	16533643	-0.0957998	0.0141026	0.0119153	4	5.60131e-06	rs4816777	19880866	0.0127598	0.00284234	0.266385	1	0	0.0146	0.039	0.8435
21q21.1	Somatomotor	1.09794e-11	JHU_21.16533642	16533643	-0.0957998	0.0141026	0.0119153	4	1.62748e-06	rs73223227	21812042	0.030238	0.00630628	0.126875	24dd	3e-04	0.0505	1.3809	0.2399
21q21.1	Somatomotor	1.09794e-11	JHU_21.16533642	16533643	-0.0957998	0.0141026	0.0119153	4	6.07759e-08	rs4816777	19880866	0.0149093	0.00314677	0.266385	3a	0	0.0146	0.039	0.8435
21q21.1	Somatomotor	1.09794e-11	JHU_21.16533642	16533643	-0.0957998	0.0141026	0.0119153	4	4.95091e-08	rs4816777	19880866	0.016909	0.00339507	0.266385	4	0	0.0146	0.039	0.8435
21q21.1	Somatomotor	1.09794e-11	JHU_21.16533642	16533643	-0.0957998	0.0141026	0.0119153	4	3.38223e-06	rs2824359	18933828	-0.0189244	0.00407316	0.179896	5L	2e-04	0.2528	0.8402	0.3594
21q22.11	Cingulo-Opercular	3.30161e-13	exm1567457	34889723	-0.177091	0.0243207	0.0118317	23c	0	rs73361404	31544509	-0.0569984	0.00936097	0.0451006	p24	0.0011	0.0543	5.2755	0.0216
22q12.1	Cingulo-Opercular	8.86301e-15	rs8143138	27436253	-0.118846	0.0153259	0.0144737	23c	3.75359e-193	rs590643	25944478	0.0215936	0.00414002	0.397919	p24	0	0.0038	0.0027	0.9584
22q13.31	Cingulo-Opercular	2.35302e-12	rs6007045	45851292	-0.110005	0.0156885	0.0131464	23c	6.16323e-06	rs76178001	46604942	-0.0693011	0.0153297	0.0110246	6r	0.0045	0.0799	22.6179	1e-04
22q13.31	Cingulo-Opercular	2.35302e-12	rs6007045	45851292	-0.110005	0.0156885	0.0131464	23c	1.34372e-07	rs76178001	46604942	-0.0741029	0.0140538	0.0110246	SCEF	0.0045	0.0799	22.6179	1e-04
22q13.31	Cingulo-Opercular	2.35302e-12	rs6007045	45851292	-0.110005	0.0156885	0.0131464	23c	1.97918e-247	rs9616084	46480602	0.0250743	0.0048503	0.218225	p24	1e-04	0.1191	0.4315	0.5112
2p12	Somatomotor	1.1902e-11	JHU_2.82738070	82738071	-0.0563258	0.00830593	0.0153374	5m	7.44789e-06	rs10180942	81077424	0.0615812	0.0137444	0.015625	1	0.0063	0.0897	31.6813	1e-04
2p12	Somatomotor	1.1902e-11	JHU_2.82738070	82738071	-0.0563258	0.00830593	0.0153374	5m	3.04693e-07	rs11683701	76721928	-0.0215021	0.00419921	0.23022	4	1e-04	0.1553	0.6702	0.413
2p12	Somatomotor	1.1902e-11	JHU_2.82738070	82738071	-0.0563258	0.00830593	0.0153374	5m	8.92376e-06	rs17406632	77347039	-0.0221849	0.00499465	0.148366	5L	0.0013	0.7811	6.2725	0.0123
2p14	Frontoparietal	4.37788e-13	rs10179051	65575139	-0.134366	0.0185503	0.0131464	7Pm	1.62884e-06	rs73934594	65032996	-0.118576	0.0247305	0.0100259	7Pm	2e-04	1	0.9914	0.3194
2p21	Somatomotor	1.34563e-12	JHU_2.44510996	44510997	-0.0669715	0.00944653	0.0153374	5m	7.20353e-06	rs10495903	43806918	-0.0146832	0.00327196	0.127997	3b	NA	NA	NA	NA
2p21	Somatomotor	1.34563e-12	JHU_2.44510996	44510997	-0.0669715	0.00944653	0.0153374	5m	8.97741e-06	rs785682	45054752	-0.0133589	0.00300847	0.408177	4	NA	NA	NA	NA
2p21	Somatomotor	1.34563e-12	JHU_2.44510996	44510997	-0.0669715	0.00944653	0.0153374	5m	7.67488e-06	rs77302208	45939801	-0.0451434	0.01009	0.0366645	5L	NA	NA	NA	NA
2p22.2	Cingulo-Opercular	2.41477e-12	rs77476564	37048048	-0.0889598	0.0126937	0.0188596	SCEF	2.74185e-177	rs13429624	36847632	-0.114481	0.00909559	0.049806	p24	0.0032	0.0691	16.2237	1e-04
2p25.2	Cingulo-Opercular	9.61945e-12	JHU_2.4790182	4790183	-0.115709	0.0169859	0.0131926	23c	2.73367e-06	rs76808127	5366941	-0.055868	0.0119125	0.0698577	FEF	5e-04	0.7461	2.3216	0.1276
2p25.2	Cingulo-Opercular	9.61945e-12	JHU_2.4790182	4790183	-0.115709	0.0169859	0.0131926	23c	1.16588e-249	rs771313	7093715	0.0288139	0.00516941	0.175842	p24	0.0018	0.1419	9.2632	0.0023
2q11.2	Somatomotor	3.60959e-12	exm213380	97359422	-0.10026	0.0144224	0.0140228	4	4.24767e-06	rs17654748	101512505	-0.0200572	0.00436133	0.211875	4	0.0018	0.7692	8.8892	0.0029
2q13	Somatomotor	1.45498e-12	rs3181051	113884673	-0.0780289	0.011023	0.0192982	1	4.38605e-06	rs2948019	112501103	-0.016038	0.00349245	0.442661	5m	0	8e-04	0	0.9954
2q21.1	Cingulo-Opercular	3.61864e-18	JHU_2.130488893	130488894	-0.136962	0.0157605	0.0127082	23c	5.10138e-176	rs4850271	131657895	-0.0302708	0.00439076	0.290071	p24	8e-04	0.1366	4.0232	0.0449
2q22.1	Somatomotor	8.03134e-12	rs115074213	137752373	-0.0858545	0.0125555	0.0131464	1	7.3386e-07	rs17599153	139505868	-0.0281047	0.00567522	0.153745	4	0.0023	0.8512	11.5786	7e-04
2q23.2	Somatomotor	2.17092e-16	rs62190654	150476408	-0.107382	0.0130759	0.0127305	1	1.07991e-06	rs16822712	149934971	-0.0918981	0.0188451	0.011658	4	2e-04	1	1.2197	0.2694
2q23.2	Somatomotor	1.29893e-14	rs62190654	150476408	-0.110356	0.014321	0.0127305	5L	1.07991e-06	rs16822712	149934971	-0.0918981	0.0188451	0.011658	4	2e-04	1	1.2197	0.2694
2q24.3	Cingulo-Opercular	2.68352e-16	exm238813	167300015	-0.169785	0.020739	0.0140351	23c	7.92412e-212	rs62170092	164091548	-0.0652886	0.0128794	0.0250325	p24	2e-04	1	1.1086	0.2924
2q32.1	Somatomotor	1.97072e-12	JHU_2.183154563	183154564	-0.101912	0.0144832	0.0162423	4	8.35508e-06	rs4667046	186434458	-0.0206885	0.00464297	0.137268	5L	0.0037	0.7665	18.659	1e-04
2q32.2	Somatomotor	2.31817e-12	JHU_2.189619249	189619250	-0.113844	0.0162313	0.0118525	4	9.62605e-07	rs13387036	191040246	-0.0202932	0.00414221	0.363813	1	2e-04	0.0686	1.1933	0.2747
2q34	Somatomotor	3.03664e-14	JHU_2.213275056	213275057	-0.119557	0.0157379	0.0109553	4	8.13713e-06	rs67776983	211990579	-0.0187067	0.00419287	0.199139	4	8e-04	0.1488	4.0984	0.0429
2q36.1	Somatomotor	6.07915e-12	rs74815991	224137214	-0.0742633	0.0107976	0.0197195	1	1.51524e-06	rs66677125	222139344	-0.0266938	0.00555055	0.0657124	4	0	0.162	0.0331	0.8556
2q36.3	Cingulo-Opercular	2.66362e-14	rs73096239	230229872	-0.121095	0.0159049	0.0149123	23c	3.31225e-248	rs72970705	226199576	0.0471788	0.00604994	0.123705	p24	0.0035	0.9418	17.6133	1e-04
2q37.1	Cingulo-Opercular	3.06443e-15	JHU_2.234759629	234759630	-0.177006	0.0224392	0.0118317	a32pr	1.75736e-07	rs10201872	231106724	0.0235959	0.00511842	0.146982	5mv	3e-04	0.3718	1.7392	0.1872
2q37.1	Cingulo-Opercular	3.06443e-15	JHU_2.234759629	234759630	-0.177006	0.0224392	0.0118317	a32pr	0	rs12470784	231274914	-0.0726292	0.00439251	0.309477	p24	0.001	0.2993	5.2072	0.0225
2q37.2	Cingulo-Opercular	3.77912e-13	rs73128154	236011727	-0.0508763	0.00700463	0.035057	33pr	4.99836e-07	rs12692160	236035291	-0.0496569	0.00987927	0.0713359	6ma	0.0011	0.3563	5.6936	0.017
2q37.2	Cingulo-Opercular	3.77912e-13	rs73128154	236011727	-0.0508763	0.00700463	0.035057	33pr	1.00085e-234	rs6732920	235638011	-0.129072	0.00679838	0.0904669	p24	0.0125	0.1598	62.5486	1e-04
2q37.3	Cingulo-Opercular	2.48172e-12	rs79978221	240919128	-0.11172	0.0159502	0.0131464	23c	8.22665e-06	rs9678428	240045724	-0.0724195	0.0162405	0.0379377	FEF	1e-04	0.0095	0.4168	0.5185
2q37.3	Cingulo-Opercular	2.48172e-12	rs79978221	240919128	-0.11172	0.0159502	0.0131464	23c	2.22766e-06	rs59804962	240193354	-0.0437241	0.00928678	0.0501294	SCEF	6e-04	0.0355	3.1875	0.0742
2q37.3	Cingulo-Opercular	2.48172e-12	rs79978221	240919128	-0.11172	0.0159502	0.0131464	23c	6.97934e-289	rs2100334	237578529	-0.0447048	0.00481339	0.207143	p24	3e-04	0.0553	1.6977	0.1926
2q37.3	Cingulo-Opercular	9.96757e-12	JHU_2.239037894	239037895	-0.0824829	0.0121174	0.0251832	SCEF	8.22665e-06	rs9678428	240045724	-0.0724195	0.0162405	0.0379377	FEF	1e-04	0.2146	0.6539	0.4187
2q37.3	Cingulo-Opercular	9.96757e-12	JHU_2.239037894	239037895	-0.0824829	0.0121174	0.0251832	SCEF	2.22766e-06	rs59804962	240193354	-0.0437241	0.00928678	0.0501294	SCEF	0	0.002	0.0183	0.8923
2q37.3	Cingulo-Opercular	9.96757e-12	JHU_2.239037894	239037895	-0.0824829	0.0121174	0.0251832	SCEF	6.97934e-289	rs2100334	237578529	-0.0447048	0.00481339	0.207143	p24	0	0.0225	0.0596	0.8071
2q37.3	Cingulo-Opercular	9.66717e-12	rs6755215	238503050	-0.120314	0.0176637	0.0170903	a32pr	8.22665e-06	rs9678428	240045724	-0.0724195	0.0162405	0.0379377	FEF	0.0012	0.0424	6.0785	0.0137
2q37.3	Cingulo-Opercular	9.66717e-12	rs6755215	238503050	-0.120314	0.0176637	0.0170903	a32pr	2.22766e-06	rs59804962	240193354	-0.0437241	0.00928678	0.0501294	SCEF	5e-04	0.0384	2.7532	0.0971
2q37.3	Cingulo-Opercular	9.66717e-12	rs6755215	238503050	-0.120314	0.0176637	0.0170903	a32pr	6.97934e-289	rs2100334	237578529	-0.0447048	0.00481339	0.207143	p24	0.0042	0.226	20.8926	1e-04
2q37.3	Somatomotor	4.72519e-16	rs73096953	238353061	-0.108435	0.0147193	0.0175439	3b	6.19551e-06	rs7601544	242646350	-0.0144317	0.00319313	0.383279	1	0	0.0445	0.22	0.639
2q37.3	Somatomotor	4.72519e-16	rs73096953	238353061	-0.108435	0.0147193	0.0175439	3b	2.13172e-06	rs4558582	241379144	-0.0222413	0.00495139	0.135677	3a	0.003	0.1276	15.0153	1e-04
2q37.3	Somatomotor	4.72519e-16	rs73096953	238353061	-0.108435	0.0147193	0.0175439	3b	2.7682e-06	rs7603692	238804345	-0.0130018	0.00277383	0.272609	3b	0.0033	0.5035	16.4296	1e-04
2q37.3	Somatomotor	4.72519e-16	rs73096953	238353061	-0.108435	0.0147193	0.0175439	3b	7.91922e-06	rs11691053	237740558	-0.0175076	0.00391901	0.173164	4	7e-04	0.4279	3.6773	0.0552
3p12.3	Cingulo-Opercular	4.50795e-12	JHU_3.76195060	76195061	-0.122782	0.0177424	0.0140228	23c	1.53407e-183	rs73104452	76991842	-0.0466997	0.00503592	0.192208	p24	0.0021	0.5208	10.632	0.0011
3p13	Cingulo-Opercular	1.0924e-12	rs9840507	74002127	-0.161012	0.0226194	0.0157756	a32pr	9.88101e-06	rs55869376	71422048	0.0170545	0.00385868	0.232026	5mv	0.0051	0.7886	25.6518	1e-04
3p13	Cingulo-Opercular	1.0924e-12	rs9840507	74002127	-0.161012	0.0226194	0.0157756	a32pr	7.09413e-06	rs114286712	71206193	-0.104376	0.023242	0.0116505	FEF	0.0043	0.1086	21.5449	1e-04
3p13	Cingulo-Opercular	1.0924e-12	rs9840507	74002127	-0.161012	0.0226194	0.0157756	a32pr	0	rs72947426	71122119	-0.104502	0.0132608	0.0220779	p24	0.0033	0.0614	16.7578	1e-04
3p21.1	Somatomotor	1.00488e-17	JHU_3.54290801	54290802	-0.108112	0.0126102	0.0140228	1	2.60316e-06	rs2710322	52817593	0.0220355	0.00468852	0.139844	1	NA	NA	NA	NA
3p22.1	Cingulo-Opercular	1.69795e-12	JHU_3.42419114	42419115	-0.12873	0.0189939	0.0166667	a32pr	9.12675e-207	rs1768174	39641794	0.117807	0.0064706	0.102855	p24	NA	NA	NA	NA
3p22.2	Somatomotor	2.35066e-12	rs115588611	36631357	-0.142656	0.0203447	0.0170903	24dd	1.855e-06	rs73826358	38832814	0.0256486	0.00537864	0.120364	3b	4e-04	0.0502	1.9353	0.1642
3p24.3	Default	1.0223e-11	rs145514050	22145321	-0.165673	0.0243518	0.0131464	10r	7.85238e-06	rs1039350	20704912	-0.0252705	0.0056544	0.280576	TGd	0	0.0252	0.1303	0.7182
3p26.1	Cingulo-Opercular	3.71028e-12	JHU_3.4842588	4842589	-0.117984	0.0169815	0.0131579	23c	4.55895e-06	rs1499152	7080325	0.0620944	0.0135455	0.0201187	23c	0.018	0.2063	90.1054	1e-04
3p26.1	Cingulo-Opercular	3.71028e-12	JHU_3.4842588	4842589	-0.117984	0.0169815	0.0131579	23c	2.12844e-06	rs78772280	7407845	-0.03695	0.00834887	0.0636964	6r	0.0094	0.1658	47.2464	1e-04
3p26.1	Cingulo-Opercular	3.71028e-12	JHU_3.4842588	4842589	-0.117984	0.0169815	0.0131579	23c	1.84669e-07	rs115603069	7002739	-0.0858564	0.0164661	0.0110104	SCEF	3e-04	0.0187	1.5503	0.2131
3p26.1	Cingulo-Opercular	3.71028e-12	JHU_3.4842588	4842589	-0.117984	0.0169815	0.0131579	23c	1.12985e-212	rs28551751	7689404	0.0750181	0.00429645	0.328247	p24	0.0026	0.2452	13.0542	3e-04
3p26.1	Somatomotor	1.20383e-11	rs78289952	7763022	-0.105519	0.0155639	0.0140228	5L	2.49204e-06	chr3:4643415	4643415	0.0199419	0.00423505	0.502935	24dd	NA	NA	NA	NA
3p26.1	Somatomotor	1.20383e-11	rs78289952	7763022	-0.105519	0.0155639	0.0140228	5L	4.90263e-07	rs62236029	7152846	0.027631	0.00549315	0.137987	3b	4e-04	0.2061	1.9427	0.1634
3p26.1	Somatomotor	1.20383e-11	rs78289952	7763022	-0.105519	0.0155639	0.0140228	5L	2.02217e-06	rs1485170	7654492	-0.015913	0.00344778	0.401878	6d	0.0017	0.1514	8.3409	0.0039
3q22.2	Somatomotor	8.58129e-13	rs36163	134656162	-0.105223	0.0154554	0.0109553	4	2.08814e-06	rs115144652	134548296	-0.0504559	0.0106342	0.0181279	1	2e-04	1	0.8855	0.3467
3q23	Somatomotor	2.71302e-13	JHU_3.142449462	142449463	-0.0924971	0.0126571	0.020596	4	7.72916e-06	rs12695746	141647359	-0.0240508	0.00537742	0.142348	5m	0.0026	0.3725	13.1644	3e-04
3q23	Somatomotor	3.98074e-13	JHU_3.142449462	142449463	-0.0706588	0.00973769	0.020596	5L	7.72916e-06	rs12695746	141647359	-0.0240508	0.00537742	0.142348	5m	0.0026	0.3725	13.1644	3e-04
3q24	Cingulo-Opercular	1.47966e-13	JHU_3.143284555	143284556	-0.119993	0.0162394	0.0135965	23c	5.30666e-06	rs16858910	146524722	-0.0279286	0.0063042	0.0634353	a32pr	0.0028	0.4309	13.9808	2e-04
3q24	Cingulo-Opercular	1.47966e-13	JHU_3.143284555	143284556	-0.119993	0.0162394	0.0135965	23c	1.21935e-140	rs57620295	148887172	-0.0962762	0.0064362	0.106541	p24	2e-04	0.0162	1.2257	0.2682
3q25.33	Somatomotor	2.73799e-13	rs114438267	159483909	-0.143124	0.0195881	0.0136084	3b	9.10874e-07	rs6799788	159644297	-0.0271511	0.00552979	0.189974	24dd	0.0066	1	32.9549	1e-04
3q26.1	Somatomotor	1.53807e-12	JHU_3.165186863	165186864	-0.107788	0.0152436	0.0114035	3b	7.946e-06	rs73157128	164081411	-0.0233908	0.00523678	0.0955166	1	0.0013	1	6.3054	0.012
3q26.1	Somatomotor	1.53807e-12	JHU_3.165186863	165186864	-0.107788	0.0152436	0.0114035	3b	8.95759e-06	rs73171837	162729302	0.0211001	0.00475128	0.0994133	3b	9e-04	0.5042	4.3272	0.0375
3q26.1	Somatomotor	1.53807e-12	JHU_3.165186863	165186864	-0.107788	0.0152436	0.0114035	3b	5.73826e-07	rs79152729	163266661	-0.0286888	0.00573797	0.0897021	6d	0.0013	0.869	6.4068	0.0114
3q26.31	Somatomotor	2.23091e-12	JHU_3.171179098	171179099	-0.10922	0.0155601	0.0122699	3b	4.96785e-06	rs62281875	171395280	-0.0445839	0.00976401	0.0424498	1	9e-04	1	4.662	0.0308
3q26.31	Somatomotor	2.23091e-12	JHU_3.171179098	171179099	-0.10922	0.0155601	0.0122699	3b	4.89839e-06	rs62281792	171954102	-0.0317041	0.00694725	0.137071	3b	3e-04	0.0465	1.2784	0.2582
3q26.33	Somatomotor	3.54314e-17	rs6795728	182353943	-0.0796321	0.0117316	0.0262927	3b	1.60783e-06	rs11710481	181646822	-0.0159292	0.00357396	0.229572	3b	1e-04	0.0885	0.5445	0.4606
3q29	Cingulo-Opercular	3.57648e-12	JHU_3.194840404	194840405	-0.11535	0.0165901	0.0122699	23c	2.36357e-07	rs184333216	192602465	-0.0548675	0.0106164	0.029909	5mv	4e-04	1	1.7672	0.1837
3q29	Cingulo-Opercular	3.57648e-12	JHU_3.194840404	194840405	-0.11535	0.0165901	0.0122699	23c	6.01877e-279	rs4916435	196322076	0.0368617	0.00475419	0.216461	p24	0	0.0171	0.0059	0.9386
4p13	Somatomotor	7.08535e-13	JHU_4.41222053	41222054	-0.106129	0.0147858	0.0148992	4	1.15268e-06	rs2162128	43775511	0.0280934	0.00577624	0.0955311	3a	2e-04	0.3231	1.0169	0.3133
4p14	Cingulo-Opercular	9.72876e-12	JHU_4.38875696	38875697	-0.0557083	0.00817982	0.014461	6ma	1.1887e-224	rs12233692	36424704	-0.05878	0.00545028	0.151977	p24	0.0024	0.8087	12.1714	5e-04
4p14	Somatomotor	6.03456e-14	JHU_4.38562423	38562424	-0.0937826	0.0124921	0.0135846	1	1.58878e-06	rs35132433	36490688	0.0145364	0.00302858	0.273887	1	0.0044	0.2563	22.2103	1e-04
4p14	Somatomotor	6.03456e-14	JHU_4.38562423	38562424	-0.0937826	0.0124921	0.0135846	1	3.67137e-06	rs61650109	40290584	-0.0265523	0.00573587	0.114536	5L	0	0.018	0.224	0.636
4p14	Somatomotor	9.16552e-12	JHU_4.38562423	38562424	-0.104332	0.0153002	0.0135846	3b	1.58878e-06	rs35132433	36490688	0.0145364	0.00302858	0.273887	1	0.0044	0.2563	22.2103	1e-04
4p14	Somatomotor	9.16552e-12	JHU_4.38562423	38562424	-0.104332	0.0153002	0.0135846	3b	3.67137e-06	rs61650109	40290584	-0.0265523	0.00573587	0.114536	5L	0	0.018	0.224	0.636
4p14	Somatomotor	5.51874e-15	JHU_4.38875696	38875697	-0.101142	0.0129429	0.014461	4	1.58878e-06	rs35132433	36490688	0.0145364	0.00302858	0.273887	1	2e-04	0.0477	0.8637	0.3527
4p14	Somatomotor	5.51874e-15	JHU_4.38875696	38875697	-0.101142	0.0129429	0.014461	4	3.67137e-06	rs61650109	40290584	-0.0265523	0.00573587	0.114536	5L	1e-04	0.0305	0.7181	0.3968
4p15.1	Somatomotor	4.45613e-14	JHU_4.31313613	31313614	-0.100734	0.0133477	0.0118317	1	8.86988e-06	rs6851835	34967580	-0.0126109	0.00283836	0.472042	1	0.002	0.31	10.0006	0.0016
4p15.1	Somatomotor	4.45613e-14	JHU_4.31313613	31313614	-0.100734	0.0133477	0.0118317	1	3.23836e-06	rs11946605	31746895	0.0178352	0.00399124	0.150788	3a	3e-04	0.2706	1.4545	0.2278
4p15.1	Somatomotor	4.45613e-14	JHU_4.31313613	31313614	-0.100734	0.0133477	0.0118317	1	7.94111e-06	rs56077959	32881653	-0.0378235	0.00846777	0.0365696	3b	3e-04	1	1.7073	0.1913
4p15.1	Somatomotor	6.61224e-12	JHU_4.31313613	31313614	-0.100467	0.0146329	0.0118317	5L	8.86988e-06	rs6851835	34967580	-0.0126109	0.00283836	0.472042	1	0.002	0.31	10.0006	0.0016
4p15.1	Somatomotor	6.61224e-12	JHU_4.31313613	31313614	-0.100467	0.0146329	0.0118317	5L	3.23836e-06	rs11946605	31746895	0.0178352	0.00399124	0.150788	3a	3e-04	0.2706	1.4545	0.2278
4p15.1	Somatomotor	6.61224e-12	JHU_4.31313613	31313614	-0.100467	0.0146329	0.0118317	5L	7.94111e-06	rs56077959	32881653	-0.0378235	0.00846777	0.0365696	3b	3e-04	1	1.7073	0.1913
4p15.2	Cingulo-Opercular	5.57303e-13	rs16872963	22692864	-0.12909	0.0179029	0.0127082	23c	1.18017e-06	rs1980038	23639667	-0.027671	0.00569486	0.117952	6r	1e-04	0.0207	0.5737	0.4488
4p15.2	Cingulo-Opercular	5.57303e-13	rs16872963	22692864	-0.12909	0.0179029	0.0127082	23c	6.1425e-06	rs73247131	22523225	0.0275797	0.00609978	0.113165	a32pr	7e-04	0.4223	3.6126	0.0573
4p15.2	Cingulo-Opercular	5.57303e-13	rs16872963	22692864	-0.12909	0.0179029	0.0127082	23c	3.53732e-247	rs73114513	26247617	-0.0787132	0.0044301	0.269281	p24	6e-04	0.079	2.9584	0.0854
4p15.2	Cingulo-Opercular	3.65711e-13	JHU_4.23563297	23563298	-0.206145	0.0283647	0.0206503	p24	1.18017e-06	rs1980038	23639667	-0.027671	0.00569486	0.117952	6r	1e-04	0.0149	0.6843	0.4081
4p15.2	Cingulo-Opercular	3.65711e-13	JHU_4.23563297	23563298	-0.206145	0.0283647	0.0206503	p24	6.1425e-06	rs73247131	22523225	0.0275797	0.00609978	0.113165	a32pr	3e-04	0.1916	1.7085	0.1912
4p15.2	Cingulo-Opercular	3.65711e-13	JHU_4.23563297	23563298	-0.206145	0.0283647	0.0206503	p24	3.53732e-247	rs73114513	26247617	-0.0787132	0.0044301	0.269281	p24	0	0.027	0.0779	0.7802
4p15.2	Somatomotor	8.9888e-13	rs144083636	24067691	-0.0976155	0.0140533	0.0153374	3b	5.857e-06	rs28440848	24342102	0.0210909	0.00465431	0.18123	3a	0.0016	0.6993	7.9652	0.0048
4p16.1	Cingulo-Opercular	7.77087e-12	rs28797293	8571795	-0.132059	0.0192992	0.0184211	a32pr	8.18193e-06	rs905010	7253260	0.0340416	0.00763201	0.173052	6r	0.0038	0.1674	18.9845	1e-04
4p16.1	Cingulo-Opercular	7.77087e-12	rs28797293	8571795	-0.132059	0.0192992	0.0184211	a32pr	1.0187e-232	rs28460143	10450164	0.0573417	0.00430915	0.311566	p24	0.0059	0.7339	29.6891	1e-04
4q13.1	Somatomotor	1.98863e-15	JHU_4.65976320	65976321	-0.1323	0.0166581	0.0114236	1	5.51334e-06	rs7668363	62866406	-0.0219929	0.00483972	0.156642	24dd	2e-04	0.0509	0.8093	0.3683
4q13.1	Somatomotor	1.98863e-15	JHU_4.65976320	65976321	-0.1323	0.0166581	0.0114236	1	7.35583e-06	rs4407558	66365260	-0.0393058	0.00876751	0.0159046	3b	2e-04	0.0233	0.9662	0.3256
4q13.1	Somatomotor	1.98863e-15	JHU_4.65976320	65976321	-0.1323	0.0166581	0.0114236	1	3.24777e-06	rs6827039	60315125	-0.0138329	0.00297194	0.40888	4	7e-04	0.2386	3.4373	0.0637
4q13.3	Somatomotor	4.19716e-12	JHU_4.73388214	73388215	-0.0519792	0.0075002	0.0170903	3b	4.35529e-06	rs4146486	76215752	0.0217904	0.00474358	0.364276	5m	0	0.0018	2e-04	0.9876
4q22.1	Somatomotor	1.90458e-12	JHU_4.89659719	89659720	-0.0894846	0.0127085	0.0135965	4	2.91374e-06	rs7697570	90767880	-0.0223247	0.00504981	0.32772	24dd	0.0019	0.6201	9.6163	0.0019
4q22.1	Somatomotor	1.90458e-12	JHU_4.89659719	89659720	-0.0894846	0.0127085	0.0135965	4	3.66448e-06	rs77462020	91381614	-0.0389801	0.00841984	0.0352523	4	2e-04	1	0.8377	0.36
4q22.1	Somatomotor	1.90458e-12	JHU_4.89659719	89659720	-0.0894846	0.0127085	0.0135965	4	2.73253e-07	rs1602069	92972513	-0.0180461	0.00351023	0.391276	5L	0.0021	0.3108	10.5645	0.0012
4q22.3	Somatomotor	1.10627e-11	JHU_4.95586854	95586855	-0.093298	0.0137366	0.0105171	5L	3.98364e-06	rs6840428	95595800	-0.0228648	0.00504502	0.22189	1	3e-04	0.3468	1.3511	0.2451
4q28.1	Somatomotor	2.43046e-12	JHU_4.127434756	127434757	-0.0984676	0.0140522	0.0144144	3b	2.59098e-06	rs2390684	125303951	0.0148822	0.00316586	0.38047	3a	2e-04	0.0228	0.8518	0.3561
4q28.1	Somatomotor	2.43046e-12	JHU_4.127434756	127434757	-0.0984676	0.0140522	0.0144144	3b	9.68797e-06	rs7688738	124426163	0.0135059	0.00305285	0.435473	3b	9e-04	0.0817	4.3048	0.038
4q28.1	Somatomotor	2.43046e-12	JHU_4.127434756	127434757	-0.0984676	0.0140522	0.0144144	3b	6.62113e-07	rs66518439	126718300	-0.0220397	0.00443263	0.284736	5L	1e-04	0.0486	0.6708	0.4128
4q28.3	Cingulo-Opercular	1.80976e-12	rs6843762	134246761	-0.0998666	0.0141687	0.0189702	SCEF	8.15917999999979e-311	rs1489440	131614710	0.0323479	0.00428443	0.304799	p24	NA	NA	NA	NA
4q31.21	Cingulo-Opercular	2.19889e-12	exm427091	146653623	-0.0629058	0.00895934	0.0131464	6ma	1.62428e-06	rs55784399	143049278	0.022603	0.00471357	0.117915	23c	6e-04	0.0645	3.0802	0.0792
4q31.21	Cingulo-Opercular	2.19889e-12	exm427091	146653623	-0.0629058	0.00895934	0.0131464	6ma	1.75175e-06	rs7689179	145195649	0.0307272	0.0064281	0.510045	SCEF	0.0044	0.3867	22.2443	1e-04
4q31.21	Cingulo-Opercular	2.19889e-12	exm427091	146653623	-0.0629058	0.00895934	0.0131464	6ma	0	rs3796700	141787969	-0.0396112	0.00403361	0.412149	p24	5e-04	0.1543	2.2753	0.1314
4q31.23	Cingulo-Opercular	5.69921e-16	JHU_4.149729476	149729477	-0.130724	0.0161476	0.0131926	23c	0	rs61170156	148508838	0.0620372	0.00529055	0.163212	p24	0.0034	0.1538	16.8689	1e-04
4q31.3	Somatomotor	1.60384e-17	JHU_4.154201474	154201475	-0.142063	0.0166752	0.0119153	3b	1.65219e-06	rs7685632	154141258	0.0135712	0.00283212	0.365434	1	0.0018	0.5744	8.8968	0.0029
4q31.3	Somatomotor	1.60384e-17	JHU_4.154201474	154201475	-0.142063	0.0166752	0.0119153	3b	8.91367e-06	rs17361600	153239288	-0.0478662	0.0107759	0.019131	4	1e-04	1	0.7331	0.3919
4q32.1	Somatomotor	1.05396e-14	JHU_4.158744918	158744919	-0.119656	0.0154743	0.0131464	3b	3.33428e-07	rs7654424	159270747	0.021676	0.0047772	0.157383	3a	0.0012	0.113	5.9145	0.015
4q32.1	Somatomotor	1.05396e-14	JHU_4.158744918	158744919	-0.119656	0.0154743	0.0131464	3b	5.7873e-06	rs6536158	157160921	-0.0197852	0.00436373	0.140959	4	8e-04	0.5119	3.8597	0.0495
4q32.3	Cingulo-Opercular	1.00429e-12	rs17047019	166768436	-0.110874	0.0155506	0.0170903	23c	2.44662e-06	rs80305607	165751492	-0.0449702	0.00977015	0.0577547	23c	0.0011	0.6587	5.6387	0.0176
4q32.3	Cingulo-Opercular	1.00429e-12	rs17047019	166768436	-0.110874	0.0155506	0.0170903	23c	0	rs2321567	165144578	0.0646073	0.008079	0.0652741	p24	2e-04	0.0152	0.8638	0.3527
4q34.1	Cingulo-Opercular	9.32343e-19	rs115361401	175797996	-0.169736	0.0191945	0.0131464	23c	2.28022e-07	rs72998012	175762273	-0.0796655	0.0153946	0.0110104	6r	0.6862	0.8373	3436.48	1e-04
4q34.1	Cingulo-Opercular	9.32343e-19	rs115361401	175797996	-0.169736	0.0191945	0.0131464	23c	4.09005e-209	rs62335848	175302370	0.0247797	0.00520316	0.169689	p24	0.0021	1	10.28	0.0013
4q34.1	Default	3.02132e-12	rs80292620	172889519	-0.0706048	0.01012	0.0232252	31a	3.04663e-06	rs7654438	175667507	-0.0272251	0.00583272	0.393555	TGd	4e-04	0.07	1.866	0.1719
4q34.3	Somatomotor	1.68906e-14	rs10029726	180040538	-0.072451	0.00944315	0.0315513	1	5.52839e-06	rs17817780	180794037	-0.0282563	0.00621884	0.0657552	1	1e-04	0.2188	0.4694	0.4933
4q34.3	Somatomotor	1.68906e-14	rs10029726	180040538	-0.072451	0.00944315	0.0315513	1	4.91828e-07	rs72690037	182941881	-0.0352142	0.00700158	0.0609598	4	0	0.0416	0.0199	0.8878
4q34.3	Somatomotor	1.68906e-14	rs10029726	180040538	-0.072451	0.00944315	0.0315513	1	3.46611e-06	rs76576479	179533722	-0.0368947	0.00794961	0.0705882	5L	0	0.0032	0.034	0.8537
4q34.3	Somatomotor	7.30146e-12	rs10029726	180040538	-0.0710092	0.0103638	0.0315513	5L	5.52839e-06	rs17817780	180794037	-0.0282563	0.00621884	0.0657552	1	1e-04	0.2188	0.4694	0.4933
4q34.3	Somatomotor	7.30146e-12	rs10029726	180040538	-0.0710092	0.0103638	0.0315513	5L	4.91828e-07	rs72690037	182941881	-0.0352142	0.00700158	0.0609598	4	0	0.0416	0.0199	0.8878
4q34.3	Somatomotor	7.30146e-12	rs10029726	180040538	-0.0710092	0.0103638	0.0315513	5L	3.46611e-06	rs76576479	179533722	-0.0368947	0.00794961	0.0705882	5L	0	0.0032	0.034	0.8537
4q35.2	Cingulo-Opercular	3.99779e-12	JHU_4.188517252	188517253	-0.0941151	0.0135666	0.0153509	23c	0	rs1511800	187135556	0.0565021	0.00520425	0.172989	p24	NA	NA	NA	NA
5p12	Cingulo-Opercular	7.04204e-14	rs115562425	43716795	-0.13227	0.0176664	0.0122807	23c	3.20244e-114	rs546194	43115826	-0.0745329	0.00518871	0.167316	p24	0.0015	0.8031	7.6136	0.0058
5p15.2	Somatomotor	8.14339e-12	JHU_5.11069823	11069824	-0.0929744	0.0136007	0.0122807	1	2.97292e-06	rs2968097	12198381	-0.0306544	0.00656034	0.120142	24dd	9e-04	0.8336	4.4936	0.034
5p15.2	Somatomotor	8.14339e-12	JHU_5.11069823	11069824	-0.0929744	0.0136007	0.0122807	1	3.41698e-06	rs16884756	10466742	-0.0286802	0.00645382	0.0795455	3b	0.0031	0.0915	15.324	1e-04
5p15.33	Somatomotor	4.91561e-13	rs6555194	3335160	-0.0805022	0.0112503	0.0215101	4	5.44657e-06	rs10053602	1428135	0.018587	0.00408793	0.211464	1	5e-04	0.2675	2.5851	0.1079
5p15.33	Somatomotor	4.91561e-13	rs6555194	3335160	-0.0805022	0.0112503	0.0215101	4	8.27769e-06	rs111857999	4164409	-0.0612464	0.0137389	0.014582	3b	0.0047	0.0743	23.3667	1e-04
5p15.33	Somatomotor	4.91561e-13	rs6555194	3335160	-0.0805022	0.0112503	0.0215101	4	7.95236e-07	rs2853676	1288547	-0.0188611	0.00416253	0.256553	4	2e-04	0.1487	1.2186	0.2696
5p15.33	Somatomotor	1.94351e-15	rs116061165	3024804	-0.0672537	0.00846502	0.0238516	5L	5.44657e-06	rs10053602	1428135	0.018587	0.00408793	0.211464	1	0.0013	0.3716	6.4282	0.0112
5p15.33	Somatomotor	1.94351e-15	rs116061165	3024804	-0.0672537	0.00846502	0.0238516	5L	8.27769e-06	rs111857999	4164409	-0.0612464	0.0137389	0.014582	3b	8e-04	0.035	4.0127	0.0452
5p15.33	Somatomotor	1.94351e-15	rs116061165	3024804	-0.0672537	0.00846502	0.0238516	5L	7.95236e-07	rs2853676	1288547	-0.0188611	0.00416253	0.256553	4	1e-04	0.0329	0.6842	0.4081
5q21.1	Somatomotor	1.09235e-12	rs2671582	102053777	-0.0526409	0.0073951	0.0197195	5m	8.1927e-06	rs62375872	98693715	-0.0221562	0.00496766	0.113916	5m	0.0013	0.7918	6.6176	0.0101
5q23.2	Somatomotor	4.16699e-12	JHU_5.121721367	121721368	-0.114556	0.0165272	0.0118317	3b	1.65856e-06	rs79275206	125905875	-0.0526689	0.0114762	0.0139339	1	0.0018	0.0425	8.8356	0.003
5q23.2	Somatomotor	4.16699e-12	JHU_5.121721367	121721368	-0.114556	0.0165272	0.0118317	3b	8.84813e-06	rs73782504	124263876	-0.0681145	0.0153288	0.014906	3a	0	0.0056	0.1496	0.6989
5q23.2	Somatomotor	4.16699e-12	JHU_5.121721367	121721368	-0.114556	0.0165272	0.0118317	3b	6.84043e-07	rs78329401	121482840	-0.0625714	0.0126004	0.0229625	4	0.002	0.0927	10.1702	0.0014
5q23.2	Somatomotor	4.16699e-12	JHU_5.121721367	121721368	-0.114556	0.0165272	0.0118317	3b	3.26386e-06	rs62373916	126816370	-0.0641718	0.0137901	0.0220779	5L	3e-04	1	1.657	0.198
5q23.2	Somatomotor	4.16699e-12	JHU_5.121721367	121721368	-0.114556	0.0165272	0.0118317	3b	4.06158e-06	rs80053611	122102746	-0.0663266	0.0143931	0.0291451	6d	0	0.0077	0.1322	0.7161
5q31.3	Somatomotor	3.38896e-12	JHU_5.142023228	142023229	-0.0770352	0.0110674	0.0166521	1	2.45474e-06	rs6864755	141663108	0.0188561	0.00400185	0.169799	3b	8e-04	0.0766	3.8747	0.049
5q32	Somatomotor	5.79492e-12	JHU_5.148215114	148215115	-0.102235	0.0148497	0.0118317	1	2.49753e-06	rs6888011	148221473	-0.0178525	0.00379167	0.348769	3b	0.0012	0.2535	6.1506	0.0131
5q32	Somatomotor	5.79492e-12	JHU_5.148215114	148215115	-0.102235	0.0148497	0.0118317	1	3.25005e-06	rs34826744	147862818	-0.0767616	0.017092	0.0116656	6d	0	0.0083	0.2094	0.6472
5q33.2	Cingulo-Opercular	1.94816e-13	rs76625465	154008355	-0.126449	0.0171986	0.0135965	SCEF	7.60262e-06	rs116794050	154136891	-0.035197	0.00786336	0.0411803	SCEF	2e-04	0.3043	1.0215	0.3122
5q33.2	Cingulo-Opercular	1.94816e-13	rs76625465	154008355	-0.126449	0.0171986	0.0135965	SCEF	7.10842e-129	rs78917897	153032220	-0.0617104	0.00904718	0.0520699	p24	7e-04	0.6291	3.4814	0.0621
5q34	Somatomotor	2.45551e-13	JHU_5.163985458	163985459	-0.0992157	0.0135516	0.0144991	1	1.0181e-06	rs2878892	167517336	-0.0307073	0.00628204	0.303699	3a	1e-04	0.0442	0.7202	0.3961
5q34	Somatomotor	2.45551e-13	JHU_5.163985458	163985459	-0.0992157	0.0135516	0.0144991	1	5.1318e-06	rs72827651	168219435	0.0272087	0.00615507	0.112119	4	4e-04	0.0396	2.2354	0.1349
5q35.2	Cingulo-Opercular	2.10985e-12	JHU_5.172918934	172918935	-0.155657	0.0221511	0.0105356	23c	0	rs1532032	176041364	0.0842881	0.00403304	0.372085	p24	6e-04	0.2115	3.1374	0.0765
6p12.3	Cingulo-Opercular	1.37312e-13	rs9473773	50262724	-0.117646	0.0159004	0.0180299	23c	1.13996e-06	rs17216940	47082689	-0.0284619	0.00584938	0.103123	SCEF	0	0.0076	0.1828	0.669
6p12.3	Cingulo-Opercular	1.37312e-13	rs9473773	50262724	-0.117646	0.0159004	0.0180299	23c	1.48219693752374e-323	rs1008091	46567357	-0.0343906	0.00586401	0.133117	p24	8e-04	0.3944	4.2337	0.0396
6p21.2	Cingulo-Opercular	3.60287e-12	JHU_6.39337522	39337523	-0.133516	0.0192056	0.0100789	23c	2.40595e-06	rs79967401	38901582	-0.105602	0.0223925	0.0110175	SCEF	6e-04	0.0285	3.229	0.0723
6p21.2	Cingulo-Opercular	3.60287e-12	JHU_6.39337522	39337523	-0.133516	0.0192056	0.0100789	23c	0	rs9470391	36745427	-0.0337619	0.00436352	0.298899	p24	0	0.0082	0.0165	0.8978
6p21.2	Cingulo-Opercular	6.77262e-14	JHU_6.39031736	39031737	-0.116177	0.0155063	0.0132159	5mv	2.40595e-06	rs79967401	38901582	-0.105602	0.0223925	0.0110175	SCEF	NA	NA	NA	NA
6p21.2	Cingulo-Opercular	6.77262e-14	JHU_6.39031736	39031737	-0.116177	0.0155063	0.0132159	5mv	0	rs9470391	36745427	-0.0337619	0.00436352	0.298899	p24	NA	NA	NA	NA
6p21.2	Cingulo-Opercular	1.02314e-12	JHU_6.37596392	37596393	-0.165452	0.0232137	0.0135965	a32pr	2.40595e-06	rs79967401	38901582	-0.105602	0.0223925	0.0110175	SCEF	0.0021	0.0515	10.5982	0.0011
6p21.2	Cingulo-Opercular	1.02314e-12	JHU_6.37596392	37596393	-0.165452	0.0232137	0.0135965	a32pr	0	rs9470391	36745427	-0.0337619	0.00436352	0.298899	p24	0	0.0803	0.192	0.6613
6p21.2	Somatomotor	4.73433e-14	JHU_6.39031736	39031737	-0.111929	0.0148465	0.0132159	3a	5.9202e-06	rs6942122	37522966	-0.0274924	0.00607001	0.286502	5L	NA	NA	NA	NA
6p21.2	Somatomotor	3.55648e-14	JHU_6.39031736	39031737	-0.124119	0.0163826	0.0132159	3b	5.9202e-06	rs6942122	37522966	-0.0274924	0.00607001	0.286502	5L	NA	NA	NA	NA
6p22.3	Somatomotor	3.42097e-12	rs78085193	16342824	-0.188905	0.0271445	0.0105171	4	9.60172e-06	rs12527320	21479200	0.0175406	0.00396311	0.434867	4	0.0064	0.4372	32.1195	1e-04
6p22.3	Somatomotor	3.42097e-12	rs78085193	16342824	-0.188905	0.0271445	0.0105171	4	4.27329e-07	rs9465942	20943487	-0.0323431	0.00653949	0.108091	5L	3e-04	0.0435	1.3609	0.2434
6p22.3	Somatomotor	3.42097e-12	rs78085193	16342824	-0.188905	0.0271445	0.0105171	4	7.45013e-06	rs2817198	24575094	-0.020987	0.00468416	0.187252	5m	0.0015	0.1199	7.7497	0.0054
6p25.2	Cingulo-Opercular	3.28049e-14	rs75903801	2863458	-0.153793	0.0202713	0.014461	a32pr	2.01579e-203	rs9501843	2449872	0.0442076	0.00385073	0.475325	p24	1e-04	0.0501	0.287	0.5922
6q15	Cingulo-Opercular	1.46522e-15	rs78611464	89947974	-0.134671	0.0168764	0.014461	23c	9.4925e-241	rs80060416	91418313	-0.232555	0.0193829	0.0106796	p24	0.0017	0.0492	8.5059	0.0035
6q15	Cingulo-Opercular	3.91803e-12	JHU_6.89183231	89183232	-0.165071	0.0237851	0.0118421	a32pr	9.4925e-241	rs80060416	91418313	-0.232555	0.0193829	0.0106796	p24	0	0.01	0.1838	0.6681
6q16.3	Somatomotor	1.49262e-13	JHU_6.104213796	104213797	-0.142854	0.0193364	0.0135846	3b	4.49986e-06	rs73502676	101890830	-0.0715915	0.015608	0.0152597	3a	1e-04	0.011	0.4649	0.4954
6q23.2	Somatomotor	6.56071e-12	JHU_6.133678095	133678096	-0.0889513	0.0129536	0.0127641	4	9.99646e-06	rs11154668	132541955	0.017088	0.00386848	0.294232	4	0.0012	0.1446	5.7663	0.0163
6q23.3	Cingulo-Opercular	5.22532e-14	rs17064462	135675125	-0.115556	0.0153539	0.014461	23c	9.0794e-07	rs79578923	138457735	-0.0422591	0.00860568	0.0651466	6ma	8e-04	1	4.225	0.0398
6q23.3	Cingulo-Opercular	5.22532e-14	rs17064462	135675125	-0.115556	0.0153539	0.014461	23c	0	rs61738492	135282771	-0.0669709	0.00414123	0.338835	p24	1e-04	0.0848	0.4278	0.5131
6q23.3	Somatomotor	7.10345e-14	JHU_6.138482116	138482117	-0.114193	0.0152543	0.0166521	3b	1.18402e-06	rs11154902	137301298	-0.0180972	0.00372501	0.467815	6d	1e-04	0.0504	0.4101	0.5219
6q25.1	Somatomotor	3.43088e-13	rs60834143	150814835	-0.0931476	0.0128015	0.0232865	3b	1.96963e-06	rs9498175	149210734	0.0146191	0.0030735	0.379636	3b	0.0056	0.4333	28.1086	1e-04
6q25.1	Somatomotor	9.9168e-14	JHU_6.149095882	149095883	-0.0659244	0.00885841	0.0118629	5m	1.96963e-06	rs9498175	149210734	0.0146191	0.0030735	0.379636	3b	0.0027	0.524	13.3364	3e-04
6q26	Cingulo-Opercular	1.10437e-12	JHU_6.163733559	163733560	-0.109898	0.0154419	0.0183824	23c	4.02703e-06	rs16895136	164002554	-0.0620145	0.0134522	0.0191186	6r	5e-04	0.0253	2.3616	0.1244
6q26	Cingulo-Opercular	1.10437e-12	JHU_6.163733559	163733560	-0.109898	0.0154419	0.0183824	23c	6.8233e-269	rs765351	161252685	0.103404	0.00406614	0.463613	p24	7e-04	0.1361	3.2949	0.0695
6q27	Somatomotor	4.82878e-12	JHU_6.169448132	169448133	-0.191176	0.0276645	0.0140474	6d	8.80323e-06	rs10485351	168184358	0.0211789	0.00476503	0.156799	3a	0.0017	0.8215	8.4536	0.0036
7p14.1	Somatomotor	1.28435e-12	JHU_7.37504738	37504739	-0.121366	0.0171034	0.0223684	1	4.49877e-06	rs75974396	42331419	-0.0472153	0.0102935	0.0697147	4	6e-04	0.6785	3.0761	0.0794
7p14.1	Somatomotor	1.28435e-12	JHU_7.37504738	37504739	-0.121366	0.0171034	0.0223684	1	5.66206e-06	rs59301349	37894974	-0.0243996	0.00537599	0.163093	6d	0.0021	0.5958	10.5988	0.0011
7p14.1	Somatomotor	5.18573e-13	exm615363	38475878	-0.0717828	0.00994174	0.0140228	3b	4.49877e-06	rs75974396	42331419	-0.0472153	0.0102935	0.0697147	4	4e-04	0.6249	2.2251	0.1358
7p14.1	Somatomotor	5.18573e-13	exm615363	38475878	-0.0717828	0.00994174	0.0140228	3b	5.66206e-06	rs59301349	37894974	-0.0243996	0.00537599	0.163093	6d	0.0012	0.4813	5.8974	0.0152
7p21.1	Somatomotor	3.40321e-15	rs17140017	18855192	-0.185077	0.0235014	0.0135846	5L	6.62981e-06	rs6963953	18088558	0.0138269	0.00306907	0.203379	1	0	0.0495	0.2403	0.624
7p21.3	Cingulo-Opercular	5.58407e-14	JHU_7.7808414	7808415	-0.182821	0.0243194	0.0120321	a32pr	3.04022e-243	rs73057578	8196176	-0.0547433	0.00655522	0.100712	p24	9e-04	0.4893	4.2808	0.0385
7p22.1	Cingulo-Opercular	6.32081e-13	rs6952716	4653588	-0.13376	0.0185949	0.0131579	23c	9.84493e-06	rs73332808	5321113	-0.075258	0.0170246	0.0115664	5mv	3e-04	0.0231	1.7525	0.1856
7p22.1	Cingulo-Opercular	6.32081e-13	rs6952716	4653588	-0.13376	0.0185949	0.0131579	23c	0	rs74183856	5341721	-0.249288	0.019384	0.0107352	p24	0.0022	1	11.1957	8e-04
8p22	Cingulo-Opercular	9.25693e-13	JHU_8.17172931	17172932	-0.107007	0.0149846	0.0131579	SCEF	1.95702e-07	rs10100316	16504165	-0.111853	0.0214963	0.0113415	a32pr	0.0058	0.0831	28.8631	1e-04
8p22	Cingulo-Opercular	9.25693e-13	JHU_8.17172931	17172932	-0.107007	0.0149846	0.0131579	SCEF	0	rs1383492	13716524	-0.0739038	0.00444999	0.291829	p24	0.0074	0.3633	36.9171	1e-04
8p23.2	Cingulo-Opercular	4.80529e-12	JHU_8.4181856	4181857	-0.0674608	0.00976106	0.0131464	6ma	4.04039e-06	rs2720881	3663813	-0.0155199	0.00336709	0.294156	23c	3e-04	0.2182	1.4792	0.2239
8p23.2	Cingulo-Opercular	4.80529e-12	JHU_8.4181856	4181857	-0.0674608	0.00976106	0.0131464	6ma	4.00573e-06	rs73192650	6141995	-0.0443744	0.00962341	0.0747573	5mv	6e-04	1	3.2367	0.072
8p23.2	Cingulo-Opercular	4.80529e-12	JHU_8.4181856	4181857	-0.0674608	0.00976106	0.0131464	6ma	4.31108e-07	rs17323568	3443289	-0.0290649	0.0061353	0.232895	6ma	0	0.0608	0.0441	0.8337
8p23.2	Cingulo-Opercular	4.80529e-12	JHU_8.4181856	4181857	-0.0674608	0.00976106	0.0131464	6ma	7.01577e-06	rs10113644	3435305	-0.014863	0.00330787	0.366019	6r	2e-04	0.089	1.0002	0.3173
8p23.2	Cingulo-Opercular	4.80529e-12	JHU_8.4181856	4181857	-0.0674608	0.00976106	0.0131464	6ma	2.46468e-06	rs57280574	4417541	-0.0664595	0.014677	0.0334199	FEF	1e-04	0.014	0.3858	0.5345
8p23.2	Cingulo-Opercular	4.80529e-12	JHU_8.4181856	4181857	-0.0674608	0.00976106	0.0131464	6ma	3.93061e-07	rs10112274	3739433	-0.0527465	0.0112185	0.0178224	SCEF	0.0105	0.2041	52.7192	1e-04
8p23.2	Cingulo-Opercular	4.80529e-12	JHU_8.4181856	4181857	-0.0674608	0.00976106	0.0131464	6ma	1.90549e-06	rs73658221	3578177	-0.106157	0.0234296	0.0106727	a32pr	NA	NA	NA	NA
8p23.2	Cingulo-Opercular	4.80529e-12	JHU_8.4181856	4181857	-0.0674608	0.00976106	0.0131464	6ma	0	rs2721293	2782170	0.0659797	0.00409855	0.344918	p24	0.0012	0.5273	5.8601	0.0155
8p23.2	Default	5.00262e-12	JHU_8.4181856	4181857	-0.0871981	0.0126273	0.0131464	31a	7.12145e-06	rs1979916	4151910	-0.0308547	0.00687184	0.0814406	10r	3e-04	0.6683	1.4454	0.2293
8p23.2	Default	5.00262e-12	JHU_8.4181856	4181857	-0.0871981	0.0126273	0.0131464	31a	3.29394e-06	rs79185287	4675548	-0.0316837	0.00681137	0.0476345	31a	3e-04	1	1.46	0.2269
8p23.2	Default	5.00262e-12	JHU_8.4181856	4181857	-0.0871981	0.0126273	0.0131464	31a	7.07694e-06	rs74299149	4248382	0.0141507	0.00315065	0.203368	8BL	0.001	0.6759	5.2203	0.0223
8p23.2	Default	5.00262e-12	JHU_8.4181856	4181857	-0.0871981	0.0126273	0.0131464	31a	6.85326e-06	rs149407432	4753075	-0.0845284	0.0187916	0.0467229	EC	5e-04	0.0504	2.4852	0.1149
8p23.2	Somatomotor	1.55067e-14	JHU_8.2552216	2552217	-0.0883012	0.0124651	0.0249781	3b	7.02513e-07	rs2623735	3618700	0.0613277	0.0123628	0.0168394	1	0.0051	0.1089	25.4945	1e-04
8p23.2	Somatomotor	1.55067e-14	JHU_8.2552216	2552217	-0.0883012	0.0124651	0.0249781	3b	7.12569e-07	rs6558780	3332767	0.0208469	0.00463329	0.251489	24dd	8e-04	0.2763	3.7594	0.0525
8p23.2	Somatomotor	1.55067e-14	JHU_8.2552216	2552217	-0.0883012	0.0124651	0.0249781	3b	1.18897e-06	rs62501111	4011940	-0.0367912	0.00760273	0.0590526	3a	0.0013	1	6.3013	0.0121
8p23.2	Somatomotor	1.55067e-14	JHU_8.2552216	2552217	-0.0883012	0.0124651	0.0249781	3b	2.24975e-06	rs73176984	3410174	-0.0240805	0.00541478	0.135039	3b	0.0048	0.1452	23.9205	1e-04
8p23.2	Somatomotor	1.55067e-14	JHU_8.2552216	2552217	-0.0883012	0.0124651	0.0249781	3b	6.73223e-09	rs28570092	3610793	-0.0265483	0.00519512	0.219156	4	0.0049	0.6674	24.3409	1e-04
8p23.2	Somatomotor	1.55067e-14	JHU_8.2552216	2552217	-0.0883012	0.0124651	0.0249781	3b	8.75505e-06	rs10503197	3025495	-0.0328546	0.00739535	0.058862	6d	0.0028	0.8773	14.1852	2e-04
8p23.2	Somatomotor	1.86045e-12	JHU_8.4181856	4181857	-0.116479	0.0165345	0.0131464	4	7.02513e-07	rs2623735	3618700	0.0613277	0.0123628	0.0168394	1	2e-04	0.0206	1.1349	0.2867
8p23.2	Somatomotor	1.86045e-12	JHU_8.4181856	4181857	-0.116479	0.0165345	0.0131464	4	7.12569e-07	rs6558780	3332767	0.0208469	0.00463329	0.251489	24dd	0	0.1242	0.1735	0.677
8p23.2	Somatomotor	1.86045e-12	JHU_8.4181856	4181857	-0.116479	0.0165345	0.0131464	4	1.18897e-06	rs62501111	4011940	-0.0367912	0.00760273	0.0590526	3a	3e-04	1	1.4383	0.2304
8p23.2	Somatomotor	1.86045e-12	JHU_8.4181856	4181857	-0.116479	0.0165345	0.0131464	4	2.24975e-06	rs73176984	3410174	-0.0240805	0.00541478	0.135039	3b	4e-04	0.0832	1.791	0.1808
8p23.2	Somatomotor	1.86045e-12	JHU_8.4181856	4181857	-0.116479	0.0165345	0.0131464	4	6.73223e-09	rs28570092	3610793	-0.0265483	0.00519512	0.219156	4	0.002	0.8994	10.0888	0.0015
8p23.2	Somatomotor	1.86045e-12	JHU_8.4181856	4181857	-0.116479	0.0165345	0.0131464	4	8.75505e-06	rs10503197	3025495	-0.0328546	0.00739535	0.058862	6d	8e-04	1	4.2066	0.0403
8p23.2	Somatomotor	9.3171e-12	JHU_8.4181856	4181857	-0.118454	0.017377	0.0131464	5m	7.02513e-07	rs2623735	3618700	0.0613277	0.0123628	0.0168394	1	2e-04	0.0206	1.1349	0.2867
8p23.2	Somatomotor	9.3171e-12	JHU_8.4181856	4181857	-0.118454	0.017377	0.0131464	5m	7.12569e-07	rs6558780	3332767	0.0208469	0.00463329	0.251489	24dd	0	0.1242	0.1735	0.677
8p23.2	Somatomotor	9.3171e-12	JHU_8.4181856	4181857	-0.118454	0.017377	0.0131464	5m	1.18897e-06	rs62501111	4011940	-0.0367912	0.00760273	0.0590526	3a	3e-04	1	1.4383	0.2304
8p23.2	Somatomotor	9.3171e-12	JHU_8.4181856	4181857	-0.118454	0.017377	0.0131464	5m	2.24975e-06	rs73176984	3410174	-0.0240805	0.00541478	0.135039	3b	4e-04	0.0832	1.791	0.1808
8p23.2	Somatomotor	9.3171e-12	JHU_8.4181856	4181857	-0.118454	0.017377	0.0131464	5m	6.73223e-09	rs28570092	3610793	-0.0265483	0.00519512	0.219156	4	0.002	0.8994	10.0888	0.0015
8p23.2	Somatomotor	9.3171e-12	JHU_8.4181856	4181857	-0.118454	0.017377	0.0131464	5m	8.75505e-06	rs10503197	3025495	-0.0328546	0.00739535	0.058862	6d	8e-04	1	4.2066	0.0403
8p23.3	Somatomotor	5.2123e-21	rs59970985	1570995	-0.134007	0.0142488	0.0109553	1	4.23502e-06	rs13266594	1716432	-0.0216696	0.00471129	0.0912338	1	7e-04	1	3.6364	0.0565
8q12.1	Cingulo-Opercular	7.97498e-15	rs115943093	57040441	-0.133867	0.0172332	0.0115761	23c	6.64365e-06	rs72663226	60961769	-0.0510235	0.0113265	0.047526	6ma	4e-04	1	2.0428	0.1529
8q12.1	Cingulo-Opercular	7.97498e-15	rs115943093	57040441	-0.133867	0.0172332	0.0115761	23c	2.54683e-241	rs112768155	58562621	-0.10972	0.0155394	0.0168612	p24	0.0034	0.0665	16.9711	1e-04
8q12.1	Somatomotor	4.5371e-14	rs10504276	59920315	-0.10738	0.0142328	0.0192982	3b	3.38578e-06	rs61712522	57348793	-0.0847835	0.0182491	0.0194049	4	5e-04	0.029	2.4755	0.1156
8q21.11	Cingulo-Opercular	6.79307e-12	rs73318763	74355054	-0.0910882	0.0132744	0.0148992	5mv	1.24113e-228	rs73686985	74414111	0.0388519	0.00580298	0.134666	p24	0.0078	1	38.8414	1e-04
8q21.3	Cingulo-Opercular	2.91223e-15	rs10105746	91342070	-0.120853	0.0153083	0.0148992	23c	5.02025e-216	rs10095605	92870759	0.0350231	0.00402639	0.354723	p24	0.0015	0.3549	7.7409	0.0054
8q24.13	Cingulo-Opercular	2.1912e-17	rs58187997	123878815	-0.135817	0.0160102	0.0113935	SCEF	2.62647e-07	rs7844981	125022733	-0.0274479	0.0053313	0.0869141	SCEF	0	0.0591	0.1201	0.7289
8q24.13	Cingulo-Opercular	2.1912e-17	rs58187997	123878815	-0.135817	0.0160102	0.0113935	SCEF	2.66988e-241	rs9692955	123651639	-0.0383175	0.0059628	0.124672	p24	0.0061	0.1723	30.6891	1e-04
8q24.13	Somatomotor	6.73837e-14	rs58187997	123878815	-0.17254	0.0230272	0.0113935	4	6.82238e-06	rs4374971	124666287	0.0247098	0.00558705	0.26101	5L	0.0027	0.1987	13.7307	2e-04
8q24.21	Somatomotor	4.73941e-12	JHU_8.130140827	130140828	-0.119458	0.0172797	0.0127082	3b	3.74497e-06	rs77463544	128475815	0.0294997	0.00637824	0.0485437	3b	6e-04	0.784	3.0302	0.0817
8q24.21	Somatomotor	4.73941e-12	JHU_8.130140827	130140828	-0.119458	0.0172797	0.0127082	3b	4.09163e-06	rs752427	128980008	0.0230508	0.00500379	0.427922	6d	0.0073	0.3498	36.6019	1e-04
8q24.3	Cingulo-Opercular	3.84916e-12	JHU_8.142836696	142836697	-0.103022	0.0148391	0.0135846	SCEF	6.148e-06	rs34547530	144672047	-0.05108	0.0112978	0.0188119	23c	3e-04	1	1.3559	0.2442
8q24.3	Cingulo-Opercular	3.84916e-12	JHU_8.142836696	142836697	-0.103022	0.0148391	0.0135846	SCEF	4.058e-221	rs72733698	140140829	0.0746485	0.00744972	0.0767487	p24	4e-04	0.0423	1.8765	0.1707
9p21.1	Cingulo-Opercular	2.64175e-14	rs10123298	32408047	-0.144921	0.0190316	0.0118317	23c	8.25751e-06	rs4113740	29011285	-0.0281436	0.0063125	0.0970246	5mv	0.0011	0.1135	5.4655	0.0194
9p21.1	Cingulo-Opercular	2.64175e-14	rs10123298	32408047	-0.144921	0.0190316	0.0118317	23c	1.38904e-169	rs13284156	29021207	-0.0269787	0.00523938	0.171113	p24	1e-04	0.0323	0.4335	0.5103
9p23	Cingulo-Opercular	1.16553e-15	JHU_9.9117236	9117237	-0.050271	0.00627757	0.0263389	6ma	0	rs4237130	13150374	-0.030956	0.00407844	0.397137	p24	NA	NA	NA	NA
9p23	Cingulo-Opercular	2.00793e-13	rs118021381	13290217	-0.165316	0.0224973	0.0118317	a32pr	0	rs4237130	13150374	-0.030956	0.00407844	0.397137	p24	0.0111	0.8666	55.6635	1e-04
9p23	Somatomotor	5.87963e-16	JHU_9.9117236	9117237	-0.051533	0.00636855	0.0263389	5m	5.11868e-07	rs1412112	13217885	0.0297534	0.00592484	0.138132	6d	NA	NA	NA	NA
9p24.1	Somatomotor	1.65106e-13	rs2381569	7151386	-0.145863	0.0197797	0.0175439	6d	2.7359e-06	rs7024677	6086073	-0.0217979	0.00464802	0.139274	3a	4e-04	0.0264	2.1237	0.145
9p24.1	Somatomotor	1.65106e-13	rs2381569	7151386	-0.145863	0.0197797	0.0175439	6d	4.21181e-06	rs74716482	8718832	0.0240179	0.00522055	0.0913804	3b	0	0.0031	0.046	0.8301
9p24.3	Cingulo-Opercular	1.20056e-11	JHU_9.755644	755645	-0.110077	0.0162351	0.0127042	SCEF	4.76378e-07	rs6477419	989943	0.0203089	0.00403307	0.230421	23c	0	0.0559	0.167	0.6828
9p24.3	Cingulo-Opercular	1.20056e-11	JHU_9.755644	755645	-0.110077	0.0162351	0.0127042	SCEF	9.50544e-06	rs12555895	1313260	-0.0254759	0.00575319	0.12996	6ma	NA	NA	NA	NA
9p24.3	Cingulo-Opercular	1.20056e-11	JHU_9.755644	755645	-0.110077	0.0162351	0.0127042	SCEF	8.25715e-306	rs12353411	426215	-0.0735442	0.0072846	0.076699	p24	0.0053	0.1075	26.542	1e-04
9q21.13	Somatomotor	1.01056e-12	JHU_9.74453782	74453783	-0.0923371	0.0129522	0.0176678	1	8.45354e-06	rs11142872	74150577	-0.0136305	0.00306072	0.32513	1	0	0.0103	0.1944	0.6593
9q21.13	Somatomotor	1.01056e-12	JHU_9.74453782	74453783	-0.0923371	0.0129522	0.0176678	1	6.62551e-06	rs62571974	77983019	-0.0222878	0.00494692	0.134802	3a	0	0.0089	0.0051	0.9433
9q21.31	Cingulo-Opercular	1.40322e-13	JHU_9.81481938	81481939	-0.127336	0.0172168	0.014197	23c	1.44268e-179	rs116342329	81117884	-0.219174	0.0126308	0.0253082	p24	0.0024	0.0732	11.8211	6e-04
9q22.2	Somatomotor	9.77664e-13	JHU_9.93395682	93395683	-0.112464	0.0157654	0.0109553	1	5.61838e-06	rs10993355	93168446	-0.0219339	0.00483097	0.123052	3b	2e-04	0.2742	0.8529	0.3557
9q22.2	Somatomotor	9.77664e-13	JHU_9.93395682	93395683	-0.112464	0.0157654	0.0109553	1	5.15076e-06	rs10821381	92726401	-0.0190533	0.00422688	0.198554	6d	2e-04	0.0546	0.7756	0.3785
9q31.1	Somatomotor	3.07842e-12	JHU_9.105148568	105148569	-0.0874972	0.012546	0.0184211	4	5.54725e-06	rs16922892	106174413	-0.0204653	0.00450485	0.0654145	3b	0	0.0148	0.0033	0.9541
9q31.1	Somatomotor	3.07842e-12	JHU_9.105148568	105148569	-0.0874972	0.012546	0.0184211	4	3.38969e-07	rs2482431	107540284	0.0330214	0.00647429	0.148929	4	5e-04	0.3378	2.2594	0.1328
9q31.1	Somatomotor	3.07842e-12	JHU_9.105148568	105148569	-0.0874972	0.012546	0.0184211	4	8.73308e-06	rs10512296	104993672	-0.0290639	0.00653653	0.0610313	5L	0.0011	1	5.3945	0.0202
9q31.3	Cingulo-Opercular	7.08634e-14	JHU_9.111981325	111981326	-0.164744	0.0220062	0.0131464	a32pr	0	rs10521089	111525109	0.108225	0.00523187	0.173589	p24	3e-04	0.1981	1.4913	0.222
9q33.1	Somatomotor	2.05032e-13	rs80029998	121546500	-0.097114	0.0132209	0.014461	1	6.26976e-06	rs7022485	121351979	0.0195971	0.00433845	0.119079	4	0.0053	0.1681	26.4202	1e-04
9q33.1	Somatomotor	3.24219e-12	rs77385958	120640250	-0.115113	0.016523	0.0109649	3b	6.26976e-06	rs7022485	121351979	0.0195971	0.00433845	0.119079	4	6e-04	0.3238	2.7869	0.095
9q33.2	Somatomotor	1.3846e-13	rs12001858	125037623	-0.103809	0.0140324	0.0197195	3b	7.97065e-06	rs1106258	122605088	-0.0192695	0.00431474	0.0896686	3b	0.001	0.7572	5.1386	0.0234
9q34.3	Somatomotor	1.08232e-15	psy_rs142456276	137510148	-0.0953787	0.0118968	0.0122699	1	1.88032e-06	rs34646839	140870993	-0.0416107	0.00903408	0.0528534	3a	2e-04	1	1.0062	0.3158
9q34.3	Somatomotor	1.08232e-15	psy_rs142456276	137510148	-0.0953787	0.0118968	0.0122699	1	7.08431e-06	rs914747	139570580	0.0223504	0.00497656	0.117743	6d	1e-04	0.2908	0.2657	0.6062
9q34.3	Somatomotor	8.61216e-12	psy_rs142456276	137510148	-0.0894185	0.0130959	0.0122699	5L	1.88032e-06	rs34646839	140870993	-0.0416107	0.00903408	0.0528534	3a	2e-04	1	1.0062	0.3158
9q34.3	Somatomotor	8.61216e-12	psy_rs142456276	137510148	-0.0894185	0.0130959	0.0122699	5L	7.08431e-06	rs914747	139570580	0.0223504	0.00497656	0.117743	6d	1e-04	0.2908	0.2657	0.6062
