# Supplementary material for: Heritability and genetic contribution analysis of structural-functional coupling in human brain
Source: Imaging Neurosci (Camb). 2024 Oct 30;2:imag-2-00346. doi: 10.1162/imag_a_00346 (PMC12290780; doi:10.1162/imag_a_00346)
Supplement: Supplementary Material [file imag_a_00346-supp.zip › Supplemental_Table_S4.xlsx]

## Sheet: TableS4_GWAS_Catelog
Supplemental Table S4: Significant (P-value < 1.26e-11) variants and their correlated variants for SC-FC coupling traits that have previously been identified in GWAS of any traits listed in the GWAS catalog (version 2022-01-02)
CHR	SNP	POS	A1	A2	N	MAF	BETA	SE	P	SC-FC Traits Index	Cytogenetic Bands	DATE ADDED TO CATALOG	PUBMEDID	FIRST AUTHOR	DATE	JOURNAL	LINK	STUDY	DISEASE/TRAIT
1	exm3369	1354920	A	C	895	0.0100559	-0.17765	0.0256054	3.97736e-12	1589	1p36.33	2020-05-21	31969693	Coleman JRI	2020-01-23	Mol Psychiatry	www.ncbi.nlm.nih.gov/pubmed/31969693	Genome-wide gene-environment analyses of major depressive disorder and reported lifetime traumatic experiences in UK Biobank.	Major depressive disorder
1	rs7522819	10249963	C	T	871	0.0177956	-0.104936	0.0125628	6.661e-17	1610	1p36.22	2020-11-24	33067605	Folkersen L	2020-10-16	Nat Metab	www.ncbi.nlm.nih.gov/pubmed/33067605	Genomic and drug target evaluation of 90 cardiovascular proteins in 30,931 individuals.	N-terminal prohormone brain natriuretic peptide levels
1	imm_1_20076599	20204012	A	G	898	0.018931	-0.1109	0.0160183	4.41078e-12	2950	1p36.13	2020-05-21	31969693	Coleman JRI	2020-01-23	Mol Psychiatry	www.ncbi.nlm.nih.gov/pubmed/31969693	Genome-wide gene-environment analyses of major depressive disorder and reported lifetime traumatic experiences in UK Biobank.	Major depressive disorder
1	imm_1_20076599	20204012	A	G	898	0.018931	-0.1109	0.0160183	4.41078e-12	2950	1p36.13	2020-10-23	32665545	van der Meer D	2020-07-14	Nat Commun	www.ncbi.nlm.nih.gov/pubmed/32665545	Understanding the genetic determinants of the brain with MOSTest.	Subcortical volume (min-P)
1	rs74803964	21072367	C	T	896	0.0100446	-0.107926	0.0153418	1.99556e-12	3692	1p36.12	2018-09-17	29844566	Davies G	2018-05-29	Nat Commun	www.ncbi.nlm.nih.gov/pubmed/29844566	Study of 300,486 individuals identifies 148 independent genetic loci influencing general cognitive function.	General cognitive ability
1	rs74803964	21072367	C	T	896	0.0100446	-0.107926	0.0153418	1.99556e-12	3692	1p36.12	2018-09-17	29844566	Davies G	2018-05-29	Nat Commun	www.ncbi.nlm.nih.gov/pubmed/29844566	Study of 300,486 individuals identifies 148 independent genetic loci influencing general cognitive function.	General cognitive ability
1	rs74803964	21072367	C	T	896	0.0100446	-0.107926	0.0153418	1.99556e-12	3692	1p36.12	2018-09-17	29844566	Davies G	2018-05-29	Nat Commun	www.ncbi.nlm.nih.gov/pubmed/29844566	Study of 300,486 individuals identifies 148 independent genetic loci influencing general cognitive function.	General cognitive ability
1	rs74803964	21072367	C	T	896	0.0100446	-0.107926	0.0153418	1.99556e-12	3692	1p36.12	2018-09-17	29844566	Davies G	2018-05-29	Nat Commun	www.ncbi.nlm.nih.gov/pubmed/29844566	Study of 300,486 individuals identifies 148 independent genetic loci influencing general cognitive function.	General cognitive ability
1	rs74803964	21072367	C	T	896	0.0100446	-0.107926	0.0153418	1.99556e-12	3692	1p36.12	2018-09-17	29844566	Davies G	2018-05-29	Nat Commun	www.ncbi.nlm.nih.gov/pubmed/29844566	Study of 300,486 individuals identifies 148 independent genetic loci influencing general cognitive function.	General cognitive ability
1	rs74803964	21072367	C	T	896	0.0100446	-0.107926	0.0153418	1.99556e-12	3692	1p36.12	2019-02-06	29520040	Coleman JRI	2018-03-08	Mol Psychiatry	www.ncbi.nlm.nih.gov/pubmed/29520040	Biological annotation of genetic loci associated with intelligence in a meta-analysis of 87,740 individuals.	Extremely high intelligence
1	JHU_1.33158677	33158678	G	T	823	0.0072904	-0.0882828	0.012031	2.16901e-13	1639	1p35.1	2021-10-15	26806518	Hou L	2016-01-22	Lancet	www.ncbi.nlm.nih.gov/pubmed/26806518	Genetic variants associated with response to lithium treatment in bipolar disorder: a genome-wide association study.	Response to lithium treatment in bipolar disorder (continuous phenotype)
1	rs72896409	51692477	C	T	899	0.0111235	-0.113839	0.0165427	5.92211e-12	1610	1p32.3	2018-09-17	29844566	Davies G	2018-05-29	Nat Commun	www.ncbi.nlm.nih.gov/pubmed/29844566	Study of 300,486 individuals identifies 148 independent genetic loci influencing general cognitive function.	General cognitive ability
1	rs72896409	51692477	C	T	899	0.0111235	-0.113839	0.0165427	5.92211e-12	1610	1p32.3	2018-09-17	29844566	Davies G	2018-05-29	Nat Commun	www.ncbi.nlm.nih.gov/pubmed/29844566	Study of 300,486 individuals identifies 148 independent genetic loci influencing general cognitive function.	General cognitive ability
1	rs72896409	51692477	C	T	899	0.0111235	-0.113839	0.0165427	5.92211e-12	1610	1p32.3	2018-09-17	29844566	Davies G	2018-05-29	Nat Commun	www.ncbi.nlm.nih.gov/pubmed/29844566	Study of 300,486 individuals identifies 148 independent genetic loci influencing general cognitive function.	General cognitive ability
1	rs72896409	51692477	C	T	899	0.0111235	-0.113839	0.0165427	5.92211e-12	1610	1p32.3	2018-09-17	29844566	Davies G	2018-05-29	Nat Commun	www.ncbi.nlm.nih.gov/pubmed/29844566	Study of 300,486 individuals identifies 148 independent genetic loci influencing general cognitive function.	General cognitive ability
1	rs72896409	51692477	C	T	899	0.0111235	-0.113839	0.0165427	5.92211e-12	1610	1p32.3	2018-09-17	29844566	Davies G	2018-05-29	Nat Commun	www.ncbi.nlm.nih.gov/pubmed/29844566	Study of 300,486 individuals identifies 148 independent genetic loci influencing general cognitive function.	General cognitive ability
1	rs72896409	51692477	C	T	899	0.0111235	-0.113839	0.0165427	5.92211e-12	1610	1p32.3	2018-09-17	29844566	Davies G	2018-05-29	Nat Commun	www.ncbi.nlm.nih.gov/pubmed/29844566	Study of 300,486 individuals identifies 148 independent genetic loci influencing general cognitive function.	General cognitive ability
1	rs72896409	51692477	C	T	899	0.0111235	-0.113839	0.0165427	5.92211e-12	1610	1p32.3	2020-05-21	31969693	Coleman JRI	2020-01-23	Mol Psychiatry	www.ncbi.nlm.nih.gov/pubmed/31969693	Genome-wide gene-environment analyses of major depressive disorder and reported lifetime traumatic experiences in UK Biobank.	Major depressive disorder in trauma exposed individuals
1	rs72896409	51692477	C	T	899	0.0111235	-0.113839	0.0165427	5.92211e-12	1610	1p32.3	2020-10-23	32665545	van der Meer D	2020-07-14	Nat Commun	www.ncbi.nlm.nih.gov/pubmed/32665545	Understanding the genetic determinants of the brain with MOSTest.	Subcortical volume (MOSTest)
1	rs72896409	51692477	C	T	899	0.0111235	-0.113839	0.0165427	5.92211e-12	1610	1p32.3	2020-10-23	32665545	van der Meer D	2020-07-14	Nat Commun	www.ncbi.nlm.nih.gov/pubmed/32665545	Understanding the genetic determinants of the brain with MOSTest.	Subcortical volume (min-P)
1	rs72896409	51692477	C	T	899	0.0111235	-0.113839	0.0165427	5.92211e-12	1610	1p32.3	2020-10-23	32665545	van der Meer D	2020-07-14	Nat Commun	www.ncbi.nlm.nih.gov/pubmed/32665545	Understanding the genetic determinants of the brain with MOSTest.	Subcortical volume (min-P)
1	rs72896409	51692477	C	T	899	0.0111235	-0.113839	0.0165427	5.92211e-12	1610	1p32.3	2020-10-23	32665545	van der Meer D	2020-07-14	Nat Commun	www.ncbi.nlm.nih.gov/pubmed/32665545	Understanding the genetic determinants of the brain with MOSTest.	Subcortical volume (MOSTest)
1	JHU_1.51746835	51746836	G	T	894	0.0111857	-0.113813	0.0165438	6.00756e-12	1610	1p32.3	2018-09-17	29844566	Davies G	2018-05-29	Nat Commun	www.ncbi.nlm.nih.gov/pubmed/29844566	Study of 300,486 individuals identifies 148 independent genetic loci influencing general cognitive function.	General cognitive ability
1	JHU_1.51746835	51746836	G	T	894	0.0111857	-0.113813	0.0165438	6.00756e-12	1610	1p32.3	2018-09-17	29844566	Davies G	2018-05-29	Nat Commun	www.ncbi.nlm.nih.gov/pubmed/29844566	Study of 300,486 individuals identifies 148 independent genetic loci influencing general cognitive function.	General cognitive ability
1	JHU_1.51746835	51746836	G	T	894	0.0111857	-0.113813	0.0165438	6.00756e-12	1610	1p32.3	2018-09-17	29844566	Davies G	2018-05-29	Nat Commun	www.ncbi.nlm.nih.gov/pubmed/29844566	Study of 300,486 individuals identifies 148 independent genetic loci influencing general cognitive function.	General cognitive ability
1	JHU_1.51746835	51746836	G	T	894	0.0111857	-0.113813	0.0165438	6.00756e-12	1610	1p32.3	2018-09-17	29844566	Davies G	2018-05-29	Nat Commun	www.ncbi.nlm.nih.gov/pubmed/29844566	Study of 300,486 individuals identifies 148 independent genetic loci influencing general cognitive function.	General cognitive ability
1	JHU_1.51746835	51746836	G	T	894	0.0111857	-0.113813	0.0165438	6.00756e-12	1610	1p32.3	2018-09-17	29844566	Davies G	2018-05-29	Nat Commun	www.ncbi.nlm.nih.gov/pubmed/29844566	Study of 300,486 individuals identifies 148 independent genetic loci influencing general cognitive function.	General cognitive ability
1	JHU_1.51746835	51746836	G	T	894	0.0111857	-0.113813	0.0165438	6.00756e-12	1610	1p32.3	2018-09-17	29844566	Davies G	2018-05-29	Nat Commun	www.ncbi.nlm.nih.gov/pubmed/29844566	Study of 300,486 individuals identifies 148 independent genetic loci influencing general cognitive function.	General cognitive ability
1	JHU_1.51746835	51746836	G	T	894	0.0111857	-0.113813	0.0165438	6.00756e-12	1610	1p32.3	2020-05-21	31969693	Coleman JRI	2020-01-23	Mol Psychiatry	www.ncbi.nlm.nih.gov/pubmed/31969693	Genome-wide gene-environment analyses of major depressive disorder and reported lifetime traumatic experiences in UK Biobank.	Major depressive disorder in trauma exposed individuals
1	JHU_1.51746835	51746836	G	T	894	0.0111857	-0.113813	0.0165438	6.00756e-12	1610	1p32.3	2020-10-23	32665545	van der Meer D	2020-07-14	Nat Commun	www.ncbi.nlm.nih.gov/pubmed/32665545	Understanding the genetic determinants of the brain with MOSTest.	Subcortical volume (MOSTest)
1	JHU_1.51746835	51746836	G	T	894	0.0111857	-0.113813	0.0165438	6.00756e-12	1610	1p32.3	2020-10-23	32665545	van der Meer D	2020-07-14	Nat Commun	www.ncbi.nlm.nih.gov/pubmed/32665545	Understanding the genetic determinants of the brain with MOSTest.	Subcortical volume (min-P)
1	JHU_1.51746835	51746836	G	T	894	0.0111857	-0.113813	0.0165438	6.00756e-12	1610	1p32.3	2020-10-23	32665545	van der Meer D	2020-07-14	Nat Commun	www.ncbi.nlm.nih.gov/pubmed/32665545	Understanding the genetic determinants of the brain with MOSTest.	Subcortical volume (min-P)
1	JHU_1.51746835	51746836	G	T	894	0.0111857	-0.113813	0.0165438	6.00756e-12	1610	1p32.3	2020-10-23	32665545	van der Meer D	2020-07-14	Nat Commun	www.ncbi.nlm.nih.gov/pubmed/32665545	Understanding the genetic determinants of the brain with MOSTest.	Subcortical volume (MOSTest)
1	rs17118123	98746627	T	C	899	0.0133482	-0.154573	0.0212136	3.18103e-13	1533	1p21.3	2018-09-17	29844566	Davies G	2018-05-29	Nat Commun	www.ncbi.nlm.nih.gov/pubmed/29844566	Study of 300,486 individuals identifies 148 independent genetic loci influencing general cognitive function.	General cognitive ability
1	rs17118123	98746627	T	C	899	0.0133482	-0.154573	0.0212136	3.18103e-13	1533	1p21.3	2018-09-17	29844566	Davies G	2018-05-29	Nat Commun	www.ncbi.nlm.nih.gov/pubmed/29844566	Study of 300,486 individuals identifies 148 independent genetic loci influencing general cognitive function.	General cognitive ability
1	rs17118123	98746627	T	C	899	0.0133482	-0.154573	0.0212136	3.18103e-13	1533	1p21.3	2018-09-17	29844566	Davies G	2018-05-29	Nat Commun	www.ncbi.nlm.nih.gov/pubmed/29844566	Study of 300,486 individuals identifies 148 independent genetic loci influencing general cognitive function.	General cognitive ability
1	rs17118123	98746627	T	C	899	0.0133482	-0.154573	0.0212136	3.18103e-13	1533	1p21.3	2018-09-17	29844566	Davies G	2018-05-29	Nat Commun	www.ncbi.nlm.nih.gov/pubmed/29844566	Study of 300,486 individuals identifies 148 independent genetic loci influencing general cognitive function.	General cognitive ability
1	rs17118123	98746627	T	C	899	0.0133482	-0.154573	0.0212136	3.18103e-13	1533	1p21.3	2019-02-06	29520040	Coleman JRI	2018-03-08	Mol Psychiatry	www.ncbi.nlm.nih.gov/pubmed/29520040	Biological annotation of genetic loci associated with intelligence in a meta-analysis of 87,740 individuals.	Extremely high intelligence
1	rs17118123	98746627	T	C	899	0.0133482	-0.154573	0.0212136	3.18103e-13	1533	1p21.3	2021-01-13	33414549	Demange PA	2021-01-07	Nat Genet	www.ncbi.nlm.nih.gov/pubmed/33414549	Investigating the genetic architecture of noncognitive skills using GWAS-by-subtraction.	Noncognitive aspects of educational attainment
1	rs17118123	98746627	T	C	899	0.0133482	-0.154573	0.0212136	3.18103e-13	1533	1p21.3	2021-01-13	33414549	Demange PA	2021-01-07	Nat Genet	www.ncbi.nlm.nih.gov/pubmed/33414549	Investigating the genetic architecture of noncognitive skills using GWAS-by-subtraction.	Noncognitive aspects of educational attainment
1	rs17118123	98746627	T	C	899	0.0133482	-0.154573	0.0212136	3.18103e-13	1533	1p21.3	2021-04-27	33686288	Peyrot WJ	2021-03-08	Nat Genet	www.ncbi.nlm.nih.gov/pubmed/33686288	Identifying loci with different allele frequencies among cases of eight psychiatric disorders using CC-GWAS.	ADHD vs Tourette's syndrome and other tic disorders (ordinary least squares (OLS))
1	rs17118123	98746627	T	C	899	0.0133482	-0.154573	0.0212136	3.18103e-13	1533	1p21.3	2021-04-27	33686288	Peyrot WJ	2021-03-08	Nat Genet	www.ncbi.nlm.nih.gov/pubmed/33686288	Identifying loci with different allele frequencies among cases of eight psychiatric disorders using CC-GWAS.	Major depressive disorder vs anorexia nervosa (ordinary least squares (OLS))
1	rs17118123	98746627	T	C	899	0.0133482	-0.154573	0.0212136	3.18103e-13	1533	1p21.3	2021-04-27	33686288	Peyrot WJ	2021-03-08	Nat Genet	www.ncbi.nlm.nih.gov/pubmed/33686288	Identifying loci with different allele frequencies among cases of eight psychiatric disorders using CC-GWAS.	Schizophrenia vs autism spectrum disorder (ordinary least squares (OLS))
1	rs17118123	98746627	T	C	899	0.0133482	-0.154573	0.0212136	3.18103e-13	1533	1p21.3	2021-04-27	33686288	Peyrot WJ	2021-03-08	Nat Genet	www.ncbi.nlm.nih.gov/pubmed/33686288	Identifying loci with different allele frequencies among cases of eight psychiatric disorders using CC-GWAS.	Schizophrenia vs bipolar disorder (ordinary least squares (OLS))
1	rs7532495	98750003	G	A	898	0.013363	-0.154497	0.0212145	3.27456e-13	1533	1p21.3	2018-09-17	29844566	Davies G	2018-05-29	Nat Commun	www.ncbi.nlm.nih.gov/pubmed/29844566	Study of 300,486 individuals identifies 148 independent genetic loci influencing general cognitive function.	General cognitive ability
1	rs7532495	98750003	G	A	898	0.013363	-0.154497	0.0212145	3.27456e-13	1533	1p21.3	2018-09-17	29844566	Davies G	2018-05-29	Nat Commun	www.ncbi.nlm.nih.gov/pubmed/29844566	Study of 300,486 individuals identifies 148 independent genetic loci influencing general cognitive function.	General cognitive ability
1	rs7532495	98750003	G	A	898	0.013363	-0.154497	0.0212145	3.27456e-13	1533	1p21.3	2018-09-17	29844566	Davies G	2018-05-29	Nat Commun	www.ncbi.nlm.nih.gov/pubmed/29844566	Study of 300,486 individuals identifies 148 independent genetic loci influencing general cognitive function.	General cognitive ability
1	rs7532495	98750003	G	A	898	0.013363	-0.154497	0.0212145	3.27456e-13	1533	1p21.3	2018-09-17	29844566	Davies G	2018-05-29	Nat Commun	www.ncbi.nlm.nih.gov/pubmed/29844566	Study of 300,486 individuals identifies 148 independent genetic loci influencing general cognitive function.	General cognitive ability
1	rs7532495	98750003	G	A	898	0.013363	-0.154497	0.0212145	3.27456e-13	1533	1p21.3	2019-02-06	29520040	Coleman JRI	2018-03-08	Mol Psychiatry	www.ncbi.nlm.nih.gov/pubmed/29520040	Biological annotation of genetic loci associated with intelligence in a meta-analysis of 87,740 individuals.	Extremely high intelligence
1	rs7532495	98750003	G	A	898	0.013363	-0.154497	0.0212145	3.27456e-13	1533	1p21.3	2021-01-13	33414549	Demange PA	2021-01-07	Nat Genet	www.ncbi.nlm.nih.gov/pubmed/33414549	Investigating the genetic architecture of noncognitive skills using GWAS-by-subtraction.	Noncognitive aspects of educational attainment
1	rs7532495	98750003	G	A	898	0.013363	-0.154497	0.0212145	3.27456e-13	1533	1p21.3	2021-01-13	33414549	Demange PA	2021-01-07	Nat Genet	www.ncbi.nlm.nih.gov/pubmed/33414549	Investigating the genetic architecture of noncognitive skills using GWAS-by-subtraction.	Noncognitive aspects of educational attainment
1	rs7532495	98750003	G	A	898	0.013363	-0.154497	0.0212145	3.27456e-13	1533	1p21.3	2021-04-27	33686288	Peyrot WJ	2021-03-08	Nat Genet	www.ncbi.nlm.nih.gov/pubmed/33686288	Identifying loci with different allele frequencies among cases of eight psychiatric disorders using CC-GWAS.	ADHD vs Tourette's syndrome and other tic disorders (ordinary least squares (OLS))
1	rs7532495	98750003	G	A	898	0.013363	-0.154497	0.0212145	3.27456e-13	1533	1p21.3	2021-04-27	33686288	Peyrot WJ	2021-03-08	Nat Genet	www.ncbi.nlm.nih.gov/pubmed/33686288	Identifying loci with different allele frequencies among cases of eight psychiatric disorders using CC-GWAS.	Major depressive disorder vs anorexia nervosa (ordinary least squares (OLS))
1	rs7532495	98750003	G	A	898	0.013363	-0.154497	0.0212145	3.27456e-13	1533	1p21.3	2021-04-27	33686288	Peyrot WJ	2021-03-08	Nat Genet	www.ncbi.nlm.nih.gov/pubmed/33686288	Identifying loci with different allele frequencies among cases of eight psychiatric disorders using CC-GWAS.	Schizophrenia vs autism spectrum disorder (ordinary least squares (OLS))
1	rs7532495	98750003	G	A	898	0.013363	-0.154497	0.0212145	3.27456e-13	1533	1p21.3	2021-04-27	33686288	Peyrot WJ	2021-03-08	Nat Genet	www.ncbi.nlm.nih.gov/pubmed/33686288	Identifying loci with different allele frequencies among cases of eight psychiatric disorders using CC-GWAS.	Schizophrenia vs bipolar disorder (ordinary least squares (OLS))
1	rs11809389	106868089	C	T	899	0.0100111	-0.131606	0.0167696	4.23062e-15	1632	1p21.1	2018-09-17	29844566	Davies G	2018-05-29	Nat Commun	www.ncbi.nlm.nih.gov/pubmed/29844566	Study of 300,486 individuals identifies 148 independent genetic loci influencing general cognitive function.	General cognitive ability
1	rs11809389	106868089	C	T	899	0.0100111	-0.131606	0.0167696	4.23062e-15	1632	1p21.1	2019-02-06	29520040	Coleman JRI	2018-03-08	Mol Psychiatry	www.ncbi.nlm.nih.gov/pubmed/29520040	Biological annotation of genetic loci associated with intelligence in a meta-analysis of 87,740 individuals.	Extremely high intelligence
1	rs11809389	106868089	C	T	899	0.0100111	-0.131606	0.0167696	4.23062e-15	1632	1p21.1	2020-05-21	31969693	Coleman JRI	2020-01-23	Mol Psychiatry	www.ncbi.nlm.nih.gov/pubmed/31969693	Genome-wide gene-environment analyses of major depressive disorder and reported lifetime traumatic experiences in UK Biobank.	Major depressive disorder
1	rs11809389	106868089	C	T	899	0.0100111	-0.131606	0.0167696	4.23062e-15	1632	1p21.1	2020-09-10	32747698	Matoba N	2020-08-03	Transl Psychiatry	www.ncbi.nlm.nih.gov/pubmed/32747698	Common genetic risk variants identified in the SPARK cohort support DDHD2 as a candidate risk gene for autism.	Autism spectrum disorder
1	JHU_1.106909051	106909052	C	T	899	0.0100111	-0.125787	0.0168193	7.50392e-14	1632	1p21.1	2018-09-17	29844566	Davies G	2018-05-29	Nat Commun	www.ncbi.nlm.nih.gov/pubmed/29844566	Study of 300,486 individuals identifies 148 independent genetic loci influencing general cognitive function.	General cognitive ability
1	JHU_1.106909051	106909052	C	T	899	0.0100111	-0.125787	0.0168193	7.50392e-14	1632	1p21.1	2019-02-06	29520040	Coleman JRI	2018-03-08	Mol Psychiatry	www.ncbi.nlm.nih.gov/pubmed/29520040	Biological annotation of genetic loci associated with intelligence in a meta-analysis of 87,740 individuals.	Extremely high intelligence
1	JHU_1.106909051	106909052	C	T	899	0.0100111	-0.125787	0.0168193	7.50392e-14	1632	1p21.1	2020-05-21	31969693	Coleman JRI	2020-01-23	Mol Psychiatry	www.ncbi.nlm.nih.gov/pubmed/31969693	Genome-wide gene-environment analyses of major depressive disorder and reported lifetime traumatic experiences in UK Biobank.	Major depressive disorder
1	JHU_1.106909051	106909052	C	T	899	0.0100111	-0.125787	0.0168193	7.50392e-14	1632	1p21.1	2020-09-10	32747698	Matoba N	2020-08-03	Transl Psychiatry	www.ncbi.nlm.nih.gov/pubmed/32747698	Common genetic risk variants identified in the SPARK cohort support DDHD2 as a candidate risk gene for autism.	Autism spectrum disorder
1	1:156772360-G-A	156772360	A	G	899	0.0194661	-0.085606	0.0111181	1.36353e-14	3711	1q23.1	2018-09-17	29844566	Davies G	2018-05-29	Nat Commun	www.ncbi.nlm.nih.gov/pubmed/29844566	Study of 300,486 individuals identifies 148 independent genetic loci influencing general cognitive function.	General cognitive ability
1	1:156772360-G-A	156772360	A	G	899	0.0194661	-0.085606	0.0111181	1.36353e-14	3711	1q23.1	2018-09-17	29844566	Davies G	2018-05-29	Nat Commun	www.ncbi.nlm.nih.gov/pubmed/29844566	Study of 300,486 individuals identifies 148 independent genetic loci influencing general cognitive function.	General cognitive ability
1	1:156772360-G-A	156772360	A	G	899	0.0194661	-0.085606	0.0111181	1.36353e-14	3711	1q23.1	2020-10-23	32665545	van der Meer D	2020-07-14	Nat Commun	www.ncbi.nlm.nih.gov/pubmed/32665545	Understanding the genetic determinants of the brain with MOSTest.	Subcortical volume (MOSTest)
1	JHU_1.167025738	167025739	C	G	899	0.00667408	-0.173898	0.0233545	9.61934e-14	1633	1q24.1	2018-09-17	29844566	Davies G	2018-05-29	Nat Commun	www.ncbi.nlm.nih.gov/pubmed/29844566	Study of 300,486 individuals identifies 148 independent genetic loci influencing general cognitive function.	General cognitive ability
1	JHU_1.167142789	167142790	T	C	899	0.00945495	-0.124068	0.0171701	4.98012e-13	1644	1q24.1	2018-09-17	29844566	Davies G	2018-05-29	Nat Commun	www.ncbi.nlm.nih.gov/pubmed/29844566	Study of 300,486 individuals identifies 148 independent genetic loci influencing general cognitive function.	General cognitive ability
1	JHU_1.167142789	167142790	T	C	899	0.00945495	-0.132443	0.0187491	1.61824e-12	3659	1q24.1	2018-09-17	29844566	Davies G	2018-05-29	Nat Commun	www.ncbi.nlm.nih.gov/pubmed/29844566	Study of 300,486 individuals identifies 148 independent genetic loci influencing general cognitive function.	General cognitive ability
1	imm_1_171182326	172915703	G	A	898	0.0155902	-0.095875	0.0140955	1.03294e-11	1632	1q25.1	2018-09-17	29844566	Davies G	2018-05-29	Nat Commun	www.ncbi.nlm.nih.gov/pubmed/29844566	Study of 300,486 individuals identifies 148 independent genetic loci influencing general cognitive function.	General cognitive ability
1	imm_1_171182326	172915703	G	A	898	0.0155902	-0.095875	0.0140955	1.03294e-11	1632	1q25.1	2018-09-17	29844566	Davies G	2018-05-29	Nat Commun	www.ncbi.nlm.nih.gov/pubmed/29844566	Study of 300,486 individuals identifies 148 independent genetic loci influencing general cognitive function.	General cognitive ability
1	imm_1_171182326	172915703	G	A	898	0.0155902	-0.095875	0.0140955	1.03294e-11	1632	1q25.1	2018-09-17	29844566	Davies G	2018-05-29	Nat Commun	www.ncbi.nlm.nih.gov/pubmed/29844566	Study of 300,486 individuals identifies 148 independent genetic loci influencing general cognitive function.	General cognitive ability
1	imm_1_171182326	172915703	G	A	898	0.0155902	-0.095875	0.0140955	1.03294e-11	1632	1q25.1	2018-09-17	29844566	Davies G	2018-05-29	Nat Commun	www.ncbi.nlm.nih.gov/pubmed/29844566	Study of 300,486 individuals identifies 148 independent genetic loci influencing general cognitive function.	General cognitive ability
1	imm_1_171182326	172915703	G	A	898	0.0155902	-0.095875	0.0140955	1.03294e-11	1632	1q25.1	2018-09-17	29844566	Davies G	2018-05-29	Nat Commun	www.ncbi.nlm.nih.gov/pubmed/29844566	Study of 300,486 individuals identifies 148 independent genetic loci influencing general cognitive function.	General cognitive ability
1	imm_1_171182326	172915703	G	A	898	0.0155902	-0.095875	0.0140955	1.03294e-11	1632	1q25.1	2018-09-17	29844566	Davies G	2018-05-29	Nat Commun	www.ncbi.nlm.nih.gov/pubmed/29844566	Study of 300,486 individuals identifies 148 independent genetic loci influencing general cognitive function.	General cognitive ability
1	imm_1_171182326	172915703	G	A	898	0.0155902	-0.095875	0.0140955	1.03294e-11	1632	1q25.1	2018-09-17	29844566	Davies G	2018-05-29	Nat Commun	www.ncbi.nlm.nih.gov/pubmed/29844566	Study of 300,486 individuals identifies 148 independent genetic loci influencing general cognitive function.	General cognitive ability
1	imm_1_171182326	172915703	G	A	898	0.0155902	-0.095875	0.0140955	1.03294e-11	1632	1q25.1	2021-04-27	33686288	Peyrot WJ	2021-03-08	Nat Genet	www.ncbi.nlm.nih.gov/pubmed/33686288	Identifying loci with different allele frequencies among cases of eight psychiatric disorders using CC-GWAS.	Schizophrenia vs bipolar disorder (ordinary least squares (OLS))
1	JHU_1.204844792	204844793	A	C	880	0.0136364	-0.112033	0.0142307	3.47237e-15	1610	1q32.1	2018-09-17	29844566	Davies G	2018-05-29	Nat Commun	www.ncbi.nlm.nih.gov/pubmed/29844566	Study of 300,486 individuals identifies 148 independent genetic loci influencing general cognitive function.	General cognitive ability
1	JHU_1.204844792	204844793	A	C	880	0.0136364	-0.112033	0.0142307	3.47237e-15	1610	1q32.1	2018-09-17	29844566	Davies G	2018-05-29	Nat Commun	www.ncbi.nlm.nih.gov/pubmed/29844566	Study of 300,486 individuals identifies 148 independent genetic loci influencing general cognitive function.	General cognitive ability
1	JHU_1.204844792	204844793	A	C	880	0.0136364	-0.112033	0.0142307	3.47237e-15	1610	1q32.1	2018-09-17	29844566	Davies G	2018-05-29	Nat Commun	www.ncbi.nlm.nih.gov/pubmed/29844566	Study of 300,486 individuals identifies 148 independent genetic loci influencing general cognitive function.	General cognitive ability
1	JHU_1.204844792	204844793	A	C	880	0.0136364	-0.112033	0.0142307	3.47237e-15	1610	1q32.1	2018-09-17	29844566	Davies G	2018-05-29	Nat Commun	www.ncbi.nlm.nih.gov/pubmed/29844566	Study of 300,486 individuals identifies 148 independent genetic loci influencing general cognitive function.	General cognitive ability
1	JHU_1.204844792	204844793	A	C	880	0.0136364	-0.112033	0.0142307	3.47237e-15	1610	1q32.1	2018-09-17	29844566	Davies G	2018-05-29	Nat Commun	www.ncbi.nlm.nih.gov/pubmed/29844566	Study of 300,486 individuals identifies 148 independent genetic loci influencing general cognitive function.	General cognitive ability
1	JHU_1.204844792	204844793	A	C	880	0.0136364	-0.112033	0.0142307	3.47237e-15	1610	1q32.1	2020-10-23	32665545	van der Meer D	2020-07-14	Nat Commun	www.ncbi.nlm.nih.gov/pubmed/32665545	Understanding the genetic determinants of the brain with MOSTest.	Subcortical volume (MOSTest)
1	JHU_1.204844792	204844793	A	C	880	0.0136364	-0.112033	0.0142307	3.47237e-15	1610	1q32.1	2020-10-23	32665545	van der Meer D	2020-07-14	Nat Commun	www.ncbi.nlm.nih.gov/pubmed/32665545	Understanding the genetic determinants of the brain with MOSTest.	Subcortical volume (MOSTest)
1	JHU_1.244437917	244437918	A	C	899	0.00778643	-0.151725	0.0214986	1.69624e-12	3495	1q44	2018-09-17	29844566	Davies G	2018-05-29	Nat Commun	www.ncbi.nlm.nih.gov/pubmed/29844566	Study of 300,486 individuals identifies 148 independent genetic loci influencing general cognitive function.	General cognitive ability
1	JHU_1.244437917	244437918	A	C	899	0.00778643	-0.151725	0.0214986	1.69624e-12	3495	1q44	2018-09-17	29844566	Davies G	2018-05-29	Nat Commun	www.ncbi.nlm.nih.gov/pubmed/29844566	Study of 300,486 individuals identifies 148 independent genetic loci influencing general cognitive function.	General cognitive ability
1	JHU_1.244437917	244437918	A	C	899	0.00778643	-0.151725	0.0214986	1.69624e-12	3495	1q44	2020-05-21	31969693	Coleman JRI	2020-01-23	Mol Psychiatry	www.ncbi.nlm.nih.gov/pubmed/31969693	Genome-wide gene-environment analyses of major depressive disorder and reported lifetime traumatic experiences in UK Biobank.	Trauma exposure in major depressive disorder
1	JHU_1.244437917	244437918	A	C	899	0.00778643	-0.151725	0.0214986	1.69624e-12	3495	1q44	2020-10-23	32665545	van der Meer D	2020-07-14	Nat Commun	www.ncbi.nlm.nih.gov/pubmed/32665545	Understanding the genetic determinants of the brain with MOSTest.	Subcortical volume (MOSTest)
1	JHU_1.244437917	244437918	A	C	899	0.00778643	-0.151725	0.0214986	1.69624e-12	3495	1q44	2020-10-23	32665545	van der Meer D	2020-07-14	Nat Commun	www.ncbi.nlm.nih.gov/pubmed/32665545	Understanding the genetic determinants of the brain with MOSTest.	Subcortical volume (MOSTest)
2	JHU_2.4790182	4790183	A	T	896	0.0106027	-0.115709	0.0169859	9.61945e-12	1633	2p25.2	2018-09-17	29844566	Davies G	2018-05-29	Nat Commun	www.ncbi.nlm.nih.gov/pubmed/29844566	Study of 300,486 individuals identifies 148 independent genetic loci influencing general cognitive function.	General cognitive ability
2	JHU_2.4790182	4790183	A	T	896	0.0106027	-0.115709	0.0169859	9.61945e-12	1633	2p25.2	2018-09-17	29844566	Davies G	2018-05-29	Nat Commun	www.ncbi.nlm.nih.gov/pubmed/29844566	Study of 300,486 individuals identifies 148 independent genetic loci influencing general cognitive function.	General cognitive ability
2	JHU_2.4790182	4790183	A	T	896	0.0106027	-0.115709	0.0169859	9.61945e-12	1633	2p25.2	2020-05-21	31969693	Coleman JRI	2020-01-23	Mol Psychiatry	www.ncbi.nlm.nih.gov/pubmed/31969693	Genome-wide gene-environment analyses of major depressive disorder and reported lifetime traumatic experiences in UK Biobank.	Major depressive disorder
2	rs77476564	37048048	C	G	899	0.0172414	-0.0889598	0.0126937	2.41477e-12	1610	2p22.2	2018-09-17	29844566	Davies G	2018-05-29	Nat Commun	www.ncbi.nlm.nih.gov/pubmed/29844566	Study of 300,486 individuals identifies 148 independent genetic loci influencing general cognitive function.	General cognitive ability
2	rs77476564	37048048	C	G	899	0.0172414	-0.0889598	0.0126937	2.41477e-12	1610	2p22.2	2018-09-17	29844566	Davies G	2018-05-29	Nat Commun	www.ncbi.nlm.nih.gov/pubmed/29844566	Study of 300,486 individuals identifies 148 independent genetic loci influencing general cognitive function.	General cognitive ability
2	rs77476564	37048048	C	G	899	0.0172414	-0.0889598	0.0126937	2.41477e-12	1610	2p22.2	2020-10-23	32665545	van der Meer D	2020-07-14	Nat Commun	www.ncbi.nlm.nih.gov/pubmed/32665545	Understanding the genetic determinants of the brain with MOSTest.	Subcortical volume (MOSTest)
2	rs77476564	37048048	C	G	899	0.0172414	-0.0889598	0.0126937	2.41477e-12	1610	2p22.2	2020-10-23	32665545	van der Meer D	2020-07-14	Nat Commun	www.ncbi.nlm.nih.gov/pubmed/32665545	Understanding the genetic determinants of the brain with MOSTest.	Subcortical volume (min-P)
2	JHU_2.44510996	44510997	C	T	899	0.0116796	-0.0669715	0.00944653	1.34563e-12	1639	2p21	2018-09-17	29844566	Davies G	2018-05-29	Nat Commun	www.ncbi.nlm.nih.gov/pubmed/29844566	Study of 300,486 individuals identifies 148 independent genetic loci influencing general cognitive function.	General cognitive ability
2	JHU_2.44510996	44510997	C	T	899	0.0116796	-0.0669715	0.00944653	1.34563e-12	1639	2p21	2020-10-23	32665545	van der Meer D	2020-07-14	Nat Commun	www.ncbi.nlm.nih.gov/pubmed/32665545	Understanding the genetic determinants of the brain with MOSTest.	Subcortical volume (MOSTest)
2	JHU_2.44510996	44510997	C	T	899	0.0116796	-0.0669715	0.00944653	1.34563e-12	1639	2p21	2021-11-29	33893285	Guindo-Martinez M	2021-04-23	Nat Commun	www.ncbi.nlm.nih.gov/pubmed/33893285	The impact of non-additive genetic associations on age-related complex diseases.	Neuropsychiatric disorders
2	rs10179051	65575139	T	C	899	0.012792	-0.134366	0.0185503	4.37788e-13	3158	2p14	2018-09-17	29844566	Davies G	2018-05-29	Nat Commun	www.ncbi.nlm.nih.gov/pubmed/29844566	Study of 300,486 individuals identifies 148 independent genetic loci influencing general cognitive function.	General cognitive ability
2	rs10179051	65575139	T	C	899	0.012792	-0.134366	0.0185503	4.37788e-13	3158	2p14	2021-01-13	33414549	Demange PA	2021-01-07	Nat Genet	www.ncbi.nlm.nih.gov/pubmed/33414549	Investigating the genetic architecture of noncognitive skills using GWAS-by-subtraction.	Noncognitive aspects of educational attainment
2	JHU_2.82738070	82738071	G	C	899	0.0144605	-0.0563258	0.00830593	1.1902e-11	1639	2p12	2017-02-24	27663945	Middeldorp CM	2016-08-05	J Am Acad Child Adolesc Psychiatry	www.ncbi.nlm.nih.gov/pubmed/27663945	A Genome-Wide Association Meta-Analysis of Attention-Deficit/Hyperactivity Disorder Symptoms in Population-Based Pediatric Cohorts.	Attention deficit hyperactivity disorder symptom score
2	JHU_2.82738070	82738071	G	C	899	0.0144605	-0.0563258	0.00830593	1.1902e-11	1639	2p12	2018-09-17	29844566	Davies G	2018-05-29	Nat Commun	www.ncbi.nlm.nih.gov/pubmed/29844566	Study of 300,486 individuals identifies 148 independent genetic loci influencing general cognitive function.	General cognitive ability
2	JHU_2.82738070	82738071	G	C	899	0.0144605	-0.0563258	0.00830593	1.1902e-11	1639	2p12	2018-09-17	29844566	Davies G	2018-05-29	Nat Commun	www.ncbi.nlm.nih.gov/pubmed/29844566	Study of 300,486 individuals identifies 148 independent genetic loci influencing general cognitive function.	General cognitive ability
2	JHU_2.82738070	82738071	G	C	899	0.0144605	-0.0563258	0.00830593	1.1902e-11	1639	2p12	2018-09-17	29844566	Davies G	2018-05-29	Nat Commun	www.ncbi.nlm.nih.gov/pubmed/29844566	Study of 300,486 individuals identifies 148 independent genetic loci influencing general cognitive function.	General cognitive ability
2	JHU_2.82738070	82738071	G	C	899	0.0144605	-0.0563258	0.00830593	1.1902e-11	1639	2p12	2018-09-17	29844566	Davies G	2018-05-29	Nat Commun	www.ncbi.nlm.nih.gov/pubmed/29844566	Study of 300,486 individuals identifies 148 independent genetic loci influencing general cognitive function.	General cognitive ability
2	JHU_2.82738070	82738071	G	C	899	0.0144605	-0.0563258	0.00830593	1.1902e-11	1639	2p12	2018-09-17	29844566	Davies G	2018-05-29	Nat Commun	www.ncbi.nlm.nih.gov/pubmed/29844566	Study of 300,486 individuals identifies 148 independent genetic loci influencing general cognitive function.	General cognitive ability
2	JHU_2.82738070	82738071	G	C	899	0.0144605	-0.0563258	0.00830593	1.1902e-11	1639	2p12	2018-09-17	29844566	Davies G	2018-05-29	Nat Commun	www.ncbi.nlm.nih.gov/pubmed/29844566	Study of 300,486 individuals identifies 148 independent genetic loci influencing general cognitive function.	General cognitive ability
2	exm213380	97359422	G	T	899	0.0111235	-0.10026	0.0144224	3.60959e-12	3711	2q11.2	2016-12-13	26993346	Schott JM	2016-03-15	Alzheimers Dement	www.ncbi.nlm.nih.gov/pubmed/26993346	Genetic risk factors for the posterior cortical atrophy variant of Alzheimer's disease.	Posterior cortical atrophy and Alzheimer's disease
2	exm213380	97359422	G	T	899	0.0111235	-0.10026	0.0144224	3.60959e-12	3711	2q11.2	2018-09-17	29844566	Davies G	2018-05-29	Nat Commun	www.ncbi.nlm.nih.gov/pubmed/29844566	Study of 300,486 individuals identifies 148 independent genetic loci influencing general cognitive function.	General cognitive ability
2	exm213380	97359422	G	T	899	0.0111235	-0.10026	0.0144224	3.60959e-12	3711	2q11.2	2018-09-17	29844566	Davies G	2018-05-29	Nat Commun	www.ncbi.nlm.nih.gov/pubmed/29844566	Study of 300,486 individuals identifies 148 independent genetic loci influencing general cognitive function.	General cognitive ability
2	exm213380	97359422	G	T	899	0.0111235	-0.10026	0.0144224	3.60959e-12	3711	2q11.2	2018-09-17	29844566	Davies G	2018-05-29	Nat Commun	www.ncbi.nlm.nih.gov/pubmed/29844566	Study of 300,486 individuals identifies 148 independent genetic loci influencing general cognitive function.	General cognitive ability
2	exm213380	97359422	G	T	899	0.0111235	-0.10026	0.0144224	3.60959e-12	3711	2q11.2	2018-09-17	29844566	Davies G	2018-05-29	Nat Commun	www.ncbi.nlm.nih.gov/pubmed/29844566	Study of 300,486 individuals identifies 148 independent genetic loci influencing general cognitive function.	General cognitive ability
2	exm213380	97359422	G	T	899	0.0111235	-0.10026	0.0144224	3.60959e-12	3711	2q11.2	2018-09-17	29844566	Davies G	2018-05-29	Nat Commun	www.ncbi.nlm.nih.gov/pubmed/29844566	Study of 300,486 individuals identifies 148 independent genetic loci influencing general cognitive function.	General cognitive ability
2	exm213380	97359422	G	T	899	0.0111235	-0.10026	0.0144224	3.60959e-12	3711	2q11.2	2018-09-17	29844566	Davies G	2018-05-29	Nat Commun	www.ncbi.nlm.nih.gov/pubmed/29844566	Study of 300,486 individuals identifies 148 independent genetic loci influencing general cognitive function.	General cognitive ability
2	exm213380	97359422	G	T	899	0.0111235	-0.10026	0.0144224	3.60959e-12	3711	2q11.2	2018-09-17	29844566	Davies G	2018-05-29	Nat Commun	www.ncbi.nlm.nih.gov/pubmed/29844566	Study of 300,486 individuals identifies 148 independent genetic loci influencing general cognitive function.	General cognitive ability
2	exm213380	97359422	G	T	899	0.0111235	-0.10026	0.0144224	3.60959e-12	3711	2q11.2	2018-09-17	29844566	Davies G	2018-05-29	Nat Commun	www.ncbi.nlm.nih.gov/pubmed/29844566	Study of 300,486 individuals identifies 148 independent genetic loci influencing general cognitive function.	General cognitive ability
2	exm213380	97359422	G	T	899	0.0111235	-0.10026	0.0144224	3.60959e-12	3711	2q11.2	2018-09-17	29844566	Davies G	2018-05-29	Nat Commun	www.ncbi.nlm.nih.gov/pubmed/29844566	Study of 300,486 individuals identifies 148 independent genetic loci influencing general cognitive function.	General cognitive ability
2	exm213380	97359422	G	T	899	0.0111235	-0.10026	0.0144224	3.60959e-12	3711	2q11.2	2018-09-17	29844566	Davies G	2018-05-29	Nat Commun	www.ncbi.nlm.nih.gov/pubmed/29844566	Study of 300,486 individuals identifies 148 independent genetic loci influencing general cognitive function.	General cognitive ability
2	exm213380	97359422	G	T	899	0.0111235	-0.10026	0.0144224	3.60959e-12	3711	2q11.2	2018-09-17	29844566	Davies G	2018-05-29	Nat Commun	www.ncbi.nlm.nih.gov/pubmed/29844566	Study of 300,486 individuals identifies 148 independent genetic loci influencing general cognitive function.	General cognitive ability
2	exm213380	97359422	G	T	899	0.0111235	-0.10026	0.0144224	3.60959e-12	3711	2q11.2	2018-09-17	29844566	Davies G	2018-05-29	Nat Commun	www.ncbi.nlm.nih.gov/pubmed/29844566	Study of 300,486 individuals identifies 148 independent genetic loci influencing general cognitive function.	General cognitive ability
2	exm213380	97359422	G	T	899	0.0111235	-0.10026	0.0144224	3.60959e-12	3711	2q11.2	2018-09-17	29844566	Davies G	2018-05-29	Nat Commun	www.ncbi.nlm.nih.gov/pubmed/29844566	Study of 300,486 individuals identifies 148 independent genetic loci influencing general cognitive function.	General cognitive ability
2	exm213380	97359422	G	T	899	0.0111235	-0.10026	0.0144224	3.60959e-12	3711	2q11.2	2018-09-17	29844566	Davies G	2018-05-29	Nat Commun	www.ncbi.nlm.nih.gov/pubmed/29844566	Study of 300,486 individuals identifies 148 independent genetic loci influencing general cognitive function.	General cognitive ability
2	exm213380	97359422	G	T	899	0.0111235	-0.10026	0.0144224	3.60959e-12	3711	2q11.2	2018-09-17	29844566	Davies G	2018-05-29	Nat Commun	www.ncbi.nlm.nih.gov/pubmed/29844566	Study of 300,486 individuals identifies 148 independent genetic loci influencing general cognitive function.	General cognitive ability
2	exm213380	97359422	G	T	899	0.0111235	-0.10026	0.0144224	3.60959e-12	3711	2q11.2	2018-09-17	29844566	Davies G	2018-05-29	Nat Commun	www.ncbi.nlm.nih.gov/pubmed/29844566	Study of 300,486 individuals identifies 148 independent genetic loci influencing general cognitive function.	General cognitive ability
2	exm213380	97359422	G	T	899	0.0111235	-0.10026	0.0144224	3.60959e-12	3711	2q11.2	2019-02-06	29520040	Coleman JRI	2018-03-08	Mol Psychiatry	www.ncbi.nlm.nih.gov/pubmed/29520040	Biological annotation of genetic loci associated with intelligence in a meta-analysis of 87,740 individuals.	Extremely high intelligence
2	exm213380	97359422	G	T	899	0.0111235	-0.10026	0.0144224	3.60959e-12	3711	2q11.2	2021-01-13	33414549	Demange PA	2021-01-07	Nat Genet	www.ncbi.nlm.nih.gov/pubmed/33414549	Investigating the genetic architecture of noncognitive skills using GWAS-by-subtraction.	Noncognitive aspects of educational attainment
2	exm213380	97359422	G	T	899	0.0111235	-0.10026	0.0144224	3.60959e-12	3711	2q11.2	2021-01-13	33414549	Demange PA	2021-01-07	Nat Genet	www.ncbi.nlm.nih.gov/pubmed/33414549	Investigating the genetic architecture of noncognitive skills using GWAS-by-subtraction.	Noncognitive aspects of educational attainment
2	exm213380	97359422	G	T	899	0.0111235	-0.10026	0.0144224	3.60959e-12	3711	2q11.2	2021-04-27	33686288	Peyrot WJ	2021-03-08	Nat Genet	www.ncbi.nlm.nih.gov/pubmed/33686288	Identifying loci with different allele frequencies among cases of eight psychiatric disorders using CC-GWAS.	Bipolar disorder vs major depressive disorder (ordinary least squares (OLS))
2	rs3181051	113884673	T	C	898	0.0200445	-0.0780289	0.011023	1.45498e-12	1644	2q13	2018-09-17	29844566	Davies G	2018-05-29	Nat Commun	www.ncbi.nlm.nih.gov/pubmed/29844566	Study of 300,486 individuals identifies 148 independent genetic loci influencing general cognitive function.	General cognitive ability
2	rs3181051	113884673	T	C	898	0.0200445	-0.0780289	0.011023	1.45498e-12	1644	2q13	2021-12-16	29325848	Martin J	2017-12-02	Biol Psychiatry	www.ncbi.nlm.nih.gov/pubmed/29325848	A Genetic Investigation of Sex Bias in the Prevalence of Attention-Deficit/Hyperactivity Disorder.	Attention deficit hyperactivity disorder
2	JHU_2.128646375	128646376	G	A	897	0.00947603	-0.102939	0.014102	2.88622e-13	3000	2q14.3	2016-12-13	26993346	Schott JM	2016-03-15	Alzheimers Dement	www.ncbi.nlm.nih.gov/pubmed/26993346	Genetic risk factors for the posterior cortical atrophy variant of Alzheimer's disease.	Posterior cortical atrophy and Alzheimer's disease
2	JHU_2.128646375	128646376	G	A	897	0.00947603	-0.102939	0.014102	2.88622e-13	3000	2q14.3	2018-09-17	29844566	Davies G	2018-05-29	Nat Commun	www.ncbi.nlm.nih.gov/pubmed/29844566	Study of 300,486 individuals identifies 148 independent genetic loci influencing general cognitive function.	General cognitive ability
2	rs140032599	133940558	T	C	899	0.012792	-0.269339	0.0369042	2.91371e-13	1549	2q21.2	2020-10-23	32665545	van der Meer D	2020-07-14	Nat Commun	www.ncbi.nlm.nih.gov/pubmed/32665545	Understanding the genetic determinants of the brain with MOSTest.	Subcortical volume (MOSTest)
2	rs115074213	137752373	G	A	899	0.012792	-0.0858545	0.0125555	8.03134e-12	3692	2q22.1	2018-09-17	29844566	Davies G	2018-05-29	Nat Commun	www.ncbi.nlm.nih.gov/pubmed/29844566	Study of 300,486 individuals identifies 148 independent genetic loci influencing general cognitive function.	General cognitive ability
2	rs115074213	137752373	G	A	899	0.012792	-0.0858545	0.0125555	8.03134e-12	3692	2q22.1	2018-09-17	29844566	Davies G	2018-05-29	Nat Commun	www.ncbi.nlm.nih.gov/pubmed/29844566	Study of 300,486 individuals identifies 148 independent genetic loci influencing general cognitive function.	General cognitive ability
2	exm238813	167300015	A	T	898	0.00946548	-0.169785	0.020739	2.68352e-16	1657	2q24.3	2018-09-17	29844566	Davies G	2018-05-29	Nat Commun	www.ncbi.nlm.nih.gov/pubmed/29844566	Study of 300,486 individuals identifies 148 independent genetic loci influencing general cognitive function.	General cognitive ability
2	exm238813	167300015	A	T	898	0.00946548	-0.169785	0.020739	2.68352e-16	1657	2q24.3	2018-09-17	29844566	Davies G	2018-05-29	Nat Commun	www.ncbi.nlm.nih.gov/pubmed/29844566	Study of 300,486 individuals identifies 148 independent genetic loci influencing general cognitive function.	General cognitive ability
2	exm238813	167300015	A	T	898	0.00946548	-0.169785	0.020739	2.68352e-16	1657	2q24.3	2018-09-17	29844566	Davies G	2018-05-29	Nat Commun	www.ncbi.nlm.nih.gov/pubmed/29844566	Study of 300,486 individuals identifies 148 independent genetic loci influencing general cognitive function.	General cognitive ability
2	exm238813	167300015	A	T	898	0.00946548	-0.169785	0.020739	2.68352e-16	1657	2q24.3	2018-09-17	29844566	Davies G	2018-05-29	Nat Commun	www.ncbi.nlm.nih.gov/pubmed/29844566	Study of 300,486 individuals identifies 148 independent genetic loci influencing general cognitive function.	General cognitive ability
2	exm238813	167300015	A	T	898	0.00946548	-0.169785	0.020739	2.68352e-16	1657	2q24.3	2018-09-17	29844566	Davies G	2018-05-29	Nat Commun	www.ncbi.nlm.nih.gov/pubmed/29844566	Study of 300,486 individuals identifies 148 independent genetic loci influencing general cognitive function.	General cognitive ability
2	exm238813	167300015	A	T	898	0.00946548	-0.169785	0.020739	2.68352e-16	1657	2q24.3	2018-09-17	29844566	Davies G	2018-05-29	Nat Commun	www.ncbi.nlm.nih.gov/pubmed/29844566	Study of 300,486 individuals identifies 148 independent genetic loci influencing general cognitive function.	General cognitive ability
2	exm238813	167300015	A	T	898	0.00946548	-0.169785	0.020739	2.68352e-16	1657	2q24.3	2018-09-17	29844566	Davies G	2018-05-29	Nat Commun	www.ncbi.nlm.nih.gov/pubmed/29844566	Study of 300,486 individuals identifies 148 independent genetic loci influencing general cognitive function.	General cognitive ability
2	exm238813	167300015	A	T	898	0.00946548	-0.169785	0.020739	2.68352e-16	1657	2q24.3	2018-09-17	29844566	Davies G	2018-05-29	Nat Commun	www.ncbi.nlm.nih.gov/pubmed/29844566	Study of 300,486 individuals identifies 148 independent genetic loci influencing general cognitive function.	General cognitive ability
2	exm238813	167300015	A	T	898	0.00946548	-0.169785	0.020739	2.68352e-16	1657	2q24.3	2020-10-23	32665545	van der Meer D	2020-07-14	Nat Commun	www.ncbi.nlm.nih.gov/pubmed/32665545	Understanding the genetic determinants of the brain with MOSTest.	Subcortical volume (min-P)
2	exm238813	167300015	A	T	898	0.00946548	-0.169785	0.020739	2.68352e-16	1657	2q24.3	2020-10-23	32665545	van der Meer D	2020-07-14	Nat Commun	www.ncbi.nlm.nih.gov/pubmed/32665545	Understanding the genetic determinants of the brain with MOSTest.	Subcortical volume (MOSTest)
2	exm238813	167300015	A	T	898	0.00946548	-0.169785	0.020739	2.68352e-16	1657	2q24.3	2021-01-13	33414549	Demange PA	2021-01-07	Nat Genet	www.ncbi.nlm.nih.gov/pubmed/33414549	Investigating the genetic architecture of noncognitive skills using GWAS-by-subtraction.	Noncognitive aspects of educational attainment
2	exm238813	167300015	A	T	898	0.00946548	-0.169785	0.020739	2.68352e-16	1657	2q24.3	2021-04-27	33686288	Peyrot WJ	2021-03-08	Nat Genet	www.ncbi.nlm.nih.gov/pubmed/33686288	Identifying loci with different allele frequencies among cases of eight psychiatric disorders using CC-GWAS.	Bipolar disorder vs ADHD (ordinary least squares (OLS))
2	exm238813	167300015	A	T	898	0.00946548	-0.169785	0.020739	2.68352e-16	1657	2q24.3	2021-12-16	29325848	Martin J	2017-12-02	Biol Psychiatry	www.ncbi.nlm.nih.gov/pubmed/29325848	A Genetic Investigation of Sex Bias in the Prevalence of Attention-Deficit/Hyperactivity Disorder.	Attention deficit hyperactivity disorder
2	JHU_2.167324029	167324030	C	T	894	0.00950783	-0.169618	0.0207413	2.8912e-16	1657	2q24.3	2018-09-17	29844566	Davies G	2018-05-29	Nat Commun	www.ncbi.nlm.nih.gov/pubmed/29844566	Study of 300,486 individuals identifies 148 independent genetic loci influencing general cognitive function.	General cognitive ability
2	JHU_2.167324029	167324030	C	T	894	0.00950783	-0.169618	0.0207413	2.8912e-16	1657	2q24.3	2018-09-17	29844566	Davies G	2018-05-29	Nat Commun	www.ncbi.nlm.nih.gov/pubmed/29844566	Study of 300,486 individuals identifies 148 independent genetic loci influencing general cognitive function.	General cognitive ability
2	JHU_2.167324029	167324030	C	T	894	0.00950783	-0.169618	0.0207413	2.8912e-16	1657	2q24.3	2018-09-17	29844566	Davies G	2018-05-29	Nat Commun	www.ncbi.nlm.nih.gov/pubmed/29844566	Study of 300,486 individuals identifies 148 independent genetic loci influencing general cognitive function.	General cognitive ability
2	JHU_2.167324029	167324030	C	T	894	0.00950783	-0.169618	0.0207413	2.8912e-16	1657	2q24.3	2018-09-17	29844566	Davies G	2018-05-29	Nat Commun	www.ncbi.nlm.nih.gov/pubmed/29844566	Study of 300,486 individuals identifies 148 independent genetic loci influencing general cognitive function.	General cognitive ability
2	JHU_2.167324029	167324030	C	T	894	0.00950783	-0.169618	0.0207413	2.8912e-16	1657	2q24.3	2018-09-17	29844566	Davies G	2018-05-29	Nat Commun	www.ncbi.nlm.nih.gov/pubmed/29844566	Study of 300,486 individuals identifies 148 independent genetic loci influencing general cognitive function.	General cognitive ability
2	JHU_2.167324029	167324030	C	T	894	0.00950783	-0.169618	0.0207413	2.8912e-16	1657	2q24.3	2018-09-17	29844566	Davies G	2018-05-29	Nat Commun	www.ncbi.nlm.nih.gov/pubmed/29844566	Study of 300,486 individuals identifies 148 independent genetic loci influencing general cognitive function.	General cognitive ability
2	JHU_2.167324029	167324030	C	T	894	0.00950783	-0.169618	0.0207413	2.8912e-16	1657	2q24.3	2018-09-17	29844566	Davies G	2018-05-29	Nat Commun	www.ncbi.nlm.nih.gov/pubmed/29844566	Study of 300,486 individuals identifies 148 independent genetic loci influencing general cognitive function.	General cognitive ability
2	JHU_2.167324029	167324030	C	T	894	0.00950783	-0.169618	0.0207413	2.8912e-16	1657	2q24.3	2018-09-17	29844566	Davies G	2018-05-29	Nat Commun	www.ncbi.nlm.nih.gov/pubmed/29844566	Study of 300,486 individuals identifies 148 independent genetic loci influencing general cognitive function.	General cognitive ability
2	JHU_2.167324029	167324030	C	T	894	0.00950783	-0.169618	0.0207413	2.8912e-16	1657	2q24.3	2020-10-23	32665545	van der Meer D	2020-07-14	Nat Commun	www.ncbi.nlm.nih.gov/pubmed/32665545	Understanding the genetic determinants of the brain with MOSTest.	Subcortical volume (min-P)
2	JHU_2.167324029	167324030	C	T	894	0.00950783	-0.169618	0.0207413	2.8912e-16	1657	2q24.3	2020-10-23	32665545	van der Meer D	2020-07-14	Nat Commun	www.ncbi.nlm.nih.gov/pubmed/32665545	Understanding the genetic determinants of the brain with MOSTest.	Subcortical volume (MOSTest)
2	JHU_2.167324029	167324030	C	T	894	0.00950783	-0.169618	0.0207413	2.8912e-16	1657	2q24.3	2021-01-13	33414549	Demange PA	2021-01-07	Nat Genet	www.ncbi.nlm.nih.gov/pubmed/33414549	Investigating the genetic architecture of noncognitive skills using GWAS-by-subtraction.	Noncognitive aspects of educational attainment
2	JHU_2.167324029	167324030	C	T	894	0.00950783	-0.169618	0.0207413	2.8912e-16	1657	2q24.3	2021-04-27	33686288	Peyrot WJ	2021-03-08	Nat Genet	www.ncbi.nlm.nih.gov/pubmed/33686288	Identifying loci with different allele frequencies among cases of eight psychiatric disorders using CC-GWAS.	Bipolar disorder vs ADHD (ordinary least squares (OLS))
2	JHU_2.167324029	167324030	C	T	894	0.00950783	-0.169618	0.0207413	2.8912e-16	1657	2q24.3	2021-12-16	29325848	Martin J	2017-12-02	Biol Psychiatry	www.ncbi.nlm.nih.gov/pubmed/29325848	A Genetic Investigation of Sex Bias in the Prevalence of Attention-Deficit/Hyperactivity Disorder.	Attention deficit hyperactivity disorder
2	JHU_2.183154563	183154564	A	G	897	0.0133779	-0.101912	0.0144832	1.97072e-12	3711	2q32.1	2018-07-19	29662059	Howard DM	2018-04-16	Nat Commun	www.ncbi.nlm.nih.gov/pubmed/29662059	Genome-wide association study of depression phenotypes in UK Biobank identifies variants in excitatory synaptic pathways.	Major depressive disorder (ICD-10 coded)
2	JHU_2.183154563	183154564	A	G	897	0.0133779	-0.101912	0.0144832	1.97072e-12	3711	2q32.1	2018-09-17	29844566	Davies G	2018-05-29	Nat Commun	www.ncbi.nlm.nih.gov/pubmed/29844566	Study of 300,486 individuals identifies 148 independent genetic loci influencing general cognitive function.	General cognitive ability
2	JHU_2.183154563	183154564	A	G	897	0.0133779	-0.101912	0.0144832	1.97072e-12	3711	2q32.1	2020-10-23	32665545	van der Meer D	2020-07-14	Nat Commun	www.ncbi.nlm.nih.gov/pubmed/32665545	Understanding the genetic determinants of the brain with MOSTest.	Subcortical volume (MOSTest)
2	JHU_2.183154563	183154564	A	G	897	0.0133779	-0.101912	0.0144832	1.97072e-12	3711	2q32.1	2020-10-23	32665545	van der Meer D	2020-07-14	Nat Commun	www.ncbi.nlm.nih.gov/pubmed/32665545	Understanding the genetic determinants of the brain with MOSTest.	Subcortical volume (MOSTest)
2	JHU_2.183154563	183154564	A	G	897	0.0133779	-0.101912	0.0144832	1.97072e-12	3711	2q32.1	2021-01-13	33414549	Demange PA	2021-01-07	Nat Genet	www.ncbi.nlm.nih.gov/pubmed/33414549	Investigating the genetic architecture of noncognitive skills using GWAS-by-subtraction.	Noncognitive aspects of educational attainment
2	JHU_2.183154563	183154564	A	G	897	0.0133779	-0.101912	0.0144832	1.97072e-12	3711	2q32.1	2021-04-27	33686288	Peyrot WJ	2021-03-08	Nat Genet	www.ncbi.nlm.nih.gov/pubmed/33686288	Identifying loci with different allele frequencies among cases of eight psychiatric disorders using CC-GWAS.	Schizophrenia vs autism spectrum disorder (ordinary least squares (OLS))
2	JHU_2.213275056	213275057	T	C	899	0.00778643	-0.119557	0.0157379	3.03664e-14	3711	2q34	2018-09-17	29844566	Davies G	2018-05-29	Nat Commun	www.ncbi.nlm.nih.gov/pubmed/29844566	Study of 300,486 individuals identifies 148 independent genetic loci influencing general cognitive function.	General cognitive ability
2	JHU_2.213275056	213275057	T	C	899	0.00778643	-0.119557	0.0157379	3.03664e-14	3711	2q34	2021-03-30	33723403	Sha Z	2021-03-15	Nat Hum Behav	www.ncbi.nlm.nih.gov/pubmed/33723403	The genetic architecture of structural left-right asymmetry of the human brain.	Leftâ€“right brain asymmetry
2	JHU_2.234759629	234759630	A	T	899	0.00945495	-0.177006	0.0224392	3.06443e-15	1533	2q37.1	2018-09-17	29844566	Davies G	2018-05-29	Nat Commun	www.ncbi.nlm.nih.gov/pubmed/29844566	Study of 300,486 individuals identifies 148 independent genetic loci influencing general cognitive function.	General cognitive ability
2	JHU_2.234759629	234759630	A	T	899	0.00945495	-0.177006	0.0224392	3.06443e-15	1533	2q37.1	2020-05-19	31926482	Shen H	2020-01-11	Neuropsychopharmacology	www.ncbi.nlm.nih.gov/pubmed/31926482	Polygenic prediction and GWAS of depression, PTSD, and suicidal ideation/self-harm in a Peruvian cohort.	Post-traumatic stress disorder
2	JHU_2.234759629	234759630	A	T	899	0.00945495	-0.177006	0.0224392	3.06443e-15	1533	2q37.1	2020-05-21	31969693	Coleman JRI	2020-01-23	Mol Psychiatry	www.ncbi.nlm.nih.gov/pubmed/31969693	Genome-wide gene-environment analyses of major depressive disorder and reported lifetime traumatic experiences in UK Biobank.	Major depressive disorder in trauma-unexposed individuals
2	JHU_2.234759629	234759630	A	T	899	0.00945495	-0.177006	0.0224392	3.06443e-15	1533	2q37.1	2021-01-13	33414549	Demange PA	2021-01-07	Nat Genet	www.ncbi.nlm.nih.gov/pubmed/33414549	Investigating the genetic architecture of noncognitive skills using GWAS-by-subtraction.	Noncognitive aspects of educational attainment
2	JHU_2.234759629	234759630	A	T	899	0.00945495	-0.177006	0.0224392	3.06443e-15	1533	2q37.1	2021-04-27	33686288	Peyrot WJ	2021-03-08	Nat Genet	www.ncbi.nlm.nih.gov/pubmed/33686288	Identifying loci with different allele frequencies among cases of eight psychiatric disorders using CC-GWAS.	Schizophrenia vs autism spectrum disorder (ordinary least squares (OLS))
2	JHU_2.234759629	234759630	A	T	899	0.00945495	-0.177006	0.0224392	3.06443e-15	1533	2q37.1	2021-04-27	33686288	Peyrot WJ	2021-03-08	Nat Genet	www.ncbi.nlm.nih.gov/pubmed/33686288	Identifying loci with different allele frequencies among cases of eight psychiatric disorders using CC-GWAS.	Schizophrenia vs Tourette's syndrome and other tic disorders (ordinary least squares (OLS))
2	rs73096953	238353061	T	C	898	0.0139198	-0.108435	0.0147193	1.74729e-13	1632	2q37.3	2020-05-21	31969693	Coleman JRI	2020-01-23	Mol Psychiatry	www.ncbi.nlm.nih.gov/pubmed/31969693	Genome-wide gene-environment analyses of major depressive disorder and reported lifetime traumatic experiences in UK Biobank.	Major depressive disorder in trauma-unexposed individuals
2	rs6755215	238503050	G	A	899	0.0172414	-0.120314	0.0176637	9.66717e-12	1533	2q37.3	2020-05-21	31969693	Coleman JRI	2020-01-23	Mol Psychiatry	www.ncbi.nlm.nih.gov/pubmed/31969693	Genome-wide gene-environment analyses of major depressive disorder and reported lifetime traumatic experiences in UK Biobank.	Major depressive disorder in trauma-unexposed individuals
2	JHU_2.239037894	239037895	T	C	860	0.0244186	-0.0824829	0.0121174	9.96757e-12	1610	2q37.3	2020-05-21	31969693	Coleman JRI	2020-01-23	Mol Psychiatry	www.ncbi.nlm.nih.gov/pubmed/31969693	Genome-wide gene-environment analyses of major depressive disorder and reported lifetime traumatic experiences in UK Biobank.	Major depressive disorder in trauma-unexposed individuals
2	JHU_2.239734144	239734145	C	G	891	0.0106622	-0.132934	0.0163745	4.72519e-16	1632	2q37.3	2020-05-21	31969693	Coleman JRI	2020-01-23	Mol Psychiatry	www.ncbi.nlm.nih.gov/pubmed/31969693	Genome-wide gene-environment analyses of major depressive disorder and reported lifetime traumatic experiences in UK Biobank.	Major depressive disorder in trauma-unexposed individuals
2	rs79978221	240919128	A	G	899	0.0111235	-0.11172	0.0159502	2.48172e-12	1633	2q37.3	2020-05-21	31969693	Coleman JRI	2020-01-23	Mol Psychiatry	www.ncbi.nlm.nih.gov/pubmed/31969693	Genome-wide gene-environment analyses of major depressive disorder and reported lifetime traumatic experiences in UK Biobank.	Major depressive disorder in trauma-unexposed individuals
3	JHU_3.4842588	4842589	G	C	898	0.0128062	-0.117984	0.0169815	3.71028e-12	1657	3p26.1	2018-09-17	29844566	Davies G	2018-05-29	Nat Commun	www.ncbi.nlm.nih.gov/pubmed/29844566	Study of 300,486 individuals identifies 148 independent genetic loci influencing general cognitive function.	General cognitive ability
3	rs78289952	7763022	A	C	899	0.0139043	-0.105519	0.0155639	1.20383e-11	3659	3p26.1	2018-09-17	29844566	Davies G	2018-05-29	Nat Commun	www.ncbi.nlm.nih.gov/pubmed/29844566	Study of 300,486 individuals identifies 148 independent genetic loci influencing general cognitive function.	General cognitive ability
3	rs145514050	22145321	A	G	899	0.00945495	-0.165673	0.0243518	1.0223e-11	1944	3p24.3	2018-03-12	29325848	Martin J	2017-12-02	Biol Psychiatry	www.ncbi.nlm.nih.gov/pubmed/29325848	A Genetic Investigation of Sex Bias in the Prevalence of Attention-Deficit/Hyperactivity Disorder.	Attention deficit hyperactivity disorder
3	rs145514050	22145321	A	G	899	0.00945495	-0.165673	0.0243518	1.0223e-11	1944	3p24.3	2018-07-19	29662059	Howard DM	2018-04-16	Nat Commun	www.ncbi.nlm.nih.gov/pubmed/29662059	Genome-wide association study of depression phenotypes in UK Biobank identifies variants in excitatory synaptic pathways.	Major depressive disorder (probable)
3	rs145514050	22145321	A	G	899	0.00945495	-0.165673	0.0243518	1.0223e-11	1944	3p24.3	2018-09-17	29844566	Davies G	2018-05-29	Nat Commun	www.ncbi.nlm.nih.gov/pubmed/29844566	Study of 300,486 individuals identifies 148 independent genetic loci influencing general cognitive function.	General cognitive ability
3	rs145514050	22145321	A	G	899	0.00945495	-0.165673	0.0243518	1.0223e-11	1944	3p24.3	2018-09-17	29844566	Davies G	2018-05-29	Nat Commun	www.ncbi.nlm.nih.gov/pubmed/29844566	Study of 300,486 individuals identifies 148 independent genetic loci influencing general cognitive function.	General cognitive ability
3	rs145514050	22145321	A	G	899	0.00945495	-0.165673	0.0243518	1.0223e-11	1944	3p24.3	2020-05-21	31969693	Coleman JRI	2020-01-23	Mol Psychiatry	www.ncbi.nlm.nih.gov/pubmed/31969693	Genome-wide gene-environment analyses of major depressive disorder and reported lifetime traumatic experiences in UK Biobank.	Major depressive disorder in trauma-unexposed individuals
3	rs145514050	22145321	A	G	899	0.00945495	-0.165673	0.0243518	1.0223e-11	1944	3p24.3	2020-05-21	31969693	Coleman JRI	2020-01-23	Mol Psychiatry	www.ncbi.nlm.nih.gov/pubmed/31969693	Genome-wide gene-environment analyses of major depressive disorder and reported lifetime traumatic experiences in UK Biobank.	Major depressive disorder
3	rs145514050	22145321	A	G	899	0.00945495	-0.165673	0.0243518	1.0223e-11	1944	3p24.3	2021-04-27	33686288	Peyrot WJ	2021-03-08	Nat Genet	www.ncbi.nlm.nih.gov/pubmed/33686288	Identifying loci with different allele frequencies among cases of eight psychiatric disorders using CC-GWAS.	Schizophrenia vs Tourette's syndrome and other tic disorders (ordinary least squares (OLS))
3	rs115588611	36631357	C	T	899	0.0183537	-0.142656	0.0203447	2.35066e-12	3661	3p22.2	2017-03-10	27329760	Hou L	2016-06-21	Hum Mol Genet	www.ncbi.nlm.nih.gov/pubmed/27329760	Genome-wide association study of 40,000 individuals identifies two novel loci associated with bipolar disorder.	Bipolar disorder
3	rs115588611	36631357	C	T	899	0.0183537	-0.142656	0.0203447	2.35066e-12	3661	3p22.2	2021-04-27	33686288	Peyrot WJ	2021-03-08	Nat Genet	www.ncbi.nlm.nih.gov/pubmed/33686288	Identifying loci with different allele frequencies among cases of eight psychiatric disorders using CC-GWAS.	Bipolar disorder vs ADHD (ordinary least squares (OLS))
3	rs115588611	36631357	C	T	899	0.0183537	-0.142656	0.0203447	2.35066e-12	3661	3p22.2	2021-04-27	33686288	Peyrot WJ	2021-03-08	Nat Genet	www.ncbi.nlm.nih.gov/pubmed/33686288	Identifying loci with different allele frequencies among cases of eight psychiatric disorders using CC-GWAS.	Bipolar disorder vs autism spectrum disorder (ordinary least squares (OLS))
3	rs115588611	36631357	C	T	899	0.0183537	-0.142656	0.0203447	2.35066e-12	3661	3p22.2	2021-04-27	33686288	Peyrot WJ	2021-03-08	Nat Genet	www.ncbi.nlm.nih.gov/pubmed/33686288	Identifying loci with different allele frequencies among cases of eight psychiatric disorders using CC-GWAS.	Bipolar disorder vs major depressive disorder (ordinary least squares (OLS))
3	rs115588611	36631357	C	T	899	0.0183537	-0.142656	0.0203447	2.35066e-12	3661	3p22.2	2021-04-27	33686288	Peyrot WJ	2021-03-08	Nat Genet	www.ncbi.nlm.nih.gov/pubmed/33686288	Identifying loci with different allele frequencies among cases of eight psychiatric disorders using CC-GWAS.	Schizophrenia vs autism spectrum disorder (ordinary least squares (OLS))
3	JHU_3.42419114	42419115	A	C	899	0.0133482	-0.12873	0.0189939	1.22294e-11	1533	3p22.1	2020-10-23	32665545	van der Meer D	2020-07-14	Nat Commun	www.ncbi.nlm.nih.gov/pubmed/32665545	Understanding the genetic determinants of the brain with MOSTest.	Subcortical volume (MOSTest)
3	exm303953	42569593	T	C	899	0.012792	-0.153108	0.021695	1.69795e-12	1533	3p22.1	2020-10-23	32665545	van der Meer D	2020-07-14	Nat Commun	www.ncbi.nlm.nih.gov/pubmed/32665545	Understanding the genetic determinants of the brain with MOSTest.	Subcortical volume (MOSTest)
3	JHU_3.54290801	54290802	C	A	899	0.0122358	-0.108112	0.0126102	1.00488e-17	3692	3p21.1	2018-09-17	29844566	Davies G	2018-05-29	Nat Commun	www.ncbi.nlm.nih.gov/pubmed/29844566	Study of 300,486 individuals identifies 148 independent genetic loci influencing general cognitive function.	General cognitive ability
3	JHU_3.54290801	54290802	C	A	899	0.0122358	-0.108112	0.0126102	1.00488e-17	3692	3p21.1	2018-09-17	29844566	Davies G	2018-05-29	Nat Commun	www.ncbi.nlm.nih.gov/pubmed/29844566	Study of 300,486 individuals identifies 148 independent genetic loci influencing general cognitive function.	General cognitive ability
3	JHU_3.54290801	54290802	C	A	899	0.0122358	-0.108112	0.0126102	1.00488e-17	3692	3p21.1	2018-09-17	29844566	Davies G	2018-05-29	Nat Commun	www.ncbi.nlm.nih.gov/pubmed/29844566	Study of 300,486 individuals identifies 148 independent genetic loci influencing general cognitive function.	General cognitive ability
3	JHU_3.54290801	54290802	C	A	899	0.0122358	-0.108112	0.0126102	1.00488e-17	3692	3p21.1	2018-09-17	29844566	Davies G	2018-05-29	Nat Commun	www.ncbi.nlm.nih.gov/pubmed/29844566	Study of 300,486 individuals identifies 148 independent genetic loci influencing general cognitive function.	General cognitive ability
3	JHU_3.54290801	54290802	C	A	899	0.0122358	-0.108112	0.0126102	1.00488e-17	3692	3p21.1	2018-09-17	29844566	Davies G	2018-05-29	Nat Commun	www.ncbi.nlm.nih.gov/pubmed/29844566	Study of 300,486 individuals identifies 148 independent genetic loci influencing general cognitive function.	General cognitive ability
3	JHU_3.54290801	54290802	C	A	899	0.0122358	-0.108112	0.0126102	1.00488e-17	3692	3p21.1	2018-09-17	29844566	Davies G	2018-05-29	Nat Commun	www.ncbi.nlm.nih.gov/pubmed/29844566	Study of 300,486 individuals identifies 148 independent genetic loci influencing general cognitive function.	General cognitive ability
3	JHU_3.54290801	54290802	C	A	899	0.0122358	-0.108112	0.0126102	1.00488e-17	3692	3p21.1	2018-09-17	29844566	Davies G	2018-05-29	Nat Commun	www.ncbi.nlm.nih.gov/pubmed/29844566	Study of 300,486 individuals identifies 148 independent genetic loci influencing general cognitive function.	General cognitive ability
3	JHU_3.54290801	54290802	C	A	899	0.0122358	-0.108112	0.0126102	1.00488e-17	3692	3p21.1	2018-09-17	29844566	Davies G	2018-05-29	Nat Commun	www.ncbi.nlm.nih.gov/pubmed/29844566	Study of 300,486 individuals identifies 148 independent genetic loci influencing general cognitive function.	General cognitive ability
3	JHU_3.54290801	54290802	C	A	899	0.0122358	-0.108112	0.0126102	1.00488e-17	3692	3p21.1	2018-09-17	29844566	Davies G	2018-05-29	Nat Commun	www.ncbi.nlm.nih.gov/pubmed/29844566	Study of 300,486 individuals identifies 148 independent genetic loci influencing general cognitive function.	General cognitive ability
3	JHU_3.54290801	54290802	C	A	899	0.0122358	-0.108112	0.0126102	1.00488e-17	3692	3p21.1	2018-09-17	29844566	Davies G	2018-05-29	Nat Commun	www.ncbi.nlm.nih.gov/pubmed/29844566	Study of 300,486 individuals identifies 148 independent genetic loci influencing general cognitive function.	General cognitive ability
3	JHU_3.54290801	54290802	C	A	899	0.0122358	-0.108112	0.0126102	1.00488e-17	3692	3p21.1	2018-09-17	29844566	Davies G	2018-05-29	Nat Commun	www.ncbi.nlm.nih.gov/pubmed/29844566	Study of 300,486 individuals identifies 148 independent genetic loci influencing general cognitive function.	General cognitive ability
3	JHU_3.54290801	54290802	C	A	899	0.0122358	-0.108112	0.0126102	1.00488e-17	3692	3p21.1	2018-09-17	29844566	Davies G	2018-05-29	Nat Commun	www.ncbi.nlm.nih.gov/pubmed/29844566	Study of 300,486 individuals identifies 148 independent genetic loci influencing general cognitive function.	General cognitive ability
3	JHU_3.54290801	54290802	C	A	899	0.0122358	-0.108112	0.0126102	1.00488e-17	3692	3p21.1	2018-09-17	29844566	Davies G	2018-05-29	Nat Commun	www.ncbi.nlm.nih.gov/pubmed/29844566	Study of 300,486 individuals identifies 148 independent genetic loci influencing general cognitive function.	General cognitive ability
3	JHU_3.54290801	54290802	C	A	899	0.0122358	-0.108112	0.0126102	1.00488e-17	3692	3p21.1	2018-09-17	29844566	Davies G	2018-05-29	Nat Commun	www.ncbi.nlm.nih.gov/pubmed/29844566	Study of 300,486 individuals identifies 148 independent genetic loci influencing general cognitive function.	General cognitive ability
3	JHU_3.54290801	54290802	C	A	899	0.0122358	-0.108112	0.0126102	1.00488e-17	3692	3p21.1	2020-10-23	32665545	van der Meer D	2020-07-14	Nat Commun	www.ncbi.nlm.nih.gov/pubmed/32665545	Understanding the genetic determinants of the brain with MOSTest.	Subcortical volume (MOSTest)
3	JHU_3.54290801	54290802	C	A	899	0.0122358	-0.108112	0.0126102	1.00488e-17	3692	3p21.1	2021-01-13	33414549	Demange PA	2021-01-07	Nat Genet	www.ncbi.nlm.nih.gov/pubmed/33414549	Investigating the genetic architecture of noncognitive skills using GWAS-by-subtraction.	Noncognitive aspects of educational attainment
3	rs9840507	74002127	A	G	899	0.0105673	-0.161012	0.0226194	1.0924e-12	1533	3p13	2018-09-17	29844566	Davies G	2018-05-29	Nat Commun	www.ncbi.nlm.nih.gov/pubmed/29844566	Study of 300,486 individuals identifies 148 independent genetic loci influencing general cognitive function.	General cognitive ability
3	rs9840507	74002127	A	G	899	0.0105673	-0.161012	0.0226194	1.0924e-12	1533	3p13	2018-09-17	29844566	Davies G	2018-05-29	Nat Commun	www.ncbi.nlm.nih.gov/pubmed/29844566	Study of 300,486 individuals identifies 148 independent genetic loci influencing general cognitive function.	General cognitive ability
3	rs9840507	74002127	A	G	899	0.0105673	-0.161012	0.0226194	1.0924e-12	1533	3p13	2018-09-17	29844566	Davies G	2018-05-29	Nat Commun	www.ncbi.nlm.nih.gov/pubmed/29844566	Study of 300,486 individuals identifies 148 independent genetic loci influencing general cognitive function.	General cognitive ability
3	rs9840507	74002127	A	G	899	0.0105673	-0.161012	0.0226194	1.0924e-12	1533	3p13	2018-09-17	29844566	Davies G	2018-05-29	Nat Commun	www.ncbi.nlm.nih.gov/pubmed/29844566	Study of 300,486 individuals identifies 148 independent genetic loci influencing general cognitive function.	General cognitive ability
3	rs9840507	74002127	A	G	899	0.0105673	-0.161012	0.0226194	1.0924e-12	1533	3p13	2018-09-17	29844566	Davies G	2018-05-29	Nat Commun	www.ncbi.nlm.nih.gov/pubmed/29844566	Study of 300,486 individuals identifies 148 independent genetic loci influencing general cognitive function.	General cognitive ability
3	rs9840507	74002127	A	G	899	0.0105673	-0.161012	0.0226194	1.0924e-12	1533	3p13	2018-09-17	29844566	Davies G	2018-05-29	Nat Commun	www.ncbi.nlm.nih.gov/pubmed/29844566	Study of 300,486 individuals identifies 148 independent genetic loci influencing general cognitive function.	General cognitive ability
3	rs9840507	74002127	A	G	899	0.0105673	-0.161012	0.0226194	1.0924e-12	1533	3p13	2020-10-23	32665545	van der Meer D	2020-07-14	Nat Commun	www.ncbi.nlm.nih.gov/pubmed/32665545	Understanding the genetic determinants of the brain with MOSTest.	Subcortical volume (MOSTest)
3	rs9840507	74002127	A	G	899	0.0105673	-0.161012	0.0226194	1.0924e-12	1533	3p13	2021-01-13	33414549	Demange PA	2021-01-07	Nat Genet	www.ncbi.nlm.nih.gov/pubmed/33414549	Investigating the genetic architecture of noncognitive skills using GWAS-by-subtraction.	Noncognitive aspects of educational attainment
3	rs9840507	74002127	A	G	899	0.0105673	-0.161012	0.0226194	1.0924e-12	1533	3p13	2021-01-13	33414549	Demange PA	2021-01-07	Nat Genet	www.ncbi.nlm.nih.gov/pubmed/33414549	Investigating the genetic architecture of noncognitive skills using GWAS-by-subtraction.	Noncognitive aspects of educational attainment
3	rs9840507	74002127	A	G	899	0.0105673	-0.161012	0.0226194	1.0924e-12	1533	3p13	2021-01-13	33414549	Demange PA	2021-01-07	Nat Genet	www.ncbi.nlm.nih.gov/pubmed/33414549	Investigating the genetic architecture of noncognitive skills using GWAS-by-subtraction.	Noncognitive aspects of educational attainment
3	rs9840507	74002127	A	G	899	0.0105673	-0.161012	0.0226194	1.0924e-12	1533	3p13	2021-01-13	33414549	Demange PA	2021-01-07	Nat Genet	www.ncbi.nlm.nih.gov/pubmed/33414549	Investigating the genetic architecture of noncognitive skills using GWAS-by-subtraction.	Noncognitive aspects of educational attainment
3	rs9840507	74002127	A	G	899	0.0105673	-0.161012	0.0226194	1.0924e-12	1533	3p13	2021-04-27	33686288	Peyrot WJ	2021-03-08	Nat Genet	www.ncbi.nlm.nih.gov/pubmed/33686288	Identifying loci with different allele frequencies among cases of eight psychiatric disorders using CC-GWAS.	Anorexia nervosa vs Tourette's syndrome and other tic disorders (ordinary least squares (OLS))
3	JHU_3.76195060	76195061	A	G	899	0.00945495	-0.122782	0.0177424	4.50795e-12	1633	3p12.3	2020-10-23	32665545	van der Meer D	2020-07-14	Nat Commun	www.ncbi.nlm.nih.gov/pubmed/32665545	Understanding the genetic determinants of the brain with MOSTest.	Subcortical volume (min-P)
3	rs115662134	101099945	T	C	899	0.0144605	-0.136915	0.0192762	1.22226e-12	3668	3q12.3	2019-10-25	31619474	Zhu Z	2019-10-17	Eur Respir J	www.ncbi.nlm.nih.gov/pubmed/31619474	Shared Genetics of Asthma and Mental Health Disorders: A Large-Scale Genome-Wide Cross-Trait Analysis.	Asthma and anxiety disorder
3	rs75044827	118573006	A	G	899	0.0133482	-0.109698	0.0149762	2.39167e-13	1632	3q13.32	2018-09-17	29844566	Davies G	2018-05-29	Nat Commun	www.ncbi.nlm.nih.gov/pubmed/29844566	Study of 300,486 individuals identifies 148 independent genetic loci influencing general cognitive function.	General cognitive ability
3	JHU_3.129086365	129086366	T	C	899	0.0100111	-0.131738	0.0176575	8.6042e-14	1632	3q21.3	2018-09-17	29844566	Davies G	2018-05-29	Nat Commun	www.ncbi.nlm.nih.gov/pubmed/29844566	Study of 300,486 individuals identifies 148 independent genetic loci influencing general cognitive function.	General cognitive ability
3	JHU_3.129086365	129086366	T	C	899	0.0100111	-0.131738	0.0176575	8.6042e-14	1632	3q21.3	2018-09-17	29844566	Davies G	2018-05-29	Nat Commun	www.ncbi.nlm.nih.gov/pubmed/29844566	Study of 300,486 individuals identifies 148 independent genetic loci influencing general cognitive function.	General cognitive ability
3	JHU_3.129086365	129086366	T	C	899	0.0100111	-0.131738	0.0176575	8.6042e-14	1632	3q21.3	2018-09-17	29844566	Davies G	2018-05-29	Nat Commun	www.ncbi.nlm.nih.gov/pubmed/29844566	Study of 300,486 individuals identifies 148 independent genetic loci influencing general cognitive function.	General cognitive ability
3	rs7340742	129144191	G	A	899	0.00945495	-0.100796	0.0141018	8.8189e-13	3000	3q21.3	2018-09-17	29844566	Davies G	2018-05-29	Nat Commun	www.ncbi.nlm.nih.gov/pubmed/29844566	Study of 300,486 individuals identifies 148 independent genetic loci influencing general cognitive function.	General cognitive ability
3	rs7340742	129144191	G	A	899	0.00945495	-0.100796	0.0141018	8.8189e-13	3000	3q21.3	2018-09-17	29844566	Davies G	2018-05-29	Nat Commun	www.ncbi.nlm.nih.gov/pubmed/29844566	Study of 300,486 individuals identifies 148 independent genetic loci influencing general cognitive function.	General cognitive ability
3	rs7340742	129144191	G	A	899	0.00945495	-0.100796	0.0141018	8.8189e-13	3000	3q21.3	2018-09-17	29844566	Davies G	2018-05-29	Nat Commun	www.ncbi.nlm.nih.gov/pubmed/29844566	Study of 300,486 individuals identifies 148 independent genetic loci influencing general cognitive function.	General cognitive ability
3	rs7634015	138372870	A	G	899	0.0177976	-0.0965831	0.0128852	6.59763e-14	1632	3q22.3	2018-09-17	29844566	Davies G	2018-05-29	Nat Commun	www.ncbi.nlm.nih.gov/pubmed/29844566	Study of 300,486 individuals identifies 148 independent genetic loci influencing general cognitive function.	General cognitive ability
3	rs7634015	138372870	A	G	899	0.0177976	-0.0965831	0.0128852	6.59763e-14	1632	3q22.3	2021-04-27	33686288	Peyrot WJ	2021-03-08	Nat Genet	www.ncbi.nlm.nih.gov/pubmed/33686288	Identifying loci with different allele frequencies among cases of eight psychiatric disorders using CC-GWAS.	Schizophrenia vs autism spectrum disorder (ordinary least squares (OLS))
3	rs7634015	138372870	A	G	899	0.0177976	-0.0965831	0.0128852	6.59763e-14	1632	3q22.3	2021-04-27	33686288	Peyrot WJ	2021-03-08	Nat Genet	www.ncbi.nlm.nih.gov/pubmed/33686288	Identifying loci with different allele frequencies among cases of eight psychiatric disorders using CC-GWAS.	Schizophrenia vs bipolar disorder (ordinary least squares (OLS))
3	JHU_3.142449462	142449463	T	C	899	0.0177976	-0.0924971	0.0126571	2.71302e-13	1667	3q23	2018-09-17	29844566	Davies G	2018-05-29	Nat Commun	www.ncbi.nlm.nih.gov/pubmed/29844566	Study of 300,486 individuals identifies 148 independent genetic loci influencing general cognitive function.	General cognitive ability
3	JHU_3.142449462	142449463	T	C	899	0.0177976	-0.0924971	0.0126571	2.71302e-13	1667	3q23	2018-09-17	29844566	Davies G	2018-05-29	Nat Commun	www.ncbi.nlm.nih.gov/pubmed/29844566	Study of 300,486 individuals identifies 148 independent genetic loci influencing general cognitive function.	General cognitive ability
3	JHU_3.142449462	142449463	T	C	899	0.0177976	-0.0924971	0.0126571	2.71302e-13	1667	3q23	2020-10-23	32665545	van der Meer D	2020-07-14	Nat Commun	www.ncbi.nlm.nih.gov/pubmed/32665545	Understanding the genetic determinants of the brain with MOSTest.	Subcortical volume (min-P)
3	JHU_3.142449462	142449463	T	C	899	0.0177976	-0.0924971	0.0126571	2.71302e-13	1667	3q23	2020-10-23	32665545	van der Meer D	2020-07-14	Nat Commun	www.ncbi.nlm.nih.gov/pubmed/32665545	Understanding the genetic determinants of the brain with MOSTest.	Subcortical volume (MOSTest)
3	JHU_3.142449462	142449463	T	C	899	0.0177976	-0.0924971	0.0126571	2.71302e-13	1667	3q23	2020-10-23	32665545	van der Meer D	2020-07-14	Nat Commun	www.ncbi.nlm.nih.gov/pubmed/32665545	Understanding the genetic determinants of the brain with MOSTest.	Subcortical volume (MOSTest)
3	JHU_3.142449462	142449463	T	C	899	0.0177976	-0.0706588	0.00973769	3.98074e-13	3709	3q23	2018-09-17	29844566	Davies G	2018-05-29	Nat Commun	www.ncbi.nlm.nih.gov/pubmed/29844566	Study of 300,486 individuals identifies 148 independent genetic loci influencing general cognitive function.	General cognitive ability
3	JHU_3.142449462	142449463	T	C	899	0.0177976	-0.0706588	0.00973769	3.98074e-13	3709	3q23	2018-09-17	29844566	Davies G	2018-05-29	Nat Commun	www.ncbi.nlm.nih.gov/pubmed/29844566	Study of 300,486 individuals identifies 148 independent genetic loci influencing general cognitive function.	General cognitive ability
3	JHU_3.142449462	142449463	T	C	899	0.0177976	-0.0706588	0.00973769	3.98074e-13	3709	3q23	2020-10-23	32665545	van der Meer D	2020-07-14	Nat Commun	www.ncbi.nlm.nih.gov/pubmed/32665545	Understanding the genetic determinants of the brain with MOSTest.	Subcortical volume (min-P)
3	JHU_3.142449462	142449463	T	C	899	0.0177976	-0.0706588	0.00973769	3.98074e-13	3709	3q23	2020-10-23	32665545	van der Meer D	2020-07-14	Nat Commun	www.ncbi.nlm.nih.gov/pubmed/32665545	Understanding the genetic determinants of the brain with MOSTest.	Subcortical volume (MOSTest)
3	JHU_3.142449462	142449463	T	C	899	0.0177976	-0.0706588	0.00973769	3.98074e-13	3709	3q23	2020-10-23	32665545	van der Meer D	2020-07-14	Nat Commun	www.ncbi.nlm.nih.gov/pubmed/32665545	Understanding the genetic determinants of the brain with MOSTest.	Subcortical volume (MOSTest)
3	JHU_3.143284555	143284556	T	G	899	0.0116796	-0.119993	0.0162394	1.47966e-13	1633	3q24	2020-09-10	32747698	Matoba N	2020-08-03	Transl Psychiatry	www.ncbi.nlm.nih.gov/pubmed/32747698	Common genetic risk variants identified in the SPARK cohort support DDHD2 as a candidate risk gene for autism.	Autism spectrum disorder
3	JHU_3.143284555	143284556	T	G	899	0.0116796	-0.119993	0.0162394	1.47966e-13	1633	3q24	2020-10-23	32665545	van der Meer D	2020-07-14	Nat Commun	www.ncbi.nlm.nih.gov/pubmed/32665545	Understanding the genetic determinants of the brain with MOSTest.	Subcortical volume (MOSTest)
3	JHU_3.143284555	143284556	T	G	899	0.0116796	-0.119993	0.0162394	1.47966e-13	1633	3q24	2021-03-30	33723403	Sha Z	2021-03-15	Nat Hum Behav	www.ncbi.nlm.nih.gov/pubmed/33723403	The genetic architecture of structural left-right asymmetry of the human brain.	Leftâ€“right brain asymmetry
3	JHU_3.145482646	145482647	A	G	897	0.0139353	-0.111593	0.016463	1.2151e-11	1657	3q24	2020-09-10	32747698	Matoba N	2020-08-03	Transl Psychiatry	www.ncbi.nlm.nih.gov/pubmed/32747698	Common genetic risk variants identified in the SPARK cohort support DDHD2 as a candidate risk gene for autism.	Autism spectrum disorder
3	JHU_3.145482646	145482647	A	G	897	0.0139353	-0.111593	0.016463	1.2151e-11	1657	3q24	2020-10-23	32665545	van der Meer D	2020-07-14	Nat Commun	www.ncbi.nlm.nih.gov/pubmed/32665545	Understanding the genetic determinants of the brain with MOSTest.	Subcortical volume (MOSTest)
3	JHU_3.145482646	145482647	A	G	897	0.0139353	-0.111593	0.016463	1.2151e-11	1657	3q24	2021-03-30	33723403	Sha Z	2021-03-15	Nat Hum Behav	www.ncbi.nlm.nih.gov/pubmed/33723403	The genetic architecture of structural left-right asymmetry of the human brain.	Leftâ€“right brain asymmetry
3	rs114438267	159483909	A	C	897	0.0128205	-0.143124	0.0195881	2.73799e-13	1594	3q25.33	2013-05-09	23377640	GENDEP Investigators	2013-02-01	Am J Psychiatry	www.ncbi.nlm.nih.gov/pubmed/23377640	Common genetic variation and antidepressant efficacy in major depressive disorder: a meta-analysis of three genome-wide pharmacogenetic studies.	Major depressive disorder
3	JHU_3.165186863	165186864	C	G	899	0.0116796	-0.107788	0.0152436	1.53807e-12	1632	3q26.1	2018-09-17	29844566	Davies G	2018-05-29	Nat Commun	www.ncbi.nlm.nih.gov/pubmed/29844566	Study of 300,486 individuals identifies 148 independent genetic loci influencing general cognitive function.	General cognitive ability
3	JHU_3.165186863	165186864	C	G	899	0.0116796	-0.107788	0.0152436	1.53807e-12	1632	3q26.1	2021-01-13	33414549	Demange PA	2021-01-07	Nat Genet	www.ncbi.nlm.nih.gov/pubmed/33414549	Investigating the genetic architecture of noncognitive skills using GWAS-by-subtraction.	Noncognitive aspects of educational attainment
3	JHU_3.171179098	171179099	C	T	899	0.0122358	-0.10922	0.0155601	2.23091e-12	1632	3q26.31	2020-05-21	31969693	Coleman JRI	2020-01-23	Mol Psychiatry	www.ncbi.nlm.nih.gov/pubmed/31969693	Genome-wide gene-environment analyses of major depressive disorder and reported lifetime traumatic experiences in UK Biobank.	Major depressive disorder in trauma exposed individuals
3	JHU_3.171179098	171179099	C	T	899	0.0122358	-0.10922	0.0155601	2.23091e-12	1632	3q26.31	2020-10-23	32665545	van der Meer D	2020-07-14	Nat Commun	www.ncbi.nlm.nih.gov/pubmed/32665545	Understanding the genetic determinants of the brain with MOSTest.	Subcortical volume (MOSTest)
3	JHU_3.171179098	171179099	C	T	899	0.0122358	-0.10922	0.0155601	2.23091e-12	1632	3q26.31	2021-01-13	33414549	Demange PA	2021-01-07	Nat Genet	www.ncbi.nlm.nih.gov/pubmed/33414549	Investigating the genetic architecture of noncognitive skills using GWAS-by-subtraction.	Noncognitive aspects of educational attainment
3	rs6795728	182353943	G	A	899	0.0239155	-0.0796321	0.0117316	1.1385e-11	1632	3q26.33	2018-09-17	29844566	Davies G	2018-05-29	Nat Commun	www.ncbi.nlm.nih.gov/pubmed/29844566	Study of 300,486 individuals identifies 148 independent genetic loci influencing general cognitive function.	General cognitive ability
3	rs6795728	182353943	G	A	899	0.0239155	-0.0796321	0.0117316	1.1385e-11	1632	3q26.33	2018-09-17	29844566	Davies G	2018-05-29	Nat Commun	www.ncbi.nlm.nih.gov/pubmed/29844566	Study of 300,486 individuals identifies 148 independent genetic loci influencing general cognitive function.	General cognitive ability
3	rs6795728	182353943	G	A	899	0.0239155	-0.0796321	0.0117316	1.1385e-11	1632	3q26.33	2018-09-17	29844566	Davies G	2018-05-29	Nat Commun	www.ncbi.nlm.nih.gov/pubmed/29844566	Study of 300,486 individuals identifies 148 independent genetic loci influencing general cognitive function.	General cognitive ability
3	rs6795728	182353943	G	A	899	0.0239155	-0.0796321	0.0117316	1.1385e-11	1632	3q26.33	2018-09-17	29844566	Davies G	2018-05-29	Nat Commun	www.ncbi.nlm.nih.gov/pubmed/29844566	Study of 300,486 individuals identifies 148 independent genetic loci influencing general cognitive function.	General cognitive ability
3	rs6795728	182353943	G	A	899	0.0239155	-0.0796321	0.0117316	1.1385e-11	1632	3q26.33	2018-09-17	29844566	Davies G	2018-05-29	Nat Commun	www.ncbi.nlm.nih.gov/pubmed/29844566	Study of 300,486 individuals identifies 148 independent genetic loci influencing general cognitive function.	General cognitive ability
3	rs6795728	182353943	G	A	899	0.0239155	-0.0796321	0.0117316	1.1385e-11	1632	3q26.33	2020-05-21	31969693	Coleman JRI	2020-01-23	Mol Psychiatry	www.ncbi.nlm.nih.gov/pubmed/31969693	Genome-wide gene-environment analyses of major depressive disorder and reported lifetime traumatic experiences in UK Biobank.	Major depressive disorder in trauma-unexposed individuals
3	rs6795728	182353943	G	A	899	0.0239155	-0.0796321	0.0117316	1.1385e-11	1632	3q26.33	2021-04-27	33686288	Peyrot WJ	2021-03-08	Nat Genet	www.ncbi.nlm.nih.gov/pubmed/33686288	Identifying loci with different allele frequencies among cases of eight psychiatric disorders using CC-GWAS.	Schizophrenia vs autism spectrum disorder (ordinary least squares (OLS))
3	rs78817193	182356313	G	T	898	0.0150334	-0.119065	0.0141288	3.54314e-17	1632	3q26.33	2018-09-17	29844566	Davies G	2018-05-29	Nat Commun	www.ncbi.nlm.nih.gov/pubmed/29844566	Study of 300,486 individuals identifies 148 independent genetic loci influencing general cognitive function.	General cognitive ability
3	rs78817193	182356313	G	T	898	0.0150334	-0.119065	0.0141288	3.54314e-17	1632	3q26.33	2018-09-17	29844566	Davies G	2018-05-29	Nat Commun	www.ncbi.nlm.nih.gov/pubmed/29844566	Study of 300,486 individuals identifies 148 independent genetic loci influencing general cognitive function.	General cognitive ability
3	rs78817193	182356313	G	T	898	0.0150334	-0.119065	0.0141288	3.54314e-17	1632	3q26.33	2018-09-17	29844566	Davies G	2018-05-29	Nat Commun	www.ncbi.nlm.nih.gov/pubmed/29844566	Study of 300,486 individuals identifies 148 independent genetic loci influencing general cognitive function.	General cognitive ability
3	rs78817193	182356313	G	T	898	0.0150334	-0.119065	0.0141288	3.54314e-17	1632	3q26.33	2018-09-17	29844566	Davies G	2018-05-29	Nat Commun	www.ncbi.nlm.nih.gov/pubmed/29844566	Study of 300,486 individuals identifies 148 independent genetic loci influencing general cognitive function.	General cognitive ability
3	rs78817193	182356313	G	T	898	0.0150334	-0.119065	0.0141288	3.54314e-17	1632	3q26.33	2018-09-17	29844566	Davies G	2018-05-29	Nat Commun	www.ncbi.nlm.nih.gov/pubmed/29844566	Study of 300,486 individuals identifies 148 independent genetic loci influencing general cognitive function.	General cognitive ability
3	rs78817193	182356313	G	T	898	0.0150334	-0.119065	0.0141288	3.54314e-17	1632	3q26.33	2020-05-21	31969693	Coleman JRI	2020-01-23	Mol Psychiatry	www.ncbi.nlm.nih.gov/pubmed/31969693	Genome-wide gene-environment analyses of major depressive disorder and reported lifetime traumatic experiences in UK Biobank.	Major depressive disorder in trauma-unexposed individuals
3	rs78817193	182356313	G	T	898	0.0150334	-0.119065	0.0141288	3.54314e-17	1632	3q26.33	2021-04-27	33686288	Peyrot WJ	2021-03-08	Nat Genet	www.ncbi.nlm.nih.gov/pubmed/33686288	Identifying loci with different allele frequencies among cases of eight psychiatric disorders using CC-GWAS.	Schizophrenia vs autism spectrum disorder (ordinary least squares (OLS))
3	JHU_3.194840404	194840405	T	C	899	0.0100111	-0.11535	0.0165901	3.57648e-12	1633	3q29	2013-05-09	23377640	GENDEP Investigators	2013-02-01	Am J Psychiatry	www.ncbi.nlm.nih.gov/pubmed/23377640	Common genetic variation and antidepressant efficacy in major depressive disorder: a meta-analysis of three genome-wide pharmacogenetic studies.	Major depressive disorder
3	JHU_3.194840404	194840405	T	C	899	0.0100111	-0.11535	0.0165901	3.57648e-12	1633	3q29	2020-10-23	32665545	van der Meer D	2020-07-14	Nat Commun	www.ncbi.nlm.nih.gov/pubmed/32665545	Understanding the genetic determinants of the brain with MOSTest.	Subcortical volume (min-P)
3	JHU_3.194840404	194840405	T	C	899	0.0100111	-0.11535	0.0165901	3.57648e-12	1633	3q29	2020-10-23	32665545	van der Meer D	2020-07-14	Nat Commun	www.ncbi.nlm.nih.gov/pubmed/32665545	Understanding the genetic determinants of the brain with MOSTest.	Subcortical volume (MOSTest)
4	rs28797293	8571795	G	C	898	0.0128062	-0.132059	0.0192992	7.77087e-12	1533	4p16.1	2018-09-17	29844566	Davies G	2018-05-29	Nat Commun	www.ncbi.nlm.nih.gov/pubmed/29844566	Study of 300,486 individuals identifies 148 independent genetic loci influencing general cognitive function.	General cognitive ability
4	rs28797293	8571795	G	C	898	0.0128062	-0.132059	0.0192992	7.77087e-12	1533	4p16.1	2018-09-17	29844566	Davies G	2018-05-29	Nat Commun	www.ncbi.nlm.nih.gov/pubmed/29844566	Study of 300,486 individuals identifies 148 independent genetic loci influencing general cognitive function.	General cognitive ability
4	rs28797293	8571795	G	C	898	0.0128062	-0.132059	0.0192992	7.77087e-12	1533	4p16.1	2020-10-23	32665545	van der Meer D	2020-07-14	Nat Commun	www.ncbi.nlm.nih.gov/pubmed/32665545	Understanding the genetic determinants of the brain with MOSTest.	Subcortical volume (MOSTest)
4	rs16872963	22692864	A	G	899	0.0122358	-0.12909	0.0179029	5.57303e-13	1657	4p15.2	2013-05-09	23377640	GENDEP Investigators	2013-02-01	Am J Psychiatry	www.ncbi.nlm.nih.gov/pubmed/23377640	Common genetic variation and antidepressant efficacy in major depressive disorder: a meta-analysis of three genome-wide pharmacogenetic studies.	Major depressive disorder
4	rs16872963	22692864	A	G	899	0.0122358	-0.12909	0.0179029	5.57303e-13	1657	4p15.2	2018-09-17	29844566	Davies G	2018-05-29	Nat Commun	www.ncbi.nlm.nih.gov/pubmed/29844566	Study of 300,486 individuals identifies 148 independent genetic loci influencing general cognitive function.	General cognitive ability
4	rs16872963	22692864	A	G	899	0.0122358	-0.12909	0.0179029	5.57303e-13	1657	4p15.2	2018-09-17	29844566	Davies G	2018-05-29	Nat Commun	www.ncbi.nlm.nih.gov/pubmed/29844566	Study of 300,486 individuals identifies 148 independent genetic loci influencing general cognitive function.	General cognitive ability
4	rs16872963	22692864	A	G	899	0.0122358	-0.12909	0.0179029	5.57303e-13	1657	4p15.2	2018-09-17	29844566	Davies G	2018-05-29	Nat Commun	www.ncbi.nlm.nih.gov/pubmed/29844566	Study of 300,486 individuals identifies 148 independent genetic loci influencing general cognitive function.	General cognitive ability
4	rs16872963	22692864	A	G	899	0.0122358	-0.12909	0.0179029	5.57303e-13	1657	4p15.2	2018-09-17	29844566	Davies G	2018-05-29	Nat Commun	www.ncbi.nlm.nih.gov/pubmed/29844566	Study of 300,486 individuals identifies 148 independent genetic loci influencing general cognitive function.	General cognitive ability
4	rs16872963	22692864	A	G	899	0.0122358	-0.12909	0.0179029	5.57303e-13	1657	4p15.2	2020-10-23	32665545	van der Meer D	2020-07-14	Nat Commun	www.ncbi.nlm.nih.gov/pubmed/32665545	Understanding the genetic determinants of the brain with MOSTest.	Subcortical volume (min-P)
4	rs16872963	22692864	A	G	899	0.0122358	-0.12909	0.0179029	5.57303e-13	1657	4p15.2	2021-04-27	33686288	Peyrot WJ	2021-03-08	Nat Genet	www.ncbi.nlm.nih.gov/pubmed/33686288	Identifying loci with different allele frequencies among cases of eight psychiatric disorders using CC-GWAS.	Schizophrenia vs autism spectrum disorder (ordinary least squares (OLS))
4	JHU_4.23563297	23563298	T	C	896	0.0172991	-0.206145	0.0283647	3.65711e-13	3611	4p15.2	2013-05-09	23377640	GENDEP Investigators	2013-02-01	Am J Psychiatry	www.ncbi.nlm.nih.gov/pubmed/23377640	Common genetic variation and antidepressant efficacy in major depressive disorder: a meta-analysis of three genome-wide pharmacogenetic studies.	Major depressive disorder
4	JHU_4.23563297	23563298	T	C	896	0.0172991	-0.206145	0.0283647	3.65711e-13	3611	4p15.2	2018-09-17	29844566	Davies G	2018-05-29	Nat Commun	www.ncbi.nlm.nih.gov/pubmed/29844566	Study of 300,486 individuals identifies 148 independent genetic loci influencing general cognitive function.	General cognitive ability
4	JHU_4.23563297	23563298	T	C	896	0.0172991	-0.206145	0.0283647	3.65711e-13	3611	4p15.2	2018-09-17	29844566	Davies G	2018-05-29	Nat Commun	www.ncbi.nlm.nih.gov/pubmed/29844566	Study of 300,486 individuals identifies 148 independent genetic loci influencing general cognitive function.	General cognitive ability
4	JHU_4.23563297	23563298	T	C	896	0.0172991	-0.206145	0.0283647	3.65711e-13	3611	4p15.2	2018-09-17	29844566	Davies G	2018-05-29	Nat Commun	www.ncbi.nlm.nih.gov/pubmed/29844566	Study of 300,486 individuals identifies 148 independent genetic loci influencing general cognitive function.	General cognitive ability
4	JHU_4.23563297	23563298	T	C	896	0.0172991	-0.206145	0.0283647	3.65711e-13	3611	4p15.2	2018-09-17	29844566	Davies G	2018-05-29	Nat Commun	www.ncbi.nlm.nih.gov/pubmed/29844566	Study of 300,486 individuals identifies 148 independent genetic loci influencing general cognitive function.	General cognitive ability
4	JHU_4.23563297	23563298	T	C	896	0.0172991	-0.206145	0.0283647	3.65711e-13	3611	4p15.2	2020-10-23	32665545	van der Meer D	2020-07-14	Nat Commun	www.ncbi.nlm.nih.gov/pubmed/32665545	Understanding the genetic determinants of the brain with MOSTest.	Subcortical volume (min-P)
4	JHU_4.23563297	23563298	T	C	896	0.0172991	-0.206145	0.0283647	3.65711e-13	3611	4p15.2	2021-04-27	33686288	Peyrot WJ	2021-03-08	Nat Genet	www.ncbi.nlm.nih.gov/pubmed/33686288	Identifying loci with different allele frequencies among cases of eight psychiatric disorders using CC-GWAS.	Schizophrenia vs autism spectrum disorder (ordinary least squares (OLS))
4	rs144083636	24067691	G	C	899	0.0144605	-0.0976155	0.0140533	3.75614e-12	1632	4p15.2	2013-05-09	23377640	GENDEP Investigators	2013-02-01	Am J Psychiatry	www.ncbi.nlm.nih.gov/pubmed/23377640	Common genetic variation and antidepressant efficacy in major depressive disorder: a meta-analysis of three genome-wide pharmacogenetic studies.	Major depressive disorder
4	rs144083636	24067691	G	C	899	0.0144605	-0.0976155	0.0140533	3.75614e-12	1632	4p15.2	2018-09-17	29844566	Davies G	2018-05-29	Nat Commun	www.ncbi.nlm.nih.gov/pubmed/29844566	Study of 300,486 individuals identifies 148 independent genetic loci influencing general cognitive function.	General cognitive ability
4	rs144083636	24067691	G	C	899	0.0144605	-0.0976155	0.0140533	3.75614e-12	1632	4p15.2	2018-09-17	29844566	Davies G	2018-05-29	Nat Commun	www.ncbi.nlm.nih.gov/pubmed/29844566	Study of 300,486 individuals identifies 148 independent genetic loci influencing general cognitive function.	General cognitive ability
4	rs144083636	24067691	G	C	899	0.0144605	-0.0976155	0.0140533	3.75614e-12	1632	4p15.2	2018-09-17	29844566	Davies G	2018-05-29	Nat Commun	www.ncbi.nlm.nih.gov/pubmed/29844566	Study of 300,486 individuals identifies 148 independent genetic loci influencing general cognitive function.	General cognitive ability
4	rs144083636	24067691	G	C	899	0.0144605	-0.0976155	0.0140533	3.75614e-12	1632	4p15.2	2018-09-17	29844566	Davies G	2018-05-29	Nat Commun	www.ncbi.nlm.nih.gov/pubmed/29844566	Study of 300,486 individuals identifies 148 independent genetic loci influencing general cognitive function.	General cognitive ability
4	rs144083636	24067691	G	C	899	0.0144605	-0.0976155	0.0140533	3.75614e-12	1632	4p15.2	2020-10-23	32665545	van der Meer D	2020-07-14	Nat Commun	www.ncbi.nlm.nih.gov/pubmed/32665545	Understanding the genetic determinants of the brain with MOSTest.	Subcortical volume (min-P)
4	rs144083636	24067691	G	C	899	0.0144605	-0.0976155	0.0140533	3.75614e-12	1632	4p15.2	2021-04-27	33686288	Peyrot WJ	2021-03-08	Nat Genet	www.ncbi.nlm.nih.gov/pubmed/33686288	Identifying loci with different allele frequencies among cases of eight psychiatric disorders using CC-GWAS.	Schizophrenia vs autism spectrum disorder (ordinary least squares (OLS))
4	rs16876546	25000350	A	T	898	0.0139198	-0.101815	0.0142494	8.9888e-13	1632	4p15.2	2013-05-09	23377640	GENDEP Investigators	2013-02-01	Am J Psychiatry	www.ncbi.nlm.nih.gov/pubmed/23377640	Common genetic variation and antidepressant efficacy in major depressive disorder: a meta-analysis of three genome-wide pharmacogenetic studies.	Major depressive disorder
4	rs16876546	25000350	A	T	898	0.0139198	-0.101815	0.0142494	8.9888e-13	1632	4p15.2	2018-09-17	29844566	Davies G	2018-05-29	Nat Commun	www.ncbi.nlm.nih.gov/pubmed/29844566	Study of 300,486 individuals identifies 148 independent genetic loci influencing general cognitive function.	General cognitive ability
4	rs16876546	25000350	A	T	898	0.0139198	-0.101815	0.0142494	8.9888e-13	1632	4p15.2	2018-09-17	29844566	Davies G	2018-05-29	Nat Commun	www.ncbi.nlm.nih.gov/pubmed/29844566	Study of 300,486 individuals identifies 148 independent genetic loci influencing general cognitive function.	General cognitive ability
4	rs16876546	25000350	A	T	898	0.0139198	-0.101815	0.0142494	8.9888e-13	1632	4p15.2	2018-09-17	29844566	Davies G	2018-05-29	Nat Commun	www.ncbi.nlm.nih.gov/pubmed/29844566	Study of 300,486 individuals identifies 148 independent genetic loci influencing general cognitive function.	General cognitive ability
4	rs16876546	25000350	A	T	898	0.0139198	-0.101815	0.0142494	8.9888e-13	1632	4p15.2	2018-09-17	29844566	Davies G	2018-05-29	Nat Commun	www.ncbi.nlm.nih.gov/pubmed/29844566	Study of 300,486 individuals identifies 148 independent genetic loci influencing general cognitive function.	General cognitive ability
4	rs16876546	25000350	A	T	898	0.0139198	-0.101815	0.0142494	8.9888e-13	1632	4p15.2	2020-10-23	32665545	van der Meer D	2020-07-14	Nat Commun	www.ncbi.nlm.nih.gov/pubmed/32665545	Understanding the genetic determinants of the brain with MOSTest.	Subcortical volume (min-P)
4	rs16876546	25000350	A	T	898	0.0139198	-0.101815	0.0142494	8.9888e-13	1632	4p15.2	2021-04-27	33686288	Peyrot WJ	2021-03-08	Nat Genet	www.ncbi.nlm.nih.gov/pubmed/33686288	Identifying loci with different allele frequencies among cases of eight psychiatric disorders using CC-GWAS.	Schizophrenia vs autism spectrum disorder (ordinary least squares (OLS))
4	JHU_4.38562423	38562424	G	A	899	0.012792	-0.104332	0.0153002	9.16552e-12	1632	4p14	2018-09-17	29844566	Davies G	2018-05-29	Nat Commun	www.ncbi.nlm.nih.gov/pubmed/29844566	Study of 300,486 individuals identifies 148 independent genetic loci influencing general cognitive function.	General cognitive ability
4	JHU_4.38562423	38562424	G	A	899	0.012792	-0.104332	0.0153002	9.16552e-12	1632	4p14	2018-09-17	29844566	Davies G	2018-05-29	Nat Commun	www.ncbi.nlm.nih.gov/pubmed/29844566	Study of 300,486 individuals identifies 148 independent genetic loci influencing general cognitive function.	General cognitive ability
4	JHU_4.38562423	38562424	G	A	899	0.012792	-0.104332	0.0153002	9.16552e-12	1632	4p14	2020-10-23	32665545	van der Meer D	2020-07-14	Nat Commun	www.ncbi.nlm.nih.gov/pubmed/32665545	Understanding the genetic determinants of the brain with MOSTest.	Subcortical volume (MOSTest)
4	JHU_4.38562423	38562424	G	A	899	0.012792	-0.0937826	0.0124921	6.03456e-14	3692	4p14	2018-09-17	29844566	Davies G	2018-05-29	Nat Commun	www.ncbi.nlm.nih.gov/pubmed/29844566	Study of 300,486 individuals identifies 148 independent genetic loci influencing general cognitive function.	General cognitive ability
4	JHU_4.38562423	38562424	G	A	899	0.012792	-0.0937826	0.0124921	6.03456e-14	3692	4p14	2018-09-17	29844566	Davies G	2018-05-29	Nat Commun	www.ncbi.nlm.nih.gov/pubmed/29844566	Study of 300,486 individuals identifies 148 independent genetic loci influencing general cognitive function.	General cognitive ability
4	JHU_4.38562423	38562424	G	A	899	0.012792	-0.0937826	0.0124921	6.03456e-14	3692	4p14	2020-10-23	32665545	van der Meer D	2020-07-14	Nat Commun	www.ncbi.nlm.nih.gov/pubmed/32665545	Understanding the genetic determinants of the brain with MOSTest.	Subcortical volume (MOSTest)
4	JHU_4.38875696	38875697	A	G	899	0.0144605	-0.0557083	0.00817982	9.72876e-12	3700	4p14	2018-09-17	29844566	Davies G	2018-05-29	Nat Commun	www.ncbi.nlm.nih.gov/pubmed/29844566	Study of 300,486 individuals identifies 148 independent genetic loci influencing general cognitive function.	General cognitive ability
4	JHU_4.38875696	38875697	A	G	899	0.0144605	-0.0557083	0.00817982	9.72876e-12	3700	4p14	2018-09-17	29844566	Davies G	2018-05-29	Nat Commun	www.ncbi.nlm.nih.gov/pubmed/29844566	Study of 300,486 individuals identifies 148 independent genetic loci influencing general cognitive function.	General cognitive ability
4	JHU_4.38875696	38875697	A	G	899	0.0144605	-0.0557083	0.00817982	9.72876e-12	3700	4p14	2020-10-23	32665545	van der Meer D	2020-07-14	Nat Commun	www.ncbi.nlm.nih.gov/pubmed/32665545	Understanding the genetic determinants of the brain with MOSTest.	Subcortical volume (MOSTest)
4	JHU_4.38875696	38875697	A	G	899	0.0144605	-0.101142	0.0129429	5.51874e-15	3711	4p14	2018-09-17	29844566	Davies G	2018-05-29	Nat Commun	www.ncbi.nlm.nih.gov/pubmed/29844566	Study of 300,486 individuals identifies 148 independent genetic loci influencing general cognitive function.	General cognitive ability
4	JHU_4.38875696	38875697	A	G	899	0.0144605	-0.101142	0.0129429	5.51874e-15	3711	4p14	2018-09-17	29844566	Davies G	2018-05-29	Nat Commun	www.ncbi.nlm.nih.gov/pubmed/29844566	Study of 300,486 individuals identifies 148 independent genetic loci influencing general cognitive function.	General cognitive ability
4	JHU_4.38875696	38875697	A	G	899	0.0144605	-0.101142	0.0129429	5.51874e-15	3711	4p14	2020-10-23	32665545	van der Meer D	2020-07-14	Nat Commun	www.ncbi.nlm.nih.gov/pubmed/32665545	Understanding the genetic determinants of the brain with MOSTest.	Subcortical volume (MOSTest)
4	rs116238589	38879720	T	C	899	0.0144605	-0.0557083	0.00817982	9.72876e-12	3700	4p14	2018-09-17	29844566	Davies G	2018-05-29	Nat Commun	www.ncbi.nlm.nih.gov/pubmed/29844566	Study of 300,486 individuals identifies 148 independent genetic loci influencing general cognitive function.	General cognitive ability
4	rs116238589	38879720	T	C	899	0.0144605	-0.0557083	0.00817982	9.72876e-12	3700	4p14	2018-09-17	29844566	Davies G	2018-05-29	Nat Commun	www.ncbi.nlm.nih.gov/pubmed/29844566	Study of 300,486 individuals identifies 148 independent genetic loci influencing general cognitive function.	General cognitive ability
4	rs116238589	38879720	T	C	899	0.0144605	-0.0557083	0.00817982	9.72876e-12	3700	4p14	2020-10-23	32665545	van der Meer D	2020-07-14	Nat Commun	www.ncbi.nlm.nih.gov/pubmed/32665545	Understanding the genetic determinants of the brain with MOSTest.	Subcortical volume (MOSTest)
4	rs116238589	38879720	T	C	899	0.0144605	-0.101142	0.0129429	5.51874e-15	3711	4p14	2018-09-17	29844566	Davies G	2018-05-29	Nat Commun	www.ncbi.nlm.nih.gov/pubmed/29844566	Study of 300,486 individuals identifies 148 independent genetic loci influencing general cognitive function.	General cognitive ability
4	rs116238589	38879720	T	C	899	0.0144605	-0.101142	0.0129429	5.51874e-15	3711	4p14	2018-09-17	29844566	Davies G	2018-05-29	Nat Commun	www.ncbi.nlm.nih.gov/pubmed/29844566	Study of 300,486 individuals identifies 148 independent genetic loci influencing general cognitive function.	General cognitive ability
4	rs116238589	38879720	T	C	899	0.0144605	-0.101142	0.0129429	5.51874e-15	3711	4p14	2020-10-23	32665545	van der Meer D	2020-07-14	Nat Commun	www.ncbi.nlm.nih.gov/pubmed/32665545	Understanding the genetic determinants of the brain with MOSTest.	Subcortical volume (MOSTest)
4	JHU_4.41222053	41222054	G	C	899	0.012792	-0.106129	0.0147858	7.08535e-13	3711	4p13	2019-04-24	30718321	Sanchez-Roige S	2019-02-04	J Neurosci	www.ncbi.nlm.nih.gov/pubmed/30718321	Genome-wide association studies of impulsive personality traits (BIS-11 and UPPSP) and drug experimentation in up to 22,861 adult research participants identify loci in the CACNA1I and CADM2 genes.	Impulsivity (attentional)
4	JHU_4.65976320	65976321	G	C	897	0.0083612	-0.1323	0.0166581	1.98863e-15	3692	4q13.1	2018-09-17	29844566	Davies G	2018-05-29	Nat Commun	www.ncbi.nlm.nih.gov/pubmed/29844566	Study of 300,486 individuals identifies 148 independent genetic loci influencing general cognitive function.	General cognitive ability
4	JHU_4.65976320	65976321	G	C	897	0.0083612	-0.1323	0.0166581	1.98863e-15	3692	4q13.1	2020-05-21	31969693	Coleman JRI	2020-01-23	Mol Psychiatry	www.ncbi.nlm.nih.gov/pubmed/31969693	Genome-wide gene-environment analyses of major depressive disorder and reported lifetime traumatic experiences in UK Biobank.	Major depressive disorder
4	JHU_4.89659719	89659720	T	G	898	0.0122494	-0.0894846	0.0127085	1.90458e-12	3000	4q22.1	2018-09-17	29844566	Davies G	2018-05-29	Nat Commun	www.ncbi.nlm.nih.gov/pubmed/29844566	Study of 300,486 individuals identifies 148 independent genetic loci influencing general cognitive function.	General cognitive ability
4	JHU_4.89659719	89659720	T	G	898	0.0122494	-0.0894846	0.0127085	1.90458e-12	3000	4q22.1	2020-10-23	32665545	van der Meer D	2020-07-14	Nat Commun	www.ncbi.nlm.nih.gov/pubmed/32665545	Understanding the genetic determinants of the brain with MOSTest.	Subcortical volume (min-P)
4	JHU_4.89659719	89659720	T	G	898	0.0122494	-0.0894846	0.0127085	1.90458e-12	3000	4q22.1	2020-10-23	32665545	van der Meer D	2020-07-14	Nat Commun	www.ncbi.nlm.nih.gov/pubmed/32665545	Understanding the genetic determinants of the brain with MOSTest.	Subcortical volume (MOSTest)
4	JHU_4.89659719	89659720	T	G	898	0.0122494	-0.0894846	0.0127085	1.90458e-12	3000	4q22.1	2021-01-13	33414549	Demange PA	2021-01-07	Nat Genet	www.ncbi.nlm.nih.gov/pubmed/33414549	Investigating the genetic architecture of noncognitive skills using GWAS-by-subtraction.	Noncognitive aspects of educational attainment
4	JHU_4.89659719	89659720	T	G	898	0.0122494	-0.0894846	0.0127085	1.90458e-12	3000	4q22.1	2021-03-30	33723403	Sha Z	2021-03-15	Nat Hum Behav	www.ncbi.nlm.nih.gov/pubmed/33723403	The genetic architecture of structural left-right asymmetry of the human brain.	Leftâ€“right brain asymmetry
4	JHU_4.114087602	114087603	G	A	895	0.0106145	-0.112536	0.0162996	5.04741e-12	1644	4q25	2018-09-17	29844566	Davies G	2018-05-29	Nat Commun	www.ncbi.nlm.nih.gov/pubmed/29844566	Study of 300,486 individuals identifies 148 independent genetic loci influencing general cognitive function.	General cognitive ability
4	JHU_4.127434756	127434757	T	G	872	0.0149083	-0.0984676	0.0140522	2.43046e-12	1632	4q28.1	2013-05-09	23377640	GENDEP Investigators	2013-02-01	Am J Psychiatry	www.ncbi.nlm.nih.gov/pubmed/23377640	Common genetic variation and antidepressant efficacy in major depressive disorder: a meta-analysis of three genome-wide pharmacogenetic studies.	Major depressive disorder
4	JHU_4.127434756	127434757	T	G	872	0.0149083	-0.0984676	0.0140522	2.43046e-12	1632	4q28.1	2013-05-09	23377640	GENDEP Investigators	2013-02-01	Am J Psychiatry	www.ncbi.nlm.nih.gov/pubmed/23377640	Common genetic variation and antidepressant efficacy in major depressive disorder: a meta-analysis of three genome-wide pharmacogenetic studies.	Major depressive disorder
4	JHU_4.127434756	127434757	T	G	872	0.0149083	-0.0984676	0.0140522	2.43046e-12	1632	4q28.1	2013-05-09	23377640	GENDEP Investigators	2013-02-01	Am J Psychiatry	www.ncbi.nlm.nih.gov/pubmed/23377640	Common genetic variation and antidepressant efficacy in major depressive disorder: a meta-analysis of three genome-wide pharmacogenetic studies.	Major depressive disorder
4	JHU_4.127434756	127434757	T	G	872	0.0149083	-0.0984676	0.0140522	2.43046e-12	1632	4q28.1	2013-05-09	23377640	GENDEP Investigators	2013-02-01	Am J Psychiatry	www.ncbi.nlm.nih.gov/pubmed/23377640	Common genetic variation and antidepressant efficacy in major depressive disorder: a meta-analysis of three genome-wide pharmacogenetic studies.	Major depressive disorder
4	JHU_4.127434756	127434757	T	G	872	0.0149083	-0.0984676	0.0140522	2.43046e-12	1632	4q28.1	2013-05-09	23377640	GENDEP Investigators	2013-02-01	Am J Psychiatry	www.ncbi.nlm.nih.gov/pubmed/23377640	Common genetic variation and antidepressant efficacy in major depressive disorder: a meta-analysis of three genome-wide pharmacogenetic studies.	Major depressive disorder
4	JHU_4.127434756	127434757	T	G	872	0.0149083	-0.0984676	0.0140522	2.43046e-12	1632	4q28.1	2013-05-09	23377640	GENDEP Investigators	2013-02-01	Am J Psychiatry	www.ncbi.nlm.nih.gov/pubmed/23377640	Common genetic variation and antidepressant efficacy in major depressive disorder: a meta-analysis of three genome-wide pharmacogenetic studies.	Major depressive disorder
4	JHU_4.127434756	127434757	T	G	872	0.0149083	-0.0984676	0.0140522	2.43046e-12	1632	4q28.1	2013-05-09	23377640	GENDEP Investigators	2013-02-01	Am J Psychiatry	www.ncbi.nlm.nih.gov/pubmed/23377640	Common genetic variation and antidepressant efficacy in major depressive disorder: a meta-analysis of three genome-wide pharmacogenetic studies.	Major depressive disorder
4	JHU_4.127434756	127434757	T	G	872	0.0149083	-0.0984676	0.0140522	2.43046e-12	1632	4q28.1	2013-05-09	23377640	GENDEP Investigators	2013-02-01	Am J Psychiatry	www.ncbi.nlm.nih.gov/pubmed/23377640	Common genetic variation and antidepressant efficacy in major depressive disorder: a meta-analysis of three genome-wide pharmacogenetic studies.	Major depressive disorder
4	rs4833347	127434757	T	G	872	0.0149083	-0.0984676	0.0140522	2.43046e-12	1632	4q28.1	2013-05-09	23377640	GENDEP Investigators	2013-02-01	Am J Psychiatry	www.ncbi.nlm.nih.gov/pubmed/23377640	Common genetic variation and antidepressant efficacy in major depressive disorder: a meta-analysis of three genome-wide pharmacogenetic studies.	Major depressive disorder
4	rs4833347	127434757	T	G	872	0.0149083	-0.0984676	0.0140522	2.43046e-12	1632	4q28.1	2013-05-09	23377640	GENDEP Investigators	2013-02-01	Am J Psychiatry	www.ncbi.nlm.nih.gov/pubmed/23377640	Common genetic variation and antidepressant efficacy in major depressive disorder: a meta-analysis of three genome-wide pharmacogenetic studies.	Major depressive disorder
4	rs4833347	127434757	T	G	872	0.0149083	-0.0984676	0.0140522	2.43046e-12	1632	4q28.1	2013-05-09	23377640	GENDEP Investigators	2013-02-01	Am J Psychiatry	www.ncbi.nlm.nih.gov/pubmed/23377640	Common genetic variation and antidepressant efficacy in major depressive disorder: a meta-analysis of three genome-wide pharmacogenetic studies.	Major depressive disorder
4	rs4833347	127434757	T	G	872	0.0149083	-0.0984676	0.0140522	2.43046e-12	1632	4q28.1	2013-05-09	23377640	GENDEP Investigators	2013-02-01	Am J Psychiatry	www.ncbi.nlm.nih.gov/pubmed/23377640	Common genetic variation and antidepressant efficacy in major depressive disorder: a meta-analysis of three genome-wide pharmacogenetic studies.	Major depressive disorder
4	rs4833347	127434757	T	G	872	0.0149083	-0.0984676	0.0140522	2.43046e-12	1632	4q28.1	2013-05-09	23377640	GENDEP Investigators	2013-02-01	Am J Psychiatry	www.ncbi.nlm.nih.gov/pubmed/23377640	Common genetic variation and antidepressant efficacy in major depressive disorder: a meta-analysis of three genome-wide pharmacogenetic studies.	Major depressive disorder
4	rs4833347	127434757	T	G	872	0.0149083	-0.0984676	0.0140522	2.43046e-12	1632	4q28.1	2013-05-09	23377640	GENDEP Investigators	2013-02-01	Am J Psychiatry	www.ncbi.nlm.nih.gov/pubmed/23377640	Common genetic variation and antidepressant efficacy in major depressive disorder: a meta-analysis of three genome-wide pharmacogenetic studies.	Major depressive disorder
4	rs4833347	127434757	T	G	872	0.0149083	-0.0984676	0.0140522	2.43046e-12	1632	4q28.1	2013-05-09	23377640	GENDEP Investigators	2013-02-01	Am J Psychiatry	www.ncbi.nlm.nih.gov/pubmed/23377640	Common genetic variation and antidepressant efficacy in major depressive disorder: a meta-analysis of three genome-wide pharmacogenetic studies.	Major depressive disorder
4	rs4833347	127434757	T	G	872	0.0149083	-0.0984676	0.0140522	2.43046e-12	1632	4q28.1	2013-05-09	23377640	GENDEP Investigators	2013-02-01	Am J Psychiatry	www.ncbi.nlm.nih.gov/pubmed/23377640	Common genetic variation and antidepressant efficacy in major depressive disorder: a meta-analysis of three genome-wide pharmacogenetic studies.	Major depressive disorder
4	rs6843762	134246761	G	T	868	0.0167051	-0.0998666	0.0141687	1.80976e-12	1610	4q28.3	2018-09-17	29844566	Davies G	2018-05-29	Nat Commun	www.ncbi.nlm.nih.gov/pubmed/29844566	Study of 300,486 individuals identifies 148 independent genetic loci influencing general cognitive function.	General cognitive ability
4	rs6843762	134246761	G	T	868	0.0167051	-0.0998666	0.0141687	1.80976e-12	1610	4q28.3	2018-09-17	29844566	Davies G	2018-05-29	Nat Commun	www.ncbi.nlm.nih.gov/pubmed/29844566	Study of 300,486 individuals identifies 148 independent genetic loci influencing general cognitive function.	General cognitive ability
4	JHU_4.154201474	154201475	A	T	893	0.0100784	-0.142063	0.0166752	1.60384e-17	1632	4q31.3	2018-09-17	29844566	Davies G	2018-05-29	Nat Commun	www.ncbi.nlm.nih.gov/pubmed/29844566	Study of 300,486 individuals identifies 148 independent genetic loci influencing general cognitive function.	General cognitive ability
4	JHU_4.154201474	154201475	A	T	893	0.0100784	-0.142063	0.0166752	1.60384e-17	1632	4q31.3	2018-09-17	29844566	Davies G	2018-05-29	Nat Commun	www.ncbi.nlm.nih.gov/pubmed/29844566	Study of 300,486 individuals identifies 148 independent genetic loci influencing general cognitive function.	General cognitive ability
4	JHU_4.154201474	154201475	A	T	893	0.0100784	-0.142063	0.0166752	1.60384e-17	1632	4q31.3	2018-09-17	29844566	Davies G	2018-05-29	Nat Commun	www.ncbi.nlm.nih.gov/pubmed/29844566	Study of 300,486 individuals identifies 148 independent genetic loci influencing general cognitive function.	General cognitive ability
4	JHU_4.154201474	154201475	A	T	893	0.0100784	-0.142063	0.0166752	1.60384e-17	1632	4q31.3	2018-09-17	29844566	Davies G	2018-05-29	Nat Commun	www.ncbi.nlm.nih.gov/pubmed/29844566	Study of 300,486 individuals identifies 148 independent genetic loci influencing general cognitive function.	General cognitive ability
4	JHU_4.158744918	158744919	G	A	899	0.0122358	-0.119656	0.0154743	1.05396e-14	1632	4q32.1	2018-09-17	29844566	Davies G	2018-05-29	Nat Commun	www.ncbi.nlm.nih.gov/pubmed/29844566	Study of 300,486 individuals identifies 148 independent genetic loci influencing general cognitive function.	General cognitive ability
4	JHU_4.158744918	158744919	G	A	899	0.0122358	-0.119656	0.0154743	1.05396e-14	1632	4q32.1	2018-09-17	29844566	Davies G	2018-05-29	Nat Commun	www.ncbi.nlm.nih.gov/pubmed/29844566	Study of 300,486 individuals identifies 148 independent genetic loci influencing general cognitive function.	General cognitive ability
4	JHU_4.158744918	158744919	G	A	899	0.0122358	-0.119656	0.0154743	1.05396e-14	1632	4q32.1	2018-09-17	29844566	Davies G	2018-05-29	Nat Commun	www.ncbi.nlm.nih.gov/pubmed/29844566	Study of 300,486 individuals identifies 148 independent genetic loci influencing general cognitive function.	General cognitive ability
4	JHU_4.158744918	158744919	G	A	899	0.0122358	-0.119656	0.0154743	1.05396e-14	1632	4q32.1	2018-09-17	29844566	Davies G	2018-05-29	Nat Commun	www.ncbi.nlm.nih.gov/pubmed/29844566	Study of 300,486 individuals identifies 148 independent genetic loci influencing general cognitive function.	General cognitive ability
4	JHU_4.158744918	158744919	G	A	899	0.0122358	-0.119656	0.0154743	1.05396e-14	1632	4q32.1	2018-09-17	29844566	Davies G	2018-05-29	Nat Commun	www.ncbi.nlm.nih.gov/pubmed/29844566	Study of 300,486 individuals identifies 148 independent genetic loci influencing general cognitive function.	General cognitive ability
4	JHU_4.158744918	158744919	G	A	899	0.0122358	-0.119656	0.0154743	1.05396e-14	1632	4q32.1	2018-09-17	29844566	Davies G	2018-05-29	Nat Commun	www.ncbi.nlm.nih.gov/pubmed/29844566	Study of 300,486 individuals identifies 148 independent genetic loci influencing general cognitive function.	General cognitive ability
4	rs80153351	162635630	T	A	898	0.0122494	-0.281113	0.040072	2.29603e-12	1402	4q32.2	2018-09-17	29844566	Davies G	2018-05-29	Nat Commun	www.ncbi.nlm.nih.gov/pubmed/29844566	Study of 300,486 individuals identifies 148 independent genetic loci influencing general cognitive function.	General cognitive ability
4	rs80153351	162635630	T	A	898	0.0122494	-0.281113	0.040072	2.29603e-12	1402	4q32.2	2021-04-27	33686288	Peyrot WJ	2021-03-08	Nat Genet	www.ncbi.nlm.nih.gov/pubmed/33686288	Identifying loci with different allele frequencies among cases of eight psychiatric disorders using CC-GWAS.	Bipolar disorder vs ADHD (ordinary least squares (OLS))
4	rs80153351	162635630	T	A	898	0.0122494	-0.281113	0.040072	2.29603e-12	1402	4q32.2	2021-04-27	33686288	Peyrot WJ	2021-03-08	Nat Genet	www.ncbi.nlm.nih.gov/pubmed/33686288	Identifying loci with different allele frequencies among cases of eight psychiatric disorders using CC-GWAS.	Bipolar disorder vs autism spectrum disorder (ordinary least squares (OLS))
4	rs80153351	162635630	T	A	898	0.0122494	-0.281113	0.040072	2.29603e-12	1402	4q32.2	2021-04-27	33686288	Peyrot WJ	2021-03-08	Nat Genet	www.ncbi.nlm.nih.gov/pubmed/33686288	Identifying loci with different allele frequencies among cases of eight psychiatric disorders using CC-GWAS.	Bipolar disorder vs major depressive disorder (ordinary least squares (OLS))
4	JHU_4.163810246	163810247	A	G	897	0.0150502	-0.109425	0.0161463	1.22649e-11	3607	4q32.2	2018-09-17	29844566	Davies G	2018-05-29	Nat Commun	www.ncbi.nlm.nih.gov/pubmed/29844566	Study of 300,486 individuals identifies 148 independent genetic loci influencing general cognitive function.	General cognitive ability
4	JHU_4.163810246	163810247	A	G	897	0.0150502	-0.109425	0.0161463	1.22649e-11	3607	4q32.2	2021-04-27	33686288	Peyrot WJ	2021-03-08	Nat Genet	www.ncbi.nlm.nih.gov/pubmed/33686288	Identifying loci with different allele frequencies among cases of eight psychiatric disorders using CC-GWAS.	Bipolar disorder vs ADHD (ordinary least squares (OLS))
4	JHU_4.163810246	163810247	A	G	897	0.0150502	-0.109425	0.0161463	1.22649e-11	3607	4q32.2	2021-04-27	33686288	Peyrot WJ	2021-03-08	Nat Genet	www.ncbi.nlm.nih.gov/pubmed/33686288	Identifying loci with different allele frequencies among cases of eight psychiatric disorders using CC-GWAS.	Bipolar disorder vs autism spectrum disorder (ordinary least squares (OLS))
4	JHU_4.163810246	163810247	A	G	897	0.0150502	-0.109425	0.0161463	1.22649e-11	3607	4q32.2	2021-04-27	33686288	Peyrot WJ	2021-03-08	Nat Genet	www.ncbi.nlm.nih.gov/pubmed/33686288	Identifying loci with different allele frequencies among cases of eight psychiatric disorders using CC-GWAS.	Bipolar disorder vs major depressive disorder (ordinary least squares (OLS))
4	rs17047019	166768436	C	T	899	0.0183537	-0.110874	0.0155506	1.00429e-12	1657	4q32.3	2018-09-17	29844566	Davies G	2018-05-29	Nat Commun	www.ncbi.nlm.nih.gov/pubmed/29844566	Study of 300,486 individuals identifies 148 independent genetic loci influencing general cognitive function.	General cognitive ability
4	rs17047019	166768436	C	T	899	0.0183537	-0.110874	0.0155506	1.00429e-12	1657	4q32.3	2018-09-17	29844566	Davies G	2018-05-29	Nat Commun	www.ncbi.nlm.nih.gov/pubmed/29844566	Study of 300,486 individuals identifies 148 independent genetic loci influencing general cognitive function.	General cognitive ability
4	rs17047019	166768436	C	T	899	0.0183537	-0.110874	0.0155506	1.00429e-12	1657	4q32.3	2018-09-17	29844566	Davies G	2018-05-29	Nat Commun	www.ncbi.nlm.nih.gov/pubmed/29844566	Study of 300,486 individuals identifies 148 independent genetic loci influencing general cognitive function.	General cognitive ability
4	rs17047019	166768436	C	T	899	0.0183537	-0.110874	0.0155506	1.00429e-12	1657	4q32.3	2018-09-17	29844566	Davies G	2018-05-29	Nat Commun	www.ncbi.nlm.nih.gov/pubmed/29844566	Study of 300,486 individuals identifies 148 independent genetic loci influencing general cognitive function.	General cognitive ability
4	rs80292620	172889519	T	C	899	0.0172414	-0.0706048	0.01012	3.02132e-12	1658	4q34.1	2020-05-21	31969693	Coleman JRI	2020-01-23	Mol Psychiatry	www.ncbi.nlm.nih.gov/pubmed/31969693	Genome-wide gene-environment analyses of major depressive disorder and reported lifetime traumatic experiences in UK Biobank.	Trauma exposure in major depressive disorder-negative individuals
4	rs80292620	172889519	T	C	899	0.0172414	-0.0706048	0.01012	3.02132e-12	1658	4q34.1	2020-06-23	32366958	Woodbury-Smith MR	2020-05-04	Sci Rep	www.ncbi.nlm.nih.gov/pubmed/32366958	Genome-wide association study of emotional empathy in children.	Emotional recognition
4	rs80292620	172889519	T	C	899	0.0172414	-0.0706048	0.01012	3.02132e-12	1658	4q34.1	2021-01-13	33414549	Demange PA	2021-01-07	Nat Genet	www.ncbi.nlm.nih.gov/pubmed/33414549	Investigating the genetic architecture of noncognitive skills using GWAS-by-subtraction.	Noncognitive aspects of educational attainment
4	rs115361401	175797996	C	T	899	0.0111235	-0.169736	0.0191945	9.32343e-19	1657	4q34.1	2020-05-21	31969693	Coleman JRI	2020-01-23	Mol Psychiatry	www.ncbi.nlm.nih.gov/pubmed/31969693	Genome-wide gene-environment analyses of major depressive disorder and reported lifetime traumatic experiences in UK Biobank.	Trauma exposure in major depressive disorder-negative individuals
4	rs115361401	175797996	C	T	899	0.0111235	-0.169736	0.0191945	9.32343e-19	1657	4q34.1	2020-06-23	32366958	Woodbury-Smith MR	2020-05-04	Sci Rep	www.ncbi.nlm.nih.gov/pubmed/32366958	Genome-wide association study of emotional empathy in children.	Emotional recognition
4	rs115361401	175797996	C	T	899	0.0111235	-0.169736	0.0191945	9.32343e-19	1657	4q34.1	2021-01-13	33414549	Demange PA	2021-01-07	Nat Genet	www.ncbi.nlm.nih.gov/pubmed/33414549	Investigating the genetic architecture of noncognitive skills using GWAS-by-subtraction.	Noncognitive aspects of educational attainment
4	rs10029726	180040538	G	A	899	0.0300334	-0.072451	0.00944315	1.68906e-14	1644	4q34.3	2016-12-13	26993346	Schott JM	2016-03-15	Alzheimers Dement	www.ncbi.nlm.nih.gov/pubmed/26993346	Genetic risk factors for the posterior cortical atrophy variant of Alzheimer's disease.	Posterior cortical atrophy and Alzheimer's disease
4	rs10029726	180040538	G	A	899	0.0300334	-0.072451	0.00944315	1.68906e-14	1644	4q34.3	2021-10-15	26806518	Hou L	2016-01-22	Lancet	www.ncbi.nlm.nih.gov/pubmed/26806518	Genetic variants associated with response to lithium treatment in bipolar disorder: a genome-wide association study.	Response to lithium treatment in bipolar disorder (dichotomous phenotype)
4	rs10029726	180040538	G	A	899	0.0300334	-0.0710092	0.0103638	7.30146e-12	3659	4q34.3	2016-12-13	26993346	Schott JM	2016-03-15	Alzheimers Dement	www.ncbi.nlm.nih.gov/pubmed/26993346	Genetic risk factors for the posterior cortical atrophy variant of Alzheimer's disease.	Posterior cortical atrophy and Alzheimer's disease
4	rs10029726	180040538	G	A	899	0.0300334	-0.0710092	0.0103638	7.30146e-12	3659	4q34.3	2021-10-15	26806518	Hou L	2016-01-22	Lancet	www.ncbi.nlm.nih.gov/pubmed/26806518	Genetic variants associated with response to lithium treatment in bipolar disorder: a genome-wide association study.	Response to lithium treatment in bipolar disorder (dichotomous phenotype)
4	JHU_4.180043518	180043519	C	T	896	0.0323661	-0.0631719	0.00905086	2.95912e-12	1644	4q34.3	2016-12-13	26993346	Schott JM	2016-03-15	Alzheimers Dement	www.ncbi.nlm.nih.gov/pubmed/26993346	Genetic risk factors for the posterior cortical atrophy variant of Alzheimer's disease.	Posterior cortical atrophy and Alzheimer's disease
4	JHU_4.180043518	180043519	C	T	896	0.0323661	-0.0631719	0.00905086	2.95912e-12	1644	4q34.3	2021-10-15	26806518	Hou L	2016-01-22	Lancet	www.ncbi.nlm.nih.gov/pubmed/26806518	Genetic variants associated with response to lithium treatment in bipolar disorder: a genome-wide association study.	Response to lithium treatment in bipolar disorder (dichotomous phenotype)
4	JHU_4.187731305	187731306	T	C	898	0.0111359	-0.167094	0.0242821	5.9292e-12	1889	4q35.2	2018-09-17	29844566	Davies G	2018-05-29	Nat Commun	www.ncbi.nlm.nih.gov/pubmed/29844566	Study of 300,486 individuals identifies 148 independent genetic loci influencing general cognitive function.	General cognitive ability
4	JHU_4.187731305	187731306	T	C	898	0.0111359	-0.167094	0.0242821	5.9292e-12	1889	4q35.2	2020-10-23	32665545	van der Meer D	2020-07-14	Nat Commun	www.ncbi.nlm.nih.gov/pubmed/32665545	Understanding the genetic determinants of the brain with MOSTest.	Subcortical volume (MOSTest)
4	JHU_4.188517252	188517253	G	A	898	0.013363	-0.0941151	0.0135666	3.99779e-12	1633	4q35.2	2018-09-17	29844566	Davies G	2018-05-29	Nat Commun	www.ncbi.nlm.nih.gov/pubmed/29844566	Study of 300,486 individuals identifies 148 independent genetic loci influencing general cognitive function.	General cognitive ability
4	JHU_4.188517252	188517253	G	A	898	0.013363	-0.0941151	0.0135666	3.99779e-12	1633	4q35.2	2020-10-23	32665545	van der Meer D	2020-07-14	Nat Commun	www.ncbi.nlm.nih.gov/pubmed/32665545	Understanding the genetic determinants of the brain with MOSTest.	Subcortical volume (MOSTest)
5	rs116061165	3024804	A	C	893	0.0195969	-0.0672537	0.00846502	1.94351e-15	3709	5p15.33	2018-09-17	29844566	Davies G	2018-05-29	Nat Commun	www.ncbi.nlm.nih.gov/pubmed/29844566	Study of 300,486 individuals identifies 148 independent genetic loci influencing general cognitive function.	General cognitive ability
5	rs116061165	3024804	A	C	893	0.0195969	-0.0672537	0.00846502	1.94351e-15	3709	5p15.33	2018-09-17	29844566	Davies G	2018-05-29	Nat Commun	www.ncbi.nlm.nih.gov/pubmed/29844566	Study of 300,486 individuals identifies 148 independent genetic loci influencing general cognitive function.	General cognitive ability
5	rs116061165	3024804	A	C	893	0.0195969	-0.0672537	0.00846502	1.94351e-15	3709	5p15.33	2020-10-23	32665545	van der Meer D	2020-07-14	Nat Commun	www.ncbi.nlm.nih.gov/pubmed/32665545	Understanding the genetic determinants of the brain with MOSTest.	Subcortical volume (MOSTest)
5	rs6555194	3335160	C	T	897	0.0189521	-0.0805022	0.0112503	8.33158e-13	3711	5p15.33	2018-09-17	29844566	Davies G	2018-05-29	Nat Commun	www.ncbi.nlm.nih.gov/pubmed/29844566	Study of 300,486 individuals identifies 148 independent genetic loci influencing general cognitive function.	General cognitive ability
5	rs6555194	3335160	C	T	897	0.0189521	-0.0805022	0.0112503	8.33158e-13	3711	5p15.33	2018-09-17	29844566	Davies G	2018-05-29	Nat Commun	www.ncbi.nlm.nih.gov/pubmed/29844566	Study of 300,486 individuals identifies 148 independent genetic loci influencing general cognitive function.	General cognitive ability
5	rs6555194	3335160	C	T	897	0.0189521	-0.0805022	0.0112503	8.33158e-13	3711	5p15.33	2020-10-23	32665545	van der Meer D	2020-07-14	Nat Commun	www.ncbi.nlm.nih.gov/pubmed/32665545	Understanding the genetic determinants of the brain with MOSTest.	Subcortical volume (MOSTest)
5	JHU_5.3931089	3931090	C	T	897	0.00947603	-0.181569	0.0251216	4.91561e-13	1622	5p15.33	2018-09-17	29844566	Davies G	2018-05-29	Nat Commun	www.ncbi.nlm.nih.gov/pubmed/29844566	Study of 300,486 individuals identifies 148 independent genetic loci influencing general cognitive function.	General cognitive ability
5	JHU_5.3931089	3931090	C	T	897	0.00947603	-0.181569	0.0251216	4.91561e-13	1622	5p15.33	2018-09-17	29844566	Davies G	2018-05-29	Nat Commun	www.ncbi.nlm.nih.gov/pubmed/29844566	Study of 300,486 individuals identifies 148 independent genetic loci influencing general cognitive function.	General cognitive ability
5	JHU_5.3931089	3931090	C	T	897	0.00947603	-0.181569	0.0251216	4.91561e-13	1622	5p15.33	2020-10-23	32665545	van der Meer D	2020-07-14	Nat Commun	www.ncbi.nlm.nih.gov/pubmed/32665545	Understanding the genetic determinants of the brain with MOSTest.	Subcortical volume (MOSTest)
5	JHU_5.11069823	11069824	G	C	898	0.0116927	-0.0929744	0.0136007	8.14339e-12	3692	5p15.2	2018-09-17	29844566	Davies G	2018-05-29	Nat Commun	www.ncbi.nlm.nih.gov/pubmed/29844566	Study of 300,486 individuals identifies 148 independent genetic loci influencing general cognitive function.	General cognitive ability
5	JHU_5.11069823	11069824	G	C	898	0.0116927	-0.0929744	0.0136007	8.14339e-12	3692	5p15.2	2020-06-23	32366958	Woodbury-Smith MR	2020-05-04	Sci Rep	www.ncbi.nlm.nih.gov/pubmed/32366958	Genome-wide association study of emotional empathy in children.	Emotional recognition
5	rs115562425	43716795	T	C	898	0.00946548	-0.13227	0.0176664	7.04204e-14	1633	5p12	2018-03-12	29325848	Martin J	2017-12-02	Biol Psychiatry	www.ncbi.nlm.nih.gov/pubmed/29325848	A Genetic Investigation of Sex Bias in the Prevalence of Attention-Deficit/Hyperactivity Disorder.	Attention deficit hyperactivity disorder
5	rs115562425	43716795	T	C	898	0.00946548	-0.13227	0.0176664	7.04204e-14	1633	5p12	2018-09-17	29844566	Davies G	2018-05-29	Nat Commun	www.ncbi.nlm.nih.gov/pubmed/29844566	Study of 300,486 individuals identifies 148 independent genetic loci influencing general cognitive function.	General cognitive ability
5	rs2671582	102053777	A	G	899	0.0189099	-0.0526409	0.0073951	1.09235e-12	1639	5q21.1	2018-09-17	29844566	Davies G	2018-05-29	Nat Commun	www.ncbi.nlm.nih.gov/pubmed/29844566	Study of 300,486 individuals identifies 148 independent genetic loci influencing general cognitive function.	General cognitive ability
5	rs2671582	102053777	A	G	899	0.0189099	-0.0526409	0.0073951	1.09235e-12	1639	5q21.1	2018-09-17	29844566	Davies G	2018-05-29	Nat Commun	www.ncbi.nlm.nih.gov/pubmed/29844566	Study of 300,486 individuals identifies 148 independent genetic loci influencing general cognitive function.	General cognitive ability
5	rs2671582	102053777	A	G	899	0.0189099	-0.0526409	0.0073951	1.09235e-12	1639	5q21.1	2018-09-17	29844566	Davies G	2018-05-29	Nat Commun	www.ncbi.nlm.nih.gov/pubmed/29844566	Study of 300,486 individuals identifies 148 independent genetic loci influencing general cognitive function.	General cognitive ability
5	rs2671582	102053777	A	G	899	0.0189099	-0.0526409	0.0073951	1.09235e-12	1639	5q21.1	2018-09-17	29844566	Davies G	2018-05-29	Nat Commun	www.ncbi.nlm.nih.gov/pubmed/29844566	Study of 300,486 individuals identifies 148 independent genetic loci influencing general cognitive function.	General cognitive ability
5	rs2671582	102053777	A	G	899	0.0189099	-0.0526409	0.0073951	1.09235e-12	1639	5q21.1	2018-09-17	29844566	Davies G	2018-05-29	Nat Commun	www.ncbi.nlm.nih.gov/pubmed/29844566	Study of 300,486 individuals identifies 148 independent genetic loci influencing general cognitive function.	General cognitive ability
5	rs2671582	102053777	A	G	899	0.0189099	-0.0526409	0.0073951	1.09235e-12	1639	5q21.1	2018-09-17	29844566	Davies G	2018-05-29	Nat Commun	www.ncbi.nlm.nih.gov/pubmed/29844566	Study of 300,486 individuals identifies 148 independent genetic loci influencing general cognitive function.	General cognitive ability
5	rs2671582	102053777	A	G	899	0.0189099	-0.0526409	0.0073951	1.09235e-12	1639	5q21.1	2018-09-17	29844566	Davies G	2018-05-29	Nat Commun	www.ncbi.nlm.nih.gov/pubmed/29844566	Study of 300,486 individuals identifies 148 independent genetic loci influencing general cognitive function.	General cognitive ability
5	rs73774952	102964829	C	T	898	0.016147	-0.0859073	0.0119932	7.89438e-13	3711	5q21.2	2018-09-17	29844566	Davies G	2018-05-29	Nat Commun	www.ncbi.nlm.nih.gov/pubmed/29844566	Study of 300,486 individuals identifies 148 independent genetic loci influencing general cognitive function.	General cognitive ability
5	rs73774952	102964829	C	T	898	0.016147	-0.0859073	0.0119932	7.89438e-13	3711	5q21.2	2018-09-17	29844566	Davies G	2018-05-29	Nat Commun	www.ncbi.nlm.nih.gov/pubmed/29844566	Study of 300,486 individuals identifies 148 independent genetic loci influencing general cognitive function.	General cognitive ability
5	rs73774952	102964829	C	T	898	0.016147	-0.0859073	0.0119932	7.89438e-13	3711	5q21.2	2019-10-25	31619474	Zhu Z	2019-10-17	Eur Respir J	www.ncbi.nlm.nih.gov/pubmed/31619474	Shared Genetics of Asthma and Mental Health Disorders: A Large-Scale Genome-Wide Cross-Trait Analysis.	Asthma and attention deficit hyperactivity disorder
5	rs73774952	102964829	C	T	898	0.016147	-0.0859073	0.0119932	7.89438e-13	3711	5q21.2	2019-10-25	31619474	Zhu Z	2019-10-17	Eur Respir J	www.ncbi.nlm.nih.gov/pubmed/31619474	Shared Genetics of Asthma and Mental Health Disorders: A Large-Scale Genome-Wide Cross-Trait Analysis.	Asthma and major depressive disorder
5	rs73774952	102964829	C	T	898	0.016147	-0.0859073	0.0119932	7.89438e-13	3711	5q21.2	2020-05-21	31969693	Coleman JRI	2020-01-23	Mol Psychiatry	www.ncbi.nlm.nih.gov/pubmed/31969693	Genome-wide gene-environment analyses of major depressive disorder and reported lifetime traumatic experiences in UK Biobank.	Major depressive disorder in trauma exposed individuals
5	rs73774952	102964829	C	T	898	0.016147	-0.0859073	0.0119932	7.89438e-13	3711	5q21.2	2020-05-21	31969693	Coleman JRI	2020-01-23	Mol Psychiatry	www.ncbi.nlm.nih.gov/pubmed/31969693	Genome-wide gene-environment analyses of major depressive disorder and reported lifetime traumatic experiences in UK Biobank.	Major depressive disorder
5	rs73774952	102964829	C	T	898	0.016147	-0.0859073	0.0119932	7.89438e-13	3711	5q21.2	2021-01-13	33414549	Demange PA	2021-01-07	Nat Genet	www.ncbi.nlm.nih.gov/pubmed/33414549	Investigating the genetic architecture of noncognitive skills using GWAS-by-subtraction.	Noncognitive aspects of educational attainment
5	rs73774952	102964829	C	T	898	0.016147	-0.0859073	0.0119932	7.89438e-13	3711	5q21.2	2021-01-13	33414549	Demange PA	2021-01-07	Nat Genet	www.ncbi.nlm.nih.gov/pubmed/33414549	Investigating the genetic architecture of noncognitive skills using GWAS-by-subtraction.	Noncognitive aspects of educational attainment
5	rs73774952	102964829	C	T	898	0.016147	-0.0859073	0.0119932	7.89438e-13	3711	5q21.2	2021-04-27	33686288	Peyrot WJ	2021-03-08	Nat Genet	www.ncbi.nlm.nih.gov/pubmed/33686288	Identifying loci with different allele frequencies among cases of eight psychiatric disorders using CC-GWAS.	Anorexia nervosa vs autism spectrum disorder (ordinary least squares (OLS))
5	rs73774952	102964829	C	T	898	0.016147	-0.0859073	0.0119932	7.89438e-13	3711	5q21.2	2021-04-27	33686288	Peyrot WJ	2021-03-08	Nat Genet	www.ncbi.nlm.nih.gov/pubmed/33686288	Identifying loci with different allele frequencies among cases of eight psychiatric disorders using CC-GWAS.	Bipolar disorder vs anorexia nervosa (ordinary least squares (OLS))
5	rs73774952	102964829	C	T	898	0.016147	-0.0859073	0.0119932	7.89438e-13	3711	5q21.2	2021-04-27	33686288	Peyrot WJ	2021-03-08	Nat Genet	www.ncbi.nlm.nih.gov/pubmed/33686288	Identifying loci with different allele frequencies among cases of eight psychiatric disorders using CC-GWAS.	Major depressive disorder vs anorexia nervosa (ordinary least squares (OLS))
5	rs73774952	102964829	C	T	898	0.016147	-0.0859073	0.0119932	7.89438e-13	3711	5q21.2	2021-11-29	33893285	Guindo-Martinez M	2021-04-23	Nat Commun	www.ncbi.nlm.nih.gov/pubmed/33893285	The impact of non-additive genetic associations on age-related complex diseases.	Major depressive disorder
5	JHU_5.103676475	103676476	T	C	898	0.0139198	-0.0970737	0.0142683	1.02134e-11	1644	5q21.2	2018-09-17	29844566	Davies G	2018-05-29	Nat Commun	www.ncbi.nlm.nih.gov/pubmed/29844566	Study of 300,486 individuals identifies 148 independent genetic loci influencing general cognitive function.	General cognitive ability
5	JHU_5.103676475	103676476	T	C	898	0.0139198	-0.0970737	0.0142683	1.02134e-11	1644	5q21.2	2018-09-17	29844566	Davies G	2018-05-29	Nat Commun	www.ncbi.nlm.nih.gov/pubmed/29844566	Study of 300,486 individuals identifies 148 independent genetic loci influencing general cognitive function.	General cognitive ability
5	JHU_5.103676475	103676476	T	C	898	0.0139198	-0.0970737	0.0142683	1.02134e-11	1644	5q21.2	2018-09-17	29844566	Davies G	2018-05-29	Nat Commun	www.ncbi.nlm.nih.gov/pubmed/29844566	Study of 300,486 individuals identifies 148 independent genetic loci influencing general cognitive function.	General cognitive ability
5	JHU_5.103676475	103676476	T	C	898	0.0139198	-0.0970737	0.0142683	1.02134e-11	1644	5q21.2	2018-09-17	29844566	Davies G	2018-05-29	Nat Commun	www.ncbi.nlm.nih.gov/pubmed/29844566	Study of 300,486 individuals identifies 148 independent genetic loci influencing general cognitive function.	General cognitive ability
5	JHU_5.103676475	103676476	T	C	898	0.0139198	-0.0970737	0.0142683	1.02134e-11	1644	5q21.2	2018-09-17	29844566	Davies G	2018-05-29	Nat Commun	www.ncbi.nlm.nih.gov/pubmed/29844566	Study of 300,486 individuals identifies 148 independent genetic loci influencing general cognitive function.	General cognitive ability
5	JHU_5.103676475	103676476	T	C	898	0.0139198	-0.0970737	0.0142683	1.02134e-11	1644	5q21.2	2018-09-17	29844566	Davies G	2018-05-29	Nat Commun	www.ncbi.nlm.nih.gov/pubmed/29844566	Study of 300,486 individuals identifies 148 independent genetic loci influencing general cognitive function.	General cognitive ability
5	JHU_5.103676475	103676476	T	C	898	0.0139198	-0.0970737	0.0142683	1.02134e-11	1644	5q21.2	2018-09-17	29844566	Davies G	2018-05-29	Nat Commun	www.ncbi.nlm.nih.gov/pubmed/29844566	Study of 300,486 individuals identifies 148 independent genetic loci influencing general cognitive function.	General cognitive ability
5	JHU_5.103676475	103676476	T	C	898	0.0139198	-0.0970737	0.0142683	1.02134e-11	1644	5q21.2	2018-09-17	29844566	Davies G	2018-05-29	Nat Commun	www.ncbi.nlm.nih.gov/pubmed/29844566	Study of 300,486 individuals identifies 148 independent genetic loci influencing general cognitive function.	General cognitive ability
5	rs78534105	103676476	T	C	898	0.0139198	-0.0971416	0.0142678	9.86457e-12	1644	5q21.2	2018-09-17	29844566	Davies G	2018-05-29	Nat Commun	www.ncbi.nlm.nih.gov/pubmed/29844566	Study of 300,486 individuals identifies 148 independent genetic loci influencing general cognitive function.	General cognitive ability
5	rs78534105	103676476	T	C	898	0.0139198	-0.0971416	0.0142678	9.86457e-12	1644	5q21.2	2018-09-17	29844566	Davies G	2018-05-29	Nat Commun	www.ncbi.nlm.nih.gov/pubmed/29844566	Study of 300,486 individuals identifies 148 independent genetic loci influencing general cognitive function.	General cognitive ability
5	rs78534105	103676476	T	C	898	0.0139198	-0.0971416	0.0142678	9.86457e-12	1644	5q21.2	2018-09-17	29844566	Davies G	2018-05-29	Nat Commun	www.ncbi.nlm.nih.gov/pubmed/29844566	Study of 300,486 individuals identifies 148 independent genetic loci influencing general cognitive function.	General cognitive ability
5	rs78534105	103676476	T	C	898	0.0139198	-0.0971416	0.0142678	9.86457e-12	1644	5q21.2	2018-09-17	29844566	Davies G	2018-05-29	Nat Commun	www.ncbi.nlm.nih.gov/pubmed/29844566	Study of 300,486 individuals identifies 148 independent genetic loci influencing general cognitive function.	General cognitive ability
5	rs78534105	103676476	T	C	898	0.0139198	-0.0971416	0.0142678	9.86457e-12	1644	5q21.2	2018-09-17	29844566	Davies G	2018-05-29	Nat Commun	www.ncbi.nlm.nih.gov/pubmed/29844566	Study of 300,486 individuals identifies 148 independent genetic loci influencing general cognitive function.	General cognitive ability
5	rs78534105	103676476	T	C	898	0.0139198	-0.0971416	0.0142678	9.86457e-12	1644	5q21.2	2018-09-17	29844566	Davies G	2018-05-29	Nat Commun	www.ncbi.nlm.nih.gov/pubmed/29844566	Study of 300,486 individuals identifies 148 independent genetic loci influencing general cognitive function.	General cognitive ability
5	rs78534105	103676476	T	C	898	0.0139198	-0.0971416	0.0142678	9.86457e-12	1644	5q21.2	2018-09-17	29844566	Davies G	2018-05-29	Nat Commun	www.ncbi.nlm.nih.gov/pubmed/29844566	Study of 300,486 individuals identifies 148 independent genetic loci influencing general cognitive function.	General cognitive ability
5	rs78534105	103676476	T	C	898	0.0139198	-0.0971416	0.0142678	9.86457e-12	1644	5q21.2	2018-09-17	29844566	Davies G	2018-05-29	Nat Commun	www.ncbi.nlm.nih.gov/pubmed/29844566	Study of 300,486 individuals identifies 148 independent genetic loci influencing general cognitive function.	General cognitive ability
5	JHU_5.103676475	103676476	T	C	898	0.0139198	-0.0970737	0.0142683	1.02134e-11	1644	5q21.2	2019-10-25	31619474	Zhu Z	2019-10-17	Eur Respir J	www.ncbi.nlm.nih.gov/pubmed/31619474	Shared Genetics of Asthma and Mental Health Disorders: A Large-Scale Genome-Wide Cross-Trait Analysis.	Asthma and attention deficit hyperactivity disorder
5	JHU_5.103676475	103676476	T	C	898	0.0139198	-0.0970737	0.0142683	1.02134e-11	1644	5q21.2	2019-10-25	31619474	Zhu Z	2019-10-17	Eur Respir J	www.ncbi.nlm.nih.gov/pubmed/31619474	Shared Genetics of Asthma and Mental Health Disorders: A Large-Scale Genome-Wide Cross-Trait Analysis.	Asthma and major depressive disorder
5	JHU_5.103676475	103676476	T	C	898	0.0139198	-0.0970737	0.0142683	1.02134e-11	1644	5q21.2	2019-10-25	31619474	Zhu Z	2019-10-17	Eur Respir J	www.ncbi.nlm.nih.gov/pubmed/31619474	Shared Genetics of Asthma and Mental Health Disorders: A Large-Scale Genome-Wide Cross-Trait Analysis.	Asthma and attention deficit hyperactivity disorder
5	JHU_5.103676475	103676476	T	C	898	0.0139198	-0.0970737	0.0142683	1.02134e-11	1644	5q21.2	2019-10-25	31619474	Zhu Z	2019-10-17	Eur Respir J	www.ncbi.nlm.nih.gov/pubmed/31619474	Shared Genetics of Asthma and Mental Health Disorders: A Large-Scale Genome-Wide Cross-Trait Analysis.	Asthma and major depressive disorder
5	JHU_5.103676475	103676476	T	C	898	0.0139198	-0.0970737	0.0142683	1.02134e-11	1644	5q21.2	2019-10-25	31619474	Zhu Z	2019-10-17	Eur Respir J	www.ncbi.nlm.nih.gov/pubmed/31619474	Shared Genetics of Asthma and Mental Health Disorders: A Large-Scale Genome-Wide Cross-Trait Analysis.	Asthma and attention deficit hyperactivity disorder
5	JHU_5.103676475	103676476	T	C	898	0.0139198	-0.0970737	0.0142683	1.02134e-11	1644	5q21.2	2019-10-25	31619474	Zhu Z	2019-10-17	Eur Respir J	www.ncbi.nlm.nih.gov/pubmed/31619474	Shared Genetics of Asthma and Mental Health Disorders: A Large-Scale Genome-Wide Cross-Trait Analysis.	Asthma and major depressive disorder
5	JHU_5.103676475	103676476	T	C	898	0.0139198	-0.0970737	0.0142683	1.02134e-11	1644	5q21.2	2019-10-25	31619474	Zhu Z	2019-10-17	Eur Respir J	www.ncbi.nlm.nih.gov/pubmed/31619474	Shared Genetics of Asthma and Mental Health Disorders: A Large-Scale Genome-Wide Cross-Trait Analysis.	Asthma and attention deficit hyperactivity disorder
5	JHU_5.103676475	103676476	T	C	898	0.0139198	-0.0970737	0.0142683	1.02134e-11	1644	5q21.2	2019-10-25	31619474	Zhu Z	2019-10-17	Eur Respir J	www.ncbi.nlm.nih.gov/pubmed/31619474	Shared Genetics of Asthma and Mental Health Disorders: A Large-Scale Genome-Wide Cross-Trait Analysis.	Asthma and major depressive disorder
5	rs78534105	103676476	T	C	898	0.0139198	-0.0971416	0.0142678	9.86457e-12	1644	5q21.2	2019-10-25	31619474	Zhu Z	2019-10-17	Eur Respir J	www.ncbi.nlm.nih.gov/pubmed/31619474	Shared Genetics of Asthma and Mental Health Disorders: A Large-Scale Genome-Wide Cross-Trait Analysis.	Asthma and attention deficit hyperactivity disorder
5	rs78534105	103676476	T	C	898	0.0139198	-0.0971416	0.0142678	9.86457e-12	1644	5q21.2	2019-10-25	31619474	Zhu Z	2019-10-17	Eur Respir J	www.ncbi.nlm.nih.gov/pubmed/31619474	Shared Genetics of Asthma and Mental Health Disorders: A Large-Scale Genome-Wide Cross-Trait Analysis.	Asthma and major depressive disorder
5	rs78534105	103676476	T	C	898	0.0139198	-0.0971416	0.0142678	9.86457e-12	1644	5q21.2	2019-10-25	31619474	Zhu Z	2019-10-17	Eur Respir J	www.ncbi.nlm.nih.gov/pubmed/31619474	Shared Genetics of Asthma and Mental Health Disorders: A Large-Scale Genome-Wide Cross-Trait Analysis.	Asthma and attention deficit hyperactivity disorder
5	rs78534105	103676476	T	C	898	0.0139198	-0.0971416	0.0142678	9.86457e-12	1644	5q21.2	2019-10-25	31619474	Zhu Z	2019-10-17	Eur Respir J	www.ncbi.nlm.nih.gov/pubmed/31619474	Shared Genetics of Asthma and Mental Health Disorders: A Large-Scale Genome-Wide Cross-Trait Analysis.	Asthma and major depressive disorder
5	rs78534105	103676476	T	C	898	0.0139198	-0.0971416	0.0142678	9.86457e-12	1644	5q21.2	2019-10-25	31619474	Zhu Z	2019-10-17	Eur Respir J	www.ncbi.nlm.nih.gov/pubmed/31619474	Shared Genetics of Asthma and Mental Health Disorders: A Large-Scale Genome-Wide Cross-Trait Analysis.	Asthma and attention deficit hyperactivity disorder
5	rs78534105	103676476	T	C	898	0.0139198	-0.0971416	0.0142678	9.86457e-12	1644	5q21.2	2019-10-25	31619474	Zhu Z	2019-10-17	Eur Respir J	www.ncbi.nlm.nih.gov/pubmed/31619474	Shared Genetics of Asthma and Mental Health Disorders: A Large-Scale Genome-Wide Cross-Trait Analysis.	Asthma and major depressive disorder
5	rs78534105	103676476	T	C	898	0.0139198	-0.0971416	0.0142678	9.86457e-12	1644	5q21.2	2019-10-25	31619474	Zhu Z	2019-10-17	Eur Respir J	www.ncbi.nlm.nih.gov/pubmed/31619474	Shared Genetics of Asthma and Mental Health Disorders: A Large-Scale Genome-Wide Cross-Trait Analysis.	Asthma and attention deficit hyperactivity disorder
5	rs78534105	103676476	T	C	898	0.0139198	-0.0971416	0.0142678	9.86457e-12	1644	5q21.2	2019-10-25	31619474	Zhu Z	2019-10-17	Eur Respir J	www.ncbi.nlm.nih.gov/pubmed/31619474	Shared Genetics of Asthma and Mental Health Disorders: A Large-Scale Genome-Wide Cross-Trait Analysis.	Asthma and major depressive disorder
5	JHU_5.103676475	103676476	T	C	898	0.0139198	-0.0970737	0.0142683	1.02134e-11	1644	5q21.2	2020-05-21	31969693	Coleman JRI	2020-01-23	Mol Psychiatry	www.ncbi.nlm.nih.gov/pubmed/31969693	Genome-wide gene-environment analyses of major depressive disorder and reported lifetime traumatic experiences in UK Biobank.	Major depressive disorder in trauma exposed individuals
5	JHU_5.103676475	103676476	T	C	898	0.0139198	-0.0970737	0.0142683	1.02134e-11	1644	5q21.2	2020-05-21	31969693	Coleman JRI	2020-01-23	Mol Psychiatry	www.ncbi.nlm.nih.gov/pubmed/31969693	Genome-wide gene-environment analyses of major depressive disorder and reported lifetime traumatic experiences in UK Biobank.	Major depressive disorder
5	JHU_5.103676475	103676476	T	C	898	0.0139198	-0.0970737	0.0142683	1.02134e-11	1644	5q21.2	2020-05-21	31969693	Coleman JRI	2020-01-23	Mol Psychiatry	www.ncbi.nlm.nih.gov/pubmed/31969693	Genome-wide gene-environment analyses of major depressive disorder and reported lifetime traumatic experiences in UK Biobank.	Major depressive disorder in trauma exposed individuals
5	JHU_5.103676475	103676476	T	C	898	0.0139198	-0.0970737	0.0142683	1.02134e-11	1644	5q21.2	2020-05-21	31969693	Coleman JRI	2020-01-23	Mol Psychiatry	www.ncbi.nlm.nih.gov/pubmed/31969693	Genome-wide gene-environment analyses of major depressive disorder and reported lifetime traumatic experiences in UK Biobank.	Major depressive disorder
5	JHU_5.103676475	103676476	T	C	898	0.0139198	-0.0970737	0.0142683	1.02134e-11	1644	5q21.2	2020-05-21	31969693	Coleman JRI	2020-01-23	Mol Psychiatry	www.ncbi.nlm.nih.gov/pubmed/31969693	Genome-wide gene-environment analyses of major depressive disorder and reported lifetime traumatic experiences in UK Biobank.	Major depressive disorder in trauma exposed individuals
5	JHU_5.103676475	103676476	T	C	898	0.0139198	-0.0970737	0.0142683	1.02134e-11	1644	5q21.2	2020-05-21	31969693	Coleman JRI	2020-01-23	Mol Psychiatry	www.ncbi.nlm.nih.gov/pubmed/31969693	Genome-wide gene-environment analyses of major depressive disorder and reported lifetime traumatic experiences in UK Biobank.	Major depressive disorder
5	JHU_5.103676475	103676476	T	C	898	0.0139198	-0.0970737	0.0142683	1.02134e-11	1644	5q21.2	2020-05-21	31969693	Coleman JRI	2020-01-23	Mol Psychiatry	www.ncbi.nlm.nih.gov/pubmed/31969693	Genome-wide gene-environment analyses of major depressive disorder and reported lifetime traumatic experiences in UK Biobank.	Major depressive disorder in trauma exposed individuals
5	JHU_5.103676475	103676476	T	C	898	0.0139198	-0.0970737	0.0142683	1.02134e-11	1644	5q21.2	2020-05-21	31969693	Coleman JRI	2020-01-23	Mol Psychiatry	www.ncbi.nlm.nih.gov/pubmed/31969693	Genome-wide gene-environment analyses of major depressive disorder and reported lifetime traumatic experiences in UK Biobank.	Major depressive disorder
5	rs78534105	103676476	T	C	898	0.0139198	-0.0971416	0.0142678	9.86457e-12	1644	5q21.2	2020-05-21	31969693	Coleman JRI	2020-01-23	Mol Psychiatry	www.ncbi.nlm.nih.gov/pubmed/31969693	Genome-wide gene-environment analyses of major depressive disorder and reported lifetime traumatic experiences in UK Biobank.	Major depressive disorder in trauma exposed individuals
5	rs78534105	103676476	T	C	898	0.0139198	-0.0971416	0.0142678	9.86457e-12	1644	5q21.2	2020-05-21	31969693	Coleman JRI	2020-01-23	Mol Psychiatry	www.ncbi.nlm.nih.gov/pubmed/31969693	Genome-wide gene-environment analyses of major depressive disorder and reported lifetime traumatic experiences in UK Biobank.	Major depressive disorder
5	rs78534105	103676476	T	C	898	0.0139198	-0.0971416	0.0142678	9.86457e-12	1644	5q21.2	2020-05-21	31969693	Coleman JRI	2020-01-23	Mol Psychiatry	www.ncbi.nlm.nih.gov/pubmed/31969693	Genome-wide gene-environment analyses of major depressive disorder and reported lifetime traumatic experiences in UK Biobank.	Major depressive disorder in trauma exposed individuals
5	rs78534105	103676476	T	C	898	0.0139198	-0.0971416	0.0142678	9.86457e-12	1644	5q21.2	2020-05-21	31969693	Coleman JRI	2020-01-23	Mol Psychiatry	www.ncbi.nlm.nih.gov/pubmed/31969693	Genome-wide gene-environment analyses of major depressive disorder and reported lifetime traumatic experiences in UK Biobank.	Major depressive disorder
5	rs78534105	103676476	T	C	898	0.0139198	-0.0971416	0.0142678	9.86457e-12	1644	5q21.2	2020-05-21	31969693	Coleman JRI	2020-01-23	Mol Psychiatry	www.ncbi.nlm.nih.gov/pubmed/31969693	Genome-wide gene-environment analyses of major depressive disorder and reported lifetime traumatic experiences in UK Biobank.	Major depressive disorder in trauma exposed individuals
5	rs78534105	103676476	T	C	898	0.0139198	-0.0971416	0.0142678	9.86457e-12	1644	5q21.2	2020-05-21	31969693	Coleman JRI	2020-01-23	Mol Psychiatry	www.ncbi.nlm.nih.gov/pubmed/31969693	Genome-wide gene-environment analyses of major depressive disorder and reported lifetime traumatic experiences in UK Biobank.	Major depressive disorder
5	rs78534105	103676476	T	C	898	0.0139198	-0.0971416	0.0142678	9.86457e-12	1644	5q21.2	2020-05-21	31969693	Coleman JRI	2020-01-23	Mol Psychiatry	www.ncbi.nlm.nih.gov/pubmed/31969693	Genome-wide gene-environment analyses of major depressive disorder and reported lifetime traumatic experiences in UK Biobank.	Major depressive disorder in trauma exposed individuals
5	rs78534105	103676476	T	C	898	0.0139198	-0.0971416	0.0142678	9.86457e-12	1644	5q21.2	2020-05-21	31969693	Coleman JRI	2020-01-23	Mol Psychiatry	www.ncbi.nlm.nih.gov/pubmed/31969693	Genome-wide gene-environment analyses of major depressive disorder and reported lifetime traumatic experiences in UK Biobank.	Major depressive disorder
5	JHU_5.103676475	103676476	T	C	898	0.0139198	-0.0970737	0.0142683	1.02134e-11	1644	5q21.2	2021-01-13	33414549	Demange PA	2021-01-07	Nat Genet	www.ncbi.nlm.nih.gov/pubmed/33414549	Investigating the genetic architecture of noncognitive skills using GWAS-by-subtraction.	Noncognitive aspects of educational attainment
5	JHU_5.103676475	103676476	T	C	898	0.0139198	-0.0970737	0.0142683	1.02134e-11	1644	5q21.2	2021-01-13	33414549	Demange PA	2021-01-07	Nat Genet	www.ncbi.nlm.nih.gov/pubmed/33414549	Investigating the genetic architecture of noncognitive skills using GWAS-by-subtraction.	Noncognitive aspects of educational attainment
5	JHU_5.103676475	103676476	T	C	898	0.0139198	-0.0970737	0.0142683	1.02134e-11	1644	5q21.2	2021-01-13	33414549	Demange PA	2021-01-07	Nat Genet	www.ncbi.nlm.nih.gov/pubmed/33414549	Investigating the genetic architecture of noncognitive skills using GWAS-by-subtraction.	Noncognitive aspects of educational attainment
5	JHU_5.103676475	103676476	T	C	898	0.0139198	-0.0970737	0.0142683	1.02134e-11	1644	5q21.2	2021-01-13	33414549	Demange PA	2021-01-07	Nat Genet	www.ncbi.nlm.nih.gov/pubmed/33414549	Investigating the genetic architecture of noncognitive skills using GWAS-by-subtraction.	Noncognitive aspects of educational attainment
5	JHU_5.103676475	103676476	T	C	898	0.0139198	-0.0970737	0.0142683	1.02134e-11	1644	5q21.2	2021-01-13	33414549	Demange PA	2021-01-07	Nat Genet	www.ncbi.nlm.nih.gov/pubmed/33414549	Investigating the genetic architecture of noncognitive skills using GWAS-by-subtraction.	Noncognitive aspects of educational attainment
5	JHU_5.103676475	103676476	T	C	898	0.0139198	-0.0970737	0.0142683	1.02134e-11	1644	5q21.2	2021-01-13	33414549	Demange PA	2021-01-07	Nat Genet	www.ncbi.nlm.nih.gov/pubmed/33414549	Investigating the genetic architecture of noncognitive skills using GWAS-by-subtraction.	Noncognitive aspects of educational attainment
5	JHU_5.103676475	103676476	T	C	898	0.0139198	-0.0970737	0.0142683	1.02134e-11	1644	5q21.2	2021-01-13	33414549	Demange PA	2021-01-07	Nat Genet	www.ncbi.nlm.nih.gov/pubmed/33414549	Investigating the genetic architecture of noncognitive skills using GWAS-by-subtraction.	Noncognitive aspects of educational attainment
5	JHU_5.103676475	103676476	T	C	898	0.0139198	-0.0970737	0.0142683	1.02134e-11	1644	5q21.2	2021-01-13	33414549	Demange PA	2021-01-07	Nat Genet	www.ncbi.nlm.nih.gov/pubmed/33414549	Investigating the genetic architecture of noncognitive skills using GWAS-by-subtraction.	Noncognitive aspects of educational attainment
5	rs78534105	103676476	T	C	898	0.0139198	-0.0971416	0.0142678	9.86457e-12	1644	5q21.2	2021-01-13	33414549	Demange PA	2021-01-07	Nat Genet	www.ncbi.nlm.nih.gov/pubmed/33414549	Investigating the genetic architecture of noncognitive skills using GWAS-by-subtraction.	Noncognitive aspects of educational attainment
5	rs78534105	103676476	T	C	898	0.0139198	-0.0971416	0.0142678	9.86457e-12	1644	5q21.2	2021-01-13	33414549	Demange PA	2021-01-07	Nat Genet	www.ncbi.nlm.nih.gov/pubmed/33414549	Investigating the genetic architecture of noncognitive skills using GWAS-by-subtraction.	Noncognitive aspects of educational attainment
5	rs78534105	103676476	T	C	898	0.0139198	-0.0971416	0.0142678	9.86457e-12	1644	5q21.2	2021-01-13	33414549	Demange PA	2021-01-07	Nat Genet	www.ncbi.nlm.nih.gov/pubmed/33414549	Investigating the genetic architecture of noncognitive skills using GWAS-by-subtraction.	Noncognitive aspects of educational attainment
5	rs78534105	103676476	T	C	898	0.0139198	-0.0971416	0.0142678	9.86457e-12	1644	5q21.2	2021-01-13	33414549	Demange PA	2021-01-07	Nat Genet	www.ncbi.nlm.nih.gov/pubmed/33414549	Investigating the genetic architecture of noncognitive skills using GWAS-by-subtraction.	Noncognitive aspects of educational attainment
5	rs78534105	103676476	T	C	898	0.0139198	-0.0971416	0.0142678	9.86457e-12	1644	5q21.2	2021-01-13	33414549	Demange PA	2021-01-07	Nat Genet	www.ncbi.nlm.nih.gov/pubmed/33414549	Investigating the genetic architecture of noncognitive skills using GWAS-by-subtraction.	Noncognitive aspects of educational attainment
5	rs78534105	103676476	T	C	898	0.0139198	-0.0971416	0.0142678	9.86457e-12	1644	5q21.2	2021-01-13	33414549	Demange PA	2021-01-07	Nat Genet	www.ncbi.nlm.nih.gov/pubmed/33414549	Investigating the genetic architecture of noncognitive skills using GWAS-by-subtraction.	Noncognitive aspects of educational attainment
5	rs78534105	103676476	T	C	898	0.0139198	-0.0971416	0.0142678	9.86457e-12	1644	5q21.2	2021-01-13	33414549	Demange PA	2021-01-07	Nat Genet	www.ncbi.nlm.nih.gov/pubmed/33414549	Investigating the genetic architecture of noncognitive skills using GWAS-by-subtraction.	Noncognitive aspects of educational attainment
5	rs78534105	103676476	T	C	898	0.0139198	-0.0971416	0.0142678	9.86457e-12	1644	5q21.2	2021-01-13	33414549	Demange PA	2021-01-07	Nat Genet	www.ncbi.nlm.nih.gov/pubmed/33414549	Investigating the genetic architecture of noncognitive skills using GWAS-by-subtraction.	Noncognitive aspects of educational attainment
5	JHU_5.103676475	103676476	T	C	898	0.0139198	-0.0970737	0.0142683	1.02134e-11	1644	5q21.2	2021-04-27	33686288	Peyrot WJ	2021-03-08	Nat Genet	www.ncbi.nlm.nih.gov/pubmed/33686288	Identifying loci with different allele frequencies among cases of eight psychiatric disorders using CC-GWAS.	Anorexia nervosa vs autism spectrum disorder (ordinary least squares (OLS))
5	JHU_5.103676475	103676476	T	C	898	0.0139198	-0.0970737	0.0142683	1.02134e-11	1644	5q21.2	2021-04-27	33686288	Peyrot WJ	2021-03-08	Nat Genet	www.ncbi.nlm.nih.gov/pubmed/33686288	Identifying loci with different allele frequencies among cases of eight psychiatric disorders using CC-GWAS.	Bipolar disorder vs anorexia nervosa (ordinary least squares (OLS))
5	JHU_5.103676475	103676476	T	C	898	0.0139198	-0.0970737	0.0142683	1.02134e-11	1644	5q21.2	2021-04-27	33686288	Peyrot WJ	2021-03-08	Nat Genet	www.ncbi.nlm.nih.gov/pubmed/33686288	Identifying loci with different allele frequencies among cases of eight psychiatric disorders using CC-GWAS.	Major depressive disorder vs anorexia nervosa (ordinary least squares (OLS))
5	JHU_5.103676475	103676476	T	C	898	0.0139198	-0.0970737	0.0142683	1.02134e-11	1644	5q21.2	2021-04-27	33686288	Peyrot WJ	2021-03-08	Nat Genet	www.ncbi.nlm.nih.gov/pubmed/33686288	Identifying loci with different allele frequencies among cases of eight psychiatric disorders using CC-GWAS.	Anorexia nervosa vs autism spectrum disorder (ordinary least squares (OLS))
5	JHU_5.103676475	103676476	T	C	898	0.0139198	-0.0970737	0.0142683	1.02134e-11	1644	5q21.2	2021-04-27	33686288	Peyrot WJ	2021-03-08	Nat Genet	www.ncbi.nlm.nih.gov/pubmed/33686288	Identifying loci with different allele frequencies among cases of eight psychiatric disorders using CC-GWAS.	Bipolar disorder vs anorexia nervosa (ordinary least squares (OLS))
5	JHU_5.103676475	103676476	T	C	898	0.0139198	-0.0970737	0.0142683	1.02134e-11	1644	5q21.2	2021-04-27	33686288	Peyrot WJ	2021-03-08	Nat Genet	www.ncbi.nlm.nih.gov/pubmed/33686288	Identifying loci with different allele frequencies among cases of eight psychiatric disorders using CC-GWAS.	Major depressive disorder vs anorexia nervosa (ordinary least squares (OLS))
5	JHU_5.103676475	103676476	T	C	898	0.0139198	-0.0970737	0.0142683	1.02134e-11	1644	5q21.2	2021-04-27	33686288	Peyrot WJ	2021-03-08	Nat Genet	www.ncbi.nlm.nih.gov/pubmed/33686288	Identifying loci with different allele frequencies among cases of eight psychiatric disorders using CC-GWAS.	Anorexia nervosa vs autism spectrum disorder (ordinary least squares (OLS))
5	JHU_5.103676475	103676476	T	C	898	0.0139198	-0.0970737	0.0142683	1.02134e-11	1644	5q21.2	2021-04-27	33686288	Peyrot WJ	2021-03-08	Nat Genet	www.ncbi.nlm.nih.gov/pubmed/33686288	Identifying loci with different allele frequencies among cases of eight psychiatric disorders using CC-GWAS.	Bipolar disorder vs anorexia nervosa (ordinary least squares (OLS))
5	JHU_5.103676475	103676476	T	C	898	0.0139198	-0.0970737	0.0142683	1.02134e-11	1644	5q21.2	2021-04-27	33686288	Peyrot WJ	2021-03-08	Nat Genet	www.ncbi.nlm.nih.gov/pubmed/33686288	Identifying loci with different allele frequencies among cases of eight psychiatric disorders using CC-GWAS.	Major depressive disorder vs anorexia nervosa (ordinary least squares (OLS))
5	JHU_5.103676475	103676476	T	C	898	0.0139198	-0.0970737	0.0142683	1.02134e-11	1644	5q21.2	2021-04-27	33686288	Peyrot WJ	2021-03-08	Nat Genet	www.ncbi.nlm.nih.gov/pubmed/33686288	Identifying loci with different allele frequencies among cases of eight psychiatric disorders using CC-GWAS.	Anorexia nervosa vs autism spectrum disorder (ordinary least squares (OLS))
5	JHU_5.103676475	103676476	T	C	898	0.0139198	-0.0970737	0.0142683	1.02134e-11	1644	5q21.2	2021-04-27	33686288	Peyrot WJ	2021-03-08	Nat Genet	www.ncbi.nlm.nih.gov/pubmed/33686288	Identifying loci with different allele frequencies among cases of eight psychiatric disorders using CC-GWAS.	Bipolar disorder vs anorexia nervosa (ordinary least squares (OLS))
5	JHU_5.103676475	103676476	T	C	898	0.0139198	-0.0970737	0.0142683	1.02134e-11	1644	5q21.2	2021-04-27	33686288	Peyrot WJ	2021-03-08	Nat Genet	www.ncbi.nlm.nih.gov/pubmed/33686288	Identifying loci with different allele frequencies among cases of eight psychiatric disorders using CC-GWAS.	Major depressive disorder vs anorexia nervosa (ordinary least squares (OLS))
5	rs78534105	103676476	T	C	898	0.0139198	-0.0971416	0.0142678	9.86457e-12	1644	5q21.2	2021-04-27	33686288	Peyrot WJ	2021-03-08	Nat Genet	www.ncbi.nlm.nih.gov/pubmed/33686288	Identifying loci with different allele frequencies among cases of eight psychiatric disorders using CC-GWAS.	Anorexia nervosa vs autism spectrum disorder (ordinary least squares (OLS))
5	rs78534105	103676476	T	C	898	0.0139198	-0.0971416	0.0142678	9.86457e-12	1644	5q21.2	2021-04-27	33686288	Peyrot WJ	2021-03-08	Nat Genet	www.ncbi.nlm.nih.gov/pubmed/33686288	Identifying loci with different allele frequencies among cases of eight psychiatric disorders using CC-GWAS.	Bipolar disorder vs anorexia nervosa (ordinary least squares (OLS))
5	rs78534105	103676476	T	C	898	0.0139198	-0.0971416	0.0142678	9.86457e-12	1644	5q21.2	2021-04-27	33686288	Peyrot WJ	2021-03-08	Nat Genet	www.ncbi.nlm.nih.gov/pubmed/33686288	Identifying loci with different allele frequencies among cases of eight psychiatric disorders using CC-GWAS.	Major depressive disorder vs anorexia nervosa (ordinary least squares (OLS))
5	rs78534105	103676476	T	C	898	0.0139198	-0.0971416	0.0142678	9.86457e-12	1644	5q21.2	2021-04-27	33686288	Peyrot WJ	2021-03-08	Nat Genet	www.ncbi.nlm.nih.gov/pubmed/33686288	Identifying loci with different allele frequencies among cases of eight psychiatric disorders using CC-GWAS.	Anorexia nervosa vs autism spectrum disorder (ordinary least squares (OLS))
5	rs78534105	103676476	T	C	898	0.0139198	-0.0971416	0.0142678	9.86457e-12	1644	5q21.2	2021-04-27	33686288	Peyrot WJ	2021-03-08	Nat Genet	www.ncbi.nlm.nih.gov/pubmed/33686288	Identifying loci with different allele frequencies among cases of eight psychiatric disorders using CC-GWAS.	Bipolar disorder vs anorexia nervosa (ordinary least squares (OLS))
5	rs78534105	103676476	T	C	898	0.0139198	-0.0971416	0.0142678	9.86457e-12	1644	5q21.2	2021-04-27	33686288	Peyrot WJ	2021-03-08	Nat Genet	www.ncbi.nlm.nih.gov/pubmed/33686288	Identifying loci with different allele frequencies among cases of eight psychiatric disorders using CC-GWAS.	Major depressive disorder vs anorexia nervosa (ordinary least squares (OLS))
5	rs78534105	103676476	T	C	898	0.0139198	-0.0971416	0.0142678	9.86457e-12	1644	5q21.2	2021-04-27	33686288	Peyrot WJ	2021-03-08	Nat Genet	www.ncbi.nlm.nih.gov/pubmed/33686288	Identifying loci with different allele frequencies among cases of eight psychiatric disorders using CC-GWAS.	Anorexia nervosa vs autism spectrum disorder (ordinary least squares (OLS))
5	rs78534105	103676476	T	C	898	0.0139198	-0.0971416	0.0142678	9.86457e-12	1644	5q21.2	2021-04-27	33686288	Peyrot WJ	2021-03-08	Nat Genet	www.ncbi.nlm.nih.gov/pubmed/33686288	Identifying loci with different allele frequencies among cases of eight psychiatric disorders using CC-GWAS.	Bipolar disorder vs anorexia nervosa (ordinary least squares (OLS))
5	rs78534105	103676476	T	C	898	0.0139198	-0.0971416	0.0142678	9.86457e-12	1644	5q21.2	2021-04-27	33686288	Peyrot WJ	2021-03-08	Nat Genet	www.ncbi.nlm.nih.gov/pubmed/33686288	Identifying loci with different allele frequencies among cases of eight psychiatric disorders using CC-GWAS.	Major depressive disorder vs anorexia nervosa (ordinary least squares (OLS))
5	rs78534105	103676476	T	C	898	0.0139198	-0.0971416	0.0142678	9.86457e-12	1644	5q21.2	2021-04-27	33686288	Peyrot WJ	2021-03-08	Nat Genet	www.ncbi.nlm.nih.gov/pubmed/33686288	Identifying loci with different allele frequencies among cases of eight psychiatric disorders using CC-GWAS.	Anorexia nervosa vs autism spectrum disorder (ordinary least squares (OLS))
5	rs78534105	103676476	T	C	898	0.0139198	-0.0971416	0.0142678	9.86457e-12	1644	5q21.2	2021-04-27	33686288	Peyrot WJ	2021-03-08	Nat Genet	www.ncbi.nlm.nih.gov/pubmed/33686288	Identifying loci with different allele frequencies among cases of eight psychiatric disorders using CC-GWAS.	Bipolar disorder vs anorexia nervosa (ordinary least squares (OLS))
5	rs78534105	103676476	T	C	898	0.0139198	-0.0971416	0.0142678	9.86457e-12	1644	5q21.2	2021-04-27	33686288	Peyrot WJ	2021-03-08	Nat Genet	www.ncbi.nlm.nih.gov/pubmed/33686288	Identifying loci with different allele frequencies among cases of eight psychiatric disorders using CC-GWAS.	Major depressive disorder vs anorexia nervosa (ordinary least squares (OLS))
5	JHU_5.103676475	103676476	T	C	898	0.0139198	-0.0970737	0.0142683	1.02134e-11	1644	5q21.2	2021-11-29	33893285	Guindo-Martinez M	2021-04-23	Nat Commun	www.ncbi.nlm.nih.gov/pubmed/33893285	The impact of non-additive genetic associations on age-related complex diseases.	Major depressive disorder
5	JHU_5.103676475	103676476	T	C	898	0.0139198	-0.0970737	0.0142683	1.02134e-11	1644	5q21.2	2021-11-29	33893285	Guindo-Martinez M	2021-04-23	Nat Commun	www.ncbi.nlm.nih.gov/pubmed/33893285	The impact of non-additive genetic associations on age-related complex diseases.	Major depressive disorder
5	JHU_5.103676475	103676476	T	C	898	0.0139198	-0.0970737	0.0142683	1.02134e-11	1644	5q21.2	2021-11-29	33893285	Guindo-Martinez M	2021-04-23	Nat Commun	www.ncbi.nlm.nih.gov/pubmed/33893285	The impact of non-additive genetic associations on age-related complex diseases.	Major depressive disorder
5	JHU_5.103676475	103676476	T	C	898	0.0139198	-0.0970737	0.0142683	1.02134e-11	1644	5q21.2	2021-11-29	33893285	Guindo-Martinez M	2021-04-23	Nat Commun	www.ncbi.nlm.nih.gov/pubmed/33893285	The impact of non-additive genetic associations on age-related complex diseases.	Major depressive disorder
5	rs78534105	103676476	T	C	898	0.0139198	-0.0971416	0.0142678	9.86457e-12	1644	5q21.2	2021-11-29	33893285	Guindo-Martinez M	2021-04-23	Nat Commun	www.ncbi.nlm.nih.gov/pubmed/33893285	The impact of non-additive genetic associations on age-related complex diseases.	Major depressive disorder
5	rs78534105	103676476	T	C	898	0.0139198	-0.0971416	0.0142678	9.86457e-12	1644	5q21.2	2021-11-29	33893285	Guindo-Martinez M	2021-04-23	Nat Commun	www.ncbi.nlm.nih.gov/pubmed/33893285	The impact of non-additive genetic associations on age-related complex diseases.	Major depressive disorder
5	rs78534105	103676476	T	C	898	0.0139198	-0.0971416	0.0142678	9.86457e-12	1644	5q21.2	2021-11-29	33893285	Guindo-Martinez M	2021-04-23	Nat Commun	www.ncbi.nlm.nih.gov/pubmed/33893285	The impact of non-additive genetic associations on age-related complex diseases.	Major depressive disorder
5	rs78534105	103676476	T	C	898	0.0139198	-0.0971416	0.0142678	9.86457e-12	1644	5q21.2	2021-11-29	33893285	Guindo-Martinez M	2021-04-23	Nat Commun	www.ncbi.nlm.nih.gov/pubmed/33893285	The impact of non-additive genetic associations on age-related complex diseases.	Major depressive disorder
5	JHU_5.121721367	121721368	G	A	899	0.0105673	-0.114556	0.0165272	4.16699e-12	1632	5q23.2	2013-05-09	23377640	GENDEP Investigators	2013-02-01	Am J Psychiatry	www.ncbi.nlm.nih.gov/pubmed/23377640	Common genetic variation and antidepressant efficacy in major depressive disorder: a meta-analysis of three genome-wide pharmacogenetic studies.	Major depressive disorder
5	exm481320	138715520	C	T	899	0.0144605	-0.0867908	0.0125219	4.17497e-12	3711	5q31.2	2018-09-17	29844566	Davies G	2018-05-29	Nat Commun	www.ncbi.nlm.nih.gov/pubmed/29844566	Study of 300,486 individuals identifies 148 independent genetic loci influencing general cognitive function.	General cognitive ability
5	JHU_5.142023228	142023229	C	A	899	0.0172414	-0.0770352	0.0110674	3.38896e-12	3692	5q31.3	2013-05-09	23377640	GENDEP Investigators	2013-02-01	Am J Psychiatry	www.ncbi.nlm.nih.gov/pubmed/23377640	Common genetic variation and antidepressant efficacy in major depressive disorder: a meta-analysis of three genome-wide pharmacogenetic studies.	Major depressive disorder
5	JHU_5.142023228	142023229	C	A	899	0.0172414	-0.0770352	0.0110674	3.38896e-12	3692	5q31.3	2018-09-17	29844566	Davies G	2018-05-29	Nat Commun	www.ncbi.nlm.nih.gov/pubmed/29844566	Study of 300,486 individuals identifies 148 independent genetic loci influencing general cognitive function.	General cognitive ability
5	JHU_5.142023228	142023229	C	A	899	0.0172414	-0.0770352	0.0110674	3.38896e-12	3692	5q31.3	2018-09-17	29844566	Davies G	2018-05-29	Nat Commun	www.ncbi.nlm.nih.gov/pubmed/29844566	Study of 300,486 individuals identifies 148 independent genetic loci influencing general cognitive function.	General cognitive ability
5	JHU_5.142023228	142023229	C	A	899	0.0172414	-0.0770352	0.0110674	3.38896e-12	3692	5q31.3	2018-09-17	29844566	Davies G	2018-05-29	Nat Commun	www.ncbi.nlm.nih.gov/pubmed/29844566	Study of 300,486 individuals identifies 148 independent genetic loci influencing general cognitive function.	General cognitive ability
5	JHU_5.142023228	142023229	C	A	899	0.0172414	-0.0770352	0.0110674	3.38896e-12	3692	5q31.3	2018-09-17	29844566	Davies G	2018-05-29	Nat Commun	www.ncbi.nlm.nih.gov/pubmed/29844566	Study of 300,486 individuals identifies 148 independent genetic loci influencing general cognitive function.	General cognitive ability
5	JHU_5.142023228	142023229	C	A	899	0.0172414	-0.0770352	0.0110674	3.38896e-12	3692	5q31.3	2020-05-21	31969693	Coleman JRI	2020-01-23	Mol Psychiatry	www.ncbi.nlm.nih.gov/pubmed/31969693	Genome-wide gene-environment analyses of major depressive disorder and reported lifetime traumatic experiences in UK Biobank.	Major depressive disorder
5	JHU_5.142023228	142023229	C	A	899	0.0172414	-0.0770352	0.0110674	3.38896e-12	3692	5q31.3	2021-01-13	33414549	Demange PA	2021-01-07	Nat Genet	www.ncbi.nlm.nih.gov/pubmed/33414549	Investigating the genetic architecture of noncognitive skills using GWAS-by-subtraction.	Noncognitive aspects of educational attainment
5	JHU_5.148215114	148215115	G	A	899	0.012792	-0.102235	0.0148497	5.79492e-12	1644	5q32	2013-05-09	23377640	GENDEP Investigators	2013-02-01	Am J Psychiatry	www.ncbi.nlm.nih.gov/pubmed/23377640	Common genetic variation and antidepressant efficacy in major depressive disorder: a meta-analysis of three genome-wide pharmacogenetic studies.	Major depressive disorder
5	JHU_5.148215114	148215115	G	A	899	0.012792	-0.102235	0.0148497	5.79492e-12	1644	5q32	2018-09-17	29844566	Davies G	2018-05-29	Nat Commun	www.ncbi.nlm.nih.gov/pubmed/29844566	Study of 300,486 individuals identifies 148 independent genetic loci influencing general cognitive function.	General cognitive ability
5	JHU_5.148215114	148215115	G	A	899	0.012792	-0.102235	0.0148497	5.79492e-12	1644	5q32	2018-09-17	29844566	Davies G	2018-05-29	Nat Commun	www.ncbi.nlm.nih.gov/pubmed/29844566	Study of 300,486 individuals identifies 148 independent genetic loci influencing general cognitive function.	General cognitive ability
5	JHU_5.163985458	163985459	G	C	897	0.0117057	-0.0992157	0.0135516	2.45551e-13	3692	5q34	2018-09-17	29844566	Davies G	2018-05-29	Nat Commun	www.ncbi.nlm.nih.gov/pubmed/29844566	Study of 300,486 individuals identifies 148 independent genetic loci influencing general cognitive function.	General cognitive ability
5	JHU_5.163985458	163985459	G	C	897	0.0117057	-0.0992157	0.0135516	2.45551e-13	3692	5q34	2018-09-17	29844566	Davies G	2018-05-29	Nat Commun	www.ncbi.nlm.nih.gov/pubmed/29844566	Study of 300,486 individuals identifies 148 independent genetic loci influencing general cognitive function.	General cognitive ability
5	JHU_5.163985458	163985459	G	C	897	0.0117057	-0.0992157	0.0135516	2.45551e-13	3692	5q34	2018-09-17	29844566	Davies G	2018-05-29	Nat Commun	www.ncbi.nlm.nih.gov/pubmed/29844566	Study of 300,486 individuals identifies 148 independent genetic loci influencing general cognitive function.	General cognitive ability
5	JHU_5.163985458	163985459	G	C	897	0.0117057	-0.0992157	0.0135516	2.45551e-13	3692	5q34	2018-09-17	29844566	Davies G	2018-05-29	Nat Commun	www.ncbi.nlm.nih.gov/pubmed/29844566	Study of 300,486 individuals identifies 148 independent genetic loci influencing general cognitive function.	General cognitive ability
5	JHU_5.163985458	163985459	G	C	897	0.0117057	-0.0992157	0.0135516	2.45551e-13	3692	5q34	2018-09-17	29844566	Davies G	2018-05-29	Nat Commun	www.ncbi.nlm.nih.gov/pubmed/29844566	Study of 300,486 individuals identifies 148 independent genetic loci influencing general cognitive function.	General cognitive ability
5	JHU_5.163985458	163985459	G	C	897	0.0117057	-0.0992157	0.0135516	2.45551e-13	3692	5q34	2018-09-17	29844566	Davies G	2018-05-29	Nat Commun	www.ncbi.nlm.nih.gov/pubmed/29844566	Study of 300,486 individuals identifies 148 independent genetic loci influencing general cognitive function.	General cognitive ability
5	JHU_5.163985458	163985459	G	C	897	0.0117057	-0.0992157	0.0135516	2.45551e-13	3692	5q34	2018-09-17	29844566	Davies G	2018-05-29	Nat Commun	www.ncbi.nlm.nih.gov/pubmed/29844566	Study of 300,486 individuals identifies 148 independent genetic loci influencing general cognitive function.	General cognitive ability
5	JHU_5.163985458	163985459	G	C	897	0.0117057	-0.0992157	0.0135516	2.45551e-13	3692	5q34	2018-09-17	29844566	Davies G	2018-05-29	Nat Commun	www.ncbi.nlm.nih.gov/pubmed/29844566	Study of 300,486 individuals identifies 148 independent genetic loci influencing general cognitive function.	General cognitive ability
5	JHU_5.163985458	163985459	G	C	897	0.0117057	-0.0992157	0.0135516	2.45551e-13	3692	5q34	2018-09-17	29844566	Davies G	2018-05-29	Nat Commun	www.ncbi.nlm.nih.gov/pubmed/29844566	Study of 300,486 individuals identifies 148 independent genetic loci influencing general cognitive function.	General cognitive ability
5	JHU_5.163985458	163985459	G	C	897	0.0117057	-0.0992157	0.0135516	2.45551e-13	3692	5q34	2020-05-21	31969693	Coleman JRI	2020-01-23	Mol Psychiatry	www.ncbi.nlm.nih.gov/pubmed/31969693	Genome-wide gene-environment analyses of major depressive disorder and reported lifetime traumatic experiences in UK Biobank.	Major depressive disorder
5	JHU_5.163985458	163985459	G	C	897	0.0117057	-0.0992157	0.0135516	2.45551e-13	3692	5q34	2020-05-21	31969693	Coleman JRI	2020-01-23	Mol Psychiatry	www.ncbi.nlm.nih.gov/pubmed/31969693	Genome-wide gene-environment analyses of major depressive disorder and reported lifetime traumatic experiences in UK Biobank.	Major depressive disorder in trauma-unexposed individuals
5	JHU_5.172918934	172918935	A	T	897	0.00947603	-0.155657	0.0221511	2.10985e-12	1657	5q35.2	2016-12-13	26993346	Schott JM	2016-03-15	Alzheimers Dement	www.ncbi.nlm.nih.gov/pubmed/26993346	Genetic risk factors for the posterior cortical atrophy variant of Alzheimer's disease.	Posterior cortical atrophy and Alzheimer's disease
5	JHU_5.172918934	172918935	A	T	897	0.00947603	-0.155657	0.0221511	2.10985e-12	1657	5q35.2	2021-01-13	33414549	Demange PA	2021-01-07	Nat Genet	www.ncbi.nlm.nih.gov/pubmed/33414549	Investigating the genetic architecture of noncognitive skills using GWAS-by-subtraction.	Noncognitive aspects of educational attainment
6	rs75903801	2863458	T	C	899	0.0122358	-0.153793	0.0202713	3.28049e-14	1533	6p25.2	2018-09-17	29844566	Davies G	2018-05-29	Nat Commun	www.ncbi.nlm.nih.gov/pubmed/29844566	Study of 300,486 individuals identifies 148 independent genetic loci influencing general cognitive function.	General cognitive ability
6	rs78085193	16342824	T	C	899	0.00778643	-0.188905	0.0271445	3.42097e-12	1622	6p22.3	2013-05-09	23377640	GENDEP Investigators	2013-02-01	Am J Psychiatry	www.ncbi.nlm.nih.gov/pubmed/23377640	Common genetic variation and antidepressant efficacy in major depressive disorder: a meta-analysis of three genome-wide pharmacogenetic studies.	Major depressive disorder
6	rs78085193	16342824	T	C	899	0.00778643	-0.188905	0.0271445	3.42097e-12	1622	6p22.3	2013-05-09	23377640	GENDEP Investigators	2013-02-01	Am J Psychiatry	www.ncbi.nlm.nih.gov/pubmed/23377640	Common genetic variation and antidepressant efficacy in major depressive disorder: a meta-analysis of three genome-wide pharmacogenetic studies.	Major depressive disorder
6	rs78085193	16342824	T	C	899	0.00778643	-0.188905	0.0271445	3.42097e-12	1622	6p22.3	2018-09-17	29844566	Davies G	2018-05-29	Nat Commun	www.ncbi.nlm.nih.gov/pubmed/29844566	Study of 300,486 individuals identifies 148 independent genetic loci influencing general cognitive function.	General cognitive ability
6	rs78085193	16342824	T	C	899	0.00778643	-0.188905	0.0271445	3.42097e-12	1622	6p22.3	2018-09-17	29844566	Davies G	2018-05-29	Nat Commun	www.ncbi.nlm.nih.gov/pubmed/29844566	Study of 300,486 individuals identifies 148 independent genetic loci influencing general cognitive function.	General cognitive ability
6	rs78085193	16342824	T	C	899	0.00778643	-0.188905	0.0271445	3.42097e-12	1622	6p22.3	2018-09-17	29844566	Davies G	2018-05-29	Nat Commun	www.ncbi.nlm.nih.gov/pubmed/29844566	Study of 300,486 individuals identifies 148 independent genetic loci influencing general cognitive function.	General cognitive ability
6	rs78085193	16342824	T	C	899	0.00778643	-0.188905	0.0271445	3.42097e-12	1622	6p22.3	2018-09-17	29844566	Davies G	2018-05-29	Nat Commun	www.ncbi.nlm.nih.gov/pubmed/29844566	Study of 300,486 individuals identifies 148 independent genetic loci influencing general cognitive function.	General cognitive ability
6	rs78085193	16342824	T	C	899	0.00778643	-0.188905	0.0271445	3.42097e-12	1622	6p22.3	2018-09-17	29844566	Davies G	2018-05-29	Nat Commun	www.ncbi.nlm.nih.gov/pubmed/29844566	Study of 300,486 individuals identifies 148 independent genetic loci influencing general cognitive function.	General cognitive ability
6	rs78085193	16342824	T	C	899	0.00778643	-0.188905	0.0271445	3.42097e-12	1622	6p22.3	2018-09-17	29844566	Davies G	2018-05-29	Nat Commun	www.ncbi.nlm.nih.gov/pubmed/29844566	Study of 300,486 individuals identifies 148 independent genetic loci influencing general cognitive function.	General cognitive ability
6	rs78085193	16342824	T	C	899	0.00778643	-0.188905	0.0271445	3.42097e-12	1622	6p22.3	2018-09-17	29844566	Davies G	2018-05-29	Nat Commun	www.ncbi.nlm.nih.gov/pubmed/29844566	Study of 300,486 individuals identifies 148 independent genetic loci influencing general cognitive function.	General cognitive ability
6	rs78085193	16342824	T	C	899	0.00778643	-0.188905	0.0271445	3.42097e-12	1622	6p22.3	2018-09-17	29844566	Davies G	2018-05-29	Nat Commun	www.ncbi.nlm.nih.gov/pubmed/29844566	Study of 300,486 individuals identifies 148 independent genetic loci influencing general cognitive function.	General cognitive ability
6	rs78085193	16342824	T	C	899	0.00778643	-0.188905	0.0271445	3.42097e-12	1622	6p22.3	2018-09-17	29844566	Davies G	2018-05-29	Nat Commun	www.ncbi.nlm.nih.gov/pubmed/29844566	Study of 300,486 individuals identifies 148 independent genetic loci influencing general cognitive function.	General cognitive ability
6	rs78085193	16342824	T	C	899	0.00778643	-0.188905	0.0271445	3.42097e-12	1622	6p22.3	2018-09-17	29844566	Davies G	2018-05-29	Nat Commun	www.ncbi.nlm.nih.gov/pubmed/29844566	Study of 300,486 individuals identifies 148 independent genetic loci influencing general cognitive function.	General cognitive ability
6	rs78085193	16342824	T	C	899	0.00778643	-0.188905	0.0271445	3.42097e-12	1622	6p22.3	2018-09-17	29844566	Davies G	2018-05-29	Nat Commun	www.ncbi.nlm.nih.gov/pubmed/29844566	Study of 300,486 individuals identifies 148 independent genetic loci influencing general cognitive function.	General cognitive ability
6	rs78085193	16342824	T	C	899	0.00778643	-0.188905	0.0271445	3.42097e-12	1622	6p22.3	2018-09-17	29844566	Davies G	2018-05-29	Nat Commun	www.ncbi.nlm.nih.gov/pubmed/29844566	Study of 300,486 individuals identifies 148 independent genetic loci influencing general cognitive function.	General cognitive ability
6	rs78085193	16342824	T	C	899	0.00778643	-0.188905	0.0271445	3.42097e-12	1622	6p22.3	2018-09-17	29844566	Davies G	2018-05-29	Nat Commun	www.ncbi.nlm.nih.gov/pubmed/29844566	Study of 300,486 individuals identifies 148 independent genetic loci influencing general cognitive function.	General cognitive ability
6	rs78085193	16342824	T	C	899	0.00778643	-0.188905	0.0271445	3.42097e-12	1622	6p22.3	2018-09-17	29844566	Davies G	2018-05-29	Nat Commun	www.ncbi.nlm.nih.gov/pubmed/29844566	Study of 300,486 individuals identifies 148 independent genetic loci influencing general cognitive function.	General cognitive ability
6	rs78085193	16342824	T	C	899	0.00778643	-0.188905	0.0271445	3.42097e-12	1622	6p22.3	2018-09-17	29844566	Davies G	2018-05-29	Nat Commun	www.ncbi.nlm.nih.gov/pubmed/29844566	Study of 300,486 individuals identifies 148 independent genetic loci influencing general cognitive function.	General cognitive ability
6	rs78085193	16342824	T	C	899	0.00778643	-0.188905	0.0271445	3.42097e-12	1622	6p22.3	2018-09-17	29844566	Davies G	2018-05-29	Nat Commun	www.ncbi.nlm.nih.gov/pubmed/29844566	Study of 300,486 individuals identifies 148 independent genetic loci influencing general cognitive function.	General cognitive ability
6	rs78085193	16342824	T	C	899	0.00778643	-0.188905	0.0271445	3.42097e-12	1622	6p22.3	2020-09-10	32747698	Matoba N	2020-08-03	Transl Psychiatry	www.ncbi.nlm.nih.gov/pubmed/32747698	Common genetic risk variants identified in the SPARK cohort support DDHD2 as a candidate risk gene for autism.	Autism spectrum disorder
6	rs78085193	16342824	T	C	899	0.00778643	-0.188905	0.0271445	3.42097e-12	1622	6p22.3	2021-01-13	33414549	Demange PA	2021-01-07	Nat Genet	www.ncbi.nlm.nih.gov/pubmed/33414549	Investigating the genetic architecture of noncognitive skills using GWAS-by-subtraction.	Noncognitive aspects of educational attainment
6	rs78085193	16342824	T	C	899	0.00778643	-0.188905	0.0271445	3.42097e-12	1622	6p22.3	2021-10-15	26806518	Hou L	2016-01-22	Lancet	www.ncbi.nlm.nih.gov/pubmed/26806518	Genetic variants associated with response to lithium treatment in bipolar disorder: a genome-wide association study.	Response to lithium treatment in bipolar disorder (dichotomous phenotype)
6	imm_6_35275056	35167078	C	T	899	0.0144605	-0.107683	0.0156413	5.79686e-12	1632	6p21.31	2019-10-25	31619474	Zhu Z	2019-10-17	Eur Respir J	www.ncbi.nlm.nih.gov/pubmed/31619474	Shared Genetics of Asthma and Mental Health Disorders: A Large-Scale Genome-Wide Cross-Trait Analysis.	Asthma and attention deficit hyperactivity disorder
6	imm_6_35275056	35167078	C	T	899	0.0144605	-0.107683	0.0156413	5.79686e-12	1632	6p21.31	2020-05-21	31969693	Coleman JRI	2020-01-23	Mol Psychiatry	www.ncbi.nlm.nih.gov/pubmed/31969693	Genome-wide gene-environment analyses of major depressive disorder and reported lifetime traumatic experiences in UK Biobank.	Major depressive disorder
6	imm_6_35275056	35167078	C	T	899	0.0144605	-0.107683	0.0156413	5.79686e-12	1632	6p21.31	2020-10-23	32665545	van der Meer D	2020-07-14	Nat Commun	www.ncbi.nlm.nih.gov/pubmed/32665545	Understanding the genetic determinants of the brain with MOSTest.	Subcortical volume (MOSTest)
6	imm_6_35275056	35167078	C	T	899	0.0144605	-0.107683	0.0156413	5.79686e-12	1632	6p21.31	2021-01-13	33414549	Demange PA	2021-01-07	Nat Genet	www.ncbi.nlm.nih.gov/pubmed/33414549	Investigating the genetic architecture of noncognitive skills using GWAS-by-subtraction.	Noncognitive aspects of educational attainment
6	JHU_6.37596392	37596393	C	G	898	0.0111359	-0.165452	0.0232137	1.02314e-12	1533	6p21.2	2020-05-19	31926482	Shen H	2020-01-11	Neuropsychopharmacology	www.ncbi.nlm.nih.gov/pubmed/31926482	Polygenic prediction and GWAS of depression, PTSD, and suicidal ideation/self-harm in a Peruvian cohort.	Post-traumatic stress disorder
6	JHU_6.37596392	37596393	C	G	898	0.0111359	-0.165452	0.0232137	1.02314e-12	1533	6p21.2	2020-05-21	31969693	Coleman JRI	2020-01-23	Mol Psychiatry	www.ncbi.nlm.nih.gov/pubmed/31969693	Genome-wide gene-environment analyses of major depressive disorder and reported lifetime traumatic experiences in UK Biobank.	Major depressive disorder
6	JHU_6.39031736	39031737	C	A	894	0.0128635	-0.111929	0.0148465	4.73433e-14	1591	6p21.2	2020-05-19	31926482	Shen H	2020-01-11	Neuropsychopharmacology	www.ncbi.nlm.nih.gov/pubmed/31926482	Polygenic prediction and GWAS of depression, PTSD, and suicidal ideation/self-harm in a Peruvian cohort.	Post-traumatic stress disorder
6	JHU_6.39031736	39031737	C	A	894	0.0128635	-0.111929	0.0148465	4.73433e-14	1591	6p21.2	2020-05-21	31969693	Coleman JRI	2020-01-23	Mol Psychiatry	www.ncbi.nlm.nih.gov/pubmed/31969693	Genome-wide gene-environment analyses of major depressive disorder and reported lifetime traumatic experiences in UK Biobank.	Major depressive disorder
6	JHU_6.39031736	39031737	C	A	894	0.0128635	-0.124119	0.0163826	3.55648e-14	3704	6p21.2	2020-05-19	31926482	Shen H	2020-01-11	Neuropsychopharmacology	www.ncbi.nlm.nih.gov/pubmed/31926482	Polygenic prediction and GWAS of depression, PTSD, and suicidal ideation/self-harm in a Peruvian cohort.	Post-traumatic stress disorder
6	JHU_6.39031736	39031737	C	A	894	0.0128635	-0.124119	0.0163826	3.55648e-14	3704	6p21.2	2020-05-21	31969693	Coleman JRI	2020-01-23	Mol Psychiatry	www.ncbi.nlm.nih.gov/pubmed/31969693	Genome-wide gene-environment analyses of major depressive disorder and reported lifetime traumatic experiences in UK Biobank.	Major depressive disorder
6	JHU_6.39031736	39031737	C	A	894	0.0128635	-0.116177	0.0155063	6.77262e-14	3706	6p21.2	2020-05-19	31926482	Shen H	2020-01-11	Neuropsychopharmacology	www.ncbi.nlm.nih.gov/pubmed/31926482	Polygenic prediction and GWAS of depression, PTSD, and suicidal ideation/self-harm in a Peruvian cohort.	Post-traumatic stress disorder
6	JHU_6.39031736	39031737	C	A	894	0.0128635	-0.116177	0.0155063	6.77262e-14	3706	6p21.2	2020-05-21	31969693	Coleman JRI	2020-01-23	Mol Psychiatry	www.ncbi.nlm.nih.gov/pubmed/31969693	Genome-wide gene-environment analyses of major depressive disorder and reported lifetime traumatic experiences in UK Biobank.	Major depressive disorder
6	JHU_6.39031736	39031737	C	A	894	0.0128635	-0.107693	0.0146158	1.72813e-13	3720	6p21.2	2020-05-19	31926482	Shen H	2020-01-11	Neuropsychopharmacology	www.ncbi.nlm.nih.gov/pubmed/31926482	Polygenic prediction and GWAS of depression, PTSD, and suicidal ideation/self-harm in a Peruvian cohort.	Post-traumatic stress disorder
6	JHU_6.39031736	39031737	C	A	894	0.0128635	-0.107693	0.0146158	1.72813e-13	3720	6p21.2	2020-05-21	31969693	Coleman JRI	2020-01-23	Mol Psychiatry	www.ncbi.nlm.nih.gov/pubmed/31969693	Genome-wide gene-environment analyses of major depressive disorder and reported lifetime traumatic experiences in UK Biobank.	Major depressive disorder
6	JHU_6.39337522	39337523	G	A	899	0.0100111	-0.133516	0.0192056	3.60287e-12	1633	6p21.2	2020-05-19	31926482	Shen H	2020-01-11	Neuropsychopharmacology	www.ncbi.nlm.nih.gov/pubmed/31926482	Polygenic prediction and GWAS of depression, PTSD, and suicidal ideation/self-harm in a Peruvian cohort.	Post-traumatic stress disorder
6	JHU_6.39337522	39337523	G	A	899	0.0100111	-0.133516	0.0192056	3.60287e-12	1633	6p21.2	2020-05-21	31969693	Coleman JRI	2020-01-23	Mol Psychiatry	www.ncbi.nlm.nih.gov/pubmed/31969693	Genome-wide gene-environment analyses of major depressive disorder and reported lifetime traumatic experiences in UK Biobank.	Major depressive disorder
6	rs9473773	50262724	C	G	895	0.0150838	-0.117646	0.0159004	1.37312e-13	1657	6p12.3	2018-09-17	29844566	Davies G	2018-05-29	Nat Commun	www.ncbi.nlm.nih.gov/pubmed/29844566	Study of 300,486 individuals identifies 148 independent genetic loci influencing general cognitive function.	General cognitive ability
6	rs9473773	50262724	C	G	895	0.0150838	-0.117646	0.0159004	1.37312e-13	1657	6p12.3	2018-09-17	29844566	Davies G	2018-05-29	Nat Commun	www.ncbi.nlm.nih.gov/pubmed/29844566	Study of 300,486 individuals identifies 148 independent genetic loci influencing general cognitive function.	General cognitive ability
6	rs9473773	50262724	C	G	895	0.0150838	-0.117646	0.0159004	1.37312e-13	1657	6p12.3	2018-09-17	29844566	Davies G	2018-05-29	Nat Commun	www.ncbi.nlm.nih.gov/pubmed/29844566	Study of 300,486 individuals identifies 148 independent genetic loci influencing general cognitive function.	General cognitive ability
6	rs9473773	50262724	C	G	895	0.0150838	-0.117646	0.0159004	1.37312e-13	1657	6p12.3	2020-05-21	31969693	Coleman JRI	2020-01-23	Mol Psychiatry	www.ncbi.nlm.nih.gov/pubmed/31969693	Genome-wide gene-environment analyses of major depressive disorder and reported lifetime traumatic experiences in UK Biobank.	Major depressive disorder
6	rs9473773	50262724	C	G	895	0.0150838	-0.117646	0.0159004	1.37312e-13	1657	6p12.3	2020-05-21	31969693	Coleman JRI	2020-01-23	Mol Psychiatry	www.ncbi.nlm.nih.gov/pubmed/31969693	Genome-wide gene-environment analyses of major depressive disorder and reported lifetime traumatic experiences in UK Biobank.	Major depressive disorder
6	JHU_6.89183231	89183232	T	C	898	0.00946548	-0.165071	0.0237851	3.91803e-12	1533	6q15	2018-09-17	29844566	Davies G	2018-05-29	Nat Commun	www.ncbi.nlm.nih.gov/pubmed/29844566	Study of 300,486 individuals identifies 148 independent genetic loci influencing general cognitive function.	General cognitive ability
6	JHU_6.89183231	89183232	T	C	898	0.00946548	-0.165071	0.0237851	3.91803e-12	1533	6q15	2018-09-17	29844566	Davies G	2018-05-29	Nat Commun	www.ncbi.nlm.nih.gov/pubmed/29844566	Study of 300,486 individuals identifies 148 independent genetic loci influencing general cognitive function.	General cognitive ability
6	rs78611464	89947974	A	G	899	0.0139043	-0.134671	0.0168764	1.46522e-15	1657	6q15	2018-09-17	29844566	Davies G	2018-05-29	Nat Commun	www.ncbi.nlm.nih.gov/pubmed/29844566	Study of 300,486 individuals identifies 148 independent genetic loci influencing general cognitive function.	General cognitive ability
6	rs78611464	89947974	A	G	899	0.0139043	-0.134671	0.0168764	1.46522e-15	1657	6q15	2018-09-17	29844566	Davies G	2018-05-29	Nat Commun	www.ncbi.nlm.nih.gov/pubmed/29844566	Study of 300,486 individuals identifies 148 independent genetic loci influencing general cognitive function.	General cognitive ability
6	JHU_6.104213796	104213797	T	C	899	0.0122358	-0.142854	0.0193364	1.49262e-13	1650	6q16.3	2020-05-21	31969693	Coleman JRI	2020-01-23	Mol Psychiatry	www.ncbi.nlm.nih.gov/pubmed/31969693	Genome-wide gene-environment analyses of major depressive disorder and reported lifetime traumatic experiences in UK Biobank.	Major depressive disorder
6	JHU_6.133678095	133678096	T	G	894	0.011745	-0.0889513	0.0129536	6.56071e-12	3000	6q23.2	2020-05-21	31969693	Coleman JRI	2020-01-23	Mol Psychiatry	www.ncbi.nlm.nih.gov/pubmed/31969693	Genome-wide gene-environment analyses of major depressive disorder and reported lifetime traumatic experiences in UK Biobank.	Major depressive disorder in trauma exposed individuals
6	rs17064462	135675125	C	T	899	0.0133482	-0.115556	0.0153539	5.22532e-14	1633	6q23.3	2020-05-21	31969693	Coleman JRI	2020-01-23	Mol Psychiatry	www.ncbi.nlm.nih.gov/pubmed/31969693	Genome-wide gene-environment analyses of major depressive disorder and reported lifetime traumatic experiences in UK Biobank.	Major depressive disorder in trauma exposed individuals
6	JHU_6.138482116	138482117	C	T	899	0.0139043	-0.114193	0.0152543	7.10345e-14	1632	6q23.3	2020-05-21	31969693	Coleman JRI	2020-01-23	Mol Psychiatry	www.ncbi.nlm.nih.gov/pubmed/31969693	Genome-wide gene-environment analyses of major depressive disorder and reported lifetime traumatic experiences in UK Biobank.	Major depressive disorder in trauma exposed individuals
6	JHU_6.149095882	149095883	A	G	896	0.0122768	-0.0659244	0.00885841	9.9168e-14	1639	6q25.1	2020-10-23	32665545	van der Meer D	2020-07-14	Nat Commun	www.ncbi.nlm.nih.gov/pubmed/32665545	Understanding the genetic determinants of the brain with MOSTest.	Subcortical volume (MOSTest)
6	JHU_6.149095882	149095883	A	G	896	0.0122768	-0.0659244	0.00885841	9.9168e-14	1639	6q25.1	2020-10-23	32665545	van der Meer D	2020-07-14	Nat Commun	www.ncbi.nlm.nih.gov/pubmed/32665545	Understanding the genetic determinants of the brain with MOSTest.	Subcortical volume (min-P)
6	JHU_6.149095882	149095883	A	G	896	0.0122768	-0.0659244	0.00885841	9.9168e-14	1639	6q25.1	2021-01-13	33414549	Demange PA	2021-01-07	Nat Genet	www.ncbi.nlm.nih.gov/pubmed/33414549	Investigating the genetic architecture of noncognitive skills using GWAS-by-subtraction.	Noncognitive aspects of educational attainment
6	rs60834143	150814835	G	A	896	0.0206473	-0.0931476	0.0128015	3.43088e-13	1632	6q25.1	2020-10-23	32665545	van der Meer D	2020-07-14	Nat Commun	www.ncbi.nlm.nih.gov/pubmed/32665545	Understanding the genetic determinants of the brain with MOSTest.	Subcortical volume (MOSTest)
6	rs60834143	150814835	G	A	896	0.0206473	-0.0931476	0.0128015	3.43088e-13	1632	6q25.1	2020-10-23	32665545	van der Meer D	2020-07-14	Nat Commun	www.ncbi.nlm.nih.gov/pubmed/32665545	Understanding the genetic determinants of the brain with MOSTest.	Subcortical volume (min-P)
6	rs60834143	150814835	G	A	896	0.0206473	-0.0931476	0.0128015	3.43088e-13	1632	6q25.1	2021-01-13	33414549	Demange PA	2021-01-07	Nat Genet	www.ncbi.nlm.nih.gov/pubmed/33414549	Investigating the genetic architecture of noncognitive skills using GWAS-by-subtraction.	Noncognitive aspects of educational attainment
6	exm594531	167719484	A	G	899	0.0166852	-0.0879106	0.0111597	3.34013e-15	3712	6q27	2018-09-17	29844566	Davies G	2018-05-29	Nat Commun	www.ncbi.nlm.nih.gov/pubmed/29844566	Study of 300,486 individuals identifies 148 independent genetic loci influencing general cognitive function.	General cognitive ability
6	JHU_6.169448132	169448133	G	C	897	0.0083612	-0.191176	0.0276645	4.82878e-12	3586	6q27	2018-09-17	29844566	Davies G	2018-05-29	Nat Commun	www.ncbi.nlm.nih.gov/pubmed/29844566	Study of 300,486 individuals identifies 148 independent genetic loci influencing general cognitive function.	General cognitive ability
7	rs6952716	4653588	A	G	898	0.00835189	-0.13376	0.0185949	6.32081e-13	1633	7p22.1	2018-09-17	29844566	Davies G	2018-05-29	Nat Commun	www.ncbi.nlm.nih.gov/pubmed/29844566	Study of 300,486 individuals identifies 148 independent genetic loci influencing general cognitive function.	General cognitive ability
7	rs6952716	4653588	A	G	898	0.00835189	-0.13376	0.0185949	6.32081e-13	1633	7p22.1	2018-09-17	29844566	Davies G	2018-05-29	Nat Commun	www.ncbi.nlm.nih.gov/pubmed/29844566	Study of 300,486 individuals identifies 148 independent genetic loci influencing general cognitive function.	General cognitive ability
7	JHU_7.7808414	7808415	A	G	883	0.00906002	-0.182821	0.0243194	5.58407e-14	1533	7p21.3	2016-12-13	26993346	Schott JM	2016-03-15	Alzheimers Dement	www.ncbi.nlm.nih.gov/pubmed/26993346	Genetic risk factors for the posterior cortical atrophy variant of Alzheimer's disease.	Posterior cortical atrophy and Alzheimer's disease
7	JHU_7.7808414	7808415	A	G	883	0.00906002	-0.182821	0.0243194	5.58407e-14	1533	7p21.3	2018-07-19	29662059	Howard DM	2018-04-16	Nat Commun	www.ncbi.nlm.nih.gov/pubmed/29662059	Genome-wide association study of depression phenotypes in UK Biobank identifies variants in excitatory synaptic pathways.	Major depressive disorder (probable)
7	JHU_7.7808414	7808415	A	G	883	0.00906002	-0.182821	0.0243194	5.58407e-14	1533	7p21.3	2018-09-17	29844566	Davies G	2018-05-29	Nat Commun	www.ncbi.nlm.nih.gov/pubmed/29844566	Study of 300,486 individuals identifies 148 independent genetic loci influencing general cognitive function.	General cognitive ability
7	JHU_7.7808414	7808415	A	G	883	0.00906002	-0.182821	0.0243194	5.58407e-14	1533	7p21.3	2018-09-17	29844566	Davies G	2018-05-29	Nat Commun	www.ncbi.nlm.nih.gov/pubmed/29844566	Study of 300,486 individuals identifies 148 independent genetic loci influencing general cognitive function.	General cognitive ability
7	JHU_7.7808414	7808415	A	G	883	0.00906002	-0.182821	0.0243194	5.58407e-14	1533	7p21.3	2018-09-17	29844566	Davies G	2018-05-29	Nat Commun	www.ncbi.nlm.nih.gov/pubmed/29844566	Study of 300,486 individuals identifies 148 independent genetic loci influencing general cognitive function.	General cognitive ability
7	JHU_7.7808414	7808415	A	G	883	0.00906002	-0.182821	0.0243194	5.58407e-14	1533	7p21.3	2018-09-17	29844566	Davies G	2018-05-29	Nat Commun	www.ncbi.nlm.nih.gov/pubmed/29844566	Study of 300,486 individuals identifies 148 independent genetic loci influencing general cognitive function.	General cognitive ability
7	JHU_7.7808414	7808415	A	G	883	0.00906002	-0.182821	0.0243194	5.58407e-14	1533	7p21.3	2018-09-17	29844566	Davies G	2018-05-29	Nat Commun	www.ncbi.nlm.nih.gov/pubmed/29844566	Study of 300,486 individuals identifies 148 independent genetic loci influencing general cognitive function.	General cognitive ability
7	JHU_7.7808414	7808415	A	G	883	0.00906002	-0.182821	0.0243194	5.58407e-14	1533	7p21.3	2018-09-17	29844566	Davies G	2018-05-29	Nat Commun	www.ncbi.nlm.nih.gov/pubmed/29844566	Study of 300,486 individuals identifies 148 independent genetic loci influencing general cognitive function.	General cognitive ability
7	JHU_7.7808414	7808415	A	G	883	0.00906002	-0.182821	0.0243194	5.58407e-14	1533	7p21.3	2020-05-21	31969693	Coleman JRI	2020-01-23	Mol Psychiatry	www.ncbi.nlm.nih.gov/pubmed/31969693	Genome-wide gene-environment analyses of major depressive disorder and reported lifetime traumatic experiences in UK Biobank.	Major depressive disorder
7	JHU_7.9938537	9938538	C	A	832	0.0114183	-0.141425	0.0207591	9.58039e-12	1533	7p21.3	2016-12-13	26993346	Schott JM	2016-03-15	Alzheimers Dement	www.ncbi.nlm.nih.gov/pubmed/26993346	Genetic risk factors for the posterior cortical atrophy variant of Alzheimer's disease.	Posterior cortical atrophy and Alzheimer's disease
7	JHU_7.9938537	9938538	C	A	832	0.0114183	-0.141425	0.0207591	9.58039e-12	1533	7p21.3	2018-07-19	29662059	Howard DM	2018-04-16	Nat Commun	www.ncbi.nlm.nih.gov/pubmed/29662059	Genome-wide association study of depression phenotypes in UK Biobank identifies variants in excitatory synaptic pathways.	Major depressive disorder (probable)
7	JHU_7.9938537	9938538	C	A	832	0.0114183	-0.141425	0.0207591	9.58039e-12	1533	7p21.3	2018-09-17	29844566	Davies G	2018-05-29	Nat Commun	www.ncbi.nlm.nih.gov/pubmed/29844566	Study of 300,486 individuals identifies 148 independent genetic loci influencing general cognitive function.	General cognitive ability
7	JHU_7.9938537	9938538	C	A	832	0.0114183	-0.141425	0.0207591	9.58039e-12	1533	7p21.3	2018-09-17	29844566	Davies G	2018-05-29	Nat Commun	www.ncbi.nlm.nih.gov/pubmed/29844566	Study of 300,486 individuals identifies 148 independent genetic loci influencing general cognitive function.	General cognitive ability
7	JHU_7.9938537	9938538	C	A	832	0.0114183	-0.141425	0.0207591	9.58039e-12	1533	7p21.3	2018-09-17	29844566	Davies G	2018-05-29	Nat Commun	www.ncbi.nlm.nih.gov/pubmed/29844566	Study of 300,486 individuals identifies 148 independent genetic loci influencing general cognitive function.	General cognitive ability
7	JHU_7.9938537	9938538	C	A	832	0.0114183	-0.141425	0.0207591	9.58039e-12	1533	7p21.3	2018-09-17	29844566	Davies G	2018-05-29	Nat Commun	www.ncbi.nlm.nih.gov/pubmed/29844566	Study of 300,486 individuals identifies 148 independent genetic loci influencing general cognitive function.	General cognitive ability
7	JHU_7.9938537	9938538	C	A	832	0.0114183	-0.141425	0.0207591	9.58039e-12	1533	7p21.3	2018-09-17	29844566	Davies G	2018-05-29	Nat Commun	www.ncbi.nlm.nih.gov/pubmed/29844566	Study of 300,486 individuals identifies 148 independent genetic loci influencing general cognitive function.	General cognitive ability
7	JHU_7.9938537	9938538	C	A	832	0.0114183	-0.141425	0.0207591	9.58039e-12	1533	7p21.3	2018-09-17	29844566	Davies G	2018-05-29	Nat Commun	www.ncbi.nlm.nih.gov/pubmed/29844566	Study of 300,486 individuals identifies 148 independent genetic loci influencing general cognitive function.	General cognitive ability
7	JHU_7.9938537	9938538	C	A	832	0.0114183	-0.141425	0.0207591	9.58039e-12	1533	7p21.3	2020-05-21	31969693	Coleman JRI	2020-01-23	Mol Psychiatry	www.ncbi.nlm.nih.gov/pubmed/31969693	Genome-wide gene-environment analyses of major depressive disorder and reported lifetime traumatic experiences in UK Biobank.	Major depressive disorder
7	JHU_7.15556390	15556391	C	T	899	0.0111235	-0.10475	0.013181	1.91087e-15	3692	7p21.2	2018-09-17	29844566	Davies G	2018-05-29	Nat Commun	www.ncbi.nlm.nih.gov/pubmed/29844566	Study of 300,486 individuals identifies 148 independent genetic loci influencing general cognitive function.	General cognitive ability
7	JHU_7.15556390	15556391	C	T	899	0.0111235	-0.10475	0.013181	1.91087e-15	3692	7p21.2	2020-05-21	31969693	Coleman JRI	2020-01-23	Mol Psychiatry	www.ncbi.nlm.nih.gov/pubmed/31969693	Genome-wide gene-environment analyses of major depressive disorder and reported lifetime traumatic experiences in UK Biobank.	Trauma exposure in major depressive disorder
7	JHU_7.15556390	15556391	C	T	899	0.0111235	-0.10475	0.013181	1.91087e-15	3692	7p21.2	2020-10-23	32665545	van der Meer D	2020-07-14	Nat Commun	www.ncbi.nlm.nih.gov/pubmed/32665545	Understanding the genetic determinants of the brain with MOSTest.	Subcortical volume (min-P)
7	rs17140017	18855192	C	A	899	0.00723026	-0.185077	0.0235014	3.40321e-15	3715	7p21.1	2018-07-19	29662059	Howard DM	2018-04-16	Nat Commun	www.ncbi.nlm.nih.gov/pubmed/29662059	Genome-wide association study of depression phenotypes in UK Biobank identifies variants in excitatory synaptic pathways.	Major depressive disorder (ICD-10 coded)
7	rs17140017	18855192	C	A	899	0.00723026	-0.185077	0.0235014	3.40321e-15	3715	7p21.1	2020-10-23	32665545	van der Meer D	2020-07-14	Nat Commun	www.ncbi.nlm.nih.gov/pubmed/32665545	Understanding the genetic determinants of the brain with MOSTest.	Subcortical volume (MOSTest)
7	rs17140017	18855192	C	A	899	0.00723026	-0.185077	0.0235014	3.40321e-15	3715	7p21.1	2021-10-15	26806518	Hou L	2016-01-22	Lancet	www.ncbi.nlm.nih.gov/pubmed/26806518	Genetic variants associated with response to lithium treatment in bipolar disorder: a genome-wide association study.	Response to lithium treatment in bipolar disorder (continuous phenotype)
7	JHU_7.37504738	37504739	C	T	899	0.0216908	-0.121366	0.0171034	1.28435e-12	1889	7p14.1	2018-09-17	29844566	Davies G	2018-05-29	Nat Commun	www.ncbi.nlm.nih.gov/pubmed/29844566	Study of 300,486 individuals identifies 148 independent genetic loci influencing general cognitive function.	General cognitive ability
7	JHU_7.37504738	37504739	C	T	899	0.0216908	-0.121366	0.0171034	1.28435e-12	1889	7p14.1	2018-09-17	29844566	Davies G	2018-05-29	Nat Commun	www.ncbi.nlm.nih.gov/pubmed/29844566	Study of 300,486 individuals identifies 148 independent genetic loci influencing general cognitive function.	General cognitive ability
7	JHU_7.37504738	37504739	C	T	899	0.0216908	-0.121366	0.0171034	1.28435e-12	1889	7p14.1	2018-09-17	29844566	Davies G	2018-05-29	Nat Commun	www.ncbi.nlm.nih.gov/pubmed/29844566	Study of 300,486 individuals identifies 148 independent genetic loci influencing general cognitive function.	General cognitive ability
7	JHU_7.37504738	37504739	C	T	899	0.0216908	-0.121366	0.0171034	1.28435e-12	1889	7p14.1	2018-09-17	29844566	Davies G	2018-05-29	Nat Commun	www.ncbi.nlm.nih.gov/pubmed/29844566	Study of 300,486 individuals identifies 148 independent genetic loci influencing general cognitive function.	General cognitive ability
7	exm615363	38475878	G	C	899	0.0100111	-0.0717828	0.00994174	5.18573e-13	1645	7p14.1	2018-09-17	29844566	Davies G	2018-05-29	Nat Commun	www.ncbi.nlm.nih.gov/pubmed/29844566	Study of 300,486 individuals identifies 148 independent genetic loci influencing general cognitive function.	General cognitive ability
7	exm615363	38475878	G	C	899	0.0100111	-0.0717828	0.00994174	5.18573e-13	1645	7p14.1	2018-09-17	29844566	Davies G	2018-05-29	Nat Commun	www.ncbi.nlm.nih.gov/pubmed/29844566	Study of 300,486 individuals identifies 148 independent genetic loci influencing general cognitive function.	General cognitive ability
7	exm615363	38475878	G	C	899	0.0100111	-0.0717828	0.00994174	5.18573e-13	1645	7p14.1	2018-09-17	29844566	Davies G	2018-05-29	Nat Commun	www.ncbi.nlm.nih.gov/pubmed/29844566	Study of 300,486 individuals identifies 148 independent genetic loci influencing general cognitive function.	General cognitive ability
7	exm615363	38475878	G	C	899	0.0100111	-0.0717828	0.00994174	5.18573e-13	1645	7p14.1	2018-09-17	29844566	Davies G	2018-05-29	Nat Commun	www.ncbi.nlm.nih.gov/pubmed/29844566	Study of 300,486 individuals identifies 148 independent genetic loci influencing general cognitive function.	General cognitive ability
8	rs59970985	1570995	C	A	899	0.0100111	-0.134007	0.0142488	5.2123e-21	3692	8p23.3	2018-09-17	29844566	Davies G	2018-05-29	Nat Commun	www.ncbi.nlm.nih.gov/pubmed/29844566	Study of 300,486 individuals identifies 148 independent genetic loci influencing general cognitive function.	General cognitive ability
8	JHU_8.1891899	1891900	C	T	899	0.0111235	-0.111725	0.0137591	4.65824e-16	3692	8p23.3	2018-09-17	29844566	Davies G	2018-05-29	Nat Commun	www.ncbi.nlm.nih.gov/pubmed/29844566	Study of 300,486 individuals identifies 148 independent genetic loci influencing general cognitive function.	General cognitive ability
8	JHU_8.2552216	2552217	A	C	899	0.0194661	-0.0883012	0.0124651	1.40169e-12	1632	8p23.2	2018-09-17	29844566	Davies G	2018-05-29	Nat Commun	www.ncbi.nlm.nih.gov/pubmed/29844566	Study of 300,486 individuals identifies 148 independent genetic loci influencing general cognitive function.	General cognitive ability
8	JHU_8.2552216	2552217	A	C	899	0.0194661	-0.0883012	0.0124651	1.40169e-12	1632	8p23.2	2020-05-21	31969693	Coleman JRI	2020-01-23	Mol Psychiatry	www.ncbi.nlm.nih.gov/pubmed/31969693	Genome-wide gene-environment analyses of major depressive disorder and reported lifetime traumatic experiences in UK Biobank.	Trauma exposure in major depressive disorder
8	rs36039490	3400926	T	C	899	0.0133482	-0.105563	0.0144598	2.86829e-13	1632	8p23.2	2018-09-17	29844566	Davies G	2018-05-29	Nat Commun	www.ncbi.nlm.nih.gov/pubmed/29844566	Study of 300,486 individuals identifies 148 independent genetic loci influencing general cognitive function.	General cognitive ability
8	rs36039490	3400926	T	C	899	0.0133482	-0.105563	0.0144598	2.86829e-13	1632	8p23.2	2020-05-21	31969693	Coleman JRI	2020-01-23	Mol Psychiatry	www.ncbi.nlm.nih.gov/pubmed/31969693	Genome-wide gene-environment analyses of major depressive disorder and reported lifetime traumatic experiences in UK Biobank.	Trauma exposure in major depressive disorder
8	JHU_8.4181856	4181857	A	G	899	0.0116796	-0.132525	0.0172485	1.55067e-14	1632	8p23.2	2018-09-17	29844566	Davies G	2018-05-29	Nat Commun	www.ncbi.nlm.nih.gov/pubmed/29844566	Study of 300,486 individuals identifies 148 independent genetic loci influencing general cognitive function.	General cognitive ability
8	JHU_8.4181856	4181857	A	G	899	0.0116796	-0.132525	0.0172485	1.55067e-14	1632	8p23.2	2020-05-21	31969693	Coleman JRI	2020-01-23	Mol Psychiatry	www.ncbi.nlm.nih.gov/pubmed/31969693	Genome-wide gene-environment analyses of major depressive disorder and reported lifetime traumatic experiences in UK Biobank.	Trauma exposure in major depressive disorder
8	JHU_8.4181856	4181857	A	G	899	0.0116796	-0.0871981	0.0126273	5.00262e-12	1658	8p23.2	2018-09-17	29844566	Davies G	2018-05-29	Nat Commun	www.ncbi.nlm.nih.gov/pubmed/29844566	Study of 300,486 individuals identifies 148 independent genetic loci influencing general cognitive function.	General cognitive ability
8	JHU_8.4181856	4181857	A	G	899	0.0116796	-0.0871981	0.0126273	5.00262e-12	1658	8p23.2	2020-05-21	31969693	Coleman JRI	2020-01-23	Mol Psychiatry	www.ncbi.nlm.nih.gov/pubmed/31969693	Genome-wide gene-environment analyses of major depressive disorder and reported lifetime traumatic experiences in UK Biobank.	Trauma exposure in major depressive disorder
8	JHU_8.4181856	4181857	A	G	899	0.0116796	-0.116479	0.0165345	1.86045e-12	1667	8p23.2	2018-09-17	29844566	Davies G	2018-05-29	Nat Commun	www.ncbi.nlm.nih.gov/pubmed/29844566	Study of 300,486 individuals identifies 148 independent genetic loci influencing general cognitive function.	General cognitive ability
8	JHU_8.4181856	4181857	A	G	899	0.0116796	-0.116479	0.0165345	1.86045e-12	1667	8p23.2	2020-05-21	31969693	Coleman JRI	2020-01-23	Mol Psychiatry	www.ncbi.nlm.nih.gov/pubmed/31969693	Genome-wide gene-environment analyses of major depressive disorder and reported lifetime traumatic experiences in UK Biobank.	Trauma exposure in major depressive disorder
8	JHU_8.4181856	4181857	A	G	899	0.0116796	-0.118454	0.017377	9.3171e-12	1677	8p23.2	2018-09-17	29844566	Davies G	2018-05-29	Nat Commun	www.ncbi.nlm.nih.gov/pubmed/29844566	Study of 300,486 individuals identifies 148 independent genetic loci influencing general cognitive function.	General cognitive ability
8	JHU_8.4181856	4181857	A	G	899	0.0116796	-0.118454	0.017377	9.3171e-12	1677	8p23.2	2020-05-21	31969693	Coleman JRI	2020-01-23	Mol Psychiatry	www.ncbi.nlm.nih.gov/pubmed/31969693	Genome-wide gene-environment analyses of major depressive disorder and reported lifetime traumatic experiences in UK Biobank.	Trauma exposure in major depressive disorder
8	JHU_8.4181856	4181857	A	G	899	0.0116796	-0.0674608	0.00976106	4.80529e-12	3700	8p23.2	2018-09-17	29844566	Davies G	2018-05-29	Nat Commun	www.ncbi.nlm.nih.gov/pubmed/29844566	Study of 300,486 individuals identifies 148 independent genetic loci influencing general cognitive function.	General cognitive ability
8	JHU_8.4181856	4181857	A	G	899	0.0116796	-0.0674608	0.00976106	4.80529e-12	3700	8p23.2	2020-05-21	31969693	Coleman JRI	2020-01-23	Mol Psychiatry	www.ncbi.nlm.nih.gov/pubmed/31969693	Genome-wide gene-environment analyses of major depressive disorder and reported lifetime traumatic experiences in UK Biobank.	Trauma exposure in major depressive disorder
8	JHU_8.4181856	4181857	A	G	899	0.0116796	-0.107567	0.0154562	3.41654e-12	3711	8p23.2	2018-09-17	29844566	Davies G	2018-05-29	Nat Commun	www.ncbi.nlm.nih.gov/pubmed/29844566	Study of 300,486 individuals identifies 148 independent genetic loci influencing general cognitive function.	General cognitive ability
8	JHU_8.4181856	4181857	A	G	899	0.0116796	-0.107567	0.0154562	3.41654e-12	3711	8p23.2	2020-05-21	31969693	Coleman JRI	2020-01-23	Mol Psychiatry	www.ncbi.nlm.nih.gov/pubmed/31969693	Genome-wide gene-environment analyses of major depressive disorder and reported lifetime traumatic experiences in UK Biobank.	Trauma exposure in major depressive disorder
8	JHU_8.17172931	17172932	G	A	898	0.0105791	-0.107007	0.0149846	9.25693e-13	1610	8p22	2018-09-17	29844566	Davies G	2018-05-29	Nat Commun	www.ncbi.nlm.nih.gov/pubmed/29844566	Study of 300,486 individuals identifies 148 independent genetic loci influencing general cognitive function.	General cognitive ability
8	JHU_8.17172931	17172932	G	A	898	0.0105791	-0.107007	0.0149846	9.25693e-13	1610	8p22	2018-09-17	29844566	Davies G	2018-05-29	Nat Commun	www.ncbi.nlm.nih.gov/pubmed/29844566	Study of 300,486 individuals identifies 148 independent genetic loci influencing general cognitive function.	General cognitive ability
8	JHU_8.17172931	17172932	G	A	898	0.0105791	-0.107007	0.0149846	9.25693e-13	1610	8p22	2018-09-17	29844566	Davies G	2018-05-29	Nat Commun	www.ncbi.nlm.nih.gov/pubmed/29844566	Study of 300,486 individuals identifies 148 independent genetic loci influencing general cognitive function.	General cognitive ability
8	JHU_8.17172931	17172932	G	A	898	0.0105791	-0.107007	0.0149846	9.25693e-13	1610	8p22	2018-09-17	29844566	Davies G	2018-05-29	Nat Commun	www.ncbi.nlm.nih.gov/pubmed/29844566	Study of 300,486 individuals identifies 148 independent genetic loci influencing general cognitive function.	General cognitive ability
8	JHU_8.17172931	17172932	G	A	898	0.0105791	-0.107007	0.0149846	9.25693e-13	1610	8p22	2021-01-13	33414549	Demange PA	2021-01-07	Nat Genet	www.ncbi.nlm.nih.gov/pubmed/33414549	Investigating the genetic architecture of noncognitive skills using GWAS-by-subtraction.	Noncognitive aspects of educational attainment
8	JHU_8.17172931	17172932	G	A	898	0.0105791	-0.107007	0.0149846	9.25693e-13	1610	8p22	2021-01-13	33414549	Demange PA	2021-01-07	Nat Genet	www.ncbi.nlm.nih.gov/pubmed/33414549	Investigating the genetic architecture of noncognitive skills using GWAS-by-subtraction.	Noncognitive aspects of educational attainment
8	rs115943093	57040441	A	T	884	0.010181	-0.133867	0.0172332	7.97498e-15	1633	8q12.1	2018-09-17	29844566	Davies G	2018-05-29	Nat Commun	www.ncbi.nlm.nih.gov/pubmed/29844566	Study of 300,486 individuals identifies 148 independent genetic loci influencing general cognitive function.	General cognitive ability
8	rs10504276	59920315	C	T	898	0.0150334	-0.10738	0.0142328	4.5371e-14	1632	8q12.1	2018-09-17	29844566	Davies G	2018-05-29	Nat Commun	www.ncbi.nlm.nih.gov/pubmed/29844566	Study of 300,486 individuals identifies 148 independent genetic loci influencing general cognitive function.	General cognitive ability
8	rs73318763	74355054	A	G	899	0.0133482	-0.0910882	0.0132744	6.79307e-12	3721	8q21.11	2020-10-23	32665545	van der Meer D	2020-07-14	Nat Commun	www.ncbi.nlm.nih.gov/pubmed/32665545	Understanding the genetic determinants of the brain with MOSTest.	Subcortical volume (MOSTest)
8	rs10105746	91342070	C	T	899	0.0133482	-0.120853	0.0153083	2.91223e-15	1633	8q21.3	2018-09-17	29844566	Davies G	2018-05-29	Nat Commun	www.ncbi.nlm.nih.gov/pubmed/29844566	Study of 300,486 individuals identifies 148 independent genetic loci influencing general cognitive function.	General cognitive ability
8	rs10105746	91342070	C	T	899	0.0133482	-0.120853	0.0153083	2.91223e-15	1633	8q21.3	2018-09-17	29844566	Davies G	2018-05-29	Nat Commun	www.ncbi.nlm.nih.gov/pubmed/29844566	Study of 300,486 individuals identifies 148 independent genetic loci influencing general cognitive function.	General cognitive ability
8	rs10105746	91342070	C	T	899	0.0133482	-0.120853	0.0153083	2.91223e-15	1633	8q21.3	2018-09-17	29844566	Davies G	2018-05-29	Nat Commun	www.ncbi.nlm.nih.gov/pubmed/29844566	Study of 300,486 individuals identifies 148 independent genetic loci influencing general cognitive function.	General cognitive ability
8	rs10105746	91342070	C	T	899	0.0133482	-0.120853	0.0153083	2.91223e-15	1633	8q21.3	2018-09-17	29844566	Davies G	2018-05-29	Nat Commun	www.ncbi.nlm.nih.gov/pubmed/29844566	Study of 300,486 individuals identifies 148 independent genetic loci influencing general cognitive function.	General cognitive ability
8	rs73695371	91349737	G	A	899	0.0139043	-0.10957	0.0151285	4.40173e-13	1633	8q21.3	2018-09-17	29844566	Davies G	2018-05-29	Nat Commun	www.ncbi.nlm.nih.gov/pubmed/29844566	Study of 300,486 individuals identifies 148 independent genetic loci influencing general cognitive function.	General cognitive ability
8	rs73695371	91349737	G	A	899	0.0139043	-0.10957	0.0151285	4.40173e-13	1633	8q21.3	2018-09-17	29844566	Davies G	2018-05-29	Nat Commun	www.ncbi.nlm.nih.gov/pubmed/29844566	Study of 300,486 individuals identifies 148 independent genetic loci influencing general cognitive function.	General cognitive ability
8	rs73695371	91349737	G	A	899	0.0139043	-0.10957	0.0151285	4.40173e-13	1633	8q21.3	2018-09-17	29844566	Davies G	2018-05-29	Nat Commun	www.ncbi.nlm.nih.gov/pubmed/29844566	Study of 300,486 individuals identifies 148 independent genetic loci influencing general cognitive function.	General cognitive ability
8	rs73695371	91349737	G	A	899	0.0139043	-0.10957	0.0151285	4.40173e-13	1633	8q21.3	2018-09-17	29844566	Davies G	2018-05-29	Nat Commun	www.ncbi.nlm.nih.gov/pubmed/29844566	Study of 300,486 individuals identifies 148 independent genetic loci influencing general cognitive function.	General cognitive ability
8	8:106386295-A-T	106386295	T	A	899	0.0111235	-0.114003	0.014733	1.01071e-14	1667	8q23.1	2020-05-21	31969693	Coleman JRI	2020-01-23	Mol Psychiatry	www.ncbi.nlm.nih.gov/pubmed/31969693	Genome-wide gene-environment analyses of major depressive disorder and reported lifetime traumatic experiences in UK Biobank.	Major depressive disorder
8	8:106386295-A-T	106386295	T	A	899	0.0111235	-0.114003	0.014733	1.01071e-14	1667	8q23.1	2020-10-23	32665545	van der Meer D	2020-07-14	Nat Commun	www.ncbi.nlm.nih.gov/pubmed/32665545	Understanding the genetic determinants of the brain with MOSTest.	Subcortical volume (min-P)
8	8:106386295-A-T	106386295	T	A	899	0.0111235	-0.114003	0.014733	1.01071e-14	1667	8q23.1	2020-10-23	32665545	van der Meer D	2020-07-14	Nat Commun	www.ncbi.nlm.nih.gov/pubmed/32665545	Understanding the genetic determinants of the brain with MOSTest.	Subcortical volume (MOSTest)
8	8:106386295-A-T	106386295	T	A	899	0.0111235	-0.0801494	0.0113923	1.98654e-12	3709	8q23.1	2020-05-21	31969693	Coleman JRI	2020-01-23	Mol Psychiatry	www.ncbi.nlm.nih.gov/pubmed/31969693	Genome-wide gene-environment analyses of major depressive disorder and reported lifetime traumatic experiences in UK Biobank.	Major depressive disorder
8	8:106386295-A-T	106386295	T	A	899	0.0111235	-0.0801494	0.0113923	1.98654e-12	3709	8q23.1	2020-10-23	32665545	van der Meer D	2020-07-14	Nat Commun	www.ncbi.nlm.nih.gov/pubmed/32665545	Understanding the genetic determinants of the brain with MOSTest.	Subcortical volume (min-P)
8	8:106386295-A-T	106386295	T	A	899	0.0111235	-0.0801494	0.0113923	1.98654e-12	3709	8q23.1	2020-10-23	32665545	van der Meer D	2020-07-14	Nat Commun	www.ncbi.nlm.nih.gov/pubmed/32665545	Understanding the genetic determinants of the brain with MOSTest.	Subcortical volume (MOSTest)
8	rs58187997	123878815	G	T	899	0.0116796	-0.135817	0.0160102	2.1912e-17	1610	8q24.13	2020-05-19	31926482	Shen H	2020-01-11	Neuropsychopharmacology	www.ncbi.nlm.nih.gov/pubmed/31926482	Polygenic prediction and GWAS of depression, PTSD, and suicidal ideation/self-harm in a Peruvian cohort.	Post-traumatic stress disorder
8	rs58187997	123878815	G	T	899	0.0116796	-0.17254	0.0230272	6.73837e-14	1622	8q24.13	2020-05-19	31926482	Shen H	2020-01-11	Neuropsychopharmacology	www.ncbi.nlm.nih.gov/pubmed/31926482	Polygenic prediction and GWAS of depression, PTSD, and suicidal ideation/self-harm in a Peruvian cohort.	Post-traumatic stress disorder
8	JHU_8.130140827	130140828	G	T	899	0.00945495	-0.119458	0.0172797	4.73941e-12	1632	8q24.21	2020-10-23	32665545	van der Meer D	2020-07-14	Nat Commun	www.ncbi.nlm.nih.gov/pubmed/32665545	Understanding the genetic determinants of the brain with MOSTest.	Subcortical volume (min-P)
8	JHU_8.130140827	130140828	G	T	899	0.00945495	-0.119458	0.0172797	4.73941e-12	1632	8q24.21	2020-10-23	32665545	van der Meer D	2020-07-14	Nat Commun	www.ncbi.nlm.nih.gov/pubmed/32665545	Understanding the genetic determinants of the brain with MOSTest.	Subcortical volume (MOSTest)
8	JHU_8.130147608	130147609	A	C	899	0.00945495	-0.119458	0.0172797	4.73941e-12	1632	8q24.21	2020-10-23	32665545	van der Meer D	2020-07-14	Nat Commun	www.ncbi.nlm.nih.gov/pubmed/32665545	Understanding the genetic determinants of the brain with MOSTest.	Subcortical volume (min-P)
8	JHU_8.130147608	130147609	A	C	899	0.00945495	-0.119458	0.0172797	4.73941e-12	1632	8q24.21	2020-10-23	32665545	van der Meer D	2020-07-14	Nat Commun	www.ncbi.nlm.nih.gov/pubmed/32665545	Understanding the genetic determinants of the brain with MOSTest.	Subcortical volume (MOSTest)
8	JHU_8.142836696	142836697	C	T	899	0.0144605	-0.103022	0.0148391	3.84916e-12	1610	8q24.3	2018-09-17	29844566	Davies G	2018-05-29	Nat Commun	www.ncbi.nlm.nih.gov/pubmed/29844566	Study of 300,486 individuals identifies 148 independent genetic loci influencing general cognitive function.	General cognitive ability
8	JHU_8.142836696	142836697	C	T	899	0.0144605	-0.103022	0.0148391	3.84916e-12	1610	8q24.3	2018-09-17	29844566	Davies G	2018-05-29	Nat Commun	www.ncbi.nlm.nih.gov/pubmed/29844566	Study of 300,486 individuals identifies 148 independent genetic loci influencing general cognitive function.	General cognitive ability
8	JHU_8.142836696	142836697	C	T	899	0.0144605	-0.103022	0.0148391	3.84916e-12	1610	8q24.3	2018-09-17	29844566	Davies G	2018-05-29	Nat Commun	www.ncbi.nlm.nih.gov/pubmed/29844566	Study of 300,486 individuals identifies 148 independent genetic loci influencing general cognitive function.	General cognitive ability
8	JHU_8.142836696	142836697	C	T	899	0.0144605	-0.103022	0.0148391	3.84916e-12	1610	8q24.3	2018-09-17	29844566	Davies G	2018-05-29	Nat Commun	www.ncbi.nlm.nih.gov/pubmed/29844566	Study of 300,486 individuals identifies 148 independent genetic loci influencing general cognitive function.	General cognitive ability
8	JHU_8.142836696	142836697	C	T	899	0.0144605	-0.103022	0.0148391	3.84916e-12	1610	8q24.3	2018-09-17	29844566	Davies G	2018-05-29	Nat Commun	www.ncbi.nlm.nih.gov/pubmed/29844566	Study of 300,486 individuals identifies 148 independent genetic loci influencing general cognitive function.	General cognitive ability
8	JHU_8.142836696	142836697	C	T	899	0.0144605	-0.103022	0.0148391	3.84916e-12	1610	8q24.3	2018-09-17	29844566	Davies G	2018-05-29	Nat Commun	www.ncbi.nlm.nih.gov/pubmed/29844566	Study of 300,486 individuals identifies 148 independent genetic loci influencing general cognitive function.	General cognitive ability
8	JHU_8.142836696	142836697	C	T	899	0.0144605	-0.103022	0.0148391	3.84916e-12	1610	8q24.3	2018-09-17	29844566	Davies G	2018-05-29	Nat Commun	www.ncbi.nlm.nih.gov/pubmed/29844566	Study of 300,486 individuals identifies 148 independent genetic loci influencing general cognitive function.	General cognitive ability
8	JHU_8.142836696	142836697	C	T	899	0.0144605	-0.103022	0.0148391	3.84916e-12	1610	8q24.3	2018-09-17	29844566	Davies G	2018-05-29	Nat Commun	www.ncbi.nlm.nih.gov/pubmed/29844566	Study of 300,486 individuals identifies 148 independent genetic loci influencing general cognitive function.	General cognitive ability
8	JHU_8.142836696	142836697	C	T	899	0.0144605	-0.103022	0.0148391	3.84916e-12	1610	8q24.3	2018-09-17	29844566	Davies G	2018-05-29	Nat Commun	www.ncbi.nlm.nih.gov/pubmed/29844566	Study of 300,486 individuals identifies 148 independent genetic loci influencing general cognitive function.	General cognitive ability
8	JHU_8.142836696	142836697	C	T	899	0.0144605	-0.103022	0.0148391	3.84916e-12	1610	8q24.3	2018-09-17	29844566	Davies G	2018-05-29	Nat Commun	www.ncbi.nlm.nih.gov/pubmed/29844566	Study of 300,486 individuals identifies 148 independent genetic loci influencing general cognitive function.	General cognitive ability
8	JHU_8.142836696	142836697	C	T	899	0.0144605	-0.103022	0.0148391	3.84916e-12	1610	8q24.3	2018-09-17	29844566	Davies G	2018-05-29	Nat Commun	www.ncbi.nlm.nih.gov/pubmed/29844566	Study of 300,486 individuals identifies 148 independent genetic loci influencing general cognitive function.	General cognitive ability
8	JHU_8.142836696	142836697	C	T	899	0.0144605	-0.103022	0.0148391	3.84916e-12	1610	8q24.3	2020-10-23	32665545	van der Meer D	2020-07-14	Nat Commun	www.ncbi.nlm.nih.gov/pubmed/32665545	Understanding the genetic determinants of the brain with MOSTest.	Subcortical volume (MOSTest)
8	JHU_8.142836696	142836697	C	T	899	0.0144605	-0.103022	0.0148391	3.84916e-12	1610	8q24.3	2021-04-27	33686288	Peyrot WJ	2021-03-08	Nat Genet	www.ncbi.nlm.nih.gov/pubmed/33686288	Identifying loci with different allele frequencies among cases of eight psychiatric disorders using CC-GWAS.	Schizophrenia vs autism spectrum disorder (ordinary least squares (OLS))
8	JHU_8.142836696	142836697	C	T	899	0.0144605	-0.103022	0.0148391	3.84916e-12	1610	8q24.3	2021-11-29	33893285	Guindo-Martinez M	2021-04-23	Nat Commun	www.ncbi.nlm.nih.gov/pubmed/33893285	The impact of non-additive genetic associations on age-related complex diseases.	Neuropsychiatric disorders
9	JHU_9.755644	755645	A	G	868	0.0120968	-0.110077	0.0162351	1.20056e-11	1610	9p24.3	2013-05-09	23377640	GENDEP Investigators	2013-02-01	Am J Psychiatry	www.ncbi.nlm.nih.gov/pubmed/23377640	Common genetic variation and antidepressant efficacy in major depressive disorder: a meta-analysis of three genome-wide pharmacogenetic studies.	Major depressive disorder
9	JHU_9.755644	755645	A	G	868	0.0120968	-0.110077	0.0162351	1.20056e-11	1610	9p24.3	2020-10-23	32665545	van der Meer D	2020-07-14	Nat Commun	www.ncbi.nlm.nih.gov/pubmed/32665545	Understanding the genetic determinants of the brain with MOSTest.	Subcortical volume (min-P)
9	JHU_9.755644	755645	A	G	868	0.0120968	-0.110077	0.0162351	1.20056e-11	1610	9p24.3	2020-10-23	32665545	van der Meer D	2020-07-14	Nat Commun	www.ncbi.nlm.nih.gov/pubmed/32665545	Understanding the genetic determinants of the brain with MOSTest.	Subcortical volume (MOSTest)
9	JHU_9.755644	755645	A	G	868	0.0120968	-0.110077	0.0162351	1.20056e-11	1610	9p24.3	2021-01-13	33414549	Demange PA	2021-01-07	Nat Genet	www.ncbi.nlm.nih.gov/pubmed/33414549	Investigating the genetic architecture of noncognitive skills using GWAS-by-subtraction.	Noncognitive aspects of educational attainment
9	JHU_9.755644	755645	A	G	868	0.0120968	-0.110077	0.0162351	1.20056e-11	1610	9p24.3	2021-01-13	33414549	Demange PA	2021-01-07	Nat Genet	www.ncbi.nlm.nih.gov/pubmed/33414549	Investigating the genetic architecture of noncognitive skills using GWAS-by-subtraction.	Noncognitive aspects of educational attainment
9	rs2381569	7151386	C	T	898	0.016147	-0.145863	0.0197797	1.65106e-13	1142	9p24.1	2018-09-17	29844566	Davies G	2018-05-29	Nat Commun	www.ncbi.nlm.nih.gov/pubmed/29844566	Study of 300,486 individuals identifies 148 independent genetic loci influencing general cognitive function.	General cognitive ability
9	JHU_9.9117236	9117237	G	T	897	0.0250836	-0.051533	0.00636855	5.87963e-16	1639	9p23	2018-09-17	29844566	Davies G	2018-05-29	Nat Commun	www.ncbi.nlm.nih.gov/pubmed/29844566	Study of 300,486 individuals identifies 148 independent genetic loci influencing general cognitive function.	General cognitive ability
9	JHU_9.9117236	9117237	G	T	897	0.0250836	-0.051533	0.00636855	5.87963e-16	1639	9p23	2020-05-21	31969693	Coleman JRI	2020-01-23	Mol Psychiatry	www.ncbi.nlm.nih.gov/pubmed/31969693	Genome-wide gene-environment analyses of major depressive disorder and reported lifetime traumatic experiences in UK Biobank.	Major depressive disorder
9	JHU_9.9117236	9117237	G	T	897	0.0250836	-0.050271	0.00627757	1.16553e-15	3700	9p23	2018-09-17	29844566	Davies G	2018-05-29	Nat Commun	www.ncbi.nlm.nih.gov/pubmed/29844566	Study of 300,486 individuals identifies 148 independent genetic loci influencing general cognitive function.	General cognitive ability
9	JHU_9.9117236	9117237	G	T	897	0.0250836	-0.050271	0.00627757	1.16553e-15	3700	9p23	2020-05-21	31969693	Coleman JRI	2020-01-23	Mol Psychiatry	www.ncbi.nlm.nih.gov/pubmed/31969693	Genome-wide gene-environment analyses of major depressive disorder and reported lifetime traumatic experiences in UK Biobank.	Major depressive disorder
9	JHU_9.9134396	9134397	G	C	899	0.0266963	-0.045467	0.00637204	9.65164e-13	1639	9p23	2018-09-17	29844566	Davies G	2018-05-29	Nat Commun	www.ncbi.nlm.nih.gov/pubmed/29844566	Study of 300,486 individuals identifies 148 independent genetic loci influencing general cognitive function.	General cognitive ability
9	JHU_9.9134396	9134397	G	C	899	0.0266963	-0.045467	0.00637204	9.65164e-13	1639	9p23	2020-05-21	31969693	Coleman JRI	2020-01-23	Mol Psychiatry	www.ncbi.nlm.nih.gov/pubmed/31969693	Genome-wide gene-environment analyses of major depressive disorder and reported lifetime traumatic experiences in UK Biobank.	Major depressive disorder
9	rs118021381	13290217	A	G	899	0.0083426	-0.165316	0.0224973	2.00793e-13	1533	9p23	2018-09-17	29844566	Davies G	2018-05-29	Nat Commun	www.ncbi.nlm.nih.gov/pubmed/29844566	Study of 300,486 individuals identifies 148 independent genetic loci influencing general cognitive function.	General cognitive ability
9	rs118021381	13290217	A	G	899	0.0083426	-0.165316	0.0224973	2.00793e-13	1533	9p23	2020-05-21	31969693	Coleman JRI	2020-01-23	Mol Psychiatry	www.ncbi.nlm.nih.gov/pubmed/31969693	Genome-wide gene-environment analyses of major depressive disorder and reported lifetime traumatic experiences in UK Biobank.	Major depressive disorder
9	JHU_9.35719371	35719372	C	A	899	0.0100111	-0.206653	0.0299739	5.40755e-12	3662	9p13.3	2018-07-19	29662059	Howard DM	2018-04-16	Nat Commun	www.ncbi.nlm.nih.gov/pubmed/29662059	Genome-wide association study of depression phenotypes in UK Biobank identifies variants in excitatory synaptic pathways.	Major depressive disorder (probable)
9	JHU_9.35719371	35719372	C	A	899	0.0100111	-0.206653	0.0299739	5.40755e-12	3662	9p13.3	2018-09-17	29844566	Davies G	2018-05-29	Nat Commun	www.ncbi.nlm.nih.gov/pubmed/29844566	Study of 300,486 individuals identifies 148 independent genetic loci influencing general cognitive function.	General cognitive ability
9	JHU_9.35719371	35719372	C	A	899	0.0100111	-0.206653	0.0299739	5.40755e-12	3662	9p13.3	2018-09-17	29844566	Davies G	2018-05-29	Nat Commun	www.ncbi.nlm.nih.gov/pubmed/29844566	Study of 300,486 individuals identifies 148 independent genetic loci influencing general cognitive function.	General cognitive ability
9	JHU_9.35719371	35719372	C	A	899	0.0100111	-0.206653	0.0299739	5.40755e-12	3662	9p13.3	2020-10-23	32665545	van der Meer D	2020-07-14	Nat Commun	www.ncbi.nlm.nih.gov/pubmed/32665545	Understanding the genetic determinants of the brain with MOSTest.	Subcortical volume (min-P)
9	JHU_9.35719371	35719372	C	A	899	0.0100111	-0.206653	0.0299739	5.40755e-12	3662	9p13.3	2020-10-23	32665545	van der Meer D	2020-07-14	Nat Commun	www.ncbi.nlm.nih.gov/pubmed/32665545	Understanding the genetic determinants of the brain with MOSTest.	Subcortical volume (MOSTest)
9	JHU_9.35719371	35719372	C	A	899	0.0100111	-0.206653	0.0299739	5.40755e-12	3662	9p13.3	2021-01-13	33414549	Demange PA	2021-01-07	Nat Genet	www.ncbi.nlm.nih.gov/pubmed/33414549	Investigating the genetic architecture of noncognitive skills using GWAS-by-subtraction.	Noncognitive aspects of educational attainment
9	JHU_9.35719371	35719372	C	A	899	0.0100111	-0.206653	0.0299739	5.40755e-12	3662	9p13.3	2021-01-13	33414549	Demange PA	2021-01-07	Nat Genet	www.ncbi.nlm.nih.gov/pubmed/33414549	Investigating the genetic architecture of noncognitive skills using GWAS-by-subtraction.	Noncognitive aspects of educational attainment
9	JHU_9.35719371	35719372	C	A	899	0.0100111	-0.206653	0.0299739	5.40755e-12	3662	9p13.3	2021-01-13	33414549	Demange PA	2021-01-07	Nat Genet	www.ncbi.nlm.nih.gov/pubmed/33414549	Investigating the genetic architecture of noncognitive skills using GWAS-by-subtraction.	Noncognitive aspects of educational attainment
9	JHU_9.74453782	74453783	T	G	890	0.0134831	-0.0923371	0.0129522	1.01056e-12	1644	9q21.13	2018-09-17	29844566	Davies G	2018-05-29	Nat Commun	www.ncbi.nlm.nih.gov/pubmed/29844566	Study of 300,486 individuals identifies 148 independent genetic loci influencing general cognitive function.	General cognitive ability
9	JHU_9.81481938	81481939	G	T	885	0.0124294	-0.127336	0.0172168	1.40322e-13	1657	9q21.31	2018-09-17	29844566	Davies G	2018-05-29	Nat Commun	www.ncbi.nlm.nih.gov/pubmed/29844566	Study of 300,486 individuals identifies 148 independent genetic loci influencing general cognitive function.	General cognitive ability
9	JHU_9.81481938	81481939	G	T	885	0.0124294	-0.127336	0.0172168	1.40322e-13	1657	9q21.31	2018-09-17	29844566	Davies G	2018-05-29	Nat Commun	www.ncbi.nlm.nih.gov/pubmed/29844566	Study of 300,486 individuals identifies 148 independent genetic loci influencing general cognitive function.	General cognitive ability
9	JHU_9.81481938	81481939	G	T	885	0.0124294	-0.127336	0.0172168	1.40322e-13	1657	9q21.31	2018-09-17	29844566	Davies G	2018-05-29	Nat Commun	www.ncbi.nlm.nih.gov/pubmed/29844566	Study of 300,486 individuals identifies 148 independent genetic loci influencing general cognitive function.	General cognitive ability
9	JHU_9.81481938	81481939	G	T	885	0.0124294	-0.127336	0.0172168	1.40322e-13	1657	9q21.31	2020-05-21	31969693	Coleman JRI	2020-01-23	Mol Psychiatry	www.ncbi.nlm.nih.gov/pubmed/31969693	Genome-wide gene-environment analyses of major depressive disorder and reported lifetime traumatic experiences in UK Biobank.	Trauma exposure in major depressive disorder-negative individuals
9	JHU_9.93395682	93395683	A	T	899	0.00945495	-0.112464	0.0157654	9.77664e-13	3692	9q22.2	2018-09-17	29844566	Davies G	2018-05-29	Nat Commun	www.ncbi.nlm.nih.gov/pubmed/29844566	Study of 300,486 individuals identifies 148 independent genetic loci influencing general cognitive function.	General cognitive ability
9	JHU_9.105148568	105148569	T	C	899	0.0155729	-0.0874972	0.012546	3.07842e-12	3711	9q31.1	2016-12-13	26993346	Schott JM	2016-03-15	Alzheimers Dement	www.ncbi.nlm.nih.gov/pubmed/26993346	Genetic risk factors for the posterior cortical atrophy variant of Alzheimer's disease.	Posterior cortical atrophy and Alzheimer's disease
9	JHU_9.111981325	111981326	C	T	899	0.0100111	-0.164744	0.0220062	7.08634e-14	1533	9q31.3	2018-09-17	29844566	Davies G	2018-05-29	Nat Commun	www.ncbi.nlm.nih.gov/pubmed/29844566	Study of 300,486 individuals identifies 148 independent genetic loci influencing general cognitive function.	General cognitive ability
9	JHU_9.111981325	111981326	C	T	899	0.0100111	-0.164744	0.0220062	7.08634e-14	1533	9q31.3	2020-10-23	32665545	van der Meer D	2020-07-14	Nat Commun	www.ncbi.nlm.nih.gov/pubmed/32665545	Understanding the genetic determinants of the brain with MOSTest.	Subcortical volume (min-P)
9	rs57126980	113478561	C	T	889	0.0095613	-0.145956	0.0210857	4.45217e-12	3715	9q31.3	2018-09-17	29844566	Davies G	2018-05-29	Nat Commun	www.ncbi.nlm.nih.gov/pubmed/29844566	Study of 300,486 individuals identifies 148 independent genetic loci influencing general cognitive function.	General cognitive ability
9	rs57126980	113478561	C	T	889	0.0095613	-0.145956	0.0210857	4.45217e-12	3715	9q31.3	2020-10-23	32665545	van der Meer D	2020-07-14	Nat Commun	www.ncbi.nlm.nih.gov/pubmed/32665545	Understanding the genetic determinants of the brain with MOSTest.	Subcortical volume (min-P)
9	rs77385958	120640250	T	C	898	0.0105791	-0.115113	0.016523	3.24219e-12	1632	9q33.1	2018-09-17	29844566	Davies G	2018-05-29	Nat Commun	www.ncbi.nlm.nih.gov/pubmed/29844566	Study of 300,486 individuals identifies 148 independent genetic loci influencing general cognitive function.	General cognitive ability
9	rs77385958	120640250	T	C	898	0.0105791	-0.115113	0.016523	3.24219e-12	1632	9q33.1	2018-09-17	29844566	Davies G	2018-05-29	Nat Commun	www.ncbi.nlm.nih.gov/pubmed/29844566	Study of 300,486 individuals identifies 148 independent genetic loci influencing general cognitive function.	General cognitive ability
9	rs77385958	120640250	T	C	898	0.0105791	-0.115113	0.016523	3.24219e-12	1632	9q33.1	2020-10-23	32665545	van der Meer D	2020-07-14	Nat Commun	www.ncbi.nlm.nih.gov/pubmed/32665545	Understanding the genetic determinants of the brain with MOSTest.	Subcortical volume (MOSTest)
9	rs77385958	120640250	T	C	898	0.0105791	-0.115113	0.016523	3.24219e-12	1632	9q33.1	2020-10-23	32665545	van der Meer D	2020-07-14	Nat Commun	www.ncbi.nlm.nih.gov/pubmed/32665545	Understanding the genetic determinants of the brain with MOSTest.	Subcortical volume (min-P)
9	rs77385958	120640250	T	C	898	0.0105791	-0.115113	0.016523	3.24219e-12	1632	9q33.1	2020-10-23	32665545	van der Meer D	2020-07-14	Nat Commun	www.ncbi.nlm.nih.gov/pubmed/32665545	Understanding the genetic determinants of the brain with MOSTest.	Subcortical volume (MOSTest)
9	rs80029998	121546500	A	G	899	0.0100111	-0.097114	0.0132209	2.05032e-13	3692	9q33.1	2018-09-17	29844566	Davies G	2018-05-29	Nat Commun	www.ncbi.nlm.nih.gov/pubmed/29844566	Study of 300,486 individuals identifies 148 independent genetic loci influencing general cognitive function.	General cognitive ability
9	rs80029998	121546500	A	G	899	0.0100111	-0.097114	0.0132209	2.05032e-13	3692	9q33.1	2018-09-17	29844566	Davies G	2018-05-29	Nat Commun	www.ncbi.nlm.nih.gov/pubmed/29844566	Study of 300,486 individuals identifies 148 independent genetic loci influencing general cognitive function.	General cognitive ability
9	rs80029998	121546500	A	G	899	0.0100111	-0.097114	0.0132209	2.05032e-13	3692	9q33.1	2020-10-23	32665545	van der Meer D	2020-07-14	Nat Commun	www.ncbi.nlm.nih.gov/pubmed/32665545	Understanding the genetic determinants of the brain with MOSTest.	Subcortical volume (MOSTest)
9	rs80029998	121546500	A	G	899	0.0100111	-0.097114	0.0132209	2.05032e-13	3692	9q33.1	2020-10-23	32665545	van der Meer D	2020-07-14	Nat Commun	www.ncbi.nlm.nih.gov/pubmed/32665545	Understanding the genetic determinants of the brain with MOSTest.	Subcortical volume (min-P)
9	rs80029998	121546500	A	G	899	0.0100111	-0.097114	0.0132209	2.05032e-13	3692	9q33.1	2020-10-23	32665545	van der Meer D	2020-07-14	Nat Commun	www.ncbi.nlm.nih.gov/pubmed/32665545	Understanding the genetic determinants of the brain with MOSTest.	Subcortical volume (MOSTest)
9	rs12001858	125037623	T	C	899	0.0155729	-0.103809	0.0140324	1.3846e-13	1632	9q33.2	2018-09-17	29844566	Davies G	2018-05-29	Nat Commun	www.ncbi.nlm.nih.gov/pubmed/29844566	Study of 300,486 individuals identifies 148 independent genetic loci influencing general cognitive function.	General cognitive ability
9	rs12001858	125037623	T	C	899	0.0155729	-0.103809	0.0140324	1.3846e-13	1632	9q33.2	2020-05-21	31969693	Coleman JRI	2020-01-23	Mol Psychiatry	www.ncbi.nlm.nih.gov/pubmed/31969693	Genome-wide gene-environment analyses of major depressive disorder and reported lifetime traumatic experiences in UK Biobank.	Major depressive disorder
9	rs12001858	125037623	T	C	899	0.0155729	-0.103809	0.0140324	1.3846e-13	1632	9q33.2	2020-10-23	32665545	van der Meer D	2020-07-14	Nat Commun	www.ncbi.nlm.nih.gov/pubmed/32665545	Understanding the genetic determinants of the brain with MOSTest.	Subcortical volume (MOSTest)
9	rs57032711	129250119	A	G	899	0.0139043	-0.0965277	0.0120157	9.47637e-16	3692	9q33.3	2018-09-17	29844566	Davies G	2018-05-29	Nat Commun	www.ncbi.nlm.nih.gov/pubmed/29844566	Study of 300,486 individuals identifies 148 independent genetic loci influencing general cognitive function.	General cognitive ability
9	rs57032711	129250119	A	G	899	0.0139043	-0.0965277	0.0120157	9.47637e-16	3692	9q33.3	2018-09-17	29844566	Davies G	2018-05-29	Nat Commun	www.ncbi.nlm.nih.gov/pubmed/29844566	Study of 300,486 individuals identifies 148 independent genetic loci influencing general cognitive function.	General cognitive ability
9	rs57032711	129250119	A	G	899	0.0139043	-0.0965277	0.0120157	9.47637e-16	3692	9q33.3	2018-09-17	29844566	Davies G	2018-05-29	Nat Commun	www.ncbi.nlm.nih.gov/pubmed/29844566	Study of 300,486 individuals identifies 148 independent genetic loci influencing general cognitive function.	General cognitive ability
9	rs57032711	129250119	A	G	899	0.0139043	-0.0965277	0.0120157	9.47637e-16	3692	9q33.3	2018-09-17	29844566	Davies G	2018-05-29	Nat Commun	www.ncbi.nlm.nih.gov/pubmed/29844566	Study of 300,486 individuals identifies 148 independent genetic loci influencing general cognitive function.	General cognitive ability
9	rs57032711	129250119	A	G	899	0.0139043	-0.0965277	0.0120157	9.47637e-16	3692	9q33.3	2019-08-28	30571770	Arnau-Soler A	2018-12-20	PLoS One	www.ncbi.nlm.nih.gov/pubmed/30571770	Genome-wide interaction study of a proxy for stress-sensitivity and its prediction of major depressive disorder.	Stress sensitivity (neuroticism score x major depressive disorder status interaction)
9	rs57032711	129250119	A	G	899	0.0139043	-0.0965277	0.0120157	9.47637e-16	3692	9q33.3	2020-10-23	32665545	van der Meer D	2020-07-14	Nat Commun	www.ncbi.nlm.nih.gov/pubmed/32665545	Understanding the genetic determinants of the brain with MOSTest.	Subcortical volume (min-P)
9	rs57032711	129250119	A	G	899	0.0139043	-0.0965277	0.0120157	9.47637e-16	3692	9q33.3	2020-10-23	32665545	van der Meer D	2020-07-14	Nat Commun	www.ncbi.nlm.nih.gov/pubmed/32665545	Understanding the genetic determinants of the brain with MOSTest.	Subcortical volume (MOSTest)
9	psy_rs142456276	137510148	T	C	899	0.0139043	-0.0953787	0.0118968	1.08232e-15	1644	9q34.3	2018-09-17	29844566	Davies G	2018-05-29	Nat Commun	www.ncbi.nlm.nih.gov/pubmed/29844566	Study of 300,486 individuals identifies 148 independent genetic loci influencing general cognitive function.	General cognitive ability
9	psy_rs142456276	137510148	T	C	899	0.0139043	-0.0894185	0.0130959	8.61216e-12	3659	9q34.3	2018-09-17	29844566	Davies G	2018-05-29	Nat Commun	www.ncbi.nlm.nih.gov/pubmed/29844566	Study of 300,486 individuals identifies 148 independent genetic loci influencing general cognitive function.	General cognitive ability
10	JHU_10.7216978	7216979	G	C	899	0.0150167	-0.133167	0.0186828	1.01989e-12	1533	10p14	2019-10-25	31619474	Zhu Z	2019-10-17	Eur Respir J	www.ncbi.nlm.nih.gov/pubmed/31619474	Shared Genetics of Asthma and Mental Health Disorders: A Large-Scale Genome-Wide Cross-Trait Analysis.	Asthma and attention deficit hyperactivity disorder
10	JHU_10.7216978	7216979	G	C	899	0.0150167	-0.133167	0.0186828	1.01989e-12	1533	10p14	2019-10-25	31619474	Zhu Z	2019-10-17	Eur Respir J	www.ncbi.nlm.nih.gov/pubmed/31619474	Shared Genetics of Asthma and Mental Health Disorders: A Large-Scale Genome-Wide Cross-Trait Analysis.	Asthma and attention deficit hyperactivity disorder
10	JHU_10.7216978	7216979	G	C	899	0.0150167	-0.133167	0.0186828	1.01989e-12	1533	10p14	2020-01-20	31887566	Carrion-Castillo A	2019-11-29	Cortex	www.ncbi.nlm.nih.gov/pubmed/31887566	Genetic effects on planum temporale asymmetry and their limited relevance to neurodevelopmental disorders, intelligence or educational attainment.	Left planum temporale grey matter volume
10	JHU_10.7216978	7216979	G	C	899	0.0150167	-0.133167	0.0186828	1.01989e-12	1533	10p14	2021-03-30	33723403	Sha Z	2021-03-15	Nat Hum Behav	www.ncbi.nlm.nih.gov/pubmed/33723403	The genetic architecture of structural left-right asymmetry of the human brain.	Leftâ€“right brain asymmetry
10	rs498516	8200166	G	A	899	0.0211346	-0.105804	0.0154378	7.20228e-12	1533	10p14	2019-10-25	31619474	Zhu Z	2019-10-17	Eur Respir J	www.ncbi.nlm.nih.gov/pubmed/31619474	Shared Genetics of Asthma and Mental Health Disorders: A Large-Scale Genome-Wide Cross-Trait Analysis.	Asthma and attention deficit hyperactivity disorder
10	rs498516	8200166	G	A	899	0.0211346	-0.105804	0.0154378	7.20228e-12	1533	10p14	2019-10-25	31619474	Zhu Z	2019-10-17	Eur Respir J	www.ncbi.nlm.nih.gov/pubmed/31619474	Shared Genetics of Asthma and Mental Health Disorders: A Large-Scale Genome-Wide Cross-Trait Analysis.	Asthma and attention deficit hyperactivity disorder
10	rs498516	8200166	G	A	899	0.0211346	-0.105804	0.0154378	7.20228e-12	1533	10p14	2020-01-20	31887566	Carrion-Castillo A	2019-11-29	Cortex	www.ncbi.nlm.nih.gov/pubmed/31887566	Genetic effects on planum temporale asymmetry and their limited relevance to neurodevelopmental disorders, intelligence or educational attainment.	Left planum temporale grey matter volume
10	rs498516	8200166	G	A	899	0.0211346	-0.105804	0.0154378	7.20228e-12	1533	10p14	2021-03-30	33723403	Sha Z	2021-03-15	Nat Hum Behav	www.ncbi.nlm.nih.gov/pubmed/33723403	The genetic architecture of structural left-right asymmetry of the human brain.	Leftâ€“right brain asymmetry
10	JHU_10.8220370	8220371	A	C	899	0.0166852	-0.128974	0.0168045	1.65463e-14	1533	10p14	2019-10-25	31619474	Zhu Z	2019-10-17	Eur Respir J	www.ncbi.nlm.nih.gov/pubmed/31619474	Shared Genetics of Asthma and Mental Health Disorders: A Large-Scale Genome-Wide Cross-Trait Analysis.	Asthma and attention deficit hyperactivity disorder
10	JHU_10.8220370	8220371	A	C	899	0.0166852	-0.128974	0.0168045	1.65463e-14	1533	10p14	2019-10-25	31619474	Zhu Z	2019-10-17	Eur Respir J	www.ncbi.nlm.nih.gov/pubmed/31619474	Shared Genetics of Asthma and Mental Health Disorders: A Large-Scale Genome-Wide Cross-Trait Analysis.	Asthma and attention deficit hyperactivity disorder
10	JHU_10.8220370	8220371	A	C	899	0.0166852	-0.128974	0.0168045	1.65463e-14	1533	10p14	2020-01-20	31887566	Carrion-Castillo A	2019-11-29	Cortex	www.ncbi.nlm.nih.gov/pubmed/31887566	Genetic effects on planum temporale asymmetry and their limited relevance to neurodevelopmental disorders, intelligence or educational attainment.	Left planum temporale grey matter volume
10	JHU_10.8220370	8220371	A	C	899	0.0166852	-0.128974	0.0168045	1.65463e-14	1533	10p14	2021-03-30	33723403	Sha Z	2021-03-15	Nat Hum Behav	www.ncbi.nlm.nih.gov/pubmed/33723403	The genetic architecture of structural left-right asymmetry of the human brain.	Leftâ€“right brain asymmetry
10	JHU_10.8220370	8220371	A	C	899	0.0166852	-0.138236	0.0198534	3.33461e-12	3562	10p14	2019-10-25	31619474	Zhu Z	2019-10-17	Eur Respir J	www.ncbi.nlm.nih.gov/pubmed/31619474	Shared Genetics of Asthma and Mental Health Disorders: A Large-Scale Genome-Wide Cross-Trait Analysis.	Asthma and attention deficit hyperactivity disorder
10	JHU_10.8220370	8220371	A	C	899	0.0166852	-0.138236	0.0198534	3.33461e-12	3562	10p14	2019-10-25	31619474	Zhu Z	2019-10-17	Eur Respir J	www.ncbi.nlm.nih.gov/pubmed/31619474	Shared Genetics of Asthma and Mental Health Disorders: A Large-Scale Genome-Wide Cross-Trait Analysis.	Asthma and attention deficit hyperactivity disorder
10	JHU_10.8220370	8220371	A	C	899	0.0166852	-0.138236	0.0198534	3.33461e-12	3562	10p14	2020-01-20	31887566	Carrion-Castillo A	2019-11-29	Cortex	www.ncbi.nlm.nih.gov/pubmed/31887566	Genetic effects on planum temporale asymmetry and their limited relevance to neurodevelopmental disorders, intelligence or educational attainment.	Left planum temporale grey matter volume
10	JHU_10.8220370	8220371	A	C	899	0.0166852	-0.138236	0.0198534	3.33461e-12	3562	10p14	2021-03-30	33723403	Sha Z	2021-03-15	Nat Hum Behav	www.ncbi.nlm.nih.gov/pubmed/33723403	The genetic architecture of structural left-right asymmetry of the human brain.	Leftâ€“right brain asymmetry
10	rs77908255	35924226	C	T	899	0.0144605	-0.193347	0.0274828	1.98991e-12	3934	10p11.21	2018-09-17	29844566	Davies G	2018-05-29	Nat Commun	www.ncbi.nlm.nih.gov/pubmed/29844566	Study of 300,486 individuals identifies 148 independent genetic loci influencing general cognitive function.	General cognitive ability
10	rs77908255	35924226	C	T	899	0.0144605	-0.193347	0.0274828	1.98991e-12	3934	10p11.21	2018-09-17	29844566	Davies G	2018-05-29	Nat Commun	www.ncbi.nlm.nih.gov/pubmed/29844566	Study of 300,486 individuals identifies 148 independent genetic loci influencing general cognitive function.	General cognitive ability
10	rs77908255	35924226	C	T	899	0.0144605	-0.165809	0.0226701	2.59296e-13	3942	10p11.21	2018-09-17	29844566	Davies G	2018-05-29	Nat Commun	www.ncbi.nlm.nih.gov/pubmed/29844566	Study of 300,486 individuals identifies 148 independent genetic loci influencing general cognitive function.	General cognitive ability
10	rs77908255	35924226	C	T	899	0.0144605	-0.165809	0.0226701	2.59296e-13	3942	10p11.21	2018-09-17	29844566	Davies G	2018-05-29	Nat Commun	www.ncbi.nlm.nih.gov/pubmed/29844566	Study of 300,486 individuals identifies 148 independent genetic loci influencing general cognitive function.	General cognitive ability
10	rs56755669	35927042	T	C	899	0.0166852	-0.176152	0.0256769	6.87065e-12	3934	10p11.21	2018-09-17	29844566	Davies G	2018-05-29	Nat Commun	www.ncbi.nlm.nih.gov/pubmed/29844566	Study of 300,486 individuals identifies 148 independent genetic loci influencing general cognitive function.	General cognitive ability
10	rs56755669	35927042	T	C	899	0.0166852	-0.176152	0.0256769	6.87065e-12	3934	10p11.21	2018-09-17	29844566	Davies G	2018-05-29	Nat Commun	www.ncbi.nlm.nih.gov/pubmed/29844566	Study of 300,486 individuals identifies 148 independent genetic loci influencing general cognitive function.	General cognitive ability
10	rs75512415	54571138	A	G	899	0.0122358	-0.127717	0.0179139	1.00754e-12	1657	10q21.1	2021-01-13	33414549	Demange PA	2021-01-07	Nat Genet	www.ncbi.nlm.nih.gov/pubmed/33414549	Investigating the genetic architecture of noncognitive skills using GWAS-by-subtraction.	Noncognitive aspects of educational attainment
10	JHU_10.54788728	54788729	G	T	822	0.0164234	-0.0914105	0.0123577	1.39246e-13	1644	10q21.1	2021-01-13	33414549	Demange PA	2021-01-07	Nat Genet	www.ncbi.nlm.nih.gov/pubmed/33414549	Investigating the genetic architecture of noncognitive skills using GWAS-by-subtraction.	Noncognitive aspects of educational attainment
10	JHU_10.131245637	131245638	C	T	899	0.0105673	-0.16104	0.0197544	3.57637e-16	1657	10q26.3	2018-09-17	29844566	Davies G	2018-05-29	Nat Commun	www.ncbi.nlm.nih.gov/pubmed/29844566	Study of 300,486 individuals identifies 148 independent genetic loci influencing general cognitive function.	General cognitive ability
10	JHU_10.131245637	131245638	C	T	899	0.0105673	-0.16104	0.0197544	3.57637e-16	1657	10q26.3	2018-09-17	29844566	Davies G	2018-05-29	Nat Commun	www.ncbi.nlm.nih.gov/pubmed/29844566	Study of 300,486 individuals identifies 148 independent genetic loci influencing general cognitive function.	General cognitive ability
11	JHU_11.1070812	1070813	G	A	897	0.0156076	-0.10839	0.0144978	7.64194e-14	1632	11p15.5	2020-05-21	31969693	Coleman JRI	2020-01-23	Mol Psychiatry	www.ncbi.nlm.nih.gov/pubmed/31969693	Genome-wide gene-environment analyses of major depressive disorder and reported lifetime traumatic experiences in UK Biobank.	Trauma exposure in major depressive disorder
11	JHU_11.1070812	1070813	G	A	897	0.0156076	-0.10839	0.0144978	7.64194e-14	1632	11p15.5	2020-10-23	32665545	van der Meer D	2020-07-14	Nat Commun	www.ncbi.nlm.nih.gov/pubmed/32665545	Understanding the genetic determinants of the brain with MOSTest.	Subcortical volume (MOSTest)
11	exm880884	4592718	A	C	899	0.0105673	-0.145404	0.0162545	3.70436e-19	1632	11p15.4	2020-05-21	31969693	Coleman JRI	2020-01-23	Mol Psychiatry	www.ncbi.nlm.nih.gov/pubmed/31969693	Genome-wide gene-environment analyses of major depressive disorder and reported lifetime traumatic experiences in UK Biobank.	Trauma exposure in major depressive disorder
11	exm880884	4592718	A	C	899	0.0105673	-0.145404	0.0162545	3.70436e-19	1632	11p15.4	2020-05-21	31969693	Coleman JRI	2020-01-23	Mol Psychiatry	www.ncbi.nlm.nih.gov/pubmed/31969693	Genome-wide gene-environment analyses of major depressive disorder and reported lifetime traumatic experiences in UK Biobank.	Trauma exposure in major depressive disorder-negative individuals
11	exm880884	4592718	A	C	899	0.0105673	-0.145404	0.0162545	3.70436e-19	1632	11p15.4	2020-10-23	32665545	van der Meer D	2020-07-14	Nat Commun	www.ncbi.nlm.nih.gov/pubmed/32665545	Understanding the genetic determinants of the brain with MOSTest.	Subcortical volume (MOSTest)
11	exm880884	4592718	A	C	899	0.0105673	-0.145404	0.0162545	3.70436e-19	1632	11p15.4	2021-02-02	33111402	Tan MMX	2020-10-28	Mov Disord	www.ncbi.nlm.nih.gov/pubmed/33111402	Genome-Wide Association Studies of Cognitive and Motor Progression in Parkinson's Disease.	Parkinson's disease progression (cognitive)
11	JHU_11.4596687	4596688	T	G	898	0.0105791	-0.145429	0.0162544	3.6505e-19	1632	11p15.4	2020-05-21	31969693	Coleman JRI	2020-01-23	Mol Psychiatry	www.ncbi.nlm.nih.gov/pubmed/31969693	Genome-wide gene-environment analyses of major depressive disorder and reported lifetime traumatic experiences in UK Biobank.	Trauma exposure in major depressive disorder
11	JHU_11.4596687	4596688	T	G	898	0.0105791	-0.145429	0.0162544	3.6505e-19	1632	11p15.4	2020-05-21	31969693	Coleman JRI	2020-01-23	Mol Psychiatry	www.ncbi.nlm.nih.gov/pubmed/31969693	Genome-wide gene-environment analyses of major depressive disorder and reported lifetime traumatic experiences in UK Biobank.	Trauma exposure in major depressive disorder-negative individuals
11	JHU_11.4596687	4596688	T	G	898	0.0105791	-0.145429	0.0162544	3.6505e-19	1632	11p15.4	2020-10-23	32665545	van der Meer D	2020-07-14	Nat Commun	www.ncbi.nlm.nih.gov/pubmed/32665545	Understanding the genetic determinants of the brain with MOSTest.	Subcortical volume (MOSTest)
11	JHU_11.4596687	4596688	T	G	898	0.0105791	-0.145429	0.0162544	3.6505e-19	1632	11p15.4	2021-02-02	33111402	Tan MMX	2020-10-28	Mov Disord	www.ncbi.nlm.nih.gov/pubmed/33111402	Genome-Wide Association Studies of Cognitive and Motor Progression in Parkinson's Disease.	Parkinson's disease progression (cognitive)
11	rs3850932	8800879	G	A	899	0.0105673	-0.174918	0.0245118	9.60293e-13	3954	11p15.4	2020-05-21	31969693	Coleman JRI	2020-01-23	Mol Psychiatry	www.ncbi.nlm.nih.gov/pubmed/31969693	Genome-wide gene-environment analyses of major depressive disorder and reported lifetime traumatic experiences in UK Biobank.	Trauma exposure in major depressive disorder
11	rs3850932	8800879	G	A	899	0.0105673	-0.174918	0.0245118	9.60293e-13	3954	11p15.4	2020-05-21	31969693	Coleman JRI	2020-01-23	Mol Psychiatry	www.ncbi.nlm.nih.gov/pubmed/31969693	Genome-wide gene-environment analyses of major depressive disorder and reported lifetime traumatic experiences in UK Biobank.	Trauma exposure in major depressive disorder-negative individuals
11	rs3850932	8800879	G	A	899	0.0105673	-0.174918	0.0245118	9.60293e-13	3954	11p15.4	2020-10-23	32665545	van der Meer D	2020-07-14	Nat Commun	www.ncbi.nlm.nih.gov/pubmed/32665545	Understanding the genetic determinants of the brain with MOSTest.	Subcortical volume (MOSTest)
11	rs3850932	8800879	G	A	899	0.0105673	-0.174918	0.0245118	9.60293e-13	3954	11p15.4	2021-02-02	33111402	Tan MMX	2020-10-28	Mov Disord	www.ncbi.nlm.nih.gov/pubmed/33111402	Genome-Wide Association Studies of Cognitive and Motor Progression in Parkinson's Disease.	Parkinson's disease progression (cognitive)
11	rs7946618	18167068	A	C	899	0.0205784	-0.100232	0.013366	6.43084e-14	1657	11p15.1	2018-09-17	29844566	Davies G	2018-05-29	Nat Commun	www.ncbi.nlm.nih.gov/pubmed/29844566	Study of 300,486 individuals identifies 148 independent genetic loci influencing general cognitive function.	General cognitive ability
11	rs7946618	18167068	A	C	899	0.0205784	-0.100232	0.013366	6.43084e-14	1657	11p15.1	2020-05-21	31969693	Coleman JRI	2020-01-23	Mol Psychiatry	www.ncbi.nlm.nih.gov/pubmed/31969693	Genome-wide gene-environment analyses of major depressive disorder and reported lifetime traumatic experiences in UK Biobank.	Major depressive disorder in trauma exposed individuals
11	JHU_11.31398960	31398961	T	C	899	0.00667408	-0.148885	0.0185816	1.12394e-15	3692	11p13	2020-05-21	31969693	Coleman JRI	2020-01-23	Mol Psychiatry	www.ncbi.nlm.nih.gov/pubmed/31969693	Genome-wide gene-environment analyses of major depressive disorder and reported lifetime traumatic experiences in UK Biobank.	Major depressive disorder
11	JHU_11.31398960	31398961	T	C	899	0.00667408	-0.148885	0.0185816	1.12394e-15	3692	11p13	2020-05-21	31969693	Coleman JRI	2020-01-23	Mol Psychiatry	www.ncbi.nlm.nih.gov/pubmed/31969693	Genome-wide gene-environment analyses of major depressive disorder and reported lifetime traumatic experiences in UK Biobank.	Major depressive disorder in trauma exposed individuals
11	rs75177602	39485551	C	T	898	0.013363	-0.108808	0.0158671	7.00742e-12	3659	11p12	2018-09-17	29844566	Davies G	2018-05-29	Nat Commun	www.ncbi.nlm.nih.gov/pubmed/29844566	Study of 300,486 individuals identifies 148 independent genetic loci influencing general cognitive function.	General cognitive ability
11	rs75177602	39485551	C	T	898	0.013363	-0.108808	0.0158671	7.00742e-12	3659	11p12	2018-09-17	29844566	Davies G	2018-05-29	Nat Commun	www.ncbi.nlm.nih.gov/pubmed/29844566	Study of 300,486 individuals identifies 148 independent genetic loci influencing general cognitive function.	General cognitive ability
11	JHU_11.72401353	72401354	C	T	899	0.00556174	-0.181286	0.0249201	3.47233e-13	1632	11q13.4	2021-01-13	33414549	Demange PA	2021-01-07	Nat Genet	www.ncbi.nlm.nih.gov/pubmed/33414549	Investigating the genetic architecture of noncognitive skills using GWAS-by-subtraction.	Noncognitive aspects of educational attainment
11	rs74562730	86006287	G	A	898	0.0172606	-0.0809156	0.0118699	9.30295e-12	1667	11q14.2	2018-09-17	29844566	Davies G	2018-05-29	Nat Commun	www.ncbi.nlm.nih.gov/pubmed/29844566	Study of 300,486 individuals identifies 148 independent genetic loci influencing general cognitive function.	General cognitive ability
11	JHU_11.106483055	106483056	A	G	899	0.00556174	-0.0988695	0.0142813	4.42124e-12	1656	11q22.3	2020-05-21	31969693	Coleman JRI	2020-01-23	Mol Psychiatry	www.ncbi.nlm.nih.gov/pubmed/31969693	Genome-wide gene-environment analyses of major depressive disorder and reported lifetime traumatic experiences in UK Biobank.	Major depressive disorder
11	JHU_11.106483055	106483056	A	G	899	0.00556174	-0.0988695	0.0142813	4.42124e-12	1656	11q22.3	2021-01-13	33414549	Demange PA	2021-01-07	Nat Genet	www.ncbi.nlm.nih.gov/pubmed/33414549	Investigating the genetic architecture of noncognitive skills using GWAS-by-subtraction.	Noncognitive aspects of educational attainment
11	JHU_11.106483055	106483056	A	G	899	0.00556174	-0.0988695	0.0142813	4.42124e-12	1656	11q22.3	2021-02-02	33111402	Tan MMX	2020-10-28	Mov Disord	www.ncbi.nlm.nih.gov/pubmed/33111402	Genome-Wide Association Studies of Cognitive and Motor Progression in Parkinson's Disease.	Parkinson's disease progression (cognitive)
11	rs11213797	111117396	C	A	899	0.0155729	-0.132178	0.0193299	8.02927e-12	1622	11q23.1	2018-09-17	29844566	Davies G	2018-05-29	Nat Commun	www.ncbi.nlm.nih.gov/pubmed/29844566	Study of 300,486 individuals identifies 148 independent genetic loci influencing general cognitive function.	General cognitive ability
11	rs11213797	111117396	C	A	899	0.0155729	-0.132178	0.0193299	8.02927e-12	1622	11q23.1	2020-10-23	32665545	van der Meer D	2020-07-14	Nat Commun	www.ncbi.nlm.nih.gov/pubmed/32665545	Understanding the genetic determinants of the brain with MOSTest.	Subcortical volume (min-P)
11	rs11213797	111117396	C	A	899	0.0155729	-0.132178	0.0193299	8.02927e-12	1622	11q23.1	2020-10-23	32665545	van der Meer D	2020-07-14	Nat Commun	www.ncbi.nlm.nih.gov/pubmed/32665545	Understanding the genetic determinants of the brain with MOSTest.	Subcortical volume (MOSTest)
11	rs11213797	111117396	C	A	899	0.0155729	-0.132178	0.0193299	8.02927e-12	1622	11q23.1	2021-01-13	33414549	Demange PA	2021-01-07	Nat Genet	www.ncbi.nlm.nih.gov/pubmed/33414549	Investigating the genetic architecture of noncognitive skills using GWAS-by-subtraction.	Noncognitive aspects of educational attainment
11	JHU_11.118302687	118302688	C	T	899	0.0116796	-0.110844	0.0158632	2.79874e-12	1632	11q23.3	2017-02-24	27663945	Middeldorp CM	2016-08-05	J Am Acad Child Adolesc Psychiatry	www.ncbi.nlm.nih.gov/pubmed/27663945	A Genome-Wide Association Meta-Analysis of Attention-Deficit/Hyperactivity Disorder Symptoms in Population-Based Pediatric Cohorts.	Attention deficit hyperactivity disorder symptom score
11	JHU_11.118302687	118302688	C	T	899	0.0116796	-0.110844	0.0158632	2.79874e-12	1632	11q23.3	2018-09-17	29844566	Davies G	2018-05-29	Nat Commun	www.ncbi.nlm.nih.gov/pubmed/29844566	Study of 300,486 individuals identifies 148 independent genetic loci influencing general cognitive function.	General cognitive ability
11	JHU_11.118302687	118302688	C	T	899	0.0116796	-0.110844	0.0158632	2.79874e-12	1632	11q23.3	2018-09-17	29844566	Davies G	2018-05-29	Nat Commun	www.ncbi.nlm.nih.gov/pubmed/29844566	Study of 300,486 individuals identifies 148 independent genetic loci influencing general cognitive function.	General cognitive ability
11	JHU_11.118302687	118302688	C	T	899	0.0116796	-0.110844	0.0158632	2.79874e-12	1632	11q23.3	2018-09-17	29844566	Davies G	2018-05-29	Nat Commun	www.ncbi.nlm.nih.gov/pubmed/29844566	Study of 300,486 individuals identifies 148 independent genetic loci influencing general cognitive function.	General cognitive ability
11	JHU_11.118302687	118302688	C	T	899	0.0116796	-0.110844	0.0158632	2.79874e-12	1632	11q23.3	2020-05-21	31969693	Coleman JRI	2020-01-23	Mol Psychiatry	www.ncbi.nlm.nih.gov/pubmed/31969693	Genome-wide gene-environment analyses of major depressive disorder and reported lifetime traumatic experiences in UK Biobank.	Trauma exposure in major depressive disorder
11	JHU_11.118302687	118302688	C	T	899	0.0116796	-0.110844	0.0158632	2.79874e-12	1632	11q23.3	2020-10-23	32665545	van der Meer D	2020-07-14	Nat Commun	www.ncbi.nlm.nih.gov/pubmed/32665545	Understanding the genetic determinants of the brain with MOSTest.	Subcortical volume (min-P)
11	JHU_11.118302687	118302688	C	T	899	0.0116796	-0.110844	0.0158632	2.79874e-12	1632	11q23.3	2020-10-23	32665545	van der Meer D	2020-07-14	Nat Commun	www.ncbi.nlm.nih.gov/pubmed/32665545	Understanding the genetic determinants of the brain with MOSTest.	Subcortical volume (MOSTest)
11	JHU_11.118302687	118302688	C	T	899	0.0116796	-0.110844	0.0158632	2.79874e-12	1632	11q23.3	2021-04-27	33686288	Peyrot WJ	2021-03-08	Nat Genet	www.ncbi.nlm.nih.gov/pubmed/33686288	Identifying loci with different allele frequencies among cases of eight psychiatric disorders using CC-GWAS.	Major depressive disorder vs anorexia nervosa (ordinary least squares (OLS))
11	11:119029143-CT	119029143	T	C	899	0.00778643	-0.120042	0.0173719	4.84267e-12	3692	11q23.3	2017-02-24	27663945	Middeldorp CM	2016-08-05	J Am Acad Child Adolesc Psychiatry	www.ncbi.nlm.nih.gov/pubmed/27663945	A Genome-Wide Association Meta-Analysis of Attention-Deficit/Hyperactivity Disorder Symptoms in Population-Based Pediatric Cohorts.	Attention deficit hyperactivity disorder symptom score
11	11:119029143-CT	119029143	T	C	899	0.00778643	-0.120042	0.0173719	4.84267e-12	3692	11q23.3	2018-09-17	29844566	Davies G	2018-05-29	Nat Commun	www.ncbi.nlm.nih.gov/pubmed/29844566	Study of 300,486 individuals identifies 148 independent genetic loci influencing general cognitive function.	General cognitive ability
11	11:119029143-CT	119029143	T	C	899	0.00778643	-0.120042	0.0173719	4.84267e-12	3692	11q23.3	2018-09-17	29844566	Davies G	2018-05-29	Nat Commun	www.ncbi.nlm.nih.gov/pubmed/29844566	Study of 300,486 individuals identifies 148 independent genetic loci influencing general cognitive function.	General cognitive ability
11	11:119029143-CT	119029143	T	C	899	0.00778643	-0.120042	0.0173719	4.84267e-12	3692	11q23.3	2018-09-17	29844566	Davies G	2018-05-29	Nat Commun	www.ncbi.nlm.nih.gov/pubmed/29844566	Study of 300,486 individuals identifies 148 independent genetic loci influencing general cognitive function.	General cognitive ability
11	11:119029143-CT	119029143	T	C	899	0.00778643	-0.120042	0.0173719	4.84267e-12	3692	11q23.3	2020-05-21	31969693	Coleman JRI	2020-01-23	Mol Psychiatry	www.ncbi.nlm.nih.gov/pubmed/31969693	Genome-wide gene-environment analyses of major depressive disorder and reported lifetime traumatic experiences in UK Biobank.	Trauma exposure in major depressive disorder
11	11:119029143-CT	119029143	T	C	899	0.00778643	-0.120042	0.0173719	4.84267e-12	3692	11q23.3	2020-10-23	32665545	van der Meer D	2020-07-14	Nat Commun	www.ncbi.nlm.nih.gov/pubmed/32665545	Understanding the genetic determinants of the brain with MOSTest.	Subcortical volume (min-P)
11	11:119029143-CT	119029143	T	C	899	0.00778643	-0.120042	0.0173719	4.84267e-12	3692	11q23.3	2020-10-23	32665545	van der Meer D	2020-07-14	Nat Commun	www.ncbi.nlm.nih.gov/pubmed/32665545	Understanding the genetic determinants of the brain with MOSTest.	Subcortical volume (MOSTest)
11	11:119029143-CT	119029143	T	C	899	0.00778643	-0.120042	0.0173719	4.84267e-12	3692	11q23.3	2021-04-27	33686288	Peyrot WJ	2021-03-08	Nat Genet	www.ncbi.nlm.nih.gov/pubmed/33686288	Identifying loci with different allele frequencies among cases of eight psychiatric disorders using CC-GWAS.	Major depressive disorder vs anorexia nervosa (ordinary least squares (OLS))
11	JHU_11.125276813	125276814	T	A	899	0.0122358	-0.10824	0.0155678	3.57998e-12	1632	11q24.2	2018-09-17	29844566	Davies G	2018-05-29	Nat Commun	www.ncbi.nlm.nih.gov/pubmed/29844566	Study of 300,486 individuals identifies 148 independent genetic loci influencing general cognitive function.	General cognitive ability
11	JHU_11.125276813	125276814	T	A	899	0.0122358	-0.10824	0.0155678	3.57998e-12	1632	11q24.2	2018-09-17	29844566	Davies G	2018-05-29	Nat Commun	www.ncbi.nlm.nih.gov/pubmed/29844566	Study of 300,486 individuals identifies 148 independent genetic loci influencing general cognitive function.	General cognitive ability
11	rs80083224	130504581	T	C	899	0.0116796	-0.111535	0.0163065	7.92478e-12	1633	11q24.3	2018-07-19	29662059	Howard DM	2018-04-16	Nat Commun	www.ncbi.nlm.nih.gov/pubmed/29662059	Genome-wide association study of depression phenotypes in UK Biobank identifies variants in excitatory synaptic pathways.	Major depressive disorder (probable)
12	rs74058851	4460302	C	A	899	0.0100111	-0.175996	0.025617	6.40865e-12	1589	12p13.32	2013-05-09	23377640	GENDEP Investigators	2013-02-01	Am J Psychiatry	www.ncbi.nlm.nih.gov/pubmed/23377640	Common genetic variation and antidepressant efficacy in major depressive disorder: a meta-analysis of three genome-wide pharmacogenetic studies.	Major depressive disorder
12	rs74058851	4460302	C	A	899	0.0100111	-0.175996	0.025617	6.40865e-12	1589	12p13.32	2019-08-28	30571770	Arnau-Soler A	2018-12-20	PLoS One	www.ncbi.nlm.nih.gov/pubmed/30571770	Genome-wide interaction study of a proxy for stress-sensitivity and its prediction of major depressive disorder.	Stress sensitivity (neuroticism score x major depressive disorder status interaction)
12	rs74058851	4460302	C	A	899	0.0100111	-0.175996	0.025617	6.40865e-12	1589	12p13.32	2020-05-21	31969693	Coleman JRI	2020-01-23	Mol Psychiatry	www.ncbi.nlm.nih.gov/pubmed/31969693	Genome-wide gene-environment analyses of major depressive disorder and reported lifetime traumatic experiences in UK Biobank.	Major depressive disorder
12	rs74058851	4460302	C	A	899	0.0100111	-0.175996	0.025617	6.40865e-12	1589	12p13.32	2020-10-23	32665545	van der Meer D	2020-07-14	Nat Commun	www.ncbi.nlm.nih.gov/pubmed/32665545	Understanding the genetic determinants of the brain with MOSTest.	Subcortical volume (min-P)
12	rs74058851	4460302	C	A	899	0.0100111	-0.175996	0.025617	6.40865e-12	1589	12p13.32	2020-10-23	32665545	van der Meer D	2020-07-14	Nat Commun	www.ncbi.nlm.nih.gov/pubmed/32665545	Understanding the genetic determinants of the brain with MOSTest.	Subcortical volume (MOSTest)
12	JHU_12.19355507	19355508	G	A	899	0.00889878	-0.113362	0.0153725	1.65155e-13	1631	12p12.3	2013-05-09	23377640	GENDEP Investigators	2013-02-01	Am J Psychiatry	www.ncbi.nlm.nih.gov/pubmed/23377640	Common genetic variation and antidepressant efficacy in major depressive disorder: a meta-analysis of three genome-wide pharmacogenetic studies.	Major depressive disorder
12	JHU_12.19355507	19355508	G	A	899	0.00889878	-0.113362	0.0153725	1.65155e-13	1631	12p12.3	2018-09-17	29844566	Davies G	2018-05-29	Nat Commun	www.ncbi.nlm.nih.gov/pubmed/29844566	Study of 300,486 individuals identifies 148 independent genetic loci influencing general cognitive function.	General cognitive ability
12	JHU_12.19355507	19355508	G	A	899	0.00889878	-0.113362	0.0153725	1.65155e-13	1631	12p12.3	2018-09-17	29844566	Davies G	2018-05-29	Nat Commun	www.ncbi.nlm.nih.gov/pubmed/29844566	Study of 300,486 individuals identifies 148 independent genetic loci influencing general cognitive function.	General cognitive ability
12	JHU_12.19355507	19355508	G	A	899	0.00889878	-0.113362	0.0153725	1.65155e-13	1631	12p12.3	2018-09-17	29844566	Davies G	2018-05-29	Nat Commun	www.ncbi.nlm.nih.gov/pubmed/29844566	Study of 300,486 individuals identifies 148 independent genetic loci influencing general cognitive function.	General cognitive ability
12	JHU_12.19355507	19355508	G	A	899	0.00889878	-0.113362	0.0153725	1.65155e-13	1631	12p12.3	2018-09-17	29844566	Davies G	2018-05-29	Nat Commun	www.ncbi.nlm.nih.gov/pubmed/29844566	Study of 300,486 individuals identifies 148 independent genetic loci influencing general cognitive function.	General cognitive ability
12	JHU_12.19355507	19355508	G	A	899	0.00889878	-0.113362	0.0153725	1.65155e-13	1631	12p12.3	2019-06-21	31015401	Wu Y	2019-04-23	Nat Commun	www.ncbi.nlm.nih.gov/pubmed/31015401	Genome-wide association study of medication-use and associated disease in the UK Biobank.	Medication use (antidepressants)
12	JHU_12.19355507	19355508	G	A	899	0.00889878	-0.113362	0.0153725	1.65155e-13	1631	12p12.3	2020-10-23	32665545	van der Meer D	2020-07-14	Nat Commun	www.ncbi.nlm.nih.gov/pubmed/32665545	Understanding the genetic determinants of the brain with MOSTest.	Subcortical volume (min-P)
12	JHU_12.19355507	19355508	G	A	899	0.00889878	-0.113362	0.0153725	1.65155e-13	1631	12p12.3	2020-10-23	32665545	van der Meer D	2020-07-14	Nat Commun	www.ncbi.nlm.nih.gov/pubmed/32665545	Understanding the genetic determinants of the brain with MOSTest.	Subcortical volume (MOSTest)
12	JHU_12.19355507	19355508	G	A	899	0.00889878	-0.113362	0.0153725	1.65155e-13	1631	12p12.3	2021-12-14	34594039	Sakaue S	2021-09-30	Nat Genet	www.ncbi.nlm.nih.gov/pubmed/34594039	A cross-population atlas of genetic associations for 220 human phenotypes.	Medication use (antidepressants)
12	JHU_12.19355507	19355508	G	A	899	0.00889878	-0.091693	0.0128792	1.08336e-12	1658	12p12.3	2013-05-09	23377640	GENDEP Investigators	2013-02-01	Am J Psychiatry	www.ncbi.nlm.nih.gov/pubmed/23377640	Common genetic variation and antidepressant efficacy in major depressive disorder: a meta-analysis of three genome-wide pharmacogenetic studies.	Major depressive disorder
12	JHU_12.19355507	19355508	G	A	899	0.00889878	-0.091693	0.0128792	1.08336e-12	1658	12p12.3	2018-09-17	29844566	Davies G	2018-05-29	Nat Commun	www.ncbi.nlm.nih.gov/pubmed/29844566	Study of 300,486 individuals identifies 148 independent genetic loci influencing general cognitive function.	General cognitive ability
12	JHU_12.19355507	19355508	G	A	899	0.00889878	-0.091693	0.0128792	1.08336e-12	1658	12p12.3	2018-09-17	29844566	Davies G	2018-05-29	Nat Commun	www.ncbi.nlm.nih.gov/pubmed/29844566	Study of 300,486 individuals identifies 148 independent genetic loci influencing general cognitive function.	General cognitive ability
12	JHU_12.19355507	19355508	G	A	899	0.00889878	-0.091693	0.0128792	1.08336e-12	1658	12p12.3	2018-09-17	29844566	Davies G	2018-05-29	Nat Commun	www.ncbi.nlm.nih.gov/pubmed/29844566	Study of 300,486 individuals identifies 148 independent genetic loci influencing general cognitive function.	General cognitive ability
12	JHU_12.19355507	19355508	G	A	899	0.00889878	-0.091693	0.0128792	1.08336e-12	1658	12p12.3	2018-09-17	29844566	Davies G	2018-05-29	Nat Commun	www.ncbi.nlm.nih.gov/pubmed/29844566	Study of 300,486 individuals identifies 148 independent genetic loci influencing general cognitive function.	General cognitive ability
12	JHU_12.19355507	19355508	G	A	899	0.00889878	-0.091693	0.0128792	1.08336e-12	1658	12p12.3	2019-06-21	31015401	Wu Y	2019-04-23	Nat Commun	www.ncbi.nlm.nih.gov/pubmed/31015401	Genome-wide association study of medication-use and associated disease in the UK Biobank.	Medication use (antidepressants)
12	JHU_12.19355507	19355508	G	A	899	0.00889878	-0.091693	0.0128792	1.08336e-12	1658	12p12.3	2020-10-23	32665545	van der Meer D	2020-07-14	Nat Commun	www.ncbi.nlm.nih.gov/pubmed/32665545	Understanding the genetic determinants of the brain with MOSTest.	Subcortical volume (min-P)
12	JHU_12.19355507	19355508	G	A	899	0.00889878	-0.091693	0.0128792	1.08336e-12	1658	12p12.3	2020-10-23	32665545	van der Meer D	2020-07-14	Nat Commun	www.ncbi.nlm.nih.gov/pubmed/32665545	Understanding the genetic determinants of the brain with MOSTest.	Subcortical volume (MOSTest)
12	JHU_12.19355507	19355508	G	A	899	0.00889878	-0.091693	0.0128792	1.08336e-12	1658	12p12.3	2021-12-14	34594039	Sakaue S	2021-09-30	Nat Genet	www.ncbi.nlm.nih.gov/pubmed/34594039	A cross-population atlas of genetic associations for 220 human phenotypes.	Medication use (antidepressants)
12	JHU_12.19355507	19355508	G	A	899	0.00889878	-0.0919668	0.0128652	8.77396e-13	1662	12p12.3	2013-05-09	23377640	GENDEP Investigators	2013-02-01	Am J Psychiatry	www.ncbi.nlm.nih.gov/pubmed/23377640	Common genetic variation and antidepressant efficacy in major depressive disorder: a meta-analysis of three genome-wide pharmacogenetic studies.	Major depressive disorder
12	JHU_12.19355507	19355508	G	A	899	0.00889878	-0.0919668	0.0128652	8.77396e-13	1662	12p12.3	2018-09-17	29844566	Davies G	2018-05-29	Nat Commun	www.ncbi.nlm.nih.gov/pubmed/29844566	Study of 300,486 individuals identifies 148 independent genetic loci influencing general cognitive function.	General cognitive ability
12	JHU_12.19355507	19355508	G	A	899	0.00889878	-0.0919668	0.0128652	8.77396e-13	1662	12p12.3	2018-09-17	29844566	Davies G	2018-05-29	Nat Commun	www.ncbi.nlm.nih.gov/pubmed/29844566	Study of 300,486 individuals identifies 148 independent genetic loci influencing general cognitive function.	General cognitive ability
12	JHU_12.19355507	19355508	G	A	899	0.00889878	-0.0919668	0.0128652	8.77396e-13	1662	12p12.3	2018-09-17	29844566	Davies G	2018-05-29	Nat Commun	www.ncbi.nlm.nih.gov/pubmed/29844566	Study of 300,486 individuals identifies 148 independent genetic loci influencing general cognitive function.	General cognitive ability
12	JHU_12.19355507	19355508	G	A	899	0.00889878	-0.0919668	0.0128652	8.77396e-13	1662	12p12.3	2018-09-17	29844566	Davies G	2018-05-29	Nat Commun	www.ncbi.nlm.nih.gov/pubmed/29844566	Study of 300,486 individuals identifies 148 independent genetic loci influencing general cognitive function.	General cognitive ability
12	JHU_12.19355507	19355508	G	A	899	0.00889878	-0.0919668	0.0128652	8.77396e-13	1662	12p12.3	2019-06-21	31015401	Wu Y	2019-04-23	Nat Commun	www.ncbi.nlm.nih.gov/pubmed/31015401	Genome-wide association study of medication-use and associated disease in the UK Biobank.	Medication use (antidepressants)
12	JHU_12.19355507	19355508	G	A	899	0.00889878	-0.0919668	0.0128652	8.77396e-13	1662	12p12.3	2020-10-23	32665545	van der Meer D	2020-07-14	Nat Commun	www.ncbi.nlm.nih.gov/pubmed/32665545	Understanding the genetic determinants of the brain with MOSTest.	Subcortical volume (min-P)
12	JHU_12.19355507	19355508	G	A	899	0.00889878	-0.0919668	0.0128652	8.77396e-13	1662	12p12.3	2020-10-23	32665545	van der Meer D	2020-07-14	Nat Commun	www.ncbi.nlm.nih.gov/pubmed/32665545	Understanding the genetic determinants of the brain with MOSTest.	Subcortical volume (MOSTest)
12	JHU_12.19355507	19355508	G	A	899	0.00889878	-0.0919668	0.0128652	8.77396e-13	1662	12p12.3	2021-12-14	34594039	Sakaue S	2021-09-30	Nat Genet	www.ncbi.nlm.nih.gov/pubmed/34594039	A cross-population atlas of genetic associations for 220 human phenotypes.	Medication use (antidepressants)
12	rs77691022	29312022	T	C	898	0.0144766	-0.0823796	0.0119253	4.9159e-12	3692	12p11.22	2020-10-23	32665545	van der Meer D	2020-07-14	Nat Commun	www.ncbi.nlm.nih.gov/pubmed/32665545	Understanding the genetic determinants of the brain with MOSTest.	Subcortical volume (MOSTest)
12	rs77691022	29312022	T	C	898	0.0144766	-0.0823796	0.0119253	4.9159e-12	3692	12p11.22	2020-10-23	32665545	van der Meer D	2020-07-14	Nat Commun	www.ncbi.nlm.nih.gov/pubmed/32665545	Understanding the genetic determinants of the brain with MOSTest.	Subcortical volume (min-P)
12	imm_12_56439695	58153428	A	C	899	0.012792	-0.122581	0.0158004	8.61999e-15	1632	12q14.1	2018-09-17	29844566	Davies G	2018-05-29	Nat Commun	www.ncbi.nlm.nih.gov/pubmed/29844566	Study of 300,486 individuals identifies 148 independent genetic loci influencing general cognitive function.	General cognitive ability
12	imm_12_56439695	58153428	A	C	899	0.012792	-0.122581	0.0158004	8.61999e-15	1632	12q14.1	2021-01-13	33414549	Demange PA	2021-01-07	Nat Genet	www.ncbi.nlm.nih.gov/pubmed/33414549	Investigating the genetic architecture of noncognitive skills using GWAS-by-subtraction.	Noncognitive aspects of educational attainment
12	imm_12_56439695	58153428	A	C	899	0.012792	-0.122581	0.0158004	8.61999e-15	1632	12q14.1	2021-01-13	33414549	Demange PA	2021-01-07	Nat Genet	www.ncbi.nlm.nih.gov/pubmed/33414549	Investigating the genetic architecture of noncognitive skills using GWAS-by-subtraction.	Noncognitive aspects of educational attainment
12	JHU_12.65435464	65435465	T	C	894	0.0229306	-0.0838441	0.0122958	9.17113e-12	1633	12q14.3	2020-05-21	31969693	Coleman JRI	2020-01-23	Mol Psychiatry	www.ncbi.nlm.nih.gov/pubmed/31969693	Genome-wide gene-environment analyses of major depressive disorder and reported lifetime traumatic experiences in UK Biobank.	Trauma exposure in major depressive disorder-negative individuals
12	JHU_12.65435464	65435465	T	C	894	0.0229306	-0.0838441	0.0122958	9.17113e-12	1633	12q14.3	2020-10-23	32665545	van der Meer D	2020-07-14	Nat Commun	www.ncbi.nlm.nih.gov/pubmed/32665545	Understanding the genetic determinants of the brain with MOSTest.	Subcortical volume (MOSTest)
12	JHU_12.65435464	65435465	T	C	894	0.0229306	-0.0838441	0.0122958	9.17113e-12	1633	12q14.3	2020-10-23	32665545	van der Meer D	2020-07-14	Nat Commun	www.ncbi.nlm.nih.gov/pubmed/32665545	Understanding the genetic determinants of the brain with MOSTest.	Subcortical volume (min-P)
12	exm1023175	77439823	C	G	894	0.0134228	-0.095832	0.0134152	9.09623e-13	1644	12q21.2	2018-09-17	29844566	Davies G	2018-05-29	Nat Commun	www.ncbi.nlm.nih.gov/pubmed/29844566	Study of 300,486 individuals identifies 148 independent genetic loci influencing general cognitive function.	General cognitive ability
12	exm1023175	77439823	C	G	894	0.0134228	-0.095832	0.0134152	9.09623e-13	1644	12q21.2	2018-09-17	29844566	Davies G	2018-05-29	Nat Commun	www.ncbi.nlm.nih.gov/pubmed/29844566	Study of 300,486 individuals identifies 148 independent genetic loci influencing general cognitive function.	General cognitive ability
12	exm1023175	77439823	C	G	894	0.0134228	-0.095832	0.0134152	9.09623e-13	1644	12q21.2	2018-09-17	29844566	Davies G	2018-05-29	Nat Commun	www.ncbi.nlm.nih.gov/pubmed/29844566	Study of 300,486 individuals identifies 148 independent genetic loci influencing general cognitive function.	General cognitive ability
12	exm1023175	77439823	C	G	894	0.0134228	-0.095832	0.0134152	9.09623e-13	1644	12q21.2	2020-10-23	32665545	van der Meer D	2020-07-14	Nat Commun	www.ncbi.nlm.nih.gov/pubmed/32665545	Understanding the genetic determinants of the brain with MOSTest.	Subcortical volume (min-P)
12	exm1023175	77439823	C	G	894	0.0134228	-0.110642	0.0145808	3.24346e-14	3659	12q21.2	2018-09-17	29844566	Davies G	2018-05-29	Nat Commun	www.ncbi.nlm.nih.gov/pubmed/29844566	Study of 300,486 individuals identifies 148 independent genetic loci influencing general cognitive function.	General cognitive ability
12	exm1023175	77439823	C	G	894	0.0134228	-0.110642	0.0145808	3.24346e-14	3659	12q21.2	2018-09-17	29844566	Davies G	2018-05-29	Nat Commun	www.ncbi.nlm.nih.gov/pubmed/29844566	Study of 300,486 individuals identifies 148 independent genetic loci influencing general cognitive function.	General cognitive ability
12	exm1023175	77439823	C	G	894	0.0134228	-0.110642	0.0145808	3.24346e-14	3659	12q21.2	2018-09-17	29844566	Davies G	2018-05-29	Nat Commun	www.ncbi.nlm.nih.gov/pubmed/29844566	Study of 300,486 individuals identifies 148 independent genetic loci influencing general cognitive function.	General cognitive ability
12	exm1023175	77439823	C	G	894	0.0134228	-0.110642	0.0145808	3.24346e-14	3659	12q21.2	2020-10-23	32665545	van der Meer D	2020-07-14	Nat Commun	www.ncbi.nlm.nih.gov/pubmed/32665545	Understanding the genetic determinants of the brain with MOSTest.	Subcortical volume (min-P)
12	JHU_12.84880528	84880529	G	A	896	0.0122768	-0.132627	0.0153566	5.79857e-18	1632	12q21.31	2018-09-17	29844566	Davies G	2018-05-29	Nat Commun	www.ncbi.nlm.nih.gov/pubmed/29844566	Study of 300,486 individuals identifies 148 independent genetic loci influencing general cognitive function.	General cognitive ability
12	rs74108730	84915991	T	C	898	0.0150334	-0.109672	0.0142133	1.19859e-14	1632	12q21.31	2018-09-17	29844566	Davies G	2018-05-29	Nat Commun	www.ncbi.nlm.nih.gov/pubmed/29844566	Study of 300,486 individuals identifies 148 independent genetic loci influencing general cognitive function.	General cognitive ability
12	JHU_12.94657544	94657545	T	C	899	0.0122358	-0.102321	0.0150048	9.15141e-12	1632	12q22	2018-09-17	29844566	Davies G	2018-05-29	Nat Commun	www.ncbi.nlm.nih.gov/pubmed/29844566	Study of 300,486 individuals identifies 148 independent genetic loci influencing general cognitive function.	General cognitive ability
12	JHU_12.94657544	94657545	T	C	899	0.0122358	-0.102321	0.0150048	9.15141e-12	1632	12q22	2018-09-17	29844566	Davies G	2018-05-29	Nat Commun	www.ncbi.nlm.nih.gov/pubmed/29844566	Study of 300,486 individuals identifies 148 independent genetic loci influencing general cognitive function.	General cognitive ability
12	JHU_12.94657544	94657545	T	C	899	0.0122358	-0.102321	0.0150048	9.15141e-12	1632	12q22	2018-09-17	29844566	Davies G	2018-05-29	Nat Commun	www.ncbi.nlm.nih.gov/pubmed/29844566	Study of 300,486 individuals identifies 148 independent genetic loci influencing general cognitive function.	General cognitive ability
12	JHU_12.94657544	94657545	T	C	899	0.0122358	-0.102321	0.0150048	9.15141e-12	1632	12q22	2020-10-23	32665545	van der Meer D	2020-07-14	Nat Commun	www.ncbi.nlm.nih.gov/pubmed/32665545	Understanding the genetic determinants of the brain with MOSTest.	Subcortical volume (min-P)
12	JHU_12.124374577	124374578	G	A	899	0.0111235	-0.113743	0.0154939	2.11783e-13	1632	12q24.31	2018-09-17	29844566	Davies G	2018-05-29	Nat Commun	www.ncbi.nlm.nih.gov/pubmed/29844566	Study of 300,486 individuals identifies 148 independent genetic loci influencing general cognitive function.	General cognitive ability
12	JHU_12.124374577	124374578	G	A	899	0.0111235	-0.113743	0.0154939	2.11783e-13	1632	12q24.31	2018-09-17	29844566	Davies G	2018-05-29	Nat Commun	www.ncbi.nlm.nih.gov/pubmed/29844566	Study of 300,486 individuals identifies 148 independent genetic loci influencing general cognitive function.	General cognitive ability
12	JHU_12.124374577	124374578	G	A	899	0.0111235	-0.113743	0.0154939	2.11783e-13	1632	12q24.31	2018-09-17	29844566	Davies G	2018-05-29	Nat Commun	www.ncbi.nlm.nih.gov/pubmed/29844566	Study of 300,486 individuals identifies 148 independent genetic loci influencing general cognitive function.	General cognitive ability
12	JHU_12.124374577	124374578	G	A	899	0.0111235	-0.113743	0.0154939	2.11783e-13	1632	12q24.31	2018-09-17	29844566	Davies G	2018-05-29	Nat Commun	www.ncbi.nlm.nih.gov/pubmed/29844566	Study of 300,486 individuals identifies 148 independent genetic loci influencing general cognitive function.	General cognitive ability
12	JHU_12.124374577	124374578	G	A	899	0.0111235	-0.113743	0.0154939	2.11783e-13	1632	12q24.31	2018-09-17	29844566	Davies G	2018-05-29	Nat Commun	www.ncbi.nlm.nih.gov/pubmed/29844566	Study of 300,486 individuals identifies 148 independent genetic loci influencing general cognitive function.	General cognitive ability
12	JHU_12.124374577	124374578	G	A	899	0.0111235	-0.113743	0.0154939	2.11783e-13	1632	12q24.31	2021-01-13	33414549	Demange PA	2021-01-07	Nat Genet	www.ncbi.nlm.nih.gov/pubmed/33414549	Investigating the genetic architecture of noncognitive skills using GWAS-by-subtraction.	Noncognitive aspects of educational attainment
12	JHU_12.124374577	124374578	G	A	899	0.0111235	-0.113743	0.0154939	2.11783e-13	1632	12q24.31	2021-01-13	33414549	Demange PA	2021-01-07	Nat Genet	www.ncbi.nlm.nih.gov/pubmed/33414549	Investigating the genetic architecture of noncognitive skills using GWAS-by-subtraction.	Noncognitive aspects of educational attainment
12	JHU_12.124374577	124374578	G	A	899	0.0111235	-0.113743	0.0154939	2.11783e-13	1632	12q24.31	2021-01-13	33414549	Demange PA	2021-01-07	Nat Genet	www.ncbi.nlm.nih.gov/pubmed/33414549	Investigating the genetic architecture of noncognitive skills using GWAS-by-subtraction.	Noncognitive aspects of educational attainment
12	JHU_12.124374577	124374578	G	A	899	0.0111235	-0.113743	0.0154939	2.11783e-13	1632	12q24.31	2021-02-02	33111402	Tan MMX	2020-10-28	Mov Disord	www.ncbi.nlm.nih.gov/pubmed/33111402	Genome-Wide Association Studies of Cognitive and Motor Progression in Parkinson's Disease.	Parkinson's disease progression (cognitive)
12	JHU_12.124374577	124374578	G	A	899	0.0111235	-0.113743	0.0154939	2.11783e-13	1632	12q24.31	2021-04-27	33686288	Peyrot WJ	2021-03-08	Nat Genet	www.ncbi.nlm.nih.gov/pubmed/33686288	Identifying loci with different allele frequencies among cases of eight psychiatric disorders using CC-GWAS.	Schizophrenia vs Tourette's syndrome and other tic disorders (ordinary least squares (OLS))
12	JHU_12.124374577	124374578	G	A	899	0.0111235	-0.113743	0.0154939	2.11783e-13	1632	12q24.31	2021-04-27	33686288	Peyrot WJ	2021-03-08	Nat Genet	www.ncbi.nlm.nih.gov/pubmed/33686288	Identifying loci with different allele frequencies among cases of eight psychiatric disorders using CC-GWAS.	Schizophrenia vs Tourette's syndrome and other tic disorders (ordinary least squares (OLS))
12	JHU_12.124374577	124374578	G	A	899	0.0111235	-0.113743	0.0154939	2.11783e-13	1632	12q24.31	2021-04-27	33686288	Peyrot WJ	2021-03-08	Nat Genet	www.ncbi.nlm.nih.gov/pubmed/33686288	Identifying loci with different allele frequencies among cases of eight psychiatric disorders using CC-GWAS.	Schizophrenia vs autism spectrum disorder (ordinary least squares (OLS))
12	JHU_12.126572846	126572847	G	T	899	0.0144605	-0.107778	0.0139703	1.21161e-14	1632	12q24.32	2021-11-29	33893285	Guindo-Martinez M	2021-04-23	Nat Commun	www.ncbi.nlm.nih.gov/pubmed/33893285	The impact of non-additive genetic associations on age-related complex diseases.	Major depressive disorder
12	rs1032168	129604082	G	A	899	0.0278087	-0.0974985	0.0143801	1.20092e-11	1533	12q24.33	2016-12-13	26993346	Schott JM	2016-03-15	Alzheimers Dement	www.ncbi.nlm.nih.gov/pubmed/26993346	Genetic risk factors for the posterior cortical atrophy variant of Alzheimer's disease.	Posterior cortical atrophy and Alzheimer's disease
12	rs1032168	129604082	G	A	899	0.0278087	-0.0974985	0.0143801	1.20092e-11	1533	12q24.33	2018-09-17	29844566	Davies G	2018-05-29	Nat Commun	www.ncbi.nlm.nih.gov/pubmed/29844566	Study of 300,486 individuals identifies 148 independent genetic loci influencing general cognitive function.	General cognitive ability
12	rs1032168	129604082	G	A	899	0.0278087	-0.0974985	0.0143801	1.20092e-11	1533	12q24.33	2020-05-21	31969693	Coleman JRI	2020-01-23	Mol Psychiatry	www.ncbi.nlm.nih.gov/pubmed/31969693	Genome-wide gene-environment analyses of major depressive disorder and reported lifetime traumatic experiences in UK Biobank.	Trauma exposure in major depressive disorder-negative individuals
12	JHU_12.131204046	131204047	A	G	899	0.0100111	-0.134935	0.0159626	2.83453e-17	1632	12q24.33	2016-12-13	26993346	Schott JM	2016-03-15	Alzheimers Dement	www.ncbi.nlm.nih.gov/pubmed/26993346	Genetic risk factors for the posterior cortical atrophy variant of Alzheimer's disease.	Posterior cortical atrophy and Alzheimer's disease
12	JHU_12.131204046	131204047	A	G	899	0.0100111	-0.134935	0.0159626	2.83453e-17	1632	12q24.33	2018-09-17	29844566	Davies G	2018-05-29	Nat Commun	www.ncbi.nlm.nih.gov/pubmed/29844566	Study of 300,486 individuals identifies 148 independent genetic loci influencing general cognitive function.	General cognitive ability
12	JHU_12.131204046	131204047	A	G	899	0.0100111	-0.134935	0.0159626	2.83453e-17	1632	12q24.33	2020-05-21	31969693	Coleman JRI	2020-01-23	Mol Psychiatry	www.ncbi.nlm.nih.gov/pubmed/31969693	Genome-wide gene-environment analyses of major depressive disorder and reported lifetime traumatic experiences in UK Biobank.	Trauma exposure in major depressive disorder-negative individuals
13	rs56795570	43782111	G	T	899	0.0116796	-0.127221	0.0182817	3.42885e-12	1657	13q14.11	2013-05-09	23377640	GENDEP Investigators	2013-02-01	Am J Psychiatry	www.ncbi.nlm.nih.gov/pubmed/23377640	Common genetic variation and antidepressant efficacy in major depressive disorder: a meta-analysis of three genome-wide pharmacogenetic studies.	Major depressive disorder
13	JHU_13.43900444	43900445	C	T	899	0.00889878	-0.167511	0.0213562	4.37427e-15	1657	13q14.11	2013-05-09	23377640	GENDEP Investigators	2013-02-01	Am J Psychiatry	www.ncbi.nlm.nih.gov/pubmed/23377640	Common genetic variation and antidepressant efficacy in major depressive disorder: a meta-analysis of three genome-wide pharmacogenetic studies.	Major depressive disorder
13	JHU_13.43900444	43900445	C	T	899	0.00889878	-0.167511	0.0213562	4.37427e-15	1657	13q14.11	2013-05-09	23377640	GENDEP Investigators	2013-02-01	Am J Psychiatry	www.ncbi.nlm.nih.gov/pubmed/23377640	Common genetic variation and antidepressant efficacy in major depressive disorder: a meta-analysis of three genome-wide pharmacogenetic studies.	Major depressive disorder
13	JHU_13.43900444	43900445	C	T	899	0.00889878	-0.167511	0.0213562	4.37427e-15	1657	13q14.11	2013-05-09	23377640	GENDEP Investigators	2013-02-01	Am J Psychiatry	www.ncbi.nlm.nih.gov/pubmed/23377640	Common genetic variation and antidepressant efficacy in major depressive disorder: a meta-analysis of three genome-wide pharmacogenetic studies.	Major depressive disorder
13	JHU_13.43900444	43900445	C	T	899	0.00889878	-0.167511	0.0213562	4.37427e-15	1657	13q14.11	2013-05-09	23377640	GENDEP Investigators	2013-02-01	Am J Psychiatry	www.ncbi.nlm.nih.gov/pubmed/23377640	Common genetic variation and antidepressant efficacy in major depressive disorder: a meta-analysis of three genome-wide pharmacogenetic studies.	Major depressive disorder
13	rs112895196	43900445	C	T	899	0.00889878	-0.167511	0.0213562	4.37427e-15	1657	13q14.11	2013-05-09	23377640	GENDEP Investigators	2013-02-01	Am J Psychiatry	www.ncbi.nlm.nih.gov/pubmed/23377640	Common genetic variation and antidepressant efficacy in major depressive disorder: a meta-analysis of three genome-wide pharmacogenetic studies.	Major depressive disorder
13	rs112895196	43900445	C	T	899	0.00889878	-0.167511	0.0213562	4.37427e-15	1657	13q14.11	2013-05-09	23377640	GENDEP Investigators	2013-02-01	Am J Psychiatry	www.ncbi.nlm.nih.gov/pubmed/23377640	Common genetic variation and antidepressant efficacy in major depressive disorder: a meta-analysis of three genome-wide pharmacogenetic studies.	Major depressive disorder
13	rs112895196	43900445	C	T	899	0.00889878	-0.167511	0.0213562	4.37427e-15	1657	13q14.11	2013-05-09	23377640	GENDEP Investigators	2013-02-01	Am J Psychiatry	www.ncbi.nlm.nih.gov/pubmed/23377640	Common genetic variation and antidepressant efficacy in major depressive disorder: a meta-analysis of three genome-wide pharmacogenetic studies.	Major depressive disorder
13	rs112895196	43900445	C	T	899	0.00889878	-0.167511	0.0213562	4.37427e-15	1657	13q14.11	2013-05-09	23377640	GENDEP Investigators	2013-02-01	Am J Psychiatry	www.ncbi.nlm.nih.gov/pubmed/23377640	Common genetic variation and antidepressant efficacy in major depressive disorder: a meta-analysis of three genome-wide pharmacogenetic studies.	Major depressive disorder
13	rs116708480	49976531	G	T	899	0.0083426	-0.132287	0.0166579	1.99876e-15	3692	13q14.2	2018-09-17	29844566	Davies G	2018-05-29	Nat Commun	www.ncbi.nlm.nih.gov/pubmed/29844566	Study of 300,486 individuals identifies 148 independent genetic loci influencing general cognitive function.	General cognitive ability
13	rs116708480	49976531	G	T	899	0.0083426	-0.132287	0.0166579	1.99876e-15	3692	13q14.2	2018-09-17	29844566	Davies G	2018-05-29	Nat Commun	www.ncbi.nlm.nih.gov/pubmed/29844566	Study of 300,486 individuals identifies 148 independent genetic loci influencing general cognitive function.	General cognitive ability
13	rs116708480	49976531	G	T	899	0.0083426	-0.132287	0.0166579	1.99876e-15	3692	13q14.2	2018-09-17	29844566	Davies G	2018-05-29	Nat Commun	www.ncbi.nlm.nih.gov/pubmed/29844566	Study of 300,486 individuals identifies 148 independent genetic loci influencing general cognitive function.	General cognitive ability
13	rs116708480	49976531	G	T	899	0.0083426	-0.132287	0.0166579	1.99876e-15	3692	13q14.2	2018-09-17	29844566	Davies G	2018-05-29	Nat Commun	www.ncbi.nlm.nih.gov/pubmed/29844566	Study of 300,486 individuals identifies 148 independent genetic loci influencing general cognitive function.	General cognitive ability
13	rs116708480	49976531	G	T	899	0.0083426	-0.132287	0.0166579	1.99876e-15	3692	13q14.2	2018-09-17	29844566	Davies G	2018-05-29	Nat Commun	www.ncbi.nlm.nih.gov/pubmed/29844566	Study of 300,486 individuals identifies 148 independent genetic loci influencing general cognitive function.	General cognitive ability
13	rs116708480	49976531	G	T	899	0.0083426	-0.132287	0.0166579	1.99876e-15	3692	13q14.2	2020-05-21	31969693	Coleman JRI	2020-01-23	Mol Psychiatry	www.ncbi.nlm.nih.gov/pubmed/31969693	Genome-wide gene-environment analyses of major depressive disorder and reported lifetime traumatic experiences in UK Biobank.	Trauma exposure in major depressive disorder
13	rs7988111	53661280	A	G	899	0.0166852	-0.10005	0.0136352	2.17406e-13	1632	13q14.3	2018-09-17	29844566	Davies G	2018-05-29	Nat Commun	www.ncbi.nlm.nih.gov/pubmed/29844566	Study of 300,486 individuals identifies 148 independent genetic loci influencing general cognitive function.	General cognitive ability
13	rs7988111	53661280	A	G	899	0.0166852	-0.10005	0.0136352	2.17406e-13	1632	13q14.3	2020-05-21	31969693	Coleman JRI	2020-01-23	Mol Psychiatry	www.ncbi.nlm.nih.gov/pubmed/31969693	Genome-wide gene-environment analyses of major depressive disorder and reported lifetime traumatic experiences in UK Biobank.	Major depressive disorder
13	JHU_13.59362129	59362130	A	G	899	0.0177976	-0.122631	0.0173961	1.79766e-12	1533	13q21.1	2018-09-17	29844566	Davies G	2018-05-29	Nat Commun	www.ncbi.nlm.nih.gov/pubmed/29844566	Study of 300,486 individuals identifies 148 independent genetic loci influencing general cognitive function.	General cognitive ability
13	JHU_13.59362129	59362130	A	G	899	0.0177976	-0.122631	0.0173961	1.79766e-12	1533	13q21.1	2018-09-17	29844566	Davies G	2018-05-29	Nat Commun	www.ncbi.nlm.nih.gov/pubmed/29844566	Study of 300,486 individuals identifies 148 independent genetic loci influencing general cognitive function.	General cognitive ability
13	JHU_13.59362129	59362130	A	G	899	0.0177976	-0.122631	0.0173961	1.79766e-12	1533	13q21.1	2018-09-17	29844566	Davies G	2018-05-29	Nat Commun	www.ncbi.nlm.nih.gov/pubmed/29844566	Study of 300,486 individuals identifies 148 independent genetic loci influencing general cognitive function.	General cognitive ability
13	JHU_13.59362129	59362130	A	G	899	0.0177976	-0.122631	0.0173961	1.79766e-12	1533	13q21.1	2018-09-17	29844566	Davies G	2018-05-29	Nat Commun	www.ncbi.nlm.nih.gov/pubmed/29844566	Study of 300,486 individuals identifies 148 independent genetic loci influencing general cognitive function.	General cognitive ability
13	JHU_13.59362129	59362130	A	G	899	0.0177976	-0.122631	0.0173961	1.79766e-12	1533	13q21.1	2018-09-17	29844566	Davies G	2018-05-29	Nat Commun	www.ncbi.nlm.nih.gov/pubmed/29844566	Study of 300,486 individuals identifies 148 independent genetic loci influencing general cognitive function.	General cognitive ability
13	JHU_13.59362129	59362130	A	G	899	0.0177976	-0.122631	0.0173961	1.79766e-12	1533	13q21.1	2018-09-17	29844566	Davies G	2018-05-29	Nat Commun	www.ncbi.nlm.nih.gov/pubmed/29844566	Study of 300,486 individuals identifies 148 independent genetic loci influencing general cognitive function.	General cognitive ability
13	JHU_13.59362129	59362130	A	G	899	0.0177976	-0.122631	0.0173961	1.79766e-12	1533	13q21.1	2018-09-17	29844566	Davies G	2018-05-29	Nat Commun	www.ncbi.nlm.nih.gov/pubmed/29844566	Study of 300,486 individuals identifies 148 independent genetic loci influencing general cognitive function.	General cognitive ability
13	JHU_13.59362129	59362130	A	G	899	0.0177976	-0.122631	0.0173961	1.79766e-12	1533	13q21.1	2018-09-17	29844566	Davies G	2018-05-29	Nat Commun	www.ncbi.nlm.nih.gov/pubmed/29844566	Study of 300,486 individuals identifies 148 independent genetic loci influencing general cognitive function.	General cognitive ability
13	JHU_13.59362129	59362130	A	G	899	0.0177976	-0.122631	0.0173961	1.79766e-12	1533	13q21.1	2018-09-17	29844566	Davies G	2018-05-29	Nat Commun	www.ncbi.nlm.nih.gov/pubmed/29844566	Study of 300,486 individuals identifies 148 independent genetic loci influencing general cognitive function.	General cognitive ability
13	JHU_13.59362129	59362130	A	G	899	0.0177976	-0.122631	0.0173961	1.79766e-12	1533	13q21.1	2018-09-17	29844566	Davies G	2018-05-29	Nat Commun	www.ncbi.nlm.nih.gov/pubmed/29844566	Study of 300,486 individuals identifies 148 independent genetic loci influencing general cognitive function.	General cognitive ability
13	JHU_13.59362129	59362130	A	G	899	0.0177976	-0.122631	0.0173961	1.79766e-12	1533	13q21.1	2021-01-13	33414549	Demange PA	2021-01-07	Nat Genet	www.ncbi.nlm.nih.gov/pubmed/33414549	Investigating the genetic architecture of noncognitive skills using GWAS-by-subtraction.	Noncognitive aspects of educational attainment
13	JHU_13.59362129	59362130	A	G	899	0.0177976	-0.122631	0.0173961	1.79766e-12	1533	13q21.1	2021-01-13	33414549	Demange PA	2021-01-07	Nat Genet	www.ncbi.nlm.nih.gov/pubmed/33414549	Investigating the genetic architecture of noncognitive skills using GWAS-by-subtraction.	Noncognitive aspects of educational attainment
13	JHU_13.59370843	59370844	T	C	895	0.0128492	-0.160698	0.0198197	5.1458e-16	1533	13q21.1	2018-09-17	29844566	Davies G	2018-05-29	Nat Commun	www.ncbi.nlm.nih.gov/pubmed/29844566	Study of 300,486 individuals identifies 148 independent genetic loci influencing general cognitive function.	General cognitive ability
13	JHU_13.59370843	59370844	T	C	895	0.0128492	-0.160698	0.0198197	5.1458e-16	1533	13q21.1	2018-09-17	29844566	Davies G	2018-05-29	Nat Commun	www.ncbi.nlm.nih.gov/pubmed/29844566	Study of 300,486 individuals identifies 148 independent genetic loci influencing general cognitive function.	General cognitive ability
13	JHU_13.59370843	59370844	T	C	895	0.0128492	-0.160698	0.0198197	5.1458e-16	1533	13q21.1	2018-09-17	29844566	Davies G	2018-05-29	Nat Commun	www.ncbi.nlm.nih.gov/pubmed/29844566	Study of 300,486 individuals identifies 148 independent genetic loci influencing general cognitive function.	General cognitive ability
13	JHU_13.59370843	59370844	T	C	895	0.0128492	-0.160698	0.0198197	5.1458e-16	1533	13q21.1	2018-09-17	29844566	Davies G	2018-05-29	Nat Commun	www.ncbi.nlm.nih.gov/pubmed/29844566	Study of 300,486 individuals identifies 148 independent genetic loci influencing general cognitive function.	General cognitive ability
13	JHU_13.59370843	59370844	T	C	895	0.0128492	-0.160698	0.0198197	5.1458e-16	1533	13q21.1	2018-09-17	29844566	Davies G	2018-05-29	Nat Commun	www.ncbi.nlm.nih.gov/pubmed/29844566	Study of 300,486 individuals identifies 148 independent genetic loci influencing general cognitive function.	General cognitive ability
13	JHU_13.59370843	59370844	T	C	895	0.0128492	-0.160698	0.0198197	5.1458e-16	1533	13q21.1	2018-09-17	29844566	Davies G	2018-05-29	Nat Commun	www.ncbi.nlm.nih.gov/pubmed/29844566	Study of 300,486 individuals identifies 148 independent genetic loci influencing general cognitive function.	General cognitive ability
13	JHU_13.59370843	59370844	T	C	895	0.0128492	-0.160698	0.0198197	5.1458e-16	1533	13q21.1	2018-09-17	29844566	Davies G	2018-05-29	Nat Commun	www.ncbi.nlm.nih.gov/pubmed/29844566	Study of 300,486 individuals identifies 148 independent genetic loci influencing general cognitive function.	General cognitive ability
13	JHU_13.59370843	59370844	T	C	895	0.0128492	-0.160698	0.0198197	5.1458e-16	1533	13q21.1	2018-09-17	29844566	Davies G	2018-05-29	Nat Commun	www.ncbi.nlm.nih.gov/pubmed/29844566	Study of 300,486 individuals identifies 148 independent genetic loci influencing general cognitive function.	General cognitive ability
13	JHU_13.59370843	59370844	T	C	895	0.0128492	-0.160698	0.0198197	5.1458e-16	1533	13q21.1	2018-09-17	29844566	Davies G	2018-05-29	Nat Commun	www.ncbi.nlm.nih.gov/pubmed/29844566	Study of 300,486 individuals identifies 148 independent genetic loci influencing general cognitive function.	General cognitive ability
13	JHU_13.59370843	59370844	T	C	895	0.0128492	-0.160698	0.0198197	5.1458e-16	1533	13q21.1	2018-09-17	29844566	Davies G	2018-05-29	Nat Commun	www.ncbi.nlm.nih.gov/pubmed/29844566	Study of 300,486 individuals identifies 148 independent genetic loci influencing general cognitive function.	General cognitive ability
13	JHU_13.59370843	59370844	T	C	895	0.0128492	-0.160698	0.0198197	5.1458e-16	1533	13q21.1	2021-01-13	33414549	Demange PA	2021-01-07	Nat Genet	www.ncbi.nlm.nih.gov/pubmed/33414549	Investigating the genetic architecture of noncognitive skills using GWAS-by-subtraction.	Noncognitive aspects of educational attainment
13	JHU_13.59370843	59370844	T	C	895	0.0128492	-0.160698	0.0198197	5.1458e-16	1533	13q21.1	2021-01-13	33414549	Demange PA	2021-01-07	Nat Genet	www.ncbi.nlm.nih.gov/pubmed/33414549	Investigating the genetic architecture of noncognitive skills using GWAS-by-subtraction.	Noncognitive aspects of educational attainment
13	JHU_13.67334282	67334283	T	C	898	0.0122494	-0.11479	0.0150917	2.82313e-14	1644	13q21.32	2020-05-21	31969693	Coleman JRI	2020-01-23	Mol Psychiatry	www.ncbi.nlm.nih.gov/pubmed/31969693	Genome-wide gene-environment analyses of major depressive disorder and reported lifetime traumatic experiences in UK Biobank.	Major depressive disorder
13	rs150647645	68022965	G	T	899	0.0144605	-0.113449	0.0144223	3.65506e-15	1632	13q21.32	2020-05-21	31969693	Coleman JRI	2020-01-23	Mol Psychiatry	www.ncbi.nlm.nih.gov/pubmed/31969693	Genome-wide gene-environment analyses of major depressive disorder and reported lifetime traumatic experiences in UK Biobank.	Major depressive disorder
13	rs73510727	68090717	C	T	898	0.0155902	-0.102999	0.0124251	1.13648e-16	1632	13q21.32	2020-05-21	31969693	Coleman JRI	2020-01-23	Mol Psychiatry	www.ncbi.nlm.nih.gov/pubmed/31969693	Genome-wide gene-environment analyses of major depressive disorder and reported lifetime traumatic experiences in UK Biobank.	Major depressive disorder
13	rs28665798	69992265	A	G	899	0.0177976	-0.112431	0.0152831	1.8874e-13	1657	13q21.33	2018-09-17	29844566	Davies G	2018-05-29	Nat Commun	www.ncbi.nlm.nih.gov/pubmed/29844566	Study of 300,486 individuals identifies 148 independent genetic loci influencing general cognitive function.	General cognitive ability
13	rs116696493	71101541	T	G	899	0.0116796	-0.139222	0.0163495	1.66088e-17	1632	13q21.33	2018-09-17	29844566	Davies G	2018-05-29	Nat Commun	www.ncbi.nlm.nih.gov/pubmed/29844566	Study of 300,486 individuals identifies 148 independent genetic loci influencing general cognitive function.	General cognitive ability
13	JHU_13.71137515	71137516	T	C	896	0.0145089	-0.124423	0.0148807	6.19922e-17	1632	13q21.33	2018-09-17	29844566	Davies G	2018-05-29	Nat Commun	www.ncbi.nlm.nih.gov/pubmed/29844566	Study of 300,486 individuals identifies 148 independent genetic loci influencing general cognitive function.	General cognitive ability
13	rs10400648	71138345	A	G	898	0.0144766	-0.124463	0.0148798	6.03501e-17	1632	13q21.33	2018-09-17	29844566	Davies G	2018-05-29	Nat Commun	www.ncbi.nlm.nih.gov/pubmed/29844566	Study of 300,486 individuals identifies 148 independent genetic loci influencing general cognitive function.	General cognitive ability
13	JHU_13.72656992	72656993	C	T	899	0.0150167	-0.105561	0.0141633	9.11789e-14	1633	13q21.33	2018-09-17	29844566	Davies G	2018-05-29	Nat Commun	www.ncbi.nlm.nih.gov/pubmed/29844566	Study of 300,486 individuals identifies 148 independent genetic loci influencing general cognitive function.	General cognitive ability
13	JHU_13.72737618	72737619	G	T	898	0.0144766	-0.109002	0.0148729	2.32025e-13	1633	13q21.33	2018-09-17	29844566	Davies G	2018-05-29	Nat Commun	www.ncbi.nlm.nih.gov/pubmed/29844566	Study of 300,486 individuals identifies 148 independent genetic loci influencing general cognitive function.	General cognitive ability
13	rs76149107	84642540	G	C	898	0.0150334	-0.130032	0.0184236	1.69018e-12	2950	13q31.1	2013-05-09	23377640	GENDEP Investigators	2013-02-01	Am J Psychiatry	www.ncbi.nlm.nih.gov/pubmed/23377640	Common genetic variation and antidepressant efficacy in major depressive disorder: a meta-analysis of three genome-wide pharmacogenetic studies.	Major depressive disorder
13	rs76149107	84642540	G	C	898	0.0150334	-0.130032	0.0184236	1.69018e-12	2950	13q31.1	2013-05-09	23377640	GENDEP Investigators	2013-02-01	Am J Psychiatry	www.ncbi.nlm.nih.gov/pubmed/23377640	Common genetic variation and antidepressant efficacy in major depressive disorder: a meta-analysis of three genome-wide pharmacogenetic studies.	Major depressive disorder
13	rs60619272	87412530	A	G	898	0.0116927	-0.122971	0.0164944	8.96288e-14	1632	13q31.1	2013-05-09	23377640	GENDEP Investigators	2013-02-01	Am J Psychiatry	www.ncbi.nlm.nih.gov/pubmed/23377640	Common genetic variation and antidepressant efficacy in major depressive disorder: a meta-analysis of three genome-wide pharmacogenetic studies.	Major depressive disorder
13	rs60619272	87412530	A	G	898	0.0116927	-0.122971	0.0164944	8.96288e-14	1632	13q31.1	2013-05-09	23377640	GENDEP Investigators	2013-02-01	Am J Psychiatry	www.ncbi.nlm.nih.gov/pubmed/23377640	Common genetic variation and antidepressant efficacy in major depressive disorder: a meta-analysis of three genome-wide pharmacogenetic studies.	Major depressive disorder
13	rs111537215	90831567	A	G	899	0.00945495	-0.0991549	0.0141018	2.04509e-12	3000	13q31.3	2018-09-17	29844566	Davies G	2018-05-29	Nat Commun	www.ncbi.nlm.nih.gov/pubmed/29844566	Study of 300,486 individuals identifies 148 independent genetic loci influencing general cognitive function.	General cognitive ability
14	JHU_14.25373890	25373891	A	G	899	0.0105673	-0.0847734	0.0116156	2.91535e-13	3663	14q12	2017-02-24	27663945	Middeldorp CM	2016-08-05	J Am Acad Child Adolesc Psychiatry	www.ncbi.nlm.nih.gov/pubmed/27663945	A Genome-Wide Association Meta-Analysis of Attention-Deficit/Hyperactivity Disorder Symptoms in Population-Based Pediatric Cohorts.	Attention deficit hyperactivity disorder symptom score
14	JHU_14.25373890	25373891	A	G	899	0.0105673	-0.0847734	0.0116156	2.91535e-13	3663	14q12	2018-09-17	29844566	Davies G	2018-05-29	Nat Commun	www.ncbi.nlm.nih.gov/pubmed/29844566	Study of 300,486 individuals identifies 148 independent genetic loci influencing general cognitive function.	General cognitive ability
14	JHU_14.25373890	25373891	A	G	899	0.0105673	-0.0847734	0.0116156	2.91535e-13	3663	14q12	2018-09-17	29844566	Davies G	2018-05-29	Nat Commun	www.ncbi.nlm.nih.gov/pubmed/29844566	Study of 300,486 individuals identifies 148 independent genetic loci influencing general cognitive function.	General cognitive ability
14	JHU_14.25373890	25373891	A	G	899	0.0105673	-0.0847734	0.0116156	2.91535e-13	3663	14q12	2018-09-17	29844566	Davies G	2018-05-29	Nat Commun	www.ncbi.nlm.nih.gov/pubmed/29844566	Study of 300,486 individuals identifies 148 independent genetic loci influencing general cognitive function.	General cognitive ability
14	JHU_14.25373890	25373891	A	G	899	0.0105673	-0.0847734	0.0116156	2.91535e-13	3663	14q12	2018-09-17	29844566	Davies G	2018-05-29	Nat Commun	www.ncbi.nlm.nih.gov/pubmed/29844566	Study of 300,486 individuals identifies 148 independent genetic loci influencing general cognitive function.	General cognitive ability
14	JHU_14.25373890	25373891	A	G	899	0.0105673	-0.0847734	0.0116156	2.91535e-13	3663	14q12	2018-09-17	29844566	Davies G	2018-05-29	Nat Commun	www.ncbi.nlm.nih.gov/pubmed/29844566	Study of 300,486 individuals identifies 148 independent genetic loci influencing general cognitive function.	General cognitive ability
14	JHU_14.25373890	25373891	A	G	899	0.0105673	-0.0847734	0.0116156	2.91535e-13	3663	14q12	2018-09-17	29844566	Davies G	2018-05-29	Nat Commun	www.ncbi.nlm.nih.gov/pubmed/29844566	Study of 300,486 individuals identifies 148 independent genetic loci influencing general cognitive function.	General cognitive ability
14	JHU_14.25373890	25373891	A	G	899	0.0105673	-0.0847734	0.0116156	2.91535e-13	3663	14q12	2018-09-17	29844566	Davies G	2018-05-29	Nat Commun	www.ncbi.nlm.nih.gov/pubmed/29844566	Study of 300,486 individuals identifies 148 independent genetic loci influencing general cognitive function.	General cognitive ability
14	JHU_14.25373890	25373891	A	G	899	0.0105673	-0.0847734	0.0116156	2.91535e-13	3663	14q12	2018-09-17	29844566	Davies G	2018-05-29	Nat Commun	www.ncbi.nlm.nih.gov/pubmed/29844566	Study of 300,486 individuals identifies 148 independent genetic loci influencing general cognitive function.	General cognitive ability
14	JHU_14.25373890	25373891	A	G	899	0.0105673	-0.0847734	0.0116156	2.91535e-13	3663	14q12	2018-09-17	29844566	Davies G	2018-05-29	Nat Commun	www.ncbi.nlm.nih.gov/pubmed/29844566	Study of 300,486 individuals identifies 148 independent genetic loci influencing general cognitive function.	General cognitive ability
14	JHU_14.25373890	25373891	A	G	899	0.0105673	-0.0847734	0.0116156	2.91535e-13	3663	14q12	2018-09-17	29844566	Davies G	2018-05-29	Nat Commun	www.ncbi.nlm.nih.gov/pubmed/29844566	Study of 300,486 individuals identifies 148 independent genetic loci influencing general cognitive function.	General cognitive ability
14	JHU_14.25373890	25373891	A	G	899	0.0105673	-0.0847734	0.0116156	2.91535e-13	3663	14q12	2018-09-17	29844566	Davies G	2018-05-29	Nat Commun	www.ncbi.nlm.nih.gov/pubmed/29844566	Study of 300,486 individuals identifies 148 independent genetic loci influencing general cognitive function.	General cognitive ability
14	JHU_14.25373890	25373891	A	G	899	0.0105673	-0.0847734	0.0116156	2.91535e-13	3663	14q12	2018-09-17	29844566	Davies G	2018-05-29	Nat Commun	www.ncbi.nlm.nih.gov/pubmed/29844566	Study of 300,486 individuals identifies 148 independent genetic loci influencing general cognitive function.	General cognitive ability
14	JHU_14.25373890	25373891	A	G	899	0.0105673	-0.0847734	0.0116156	2.91535e-13	3663	14q12	2018-09-17	29844566	Davies G	2018-05-29	Nat Commun	www.ncbi.nlm.nih.gov/pubmed/29844566	Study of 300,486 individuals identifies 148 independent genetic loci influencing general cognitive function.	General cognitive ability
14	JHU_14.25373890	25373891	A	G	899	0.0105673	-0.0847734	0.0116156	2.91535e-13	3663	14q12	2018-09-17	29844566	Davies G	2018-05-29	Nat Commun	www.ncbi.nlm.nih.gov/pubmed/29844566	Study of 300,486 individuals identifies 148 independent genetic loci influencing general cognitive function.	General cognitive ability
14	JHU_14.25373890	25373891	A	G	899	0.0105673	-0.0847734	0.0116156	2.91535e-13	3663	14q12	2020-10-23	32665545	van der Meer D	2020-07-14	Nat Commun	www.ncbi.nlm.nih.gov/pubmed/32665545	Understanding the genetic determinants of the brain with MOSTest.	Subcortical volume (min-P)
14	JHU_14.25373890	25373891	A	G	899	0.0105673	-0.0847734	0.0116156	2.91535e-13	3663	14q12	2020-10-23	32665545	van der Meer D	2020-07-14	Nat Commun	www.ncbi.nlm.nih.gov/pubmed/32665545	Understanding the genetic determinants of the brain with MOSTest.	Subcortical volume (MOSTest)
14	JHU_14.25373890	25373891	A	G	899	0.0105673	-0.0847734	0.0116156	2.91535e-13	3663	14q12	2021-01-13	33414549	Demange PA	2021-01-07	Nat Genet	www.ncbi.nlm.nih.gov/pubmed/33414549	Investigating the genetic architecture of noncognitive skills using GWAS-by-subtraction.	Noncognitive aspects of educational attainment
14	JHU_14.25373890	25373891	A	G	899	0.0105673	-0.0847734	0.0116156	2.91535e-13	3663	14q12	2021-04-27	33686288	Peyrot WJ	2021-03-08	Nat Genet	www.ncbi.nlm.nih.gov/pubmed/33686288	Identifying loci with different allele frequencies among cases of eight psychiatric disorders using CC-GWAS.	Obsessive compulsive disorder vs Tourette's syndrome and other tic disorders (ordinary least squares (OLS))
14	JHU_14.25373890	25373891	A	G	899	0.0105673	-0.0847734	0.0116156	2.91535e-13	3663	14q12	2021-04-27	33686288	Peyrot WJ	2021-03-08	Nat Genet	www.ncbi.nlm.nih.gov/pubmed/33686288	Identifying loci with different allele frequencies among cases of eight psychiatric disorders using CC-GWAS.	Schizophrenia vs autism spectrum disorder (ordinary least squares (OLS))
14	JHU_14.41658292	41658293	T	A	853	0.00996483	-0.170317	0.0197218	5.82241e-18	1643	14q21.1	2018-09-17	29844566	Davies G	2018-05-29	Nat Commun	www.ncbi.nlm.nih.gov/pubmed/29844566	Study of 300,486 individuals identifies 148 independent genetic loci influencing general cognitive function.	General cognitive ability
14	JHU_14.41702989	41702990	C	A	899	0.0122358	-0.148656	0.020314	2.51835e-13	1533	14q21.1	2018-09-17	29844566	Davies G	2018-05-29	Nat Commun	www.ncbi.nlm.nih.gov/pubmed/29844566	Study of 300,486 individuals identifies 148 independent genetic loci influencing general cognitive function.	General cognitive ability
14	JHU_14.44261254	44261255	C	A	899	0.0105673	-0.0932434	0.0129415	5.80404e-13	1604	14q21.2	2021-01-13	33414549	Demange PA	2021-01-07	Nat Genet	www.ncbi.nlm.nih.gov/pubmed/33414549	Investigating the genetic architecture of noncognitive skills using GWAS-by-subtraction.	Noncognitive aspects of educational attainment
14	rs58840513	84935330	T	C	898	0.0122494	-0.113245	0.0151047	6.51529e-14	1644	14q31.3	2018-09-17	29844566	Davies G	2018-05-29	Nat Commun	www.ncbi.nlm.nih.gov/pubmed/29844566	Study of 300,486 individuals identifies 148 independent genetic loci influencing general cognitive function.	General cognitive ability
14	rs58840513	84935330	T	C	898	0.0122494	-0.113245	0.0151047	6.51529e-14	1644	14q31.3	2018-09-17	29844566	Davies G	2018-05-29	Nat Commun	www.ncbi.nlm.nih.gov/pubmed/29844566	Study of 300,486 individuals identifies 148 independent genetic loci influencing general cognitive function.	General cognitive ability
14	rs58840513	84935330	T	C	898	0.0122494	-0.113245	0.0151047	6.51529e-14	1644	14q31.3	2018-09-17	29844566	Davies G	2018-05-29	Nat Commun	www.ncbi.nlm.nih.gov/pubmed/29844566	Study of 300,486 individuals identifies 148 independent genetic loci influencing general cognitive function.	General cognitive ability
14	rs371392	88738230	T	C	898	0.0100223	-0.109068	0.0150474	4.21946e-13	3711	14q31.3	2018-09-17	29844566	Davies G	2018-05-29	Nat Commun	www.ncbi.nlm.nih.gov/pubmed/29844566	Study of 300,486 individuals identifies 148 independent genetic loci influencing general cognitive function.	General cognitive ability
14	rs371392	88738230	T	C	898	0.0100223	-0.109068	0.0150474	4.21946e-13	3711	14q31.3	2018-09-17	29844566	Davies G	2018-05-29	Nat Commun	www.ncbi.nlm.nih.gov/pubmed/29844566	Study of 300,486 individuals identifies 148 independent genetic loci influencing general cognitive function.	General cognitive ability
14	rs371392	88738230	T	C	898	0.0100223	-0.109068	0.0150474	4.21946e-13	3711	14q31.3	2018-09-17	29844566	Davies G	2018-05-29	Nat Commun	www.ncbi.nlm.nih.gov/pubmed/29844566	Study of 300,486 individuals identifies 148 independent genetic loci influencing general cognitive function.	General cognitive ability
14	JHU_14.94324761	94324762	C	T	899	0.016129	-0.0962381	0.0141889	1.17994e-11	1610	14q32.12	2018-09-17	29844566	Davies G	2018-05-29	Nat Commun	www.ncbi.nlm.nih.gov/pubmed/29844566	Study of 300,486 individuals identifies 148 independent genetic loci influencing general cognitive function.	General cognitive ability
14	JHU_14.94324761	94324762	C	T	899	0.016129	-0.0962381	0.0141889	1.17994e-11	1610	14q32.12	2018-09-17	29844566	Davies G	2018-05-29	Nat Commun	www.ncbi.nlm.nih.gov/pubmed/29844566	Study of 300,486 individuals identifies 148 independent genetic loci influencing general cognitive function.	General cognitive ability
14	JHU_14.94324761	94324762	C	T	899	0.016129	-0.0962381	0.0141889	1.17994e-11	1610	14q32.12	2020-05-21	31969693	Coleman JRI	2020-01-23	Mol Psychiatry	www.ncbi.nlm.nih.gov/pubmed/31969693	Genome-wide gene-environment analyses of major depressive disorder and reported lifetime traumatic experiences in UK Biobank.	Major depressive disorder
14	JHU_14.94324761	94324762	C	T	899	0.016129	-0.0962381	0.0141889	1.17994e-11	1610	14q32.12	2020-10-23	32665545	van der Meer D	2020-07-14	Nat Commun	www.ncbi.nlm.nih.gov/pubmed/32665545	Understanding the genetic determinants of the brain with MOSTest.	Subcortical volume (MOSTest)
14	JHU_14.94324761	94324762	C	T	899	0.016129	-0.0962381	0.0141889	1.17994e-11	1610	14q32.12	2020-10-23	32665545	van der Meer D	2020-07-14	Nat Commun	www.ncbi.nlm.nih.gov/pubmed/32665545	Understanding the genetic determinants of the brain with MOSTest.	Subcortical volume (min-P)
14	JHU_14.94324761	94324762	C	T	899	0.016129	-0.0962381	0.0141889	1.17994e-11	1610	14q32.12	2020-10-23	32665545	van der Meer D	2020-07-14	Nat Commun	www.ncbi.nlm.nih.gov/pubmed/32665545	Understanding the genetic determinants of the brain with MOSTest.	Subcortical volume (min-P)
14	JHU_14.94324761	94324762	C	T	899	0.016129	-0.0962381	0.0141889	1.17994e-11	1610	14q32.12	2020-10-23	32665545	van der Meer D	2020-07-14	Nat Commun	www.ncbi.nlm.nih.gov/pubmed/32665545	Understanding the genetic determinants of the brain with MOSTest.	Subcortical volume (MOSTest)
14	JHU_14.94396830	94396831	T	C	899	0.0105673	-0.107604	0.0157778	9.1068e-12	1667	14q32.12	2018-09-17	29844566	Davies G	2018-05-29	Nat Commun	www.ncbi.nlm.nih.gov/pubmed/29844566	Study of 300,486 individuals identifies 148 independent genetic loci influencing general cognitive function.	General cognitive ability
14	JHU_14.94396830	94396831	T	C	899	0.0105673	-0.107604	0.0157778	9.1068e-12	1667	14q32.12	2018-09-17	29844566	Davies G	2018-05-29	Nat Commun	www.ncbi.nlm.nih.gov/pubmed/29844566	Study of 300,486 individuals identifies 148 independent genetic loci influencing general cognitive function.	General cognitive ability
14	JHU_14.94396830	94396831	T	C	899	0.0105673	-0.107604	0.0157778	9.1068e-12	1667	14q32.12	2020-05-21	31969693	Coleman JRI	2020-01-23	Mol Psychiatry	www.ncbi.nlm.nih.gov/pubmed/31969693	Genome-wide gene-environment analyses of major depressive disorder and reported lifetime traumatic experiences in UK Biobank.	Major depressive disorder
14	JHU_14.94396830	94396831	T	C	899	0.0105673	-0.107604	0.0157778	9.1068e-12	1667	14q32.12	2020-10-23	32665545	van der Meer D	2020-07-14	Nat Commun	www.ncbi.nlm.nih.gov/pubmed/32665545	Understanding the genetic determinants of the brain with MOSTest.	Subcortical volume (MOSTest)
14	JHU_14.94396830	94396831	T	C	899	0.0105673	-0.107604	0.0157778	9.1068e-12	1667	14q32.12	2020-10-23	32665545	van der Meer D	2020-07-14	Nat Commun	www.ncbi.nlm.nih.gov/pubmed/32665545	Understanding the genetic determinants of the brain with MOSTest.	Subcortical volume (min-P)
14	JHU_14.94396830	94396831	T	C	899	0.0105673	-0.107604	0.0157778	9.1068e-12	1667	14q32.12	2020-10-23	32665545	van der Meer D	2020-07-14	Nat Commun	www.ncbi.nlm.nih.gov/pubmed/32665545	Understanding the genetic determinants of the brain with MOSTest.	Subcortical volume (min-P)
14	JHU_14.94396830	94396831	T	C	899	0.0105673	-0.107604	0.0157778	9.1068e-12	1667	14q32.12	2020-10-23	32665545	van der Meer D	2020-07-14	Nat Commun	www.ncbi.nlm.nih.gov/pubmed/32665545	Understanding the genetic determinants of the brain with MOSTest.	Subcortical volume (MOSTest)
14	JHU_14.95940877	95940878	T	C	899	0.0116796	-0.0935933	0.0129529	4.98644e-13	3000	14q32.13	2021-04-27	33686288	Peyrot WJ	2021-03-08	Nat Genet	www.ncbi.nlm.nih.gov/pubmed/33686288	Identifying loci with different allele frequencies among cases of eight psychiatric disorders using CC-GWAS.	Major depressive disorder vs autism spectrum disorder (ordinary least squares (OLS))
15	JHU_15.57685868	57685869	A	G	899	0.0155729	-0.115963	0.016198	8.12206e-13	1657	15q21.3	2018-09-17	29844566	Davies G	2018-05-29	Nat Commun	www.ncbi.nlm.nih.gov/pubmed/29844566	Study of 300,486 individuals identifies 148 independent genetic loci influencing general cognitive function.	General cognitive ability
15	JHU_15.57685868	57685869	A	G	899	0.0155729	-0.115963	0.016198	8.12206e-13	1657	15q21.3	2020-10-23	32665545	van der Meer D	2020-07-14	Nat Commun	www.ncbi.nlm.nih.gov/pubmed/32665545	Understanding the genetic determinants of the brain with MOSTest.	Subcortical volume (MOSTest)
15	JHU_15.57685868	57685869	A	G	899	0.0155729	-0.115963	0.016198	8.12206e-13	1657	15q21.3	2020-10-23	32665545	van der Meer D	2020-07-14	Nat Commun	www.ncbi.nlm.nih.gov/pubmed/32665545	Understanding the genetic determinants of the brain with MOSTest.	Subcortical volume (min-P)
15	exm1170359	65676618	A	G	898	0.0116927	-0.127347	0.0187998	1.25392e-11	1637	15q22.31	2018-09-17	29844566	Davies G	2018-05-29	Nat Commun	www.ncbi.nlm.nih.gov/pubmed/29844566	Study of 300,486 individuals identifies 148 independent genetic loci influencing general cognitive function.	General cognitive ability
15	exm1170359	65676618	A	G	898	0.0116927	-0.127347	0.0187998	1.25392e-11	1637	15q22.31	2018-09-17	29844566	Davies G	2018-05-29	Nat Commun	www.ncbi.nlm.nih.gov/pubmed/29844566	Study of 300,486 individuals identifies 148 independent genetic loci influencing general cognitive function.	General cognitive ability
15	exm1170359	65676618	A	G	898	0.0116927	-0.127347	0.0187998	1.25392e-11	1637	15q22.31	2018-09-17	29844566	Davies G	2018-05-29	Nat Commun	www.ncbi.nlm.nih.gov/pubmed/29844566	Study of 300,486 individuals identifies 148 independent genetic loci influencing general cognitive function.	General cognitive ability
15	exm1170359	65676618	A	G	898	0.0116927	-0.127347	0.0187998	1.25392e-11	1637	15q22.31	2018-09-17	29844566	Davies G	2018-05-29	Nat Commun	www.ncbi.nlm.nih.gov/pubmed/29844566	Study of 300,486 individuals identifies 148 independent genetic loci influencing general cognitive function.	General cognitive ability
15	exm1170359	65676618	A	G	898	0.0116927	-0.0823898	0.0118849	4.14017e-12	1674	15q22.31	2018-09-17	29844566	Davies G	2018-05-29	Nat Commun	www.ncbi.nlm.nih.gov/pubmed/29844566	Study of 300,486 individuals identifies 148 independent genetic loci influencing general cognitive function.	General cognitive ability
15	exm1170359	65676618	A	G	898	0.0116927	-0.0823898	0.0118849	4.14017e-12	1674	15q22.31	2018-09-17	29844566	Davies G	2018-05-29	Nat Commun	www.ncbi.nlm.nih.gov/pubmed/29844566	Study of 300,486 individuals identifies 148 independent genetic loci influencing general cognitive function.	General cognitive ability
15	exm1170359	65676618	A	G	898	0.0116927	-0.0823898	0.0118849	4.14017e-12	1674	15q22.31	2018-09-17	29844566	Davies G	2018-05-29	Nat Commun	www.ncbi.nlm.nih.gov/pubmed/29844566	Study of 300,486 individuals identifies 148 independent genetic loci influencing general cognitive function.	General cognitive ability
15	exm1170359	65676618	A	G	898	0.0116927	-0.0823898	0.0118849	4.14017e-12	1674	15q22.31	2018-09-17	29844566	Davies G	2018-05-29	Nat Commun	www.ncbi.nlm.nih.gov/pubmed/29844566	Study of 300,486 individuals identifies 148 independent genetic loci influencing general cognitive function.	General cognitive ability
15	exm1170359	65676618	A	G	898	0.0116927	-0.110453	0.0161267	7.43101e-12	3701	15q22.31	2018-09-17	29844566	Davies G	2018-05-29	Nat Commun	www.ncbi.nlm.nih.gov/pubmed/29844566	Study of 300,486 individuals identifies 148 independent genetic loci influencing general cognitive function.	General cognitive ability
15	exm1170359	65676618	A	G	898	0.0116927	-0.110453	0.0161267	7.43101e-12	3701	15q22.31	2018-09-17	29844566	Davies G	2018-05-29	Nat Commun	www.ncbi.nlm.nih.gov/pubmed/29844566	Study of 300,486 individuals identifies 148 independent genetic loci influencing general cognitive function.	General cognitive ability
15	exm1170359	65676618	A	G	898	0.0116927	-0.110453	0.0161267	7.43101e-12	3701	15q22.31	2018-09-17	29844566	Davies G	2018-05-29	Nat Commun	www.ncbi.nlm.nih.gov/pubmed/29844566	Study of 300,486 individuals identifies 148 independent genetic loci influencing general cognitive function.	General cognitive ability
15	exm1170359	65676618	A	G	898	0.0116927	-0.110453	0.0161267	7.43101e-12	3701	15q22.31	2018-09-17	29844566	Davies G	2018-05-29	Nat Commun	www.ncbi.nlm.nih.gov/pubmed/29844566	Study of 300,486 individuals identifies 148 independent genetic loci influencing general cognitive function.	General cognitive ability
15	rs7171853	80650158	C	G	899	0.0177976	-0.0981244	0.0132596	1.35919e-13	1632	15q25.1	2021-12-16	29325848	Martin J	2017-12-02	Biol Psychiatry	www.ncbi.nlm.nih.gov/pubmed/29325848	A Genetic Investigation of Sex Bias in the Prevalence of Attention-Deficit/Hyperactivity Disorder.	Attention deficit hyperactivity disorder
15	rs16941392	88718356	C	T	899	0.012792	-0.119107	0.0156143	2.38228e-14	1633	15q25.3	2018-09-17	29844566	Davies G	2018-05-29	Nat Commun	www.ncbi.nlm.nih.gov/pubmed/29844566	Study of 300,486 individuals identifies 148 independent genetic loci influencing general cognitive function.	General cognitive ability
15	rs16941392	88718356	C	T	899	0.012792	-0.119107	0.0156143	2.38228e-14	1633	15q25.3	2018-09-17	29844566	Davies G	2018-05-29	Nat Commun	www.ncbi.nlm.nih.gov/pubmed/29844566	Study of 300,486 individuals identifies 148 independent genetic loci influencing general cognitive function.	General cognitive ability
15	rs16941392	88718356	C	T	899	0.012792	-0.119107	0.0156143	2.38228e-14	1633	15q25.3	2020-10-23	32665545	van der Meer D	2020-07-14	Nat Commun	www.ncbi.nlm.nih.gov/pubmed/32665545	Understanding the genetic determinants of the brain with MOSTest.	Subcortical volume (min-P)
15	rs16941392	88718356	C	T	899	0.012792	-0.119107	0.0156143	2.38228e-14	1633	15q25.3	2021-04-27	33686288	Peyrot WJ	2021-03-08	Nat Genet	www.ncbi.nlm.nih.gov/pubmed/33686288	Identifying loci with different allele frequencies among cases of eight psychiatric disorders using CC-GWAS.	Bipolar disorder vs anorexia nervosa (ordinary least squares (OLS))
15	JHU_15.88914496	88914497	C	T	899	0.0116796	-0.12754	0.0161751	3.14655e-15	1633	15q25.3	2018-09-17	29844566	Davies G	2018-05-29	Nat Commun	www.ncbi.nlm.nih.gov/pubmed/29844566	Study of 300,486 individuals identifies 148 independent genetic loci influencing general cognitive function.	General cognitive ability
15	JHU_15.88914496	88914497	C	T	899	0.0116796	-0.12754	0.0161751	3.14655e-15	1633	15q25.3	2018-09-17	29844566	Davies G	2018-05-29	Nat Commun	www.ncbi.nlm.nih.gov/pubmed/29844566	Study of 300,486 individuals identifies 148 independent genetic loci influencing general cognitive function.	General cognitive ability
15	JHU_15.88914496	88914497	C	T	899	0.0116796	-0.12754	0.0161751	3.14655e-15	1633	15q25.3	2020-10-23	32665545	van der Meer D	2020-07-14	Nat Commun	www.ncbi.nlm.nih.gov/pubmed/32665545	Understanding the genetic determinants of the brain with MOSTest.	Subcortical volume (min-P)
15	JHU_15.88914496	88914497	C	T	899	0.0116796	-0.12754	0.0161751	3.14655e-15	1633	15q25.3	2021-04-27	33686288	Peyrot WJ	2021-03-08	Nat Genet	www.ncbi.nlm.nih.gov/pubmed/33686288	Identifying loci with different allele frequencies among cases of eight psychiatric disorders using CC-GWAS.	Bipolar disorder vs anorexia nervosa (ordinary least squares (OLS))
15	JHU_15.98623037	98623038	T	C	899	0.016129	-0.0817003	0.0113656	6.55553e-13	3692	15q26.3	2013-05-09	23377640	GENDEP Investigators	2013-02-01	Am J Psychiatry	www.ncbi.nlm.nih.gov/pubmed/23377640	Common genetic variation and antidepressant efficacy in major depressive disorder: a meta-analysis of three genome-wide pharmacogenetic studies.	Major depressive disorder
16	rs74005650	6722717	C	G	899	0.0166852	-0.0776699	0.011226	4.55746e-12	3692	16p13.3	2018-09-17	29844566	Davies G	2018-05-29	Nat Commun	www.ncbi.nlm.nih.gov/pubmed/29844566	Study of 300,486 individuals identifies 148 independent genetic loci influencing general cognitive function.	General cognitive ability
16	rs74005650	6722717	C	G	899	0.0166852	-0.0776699	0.011226	4.55746e-12	3692	16p13.3	2018-09-17	29844566	Davies G	2018-05-29	Nat Commun	www.ncbi.nlm.nih.gov/pubmed/29844566	Study of 300,486 individuals identifies 148 independent genetic loci influencing general cognitive function.	General cognitive ability
16	rs74005650	6722717	C	G	899	0.0166852	-0.0776699	0.011226	4.55746e-12	3692	16p13.3	2018-09-17	29844566	Davies G	2018-05-29	Nat Commun	www.ncbi.nlm.nih.gov/pubmed/29844566	Study of 300,486 individuals identifies 148 independent genetic loci influencing general cognitive function.	General cognitive ability
16	rs74005650	6722717	C	G	899	0.0166852	-0.0776699	0.011226	4.55746e-12	3692	16p13.3	2018-09-17	29844566	Davies G	2018-05-29	Nat Commun	www.ncbi.nlm.nih.gov/pubmed/29844566	Study of 300,486 individuals identifies 148 independent genetic loci influencing general cognitive function.	General cognitive ability
16	rs74005650	6722717	C	G	899	0.0166852	-0.0776699	0.011226	4.55746e-12	3692	16p13.3	2018-09-17	29844566	Davies G	2018-05-29	Nat Commun	www.ncbi.nlm.nih.gov/pubmed/29844566	Study of 300,486 individuals identifies 148 independent genetic loci influencing general cognitive function.	General cognitive ability
16	rs74005650	6722717	C	G	899	0.0166852	-0.0776699	0.011226	4.55746e-12	3692	16p13.3	2018-09-17	29844566	Davies G	2018-05-29	Nat Commun	www.ncbi.nlm.nih.gov/pubmed/29844566	Study of 300,486 individuals identifies 148 independent genetic loci influencing general cognitive function.	General cognitive ability
16	rs74005650	6722717	C	G	899	0.0166852	-0.0776699	0.011226	4.55746e-12	3692	16p13.3	2018-09-17	29844566	Davies G	2018-05-29	Nat Commun	www.ncbi.nlm.nih.gov/pubmed/29844566	Study of 300,486 individuals identifies 148 independent genetic loci influencing general cognitive function.	General cognitive ability
16	rs74005650	6722717	C	G	899	0.0166852	-0.0776699	0.011226	4.55746e-12	3692	16p13.3	2018-09-17	29844566	Davies G	2018-05-29	Nat Commun	www.ncbi.nlm.nih.gov/pubmed/29844566	Study of 300,486 individuals identifies 148 independent genetic loci influencing general cognitive function.	General cognitive ability
16	rs74005650	6722717	C	G	899	0.0166852	-0.0776699	0.011226	4.55746e-12	3692	16p13.3	2020-05-21	31969693	Coleman JRI	2020-01-23	Mol Psychiatry	www.ncbi.nlm.nih.gov/pubmed/31969693	Genome-wide gene-environment analyses of major depressive disorder and reported lifetime traumatic experiences in UK Biobank.	Major depressive disorder
16	rs74005650	6722717	C	G	899	0.0166852	-0.0776699	0.011226	4.55746e-12	3692	16p13.3	2021-12-16	29325848	Martin J	2017-12-02	Biol Psychiatry	www.ncbi.nlm.nih.gov/pubmed/29325848	A Genetic Investigation of Sex Bias in the Prevalence of Attention-Deficit/Hyperactivity Disorder.	Attention deficit hyperactivity disorder
16	rs60009976	11497026	T	C	897	0.0122631	-0.106892	0.01531	2.91314e-12	1610	16p13.13	2018-09-17	29844566	Davies G	2018-05-29	Nat Commun	www.ncbi.nlm.nih.gov/pubmed/29844566	Study of 300,486 individuals identifies 148 independent genetic loci influencing general cognitive function.	General cognitive ability
16	rs60009976	11497026	T	C	897	0.0122631	-0.106892	0.01531	2.91314e-12	1610	16p13.13	2018-09-17	29844566	Davies G	2018-05-29	Nat Commun	www.ncbi.nlm.nih.gov/pubmed/29844566	Study of 300,486 individuals identifies 148 independent genetic loci influencing general cognitive function.	General cognitive ability
16	imm_16_31292188	31384687	T	C	899	0.0200222	-0.0798627	0.0109911	3.69926e-13	3711	16p11.2	2018-09-17	29844566	Davies G	2018-05-29	Nat Commun	www.ncbi.nlm.nih.gov/pubmed/29844566	Study of 300,486 individuals identifies 148 independent genetic loci influencing general cognitive function.	General cognitive ability
16	imm_16_31292188	31384687	T	C	899	0.0200222	-0.0798627	0.0109911	3.69926e-13	3711	16p11.2	2018-09-17	29844566	Davies G	2018-05-29	Nat Commun	www.ncbi.nlm.nih.gov/pubmed/29844566	Study of 300,486 individuals identifies 148 independent genetic loci influencing general cognitive function.	General cognitive ability
16	imm_16_31292188	31384687	T	C	899	0.0200222	-0.0798627	0.0109911	3.69926e-13	3711	16p11.2	2018-09-17	29844566	Davies G	2018-05-29	Nat Commun	www.ncbi.nlm.nih.gov/pubmed/29844566	Study of 300,486 individuals identifies 148 independent genetic loci influencing general cognitive function.	General cognitive ability
16	imm_16_31292188	31384687	T	C	899	0.0200222	-0.0798627	0.0109911	3.69926e-13	3711	16p11.2	2018-09-17	29844566	Davies G	2018-05-29	Nat Commun	www.ncbi.nlm.nih.gov/pubmed/29844566	Study of 300,486 individuals identifies 148 independent genetic loci influencing general cognitive function.	General cognitive ability
16	imm_16_31292188	31384687	T	C	899	0.0200222	-0.0798627	0.0109911	3.69926e-13	3711	16p11.2	2018-09-17	29844566	Davies G	2018-05-29	Nat Commun	www.ncbi.nlm.nih.gov/pubmed/29844566	Study of 300,486 individuals identifies 148 independent genetic loci influencing general cognitive function.	General cognitive ability
16	imm_16_31292188	31384687	T	C	899	0.0200222	-0.0798627	0.0109911	3.69926e-13	3711	16p11.2	2018-09-17	29844566	Davies G	2018-05-29	Nat Commun	www.ncbi.nlm.nih.gov/pubmed/29844566	Study of 300,486 individuals identifies 148 independent genetic loci influencing general cognitive function.	General cognitive ability
16	imm_16_31292188	31384687	T	C	899	0.0200222	-0.0798627	0.0109911	3.69926e-13	3711	16p11.2	2018-09-17	29844566	Davies G	2018-05-29	Nat Commun	www.ncbi.nlm.nih.gov/pubmed/29844566	Study of 300,486 individuals identifies 148 independent genetic loci influencing general cognitive function.	General cognitive ability
16	imm_16_31292188	31384687	T	C	899	0.0200222	-0.0798627	0.0109911	3.69926e-13	3711	16p11.2	2018-09-17	29844566	Davies G	2018-05-29	Nat Commun	www.ncbi.nlm.nih.gov/pubmed/29844566	Study of 300,486 individuals identifies 148 independent genetic loci influencing general cognitive function.	General cognitive ability
16	imm_16_31292188	31384687	T	C	899	0.0200222	-0.0798627	0.0109911	3.69926e-13	3711	16p11.2	2018-09-17	29844566	Davies G	2018-05-29	Nat Commun	www.ncbi.nlm.nih.gov/pubmed/29844566	Study of 300,486 individuals identifies 148 independent genetic loci influencing general cognitive function.	General cognitive ability
16	imm_16_31292188	31384687	T	C	899	0.0200222	-0.0798627	0.0109911	3.69926e-13	3711	16p11.2	2018-09-17	29844566	Davies G	2018-05-29	Nat Commun	www.ncbi.nlm.nih.gov/pubmed/29844566	Study of 300,486 individuals identifies 148 independent genetic loci influencing general cognitive function.	General cognitive ability
16	imm_16_31292188	31384687	T	C	899	0.0200222	-0.0798627	0.0109911	3.69926e-13	3711	16p11.2	2018-09-17	29844566	Davies G	2018-05-29	Nat Commun	www.ncbi.nlm.nih.gov/pubmed/29844566	Study of 300,486 individuals identifies 148 independent genetic loci influencing general cognitive function.	General cognitive ability
16	imm_16_31292188	31384687	T	C	899	0.0200222	-0.0798627	0.0109911	3.69926e-13	3711	16p11.2	2019-02-06	29520040	Coleman JRI	2018-03-08	Mol Psychiatry	www.ncbi.nlm.nih.gov/pubmed/29520040	Biological annotation of genetic loci associated with intelligence in a meta-analysis of 87,740 individuals.	Extremely high intelligence
16	imm_16_31292188	31384687	T	C	899	0.0200222	-0.0798627	0.0109911	3.69926e-13	3711	16p11.2	2020-10-23	32665545	van der Meer D	2020-07-14	Nat Commun	www.ncbi.nlm.nih.gov/pubmed/32665545	Understanding the genetic determinants of the brain with MOSTest.	Subcortical volume (min-P)
16	imm_16_31292188	31384687	T	C	899	0.0200222	-0.0798627	0.0109911	3.69926e-13	3711	16p11.2	2020-10-23	32665545	van der Meer D	2020-07-14	Nat Commun	www.ncbi.nlm.nih.gov/pubmed/32665545	Understanding the genetic determinants of the brain with MOSTest.	Subcortical volume (MOSTest)
16	imm_16_31292188	31384687	T	C	899	0.0200222	-0.0798627	0.0109911	3.69926e-13	3711	16p11.2	2020-10-23	32665545	van der Meer D	2020-07-14	Nat Commun	www.ncbi.nlm.nih.gov/pubmed/32665545	Understanding the genetic determinants of the brain with MOSTest.	Subcortical volume (MOSTest)
16	JHU_16.31388639	31388640	A	G	899	0.0194661	-0.0827379	0.0111181	9.93516e-14	3711	16p11.2	2018-09-17	29844566	Davies G	2018-05-29	Nat Commun	www.ncbi.nlm.nih.gov/pubmed/29844566	Study of 300,486 individuals identifies 148 independent genetic loci influencing general cognitive function.	General cognitive ability
16	JHU_16.31388639	31388640	A	G	899	0.0194661	-0.0827379	0.0111181	9.93516e-14	3711	16p11.2	2018-09-17	29844566	Davies G	2018-05-29	Nat Commun	www.ncbi.nlm.nih.gov/pubmed/29844566	Study of 300,486 individuals identifies 148 independent genetic loci influencing general cognitive function.	General cognitive ability
16	JHU_16.31388639	31388640	A	G	899	0.0194661	-0.0827379	0.0111181	9.93516e-14	3711	16p11.2	2018-09-17	29844566	Davies G	2018-05-29	Nat Commun	www.ncbi.nlm.nih.gov/pubmed/29844566	Study of 300,486 individuals identifies 148 independent genetic loci influencing general cognitive function.	General cognitive ability
16	JHU_16.31388639	31388640	A	G	899	0.0194661	-0.0827379	0.0111181	9.93516e-14	3711	16p11.2	2018-09-17	29844566	Davies G	2018-05-29	Nat Commun	www.ncbi.nlm.nih.gov/pubmed/29844566	Study of 300,486 individuals identifies 148 independent genetic loci influencing general cognitive function.	General cognitive ability
16	JHU_16.31388639	31388640	A	G	899	0.0194661	-0.0827379	0.0111181	9.93516e-14	3711	16p11.2	2018-09-17	29844566	Davies G	2018-05-29	Nat Commun	www.ncbi.nlm.nih.gov/pubmed/29844566	Study of 300,486 individuals identifies 148 independent genetic loci influencing general cognitive function.	General cognitive ability
16	JHU_16.31388639	31388640	A	G	899	0.0194661	-0.0827379	0.0111181	9.93516e-14	3711	16p11.2	2018-09-17	29844566	Davies G	2018-05-29	Nat Commun	www.ncbi.nlm.nih.gov/pubmed/29844566	Study of 300,486 individuals identifies 148 independent genetic loci influencing general cognitive function.	General cognitive ability
16	JHU_16.31388639	31388640	A	G	899	0.0194661	-0.0827379	0.0111181	9.93516e-14	3711	16p11.2	2018-09-17	29844566	Davies G	2018-05-29	Nat Commun	www.ncbi.nlm.nih.gov/pubmed/29844566	Study of 300,486 individuals identifies 148 independent genetic loci influencing general cognitive function.	General cognitive ability
16	JHU_16.31388639	31388640	A	G	899	0.0194661	-0.0827379	0.0111181	9.93516e-14	3711	16p11.2	2018-09-17	29844566	Davies G	2018-05-29	Nat Commun	www.ncbi.nlm.nih.gov/pubmed/29844566	Study of 300,486 individuals identifies 148 independent genetic loci influencing general cognitive function.	General cognitive ability
16	JHU_16.31388639	31388640	A	G	899	0.0194661	-0.0827379	0.0111181	9.93516e-14	3711	16p11.2	2018-09-17	29844566	Davies G	2018-05-29	Nat Commun	www.ncbi.nlm.nih.gov/pubmed/29844566	Study of 300,486 individuals identifies 148 independent genetic loci influencing general cognitive function.	General cognitive ability
16	JHU_16.31388639	31388640	A	G	899	0.0194661	-0.0827379	0.0111181	9.93516e-14	3711	16p11.2	2018-09-17	29844566	Davies G	2018-05-29	Nat Commun	www.ncbi.nlm.nih.gov/pubmed/29844566	Study of 300,486 individuals identifies 148 independent genetic loci influencing general cognitive function.	General cognitive ability
16	JHU_16.31388639	31388640	A	G	899	0.0194661	-0.0827379	0.0111181	9.93516e-14	3711	16p11.2	2018-09-17	29844566	Davies G	2018-05-29	Nat Commun	www.ncbi.nlm.nih.gov/pubmed/29844566	Study of 300,486 individuals identifies 148 independent genetic loci influencing general cognitive function.	General cognitive ability
16	JHU_16.31388639	31388640	A	G	899	0.0194661	-0.0827379	0.0111181	9.93516e-14	3711	16p11.2	2019-02-06	29520040	Coleman JRI	2018-03-08	Mol Psychiatry	www.ncbi.nlm.nih.gov/pubmed/29520040	Biological annotation of genetic loci associated with intelligence in a meta-analysis of 87,740 individuals.	Extremely high intelligence
16	JHU_16.31388639	31388640	A	G	899	0.0194661	-0.0827379	0.0111181	9.93516e-14	3711	16p11.2	2020-10-23	32665545	van der Meer D	2020-07-14	Nat Commun	www.ncbi.nlm.nih.gov/pubmed/32665545	Understanding the genetic determinants of the brain with MOSTest.	Subcortical volume (min-P)
16	JHU_16.31388639	31388640	A	G	899	0.0194661	-0.0827379	0.0111181	9.93516e-14	3711	16p11.2	2020-10-23	32665545	van der Meer D	2020-07-14	Nat Commun	www.ncbi.nlm.nih.gov/pubmed/32665545	Understanding the genetic determinants of the brain with MOSTest.	Subcortical volume (MOSTest)
16	JHU_16.31388639	31388640	A	G	899	0.0194661	-0.0827379	0.0111181	9.93516e-14	3711	16p11.2	2020-10-23	32665545	van der Meer D	2020-07-14	Nat Commun	www.ncbi.nlm.nih.gov/pubmed/32665545	Understanding the genetic determinants of the brain with MOSTest.	Subcortical volume (MOSTest)
16	rs75167259	31413401	A	C	890	0.0185393	-0.0801087	0.0113886	2.00545e-12	3711	16p11.2	2018-09-17	29844566	Davies G	2018-05-29	Nat Commun	www.ncbi.nlm.nih.gov/pubmed/29844566	Study of 300,486 individuals identifies 148 independent genetic loci influencing general cognitive function.	General cognitive ability
16	rs75167259	31413401	A	C	890	0.0185393	-0.0801087	0.0113886	2.00545e-12	3711	16p11.2	2018-09-17	29844566	Davies G	2018-05-29	Nat Commun	www.ncbi.nlm.nih.gov/pubmed/29844566	Study of 300,486 individuals identifies 148 independent genetic loci influencing general cognitive function.	General cognitive ability
16	rs75167259	31413401	A	C	890	0.0185393	-0.0801087	0.0113886	2.00545e-12	3711	16p11.2	2018-09-17	29844566	Davies G	2018-05-29	Nat Commun	www.ncbi.nlm.nih.gov/pubmed/29844566	Study of 300,486 individuals identifies 148 independent genetic loci influencing general cognitive function.	General cognitive ability
16	rs75167259	31413401	A	C	890	0.0185393	-0.0801087	0.0113886	2.00545e-12	3711	16p11.2	2018-09-17	29844566	Davies G	2018-05-29	Nat Commun	www.ncbi.nlm.nih.gov/pubmed/29844566	Study of 300,486 individuals identifies 148 independent genetic loci influencing general cognitive function.	General cognitive ability
16	rs75167259	31413401	A	C	890	0.0185393	-0.0801087	0.0113886	2.00545e-12	3711	16p11.2	2018-09-17	29844566	Davies G	2018-05-29	Nat Commun	www.ncbi.nlm.nih.gov/pubmed/29844566	Study of 300,486 individuals identifies 148 independent genetic loci influencing general cognitive function.	General cognitive ability
16	rs75167259	31413401	A	C	890	0.0185393	-0.0801087	0.0113886	2.00545e-12	3711	16p11.2	2018-09-17	29844566	Davies G	2018-05-29	Nat Commun	www.ncbi.nlm.nih.gov/pubmed/29844566	Study of 300,486 individuals identifies 148 independent genetic loci influencing general cognitive function.	General cognitive ability
16	rs75167259	31413401	A	C	890	0.0185393	-0.0801087	0.0113886	2.00545e-12	3711	16p11.2	2018-09-17	29844566	Davies G	2018-05-29	Nat Commun	www.ncbi.nlm.nih.gov/pubmed/29844566	Study of 300,486 individuals identifies 148 independent genetic loci influencing general cognitive function.	General cognitive ability
16	rs75167259	31413401	A	C	890	0.0185393	-0.0801087	0.0113886	2.00545e-12	3711	16p11.2	2018-09-17	29844566	Davies G	2018-05-29	Nat Commun	www.ncbi.nlm.nih.gov/pubmed/29844566	Study of 300,486 individuals identifies 148 independent genetic loci influencing general cognitive function.	General cognitive ability
16	rs75167259	31413401	A	C	890	0.0185393	-0.0801087	0.0113886	2.00545e-12	3711	16p11.2	2018-09-17	29844566	Davies G	2018-05-29	Nat Commun	www.ncbi.nlm.nih.gov/pubmed/29844566	Study of 300,486 individuals identifies 148 independent genetic loci influencing general cognitive function.	General cognitive ability
16	rs75167259	31413401	A	C	890	0.0185393	-0.0801087	0.0113886	2.00545e-12	3711	16p11.2	2018-09-17	29844566	Davies G	2018-05-29	Nat Commun	www.ncbi.nlm.nih.gov/pubmed/29844566	Study of 300,486 individuals identifies 148 independent genetic loci influencing general cognitive function.	General cognitive ability
16	rs75167259	31413401	A	C	890	0.0185393	-0.0801087	0.0113886	2.00545e-12	3711	16p11.2	2018-09-17	29844566	Davies G	2018-05-29	Nat Commun	www.ncbi.nlm.nih.gov/pubmed/29844566	Study of 300,486 individuals identifies 148 independent genetic loci influencing general cognitive function.	General cognitive ability
16	rs75167259	31413401	A	C	890	0.0185393	-0.0801087	0.0113886	2.00545e-12	3711	16p11.2	2019-02-06	29520040	Coleman JRI	2018-03-08	Mol Psychiatry	www.ncbi.nlm.nih.gov/pubmed/29520040	Biological annotation of genetic loci associated with intelligence in a meta-analysis of 87,740 individuals.	Extremely high intelligence
16	rs75167259	31413401	A	C	890	0.0185393	-0.0801087	0.0113886	2.00545e-12	3711	16p11.2	2020-10-23	32665545	van der Meer D	2020-07-14	Nat Commun	www.ncbi.nlm.nih.gov/pubmed/32665545	Understanding the genetic determinants of the brain with MOSTest.	Subcortical volume (min-P)
16	rs75167259	31413401	A	C	890	0.0185393	-0.0801087	0.0113886	2.00545e-12	3711	16p11.2	2020-10-23	32665545	van der Meer D	2020-07-14	Nat Commun	www.ncbi.nlm.nih.gov/pubmed/32665545	Understanding the genetic determinants of the brain with MOSTest.	Subcortical volume (MOSTest)
16	rs75167259	31413401	A	C	890	0.0185393	-0.0801087	0.0113886	2.00545e-12	3711	16p11.2	2020-10-23	32665545	van der Meer D	2020-07-14	Nat Commun	www.ncbi.nlm.nih.gov/pubmed/32665545	Understanding the genetic determinants of the brain with MOSTest.	Subcortical volume (MOSTest)
16	rs61685917	51217097	A	G	899	0.0166852	-0.0880679	0.0129984	1.24169e-11	3711	16q12.1	2018-09-17	29844566	Davies G	2018-05-29	Nat Commun	www.ncbi.nlm.nih.gov/pubmed/29844566	Study of 300,486 individuals identifies 148 independent genetic loci influencing general cognitive function.	General cognitive ability
16	rs61685917	51217097	A	G	899	0.0166852	-0.0880679	0.0129984	1.24169e-11	3711	16q12.1	2018-09-17	29844566	Davies G	2018-05-29	Nat Commun	www.ncbi.nlm.nih.gov/pubmed/29844566	Study of 300,486 individuals identifies 148 independent genetic loci influencing general cognitive function.	General cognitive ability
16	rs58942603	62572793	A	G	899	0.0122358	-0.108449	0.0155662	3.23884e-12	1632	16q21	2018-03-12	29325848	Martin J	2017-12-02	Biol Psychiatry	www.ncbi.nlm.nih.gov/pubmed/29325848	A Genetic Investigation of Sex Bias in the Prevalence of Attention-Deficit/Hyperactivity Disorder.	Attention deficit hyperactivity disorder
16	rs58942603	62572793	A	G	899	0.0122358	-0.108449	0.0155662	3.23884e-12	1632	16q21	2018-09-17	29844566	Davies G	2018-05-29	Nat Commun	www.ncbi.nlm.nih.gov/pubmed/29844566	Study of 300,486 individuals identifies 148 independent genetic loci influencing general cognitive function.	General cognitive ability
16	rs58942603	62572793	A	G	899	0.0122358	-0.108449	0.0155662	3.23884e-12	1632	16q21	2018-09-17	29844566	Davies G	2018-05-29	Nat Commun	www.ncbi.nlm.nih.gov/pubmed/29844566	Study of 300,486 individuals identifies 148 independent genetic loci influencing general cognitive function.	General cognitive ability
16	rs58942603	62572793	A	G	899	0.0122358	-0.108449	0.0155662	3.23884e-12	1632	16q21	2018-09-17	29844566	Davies G	2018-05-29	Nat Commun	www.ncbi.nlm.nih.gov/pubmed/29844566	Study of 300,486 individuals identifies 148 independent genetic loci influencing general cognitive function.	General cognitive ability
16	rs58942603	62572793	A	G	899	0.0122358	-0.108449	0.0155662	3.23884e-12	1632	16q21	2019-04-24	30718321	Sanchez-Roige S	2019-02-04	J Neurosci	www.ncbi.nlm.nih.gov/pubmed/30718321	Genome-wide association studies of impulsive personality traits (BIS-11 and UPPSP) and drug experimentation in up to 22,861 adult research participants identify loci in the CACNA1I and CADM2 genes.	Impulsivity (attentional)
16	rs58942603	62572793	A	G	899	0.0122358	-0.108449	0.0155662	3.23884e-12	1632	16q21	2020-05-21	31969693	Coleman JRI	2020-01-23	Mol Psychiatry	www.ncbi.nlm.nih.gov/pubmed/31969693	Genome-wide gene-environment analyses of major depressive disorder and reported lifetime traumatic experiences in UK Biobank.	Major depressive disorder in trauma-unexposed individuals
16	rs58942603	62572793	A	G	899	0.0122358	-0.108449	0.0155662	3.23884e-12	1632	16q21	2020-09-10	32747698	Matoba N	2020-08-03	Transl Psychiatry	www.ncbi.nlm.nih.gov/pubmed/32747698	Common genetic risk variants identified in the SPARK cohort support DDHD2 as a candidate risk gene for autism.	Autism spectrum disorder
16	rs58942603	62572793	A	G	899	0.0122358	-0.108449	0.0155662	3.23884e-12	1632	16q21	2020-10-23	32665545	van der Meer D	2020-07-14	Nat Commun	www.ncbi.nlm.nih.gov/pubmed/32665545	Understanding the genetic determinants of the brain with MOSTest.	Subcortical volume (min-P)
16	rs58942603	62572793	A	G	899	0.0122358	-0.108449	0.0155662	3.23884e-12	1632	16q21	2021-04-27	33686288	Peyrot WJ	2021-03-08	Nat Genet	www.ncbi.nlm.nih.gov/pubmed/33686288	Identifying loci with different allele frequencies among cases of eight psychiatric disorders using CC-GWAS.	Major depressive disorder vs ADHD (ordinary least squares (OLS))
16	rs58942603	62572793	A	G	899	0.0122358	-0.108449	0.0155662	3.23884e-12	1632	16q21	2021-04-27	33686288	Peyrot WJ	2021-03-08	Nat Genet	www.ncbi.nlm.nih.gov/pubmed/33686288	Identifying loci with different allele frequencies among cases of eight psychiatric disorders using CC-GWAS.	Schizophrenia vs autism spectrum disorder (ordinary least squares (OLS))
16	JHU_16.65442672	65442673	A	T	888	0.0146396	-0.129164	0.0188957	8.16524e-12	1661	16q21	2018-03-12	29325848	Martin J	2017-12-02	Biol Psychiatry	www.ncbi.nlm.nih.gov/pubmed/29325848	A Genetic Investigation of Sex Bias in the Prevalence of Attention-Deficit/Hyperactivity Disorder.	Attention deficit hyperactivity disorder
16	JHU_16.65442672	65442673	A	T	888	0.0146396	-0.129164	0.0188957	8.16524e-12	1661	16q21	2018-09-17	29844566	Davies G	2018-05-29	Nat Commun	www.ncbi.nlm.nih.gov/pubmed/29844566	Study of 300,486 individuals identifies 148 independent genetic loci influencing general cognitive function.	General cognitive ability
16	JHU_16.65442672	65442673	A	T	888	0.0146396	-0.129164	0.0188957	8.16524e-12	1661	16q21	2018-09-17	29844566	Davies G	2018-05-29	Nat Commun	www.ncbi.nlm.nih.gov/pubmed/29844566	Study of 300,486 individuals identifies 148 independent genetic loci influencing general cognitive function.	General cognitive ability
16	JHU_16.65442672	65442673	A	T	888	0.0146396	-0.129164	0.0188957	8.16524e-12	1661	16q21	2018-09-17	29844566	Davies G	2018-05-29	Nat Commun	www.ncbi.nlm.nih.gov/pubmed/29844566	Study of 300,486 individuals identifies 148 independent genetic loci influencing general cognitive function.	General cognitive ability
16	JHU_16.65442672	65442673	A	T	888	0.0146396	-0.129164	0.0188957	8.16524e-12	1661	16q21	2019-04-24	30718321	Sanchez-Roige S	2019-02-04	J Neurosci	www.ncbi.nlm.nih.gov/pubmed/30718321	Genome-wide association studies of impulsive personality traits (BIS-11 and UPPSP) and drug experimentation in up to 22,861 adult research participants identify loci in the CACNA1I and CADM2 genes.	Impulsivity (attentional)
16	JHU_16.65442672	65442673	A	T	888	0.0146396	-0.129164	0.0188957	8.16524e-12	1661	16q21	2020-05-21	31969693	Coleman JRI	2020-01-23	Mol Psychiatry	www.ncbi.nlm.nih.gov/pubmed/31969693	Genome-wide gene-environment analyses of major depressive disorder and reported lifetime traumatic experiences in UK Biobank.	Major depressive disorder in trauma-unexposed individuals
16	JHU_16.65442672	65442673	A	T	888	0.0146396	-0.129164	0.0188957	8.16524e-12	1661	16q21	2020-09-10	32747698	Matoba N	2020-08-03	Transl Psychiatry	www.ncbi.nlm.nih.gov/pubmed/32747698	Common genetic risk variants identified in the SPARK cohort support DDHD2 as a candidate risk gene for autism.	Autism spectrum disorder
16	JHU_16.65442672	65442673	A	T	888	0.0146396	-0.129164	0.0188957	8.16524e-12	1661	16q21	2020-10-23	32665545	van der Meer D	2020-07-14	Nat Commun	www.ncbi.nlm.nih.gov/pubmed/32665545	Understanding the genetic determinants of the brain with MOSTest.	Subcortical volume (min-P)
16	JHU_16.65442672	65442673	A	T	888	0.0146396	-0.129164	0.0188957	8.16524e-12	1661	16q21	2021-04-27	33686288	Peyrot WJ	2021-03-08	Nat Genet	www.ncbi.nlm.nih.gov/pubmed/33686288	Identifying loci with different allele frequencies among cases of eight psychiatric disorders using CC-GWAS.	Major depressive disorder vs ADHD (ordinary least squares (OLS))
16	JHU_16.65442672	65442673	A	T	888	0.0146396	-0.129164	0.0188957	8.16524e-12	1661	16q21	2021-04-27	33686288	Peyrot WJ	2021-03-08	Nat Genet	www.ncbi.nlm.nih.gov/pubmed/33686288	Identifying loci with different allele frequencies among cases of eight psychiatric disorders using CC-GWAS.	Schizophrenia vs autism spectrum disorder (ordinary least squares (OLS))
16	JHU_16.75940870	75940871	T	A	898	0.0116927	-0.120636	0.0162343	1.07819e-13	1633	16q23.1	2018-09-17	29844566	Davies G	2018-05-29	Nat Commun	www.ncbi.nlm.nih.gov/pubmed/29844566	Study of 300,486 individuals identifies 148 independent genetic loci influencing general cognitive function.	General cognitive ability
16	JHU_16.75940870	75940871	T	A	898	0.0116927	-0.120636	0.0162343	1.07819e-13	1633	16q23.1	2019-08-28	30571770	Arnau-Soler A	2018-12-20	PLoS One	www.ncbi.nlm.nih.gov/pubmed/30571770	Genome-wide interaction study of a proxy for stress-sensitivity and its prediction of major depressive disorder.	Stress sensitivity (neuroticism score x major depressive disorder status interaction)
16	JHU_16.75940870	75940871	T	A	898	0.0116927	-0.120636	0.0162343	1.07819e-13	1633	16q23.1	2020-05-21	31969693	Coleman JRI	2020-01-23	Mol Psychiatry	www.ncbi.nlm.nih.gov/pubmed/31969693	Genome-wide gene-environment analyses of major depressive disorder and reported lifetime traumatic experiences in UK Biobank.	Major depressive disorder
16	JHU_16.75940870	75940871	T	A	898	0.0116927	-0.120636	0.0162343	1.07819e-13	1633	16q23.1	2020-05-21	31969693	Coleman JRI	2020-01-23	Mol Psychiatry	www.ncbi.nlm.nih.gov/pubmed/31969693	Genome-wide gene-environment analyses of major depressive disorder and reported lifetime traumatic experiences in UK Biobank.	Trauma exposure in major depressive disorder-negative individuals
16	JHU_16.75945669	75945670	C	A	897	0.0122631	-0.125594	0.0158662	2.45649e-15	1633	16q23.1	2018-09-17	29844566	Davies G	2018-05-29	Nat Commun	www.ncbi.nlm.nih.gov/pubmed/29844566	Study of 300,486 individuals identifies 148 independent genetic loci influencing general cognitive function.	General cognitive ability
16	JHU_16.75945669	75945670	C	A	897	0.0122631	-0.125594	0.0158662	2.45649e-15	1633	16q23.1	2019-08-28	30571770	Arnau-Soler A	2018-12-20	PLoS One	www.ncbi.nlm.nih.gov/pubmed/30571770	Genome-wide interaction study of a proxy for stress-sensitivity and its prediction of major depressive disorder.	Stress sensitivity (neuroticism score x major depressive disorder status interaction)
16	JHU_16.75945669	75945670	C	A	897	0.0122631	-0.125594	0.0158662	2.45649e-15	1633	16q23.1	2020-05-21	31969693	Coleman JRI	2020-01-23	Mol Psychiatry	www.ncbi.nlm.nih.gov/pubmed/31969693	Genome-wide gene-environment analyses of major depressive disorder and reported lifetime traumatic experiences in UK Biobank.	Major depressive disorder
16	JHU_16.75945669	75945670	C	A	897	0.0122631	-0.125594	0.0158662	2.45649e-15	1633	16q23.1	2020-05-21	31969693	Coleman JRI	2020-01-23	Mol Psychiatry	www.ncbi.nlm.nih.gov/pubmed/31969693	Genome-wide gene-environment analyses of major depressive disorder and reported lifetime traumatic experiences in UK Biobank.	Trauma exposure in major depressive disorder-negative individuals
17	JHU_17.8693028	8693029	T	G	899	0.0133482	-0.099479	0.0145078	7.03518e-12	1632	17p13.1	2018-03-12	29325848	Martin J	2017-12-02	Biol Psychiatry	www.ncbi.nlm.nih.gov/pubmed/29325848	A Genetic Investigation of Sex Bias in the Prevalence of Attention-Deficit/Hyperactivity Disorder.	Attention deficit hyperactivity disorder
17	JHU_17.8693028	8693029	T	G	899	0.0133482	-0.099479	0.0145078	7.03518e-12	1632	17p13.1	2018-09-17	29844566	Davies G	2018-05-29	Nat Commun	www.ncbi.nlm.nih.gov/pubmed/29844566	Study of 300,486 individuals identifies 148 independent genetic loci influencing general cognitive function.	General cognitive ability
17	JHU_17.8693028	8693029	T	G	899	0.0133482	-0.099479	0.0145078	7.03518e-12	1632	17p13.1	2020-10-23	32665545	van der Meer D	2020-07-14	Nat Commun	www.ncbi.nlm.nih.gov/pubmed/32665545	Understanding the genetic determinants of the brain with MOSTest.	Subcortical volume (MOSTest)
17	JHU_17.10890784	10890785	A	C	896	0.0122768	-0.123654	0.016614	9.8606e-14	1657	17p12	2020-05-21	31969693	Coleman JRI	2020-01-23	Mol Psychiatry	www.ncbi.nlm.nih.gov/pubmed/31969693	Genome-wide gene-environment analyses of major depressive disorder and reported lifetime traumatic experiences in UK Biobank.	Major depressive disorder
17	JHU_17.14744909	14744910	T	C	892	0.0134529	-0.106917	0.015	1.0202e-12	1632	17p12	2020-05-21	31969693	Coleman JRI	2020-01-23	Mol Psychiatry	www.ncbi.nlm.nih.gov/pubmed/31969693	Genome-wide gene-environment analyses of major depressive disorder and reported lifetime traumatic experiences in UK Biobank.	Major depressive disorder
17	rs2871642	20690339	A	G	897	0.00947603	-0.0755262	0.0103542	3.00359e-13	1639	17p11.2	2018-09-17	29844566	Davies G	2018-05-29	Nat Commun	www.ncbi.nlm.nih.gov/pubmed/29844566	Study of 300,486 individuals identifies 148 independent genetic loci influencing general cognitive function.	General cognitive ability
17	rs2871642	20690339	A	G	897	0.00947603	-0.0755262	0.0103542	3.00359e-13	1639	17p11.2	2018-09-17	29844566	Davies G	2018-05-29	Nat Commun	www.ncbi.nlm.nih.gov/pubmed/29844566	Study of 300,486 individuals identifies 148 independent genetic loci influencing general cognitive function.	General cognitive ability
17	rs2871642	20690339	A	G	897	0.00947603	-0.0755262	0.0103542	3.00359e-13	1639	17p11.2	2018-09-17	29844566	Davies G	2018-05-29	Nat Commun	www.ncbi.nlm.nih.gov/pubmed/29844566	Study of 300,486 individuals identifies 148 independent genetic loci influencing general cognitive function.	General cognitive ability
17	rs2871642	20690339	A	G	897	0.00947603	-0.0755262	0.0103542	3.00359e-13	1639	17p11.2	2018-09-17	29844566	Davies G	2018-05-29	Nat Commun	www.ncbi.nlm.nih.gov/pubmed/29844566	Study of 300,486 individuals identifies 148 independent genetic loci influencing general cognitive function.	General cognitive ability
17	rs2871642	20690339	A	G	897	0.00947603	-0.0755262	0.0103542	3.00359e-13	1639	17p11.2	2020-05-21	31969693	Coleman JRI	2020-01-23	Mol Psychiatry	www.ncbi.nlm.nih.gov/pubmed/31969693	Genome-wide gene-environment analyses of major depressive disorder and reported lifetime traumatic experiences in UK Biobank.	Major depressive disorder in trauma exposed individuals
17	rs2871642	20690339	A	G	897	0.00947603	-0.0755262	0.0103542	3.00359e-13	1639	17p11.2	2021-01-13	33414549	Demange PA	2021-01-07	Nat Genet	www.ncbi.nlm.nih.gov/pubmed/33414549	Investigating the genetic architecture of noncognitive skills using GWAS-by-subtraction.	Noncognitive aspects of educational attainment
17	rs2871642	20690339	A	G	897	0.00947603	-0.0755262	0.0103542	3.00359e-13	1639	17p11.2	2021-04-27	33686288	Peyrot WJ	2021-03-08	Nat Genet	www.ncbi.nlm.nih.gov/pubmed/33686288	Identifying loci with different allele frequencies among cases of eight psychiatric disorders using CC-GWAS.	Schizophrenia vs autism spectrum disorder (ordinary least squares (OLS))
17	rs2871642	20690339	A	G	897	0.00947603	-0.0868687	0.0124378	2.86438e-12	3689	17p11.2	2018-09-17	29844566	Davies G	2018-05-29	Nat Commun	www.ncbi.nlm.nih.gov/pubmed/29844566	Study of 300,486 individuals identifies 148 independent genetic loci influencing general cognitive function.	General cognitive ability
17	rs2871642	20690339	A	G	897	0.00947603	-0.0868687	0.0124378	2.86438e-12	3689	17p11.2	2018-09-17	29844566	Davies G	2018-05-29	Nat Commun	www.ncbi.nlm.nih.gov/pubmed/29844566	Study of 300,486 individuals identifies 148 independent genetic loci influencing general cognitive function.	General cognitive ability
17	rs2871642	20690339	A	G	897	0.00947603	-0.0868687	0.0124378	2.86438e-12	3689	17p11.2	2018-09-17	29844566	Davies G	2018-05-29	Nat Commun	www.ncbi.nlm.nih.gov/pubmed/29844566	Study of 300,486 individuals identifies 148 independent genetic loci influencing general cognitive function.	General cognitive ability
17	rs2871642	20690339	A	G	897	0.00947603	-0.0868687	0.0124378	2.86438e-12	3689	17p11.2	2018-09-17	29844566	Davies G	2018-05-29	Nat Commun	www.ncbi.nlm.nih.gov/pubmed/29844566	Study of 300,486 individuals identifies 148 independent genetic loci influencing general cognitive function.	General cognitive ability
17	rs2871642	20690339	A	G	897	0.00947603	-0.0868687	0.0124378	2.86438e-12	3689	17p11.2	2020-05-21	31969693	Coleman JRI	2020-01-23	Mol Psychiatry	www.ncbi.nlm.nih.gov/pubmed/31969693	Genome-wide gene-environment analyses of major depressive disorder and reported lifetime traumatic experiences in UK Biobank.	Major depressive disorder in trauma exposed individuals
17	rs2871642	20690339	A	G	897	0.00947603	-0.0868687	0.0124378	2.86438e-12	3689	17p11.2	2021-01-13	33414549	Demange PA	2021-01-07	Nat Genet	www.ncbi.nlm.nih.gov/pubmed/33414549	Investigating the genetic architecture of noncognitive skills using GWAS-by-subtraction.	Noncognitive aspects of educational attainment
17	rs2871642	20690339	A	G	897	0.00947603	-0.0868687	0.0124378	2.86438e-12	3689	17p11.2	2021-04-27	33686288	Peyrot WJ	2021-03-08	Nat Genet	www.ncbi.nlm.nih.gov/pubmed/33686288	Identifying loci with different allele frequencies among cases of eight psychiatric disorders using CC-GWAS.	Schizophrenia vs autism spectrum disorder (ordinary least squares (OLS))
17	JHU_17.71858110	71858111	C	T	899	0.0116796	-0.122671	0.0164966	1.03663e-13	1632	17q25.1	2018-09-17	29844566	Davies G	2018-05-29	Nat Commun	www.ncbi.nlm.nih.gov/pubmed/29844566	Study of 300,486 individuals identifies 148 independent genetic loci influencing general cognitive function.	General cognitive ability
17	JHU_17.71858110	71858111	C	T	899	0.0116796	-0.122671	0.0164966	1.03663e-13	1632	17q25.1	2018-09-17	29844566	Davies G	2018-05-29	Nat Commun	www.ncbi.nlm.nih.gov/pubmed/29844566	Study of 300,486 individuals identifies 148 independent genetic loci influencing general cognitive function.	General cognitive ability
17	JHU_17.71858110	71858111	C	T	899	0.0116796	-0.122671	0.0164966	1.03663e-13	1632	17q25.1	2018-09-17	29844566	Davies G	2018-05-29	Nat Commun	www.ncbi.nlm.nih.gov/pubmed/29844566	Study of 300,486 individuals identifies 148 independent genetic loci influencing general cognitive function.	General cognitive ability
17	JHU_17.71858110	71858111	C	T	899	0.0116796	-0.122671	0.0164966	1.03663e-13	1632	17q25.1	2018-09-17	29844566	Davies G	2018-05-29	Nat Commun	www.ncbi.nlm.nih.gov/pubmed/29844566	Study of 300,486 individuals identifies 148 independent genetic loci influencing general cognitive function.	General cognitive ability
17	JHU_17.71858110	71858111	C	T	899	0.0116796	-0.122671	0.0164966	1.03663e-13	1632	17q25.1	2018-09-17	29844566	Davies G	2018-05-29	Nat Commun	www.ncbi.nlm.nih.gov/pubmed/29844566	Study of 300,486 individuals identifies 148 independent genetic loci influencing general cognitive function.	General cognitive ability
17	JHU_17.71978961	71978962	G	C	899	0.00945495	-0.137696	0.0197482	3.11188e-12	1633	17q25.1	2018-09-17	29844566	Davies G	2018-05-29	Nat Commun	www.ncbi.nlm.nih.gov/pubmed/29844566	Study of 300,486 individuals identifies 148 independent genetic loci influencing general cognitive function.	General cognitive ability
17	JHU_17.71978961	71978962	G	C	899	0.00945495	-0.137696	0.0197482	3.11188e-12	1633	17q25.1	2018-09-17	29844566	Davies G	2018-05-29	Nat Commun	www.ncbi.nlm.nih.gov/pubmed/29844566	Study of 300,486 individuals identifies 148 independent genetic loci influencing general cognitive function.	General cognitive ability
17	JHU_17.71978961	71978962	G	C	899	0.00945495	-0.137696	0.0197482	3.11188e-12	1633	17q25.1	2018-09-17	29844566	Davies G	2018-05-29	Nat Commun	www.ncbi.nlm.nih.gov/pubmed/29844566	Study of 300,486 individuals identifies 148 independent genetic loci influencing general cognitive function.	General cognitive ability
17	JHU_17.71978961	71978962	G	C	899	0.00945495	-0.137696	0.0197482	3.11188e-12	1633	17q25.1	2018-09-17	29844566	Davies G	2018-05-29	Nat Commun	www.ncbi.nlm.nih.gov/pubmed/29844566	Study of 300,486 individuals identifies 148 independent genetic loci influencing general cognitive function.	General cognitive ability
17	JHU_17.71978961	71978962	G	C	899	0.00945495	-0.137696	0.0197482	3.11188e-12	1633	17q25.1	2018-09-17	29844566	Davies G	2018-05-29	Nat Commun	www.ncbi.nlm.nih.gov/pubmed/29844566	Study of 300,486 individuals identifies 148 independent genetic loci influencing general cognitive function.	General cognitive ability
17	JHU_17.73049952	73049953	T	C	887	0.0174746	-0.0939716	0.0134562	2.87904e-12	1633	17q25.1	2018-09-17	29844566	Davies G	2018-05-29	Nat Commun	www.ncbi.nlm.nih.gov/pubmed/29844566	Study of 300,486 individuals identifies 148 independent genetic loci influencing general cognitive function.	General cognitive ability
17	JHU_17.73049952	73049953	T	C	887	0.0174746	-0.0939716	0.0134562	2.87904e-12	1633	17q25.1	2018-09-17	29844566	Davies G	2018-05-29	Nat Commun	www.ncbi.nlm.nih.gov/pubmed/29844566	Study of 300,486 individuals identifies 148 independent genetic loci influencing general cognitive function.	General cognitive ability
17	JHU_17.73049952	73049953	T	C	887	0.0174746	-0.0939716	0.0134562	2.87904e-12	1633	17q25.1	2018-09-17	29844566	Davies G	2018-05-29	Nat Commun	www.ncbi.nlm.nih.gov/pubmed/29844566	Study of 300,486 individuals identifies 148 independent genetic loci influencing general cognitive function.	General cognitive ability
17	JHU_17.73049952	73049953	T	C	887	0.0174746	-0.0939716	0.0134562	2.87904e-12	1633	17q25.1	2018-09-17	29844566	Davies G	2018-05-29	Nat Commun	www.ncbi.nlm.nih.gov/pubmed/29844566	Study of 300,486 individuals identifies 148 independent genetic loci influencing general cognitive function.	General cognitive ability
17	JHU_17.73049952	73049953	T	C	887	0.0174746	-0.0939716	0.0134562	2.87904e-12	1633	17q25.1	2018-09-17	29844566	Davies G	2018-05-29	Nat Commun	www.ncbi.nlm.nih.gov/pubmed/29844566	Study of 300,486 individuals identifies 148 independent genetic loci influencing general cognitive function.	General cognitive ability
17	JHU_17.76171420	76171421	C	A	899	0.0122358	-0.121561	0.0154578	3.71917e-15	1632	17q25.3	2018-09-17	29844566	Davies G	2018-05-29	Nat Commun	www.ncbi.nlm.nih.gov/pubmed/29844566	Study of 300,486 individuals identifies 148 independent genetic loci influencing general cognitive function.	General cognitive ability
17	JHU_17.76171420	76171421	C	A	899	0.0122358	-0.121561	0.0154578	3.71917e-15	1632	17q25.3	2018-09-17	29844566	Davies G	2018-05-29	Nat Commun	www.ncbi.nlm.nih.gov/pubmed/29844566	Study of 300,486 individuals identifies 148 independent genetic loci influencing general cognitive function.	General cognitive ability
17	JHU_17.76171420	76171421	C	A	899	0.0122358	-0.121561	0.0154578	3.71917e-15	1632	17q25.3	2020-05-21	31969693	Coleman JRI	2020-01-23	Mol Psychiatry	www.ncbi.nlm.nih.gov/pubmed/31969693	Genome-wide gene-environment analyses of major depressive disorder and reported lifetime traumatic experiences in UK Biobank.	Major depressive disorder
17	rs74000853	78619358	G	A	898	0.0122494	-0.142911	0.0203602	2.23262e-12	1533	17q25.3	2018-09-17	29844566	Davies G	2018-05-29	Nat Commun	www.ncbi.nlm.nih.gov/pubmed/29844566	Study of 300,486 individuals identifies 148 independent genetic loci influencing general cognitive function.	General cognitive ability
17	rs74000853	78619358	G	A	898	0.0122494	-0.142911	0.0203602	2.23262e-12	1533	17q25.3	2018-09-17	29844566	Davies G	2018-05-29	Nat Commun	www.ncbi.nlm.nih.gov/pubmed/29844566	Study of 300,486 individuals identifies 148 independent genetic loci influencing general cognitive function.	General cognitive ability
17	rs74000853	78619358	G	A	898	0.0122494	-0.142911	0.0203602	2.23262e-12	1533	17q25.3	2020-05-21	31969693	Coleman JRI	2020-01-23	Mol Psychiatry	www.ncbi.nlm.nih.gov/pubmed/31969693	Genome-wide gene-environment analyses of major depressive disorder and reported lifetime traumatic experiences in UK Biobank.	Major depressive disorder
18	rs17495002	25724156	A	G	899	0.0150167	-0.098645	0.0143029	5.31596e-12	1632	18q12.1	2018-09-17	29844566	Davies G	2018-05-29	Nat Commun	www.ncbi.nlm.nih.gov/pubmed/29844566	Study of 300,486 individuals identifies 148 independent genetic loci influencing general cognitive function.	General cognitive ability
18	rs17495002	25724156	A	G	899	0.0150167	-0.098645	0.0143029	5.31596e-12	1632	18q12.1	2020-05-21	31969693	Coleman JRI	2020-01-23	Mol Psychiatry	www.ncbi.nlm.nih.gov/pubmed/31969693	Genome-wide gene-environment analyses of major depressive disorder and reported lifetime traumatic experiences in UK Biobank.	Major depressive disorder
18	rs17495002	25724156	A	G	899	0.0150167	-0.098645	0.0143029	5.31596e-12	1632	18q12.1	2020-05-21	31969693	Coleman JRI	2020-01-23	Mol Psychiatry	www.ncbi.nlm.nih.gov/pubmed/31969693	Genome-wide gene-environment analyses of major depressive disorder and reported lifetime traumatic experiences in UK Biobank.	Major depressive disorder
18	rs10502728	37546983	C	T	899	0.0116796	-0.113241	0.0158444	8.86257e-13	1632	18q12.3	2018-09-17	29844566	Davies G	2018-05-29	Nat Commun	www.ncbi.nlm.nih.gov/pubmed/29844566	Study of 300,486 individuals identifies 148 independent genetic loci influencing general cognitive function.	General cognitive ability
18	rs10502728	37546983	C	T	899	0.0116796	-0.113241	0.0158444	8.86257e-13	1632	18q12.3	2018-09-17	29844566	Davies G	2018-05-29	Nat Commun	www.ncbi.nlm.nih.gov/pubmed/29844566	Study of 300,486 individuals identifies 148 independent genetic loci influencing general cognitive function.	General cognitive ability
18	rs10502728	37546983	C	T	899	0.0116796	-0.113241	0.0158444	8.86257e-13	1632	18q12.3	2020-10-23	32665545	van der Meer D	2020-07-14	Nat Commun	www.ncbi.nlm.nih.gov/pubmed/32665545	Understanding the genetic determinants of the brain with MOSTest.	Subcortical volume (min-P)
18	rs10502728	37546983	C	T	899	0.0116796	-0.113241	0.0158444	8.86257e-13	1632	18q12.3	2020-10-23	32665545	van der Meer D	2020-07-14	Nat Commun	www.ncbi.nlm.nih.gov/pubmed/32665545	Understanding the genetic determinants of the brain with MOSTest.	Subcortical volume (MOSTest)
18	rs10502728	37546983	C	T	899	0.0116796	-0.113241	0.0158444	8.86257e-13	1632	18q12.3	2020-10-23	32665545	van der Meer D	2020-07-14	Nat Commun	www.ncbi.nlm.nih.gov/pubmed/32665545	Understanding the genetic determinants of the brain with MOSTest.	Subcortical volume (MOSTest)
18	rs10502728	37546983	C	T	899	0.0116796	-0.113241	0.0158444	8.86257e-13	1632	18q12.3	2021-01-13	33414549	Demange PA	2021-01-07	Nat Genet	www.ncbi.nlm.nih.gov/pubmed/33414549	Investigating the genetic architecture of noncognitive skills using GWAS-by-subtraction.	Noncognitive aspects of educational attainment
18	rs10502728	37546983	C	T	899	0.0116796	-0.113241	0.0158444	8.86257e-13	1632	18q12.3	2021-04-27	33686288	Peyrot WJ	2021-03-08	Nat Genet	www.ncbi.nlm.nih.gov/pubmed/33686288	Identifying loci with different allele frequencies among cases of eight psychiatric disorders using CC-GWAS.	ADHD vs obsessive compulsive disorder (ordinary least squares (OLS))
18	rs2850487	71693214	A	G	899	0.0166852	-0.151321	0.0211655	8.71374e-13	3661	18q22.3	2018-09-17	29844566	Davies G	2018-05-29	Nat Commun	www.ncbi.nlm.nih.gov/pubmed/29844566	Study of 300,486 individuals identifies 148 independent genetic loci influencing general cognitive function.	General cognitive ability
19	JHU_19.5434044	5434045	C	G	899	0.0116796	-0.223738	0.0294709	3.15417e-14	3935	19p13.3	2018-09-17	29844566	Davies G	2018-05-29	Nat Commun	www.ncbi.nlm.nih.gov/pubmed/29844566	Study of 300,486 individuals identifies 148 independent genetic loci influencing general cognitive function.	General cognitive ability
19	JHU_19.5434044	5434045	C	G	899	0.0116796	-0.223738	0.0294709	3.15417e-14	3935	19p13.3	2018-09-17	29844566	Davies G	2018-05-29	Nat Commun	www.ncbi.nlm.nih.gov/pubmed/29844566	Study of 300,486 individuals identifies 148 independent genetic loci influencing general cognitive function.	General cognitive ability
19	JHU_19.5434044	5434045	C	G	899	0.0116796	-0.223738	0.0294709	3.15417e-14	3935	19p13.3	2018-09-17	29844566	Davies G	2018-05-29	Nat Commun	www.ncbi.nlm.nih.gov/pubmed/29844566	Study of 300,486 individuals identifies 148 independent genetic loci influencing general cognitive function.	General cognitive ability
19	JHU_19.5434044	5434045	C	G	899	0.0116796	-0.223738	0.0294709	3.15417e-14	3935	19p13.3	2018-09-17	29844566	Davies G	2018-05-29	Nat Commun	www.ncbi.nlm.nih.gov/pubmed/29844566	Study of 300,486 individuals identifies 148 independent genetic loci influencing general cognitive function.	General cognitive ability
19	JHU_19.5434044	5434045	C	G	899	0.0116796	-0.223738	0.0294709	3.15417e-14	3935	19p13.3	2020-05-21	31969693	Coleman JRI	2020-01-23	Mol Psychiatry	www.ncbi.nlm.nih.gov/pubmed/31969693	Genome-wide gene-environment analyses of major depressive disorder and reported lifetime traumatic experiences in UK Biobank.	Major depressive disorder
19	JHU_19.5434044	5434045	C	G	899	0.0116796	-0.223738	0.0294709	3.15417e-14	3935	19p13.3	2020-09-10	32747698	Matoba N	2020-08-03	Transl Psychiatry	www.ncbi.nlm.nih.gov/pubmed/32747698	Common genetic risk variants identified in the SPARK cohort support DDHD2 as a candidate risk gene for autism.	Autism spectrum disorder
19	JHU_19.5434044	5434045	C	G	899	0.0116796	-0.223738	0.0294709	3.15417e-14	3935	19p13.3	2021-01-13	33414549	Demange PA	2021-01-07	Nat Genet	www.ncbi.nlm.nih.gov/pubmed/33414549	Investigating the genetic architecture of noncognitive skills using GWAS-by-subtraction.	Noncognitive aspects of educational attainment
19	JHU_19.5434044	5434045	C	G	899	0.0116796	-0.223738	0.0294709	3.15417e-14	3935	19p13.3	2021-03-30	33723403	Sha Z	2021-03-15	Nat Hum Behav	www.ncbi.nlm.nih.gov/pubmed/33723403	The genetic architecture of structural left-right asymmetry of the human brain.	Leftâ€“right brain asymmetry
19	JHU_19.5434044	5434045	C	G	899	0.0116796	-0.223738	0.0294709	3.15417e-14	3935	19p13.3	2021-04-27	33686288	Peyrot WJ	2021-03-08	Nat Genet	www.ncbi.nlm.nih.gov/pubmed/33686288	Identifying loci with different allele frequencies among cases of eight psychiatric disorders using CC-GWAS.	Schizophrenia vs bipolar disorder (ordinary least squares (OLS))
19	rs1865062	6262536	A	G	899	0.0333704	-0.0600307	0.00865012	3.92487e-12	1644	19p13.3	2018-09-17	29844566	Davies G	2018-05-29	Nat Commun	www.ncbi.nlm.nih.gov/pubmed/29844566	Study of 300,486 individuals identifies 148 independent genetic loci influencing general cognitive function.	General cognitive ability
19	rs1865062	6262536	A	G	899	0.0333704	-0.0600307	0.00865012	3.92487e-12	1644	19p13.3	2018-09-17	29844566	Davies G	2018-05-29	Nat Commun	www.ncbi.nlm.nih.gov/pubmed/29844566	Study of 300,486 individuals identifies 148 independent genetic loci influencing general cognitive function.	General cognitive ability
19	rs1865062	6262536	A	G	899	0.0333704	-0.0600307	0.00865012	3.92487e-12	1644	19p13.3	2018-09-17	29844566	Davies G	2018-05-29	Nat Commun	www.ncbi.nlm.nih.gov/pubmed/29844566	Study of 300,486 individuals identifies 148 independent genetic loci influencing general cognitive function.	General cognitive ability
19	rs1865062	6262536	A	G	899	0.0333704	-0.0600307	0.00865012	3.92487e-12	1644	19p13.3	2018-09-17	29844566	Davies G	2018-05-29	Nat Commun	www.ncbi.nlm.nih.gov/pubmed/29844566	Study of 300,486 individuals identifies 148 independent genetic loci influencing general cognitive function.	General cognitive ability
19	rs1865062	6262536	A	G	899	0.0333704	-0.0600307	0.00865012	3.92487e-12	1644	19p13.3	2020-05-21	31969693	Coleman JRI	2020-01-23	Mol Psychiatry	www.ncbi.nlm.nih.gov/pubmed/31969693	Genome-wide gene-environment analyses of major depressive disorder and reported lifetime traumatic experiences in UK Biobank.	Major depressive disorder
19	rs1865062	6262536	A	G	899	0.0333704	-0.0600307	0.00865012	3.92487e-12	1644	19p13.3	2020-09-10	32747698	Matoba N	2020-08-03	Transl Psychiatry	www.ncbi.nlm.nih.gov/pubmed/32747698	Common genetic risk variants identified in the SPARK cohort support DDHD2 as a candidate risk gene for autism.	Autism spectrum disorder
19	rs1865062	6262536	A	G	899	0.0333704	-0.0600307	0.00865012	3.92487e-12	1644	19p13.3	2021-01-13	33414549	Demange PA	2021-01-07	Nat Genet	www.ncbi.nlm.nih.gov/pubmed/33414549	Investigating the genetic architecture of noncognitive skills using GWAS-by-subtraction.	Noncognitive aspects of educational attainment
19	rs1865062	6262536	A	G	899	0.0333704	-0.0600307	0.00865012	3.92487e-12	1644	19p13.3	2021-03-30	33723403	Sha Z	2021-03-15	Nat Hum Behav	www.ncbi.nlm.nih.gov/pubmed/33723403	The genetic architecture of structural left-right asymmetry of the human brain.	Leftâ€“right brain asymmetry
19	rs1865062	6262536	A	G	899	0.0333704	-0.0600307	0.00865012	3.92487e-12	1644	19p13.3	2021-04-27	33686288	Peyrot WJ	2021-03-08	Nat Genet	www.ncbi.nlm.nih.gov/pubmed/33686288	Identifying loci with different allele frequencies among cases of eight psychiatric disorders using CC-GWAS.	Schizophrenia vs bipolar disorder (ordinary least squares (OLS))
19	exm1429202	11687132	T	C	899	0.0139043	-0.11032	0.0151224	2.9841e-13	1633	19p13.2	2018-09-17	29844566	Davies G	2018-05-29	Nat Commun	www.ncbi.nlm.nih.gov/pubmed/29844566	Study of 300,486 individuals identifies 148 independent genetic loci influencing general cognitive function.	General cognitive ability
19	19:11687817-CT	11687817	T	C	899	0.0139043	-0.11032	0.0151224	2.9841e-13	1633	19p13.2	2018-09-17	29844566	Davies G	2018-05-29	Nat Commun	www.ncbi.nlm.nih.gov/pubmed/29844566	Study of 300,486 individuals identifies 148 independent genetic loci influencing general cognitive function.	General cognitive ability
19	JHU_19.14908567	14908568	C	A	885	0.0129943	-0.0962427	0.0124736	1.20312e-14	3692	19p13.12	2020-05-21	31969693	Coleman JRI	2020-01-23	Mol Psychiatry	www.ncbi.nlm.nih.gov/pubmed/31969693	Genome-wide gene-environment analyses of major depressive disorder and reported lifetime traumatic experiences in UK Biobank.	Trauma exposure in major depressive disorder-negative individuals
19	JHU_19.14908567	14908568	C	A	885	0.0129943	-0.0962427	0.0124736	1.20312e-14	3692	19p13.12	2020-06-23	32366958	Woodbury-Smith MR	2020-05-04	Sci Rep	www.ncbi.nlm.nih.gov/pubmed/32366958	Genome-wide association study of emotional empathy in children.	Emotional recognition
19	rs113166155	16190809	A	G	899	0.0166852	-0.100079	0.0128299	6.16844e-15	1632	19p13.12	2020-05-21	31969693	Coleman JRI	2020-01-23	Mol Psychiatry	www.ncbi.nlm.nih.gov/pubmed/31969693	Genome-wide gene-environment analyses of major depressive disorder and reported lifetime traumatic experiences in UK Biobank.	Trauma exposure in major depressive disorder-negative individuals
19	rs113166155	16190809	A	G	899	0.0166852	-0.100079	0.0128299	6.16844e-15	1632	19p13.12	2020-06-23	32366958	Woodbury-Smith MR	2020-05-04	Sci Rep	www.ncbi.nlm.nih.gov/pubmed/32366958	Genome-wide association study of emotional empathy in children.	Emotional recognition
19	rs114224555	39801342	T	A	899	0.0105673	-0.124512	0.0164467	3.71416e-14	1632	19q13.2	2018-09-17	29844566	Davies G	2018-05-29	Nat Commun	www.ncbi.nlm.nih.gov/pubmed/29844566	Study of 300,486 individuals identifies 148 independent genetic loci influencing general cognitive function.	General cognitive ability
19	rs114224555	39801342	T	A	899	0.0105673	-0.124512	0.0164467	3.71416e-14	1632	19q13.2	2020-10-23	32665545	van der Meer D	2020-07-14	Nat Commun	www.ncbi.nlm.nih.gov/pubmed/32665545	Understanding the genetic determinants of the brain with MOSTest.	Subcortical volume (min-P)
19	rs114224555	39801342	T	A	899	0.0105673	-0.124512	0.0164467	3.71416e-14	1632	19q13.2	2020-10-23	32665545	van der Meer D	2020-07-14	Nat Commun	www.ncbi.nlm.nih.gov/pubmed/32665545	Understanding the genetic determinants of the brain with MOSTest.	Subcortical volume (min-P)
19	rs114224555	39801342	T	A	899	0.0105673	-0.124512	0.0164467	3.71416e-14	1632	19q13.2	2020-10-23	32665545	van der Meer D	2020-07-14	Nat Commun	www.ncbi.nlm.nih.gov/pubmed/32665545	Understanding the genetic determinants of the brain with MOSTest.	Subcortical volume (MOSTest)
19	rs10407196	41550128	G	C	899	0.0105673	-0.115744	0.0148526	6.55104e-15	3692	19q13.2	2018-09-17	29844566	Davies G	2018-05-29	Nat Commun	www.ncbi.nlm.nih.gov/pubmed/29844566	Study of 300,486 individuals identifies 148 independent genetic loci influencing general cognitive function.	General cognitive ability
19	rs10407196	41550128	G	C	899	0.0105673	-0.115744	0.0148526	6.55104e-15	3692	19q13.2	2020-10-23	32665545	van der Meer D	2020-07-14	Nat Commun	www.ncbi.nlm.nih.gov/pubmed/32665545	Understanding the genetic determinants of the brain with MOSTest.	Subcortical volume (min-P)
19	rs10407196	41550128	G	C	899	0.0105673	-0.115744	0.0148526	6.55104e-15	3692	19q13.2	2020-10-23	32665545	van der Meer D	2020-07-14	Nat Commun	www.ncbi.nlm.nih.gov/pubmed/32665545	Understanding the genetic determinants of the brain with MOSTest.	Subcortical volume (min-P)
19	rs10407196	41550128	G	C	899	0.0105673	-0.115744	0.0148526	6.55104e-15	3692	19q13.2	2020-10-23	32665545	van der Meer D	2020-07-14	Nat Commun	www.ncbi.nlm.nih.gov/pubmed/32665545	Understanding the genetic determinants of the brain with MOSTest.	Subcortical volume (MOSTest)
19	JHU_19.54515172	54515173	G	C	898	0.0105791	-0.151564	0.0199755	3.26167e-14	3715	19q13.42	2013-05-09	23377640	GENDEP Investigators	2013-02-01	Am J Psychiatry	www.ncbi.nlm.nih.gov/pubmed/23377640	Common genetic variation and antidepressant efficacy in major depressive disorder: a meta-analysis of three genome-wide pharmacogenetic studies.	Major depressive disorder
19	JHU_19.54515172	54515173	G	C	898	0.0105791	-0.151564	0.0199755	3.26167e-14	3715	19q13.42	2013-05-09	23377640	GENDEP Investigators	2013-02-01	Am J Psychiatry	www.ncbi.nlm.nih.gov/pubmed/23377640	Common genetic variation and antidepressant efficacy in major depressive disorder: a meta-analysis of three genome-wide pharmacogenetic studies.	Major depressive disorder
19	JHU_19.54515172	54515173	G	C	898	0.0105791	-0.151564	0.0199755	3.26167e-14	3715	19q13.42	2018-09-17	29844566	Davies G	2018-05-29	Nat Commun	www.ncbi.nlm.nih.gov/pubmed/29844566	Study of 300,486 individuals identifies 148 independent genetic loci influencing general cognitive function.	General cognitive ability
20	JHU_20.5671098	5671099	C	T	899	0.0100111	-0.120861	0.0143793	4.26955e-17	3692	20p12.3	2018-09-17	29844566	Davies G	2018-05-29	Nat Commun	www.ncbi.nlm.nih.gov/pubmed/29844566	Study of 300,486 individuals identifies 148 independent genetic loci influencing general cognitive function.	General cognitive ability
20	JHU_20.5697184	5697185	T	G	899	0.0105673	-0.108717	0.0158494	6.91592e-12	1632	20p12.3	2018-09-17	29844566	Davies G	2018-05-29	Nat Commun	www.ncbi.nlm.nih.gov/pubmed/29844566	Study of 300,486 individuals identifies 148 independent genetic loci influencing general cognitive function.	General cognitive ability
20	rs6046437	19880225	C	A	898	0.0077951	-0.22723	0.0306611	1.25339e-13	3942	20p11.23	2021-01-13	33414549	Demange PA	2021-01-07	Nat Genet	www.ncbi.nlm.nih.gov/pubmed/33414549	Investigating the genetic architecture of noncognitive skills using GWAS-by-subtraction.	Noncognitive aspects of educational attainment
20	rs6046437	19880225	C	A	898	0.0077951	-0.22723	0.0306611	1.25339e-13	3942	20p11.23	2021-02-02	33111402	Tan MMX	2020-10-28	Mov Disord	www.ncbi.nlm.nih.gov/pubmed/33111402	Genome-Wide Association Studies of Cognitive and Motor Progression in Parkinson's Disease.	Parkinson's disease progression (cognitive)
20	rs6046437	19880225	C	A	898	0.0077951	-0.22723	0.0306611	1.25339e-13	3942	20p11.23	2021-04-27	33686288	Peyrot WJ	2021-03-08	Nat Genet	www.ncbi.nlm.nih.gov/pubmed/33686288	Identifying loci with different allele frequencies among cases of eight psychiatric disorders using CC-GWAS.	Major depressive disorder vs autism spectrum disorder (ordinary least squares (OLS))
20	rs1331078	22860113	A	G	899	0.0111235	-0.11147	0.0155123	6.6745e-13	1632	20p11.21	2018-09-17	29844566	Davies G	2018-05-29	Nat Commun	www.ncbi.nlm.nih.gov/pubmed/29844566	Study of 300,486 individuals identifies 148 independent genetic loci influencing general cognitive function.	General cognitive ability
20	rs1331078	22860113	A	G	899	0.0111235	-0.11147	0.0155123	6.6745e-13	1632	20p11.21	2020-10-23	32665545	van der Meer D	2020-07-14	Nat Commun	www.ncbi.nlm.nih.gov/pubmed/32665545	Understanding the genetic determinants of the brain with MOSTest.	Subcortical volume (MOSTest)
20	rs79822480	38297269	A	G	899	0.0155729	-0.0921267	0.0128651	8.01024e-13	3721	20q12	2018-09-17	29844566	Davies G	2018-05-29	Nat Commun	www.ncbi.nlm.nih.gov/pubmed/29844566	Study of 300,486 individuals identifies 148 independent genetic loci influencing general cognitive function.	General cognitive ability
20	rs79822480	38297269	A	G	899	0.0155729	-0.0921267	0.0128651	8.01024e-13	3721	20q12	2021-01-13	33414549	Demange PA	2021-01-07	Nat Genet	www.ncbi.nlm.nih.gov/pubmed/33414549	Investigating the genetic architecture of noncognitive skills using GWAS-by-subtraction.	Noncognitive aspects of educational attainment
20	rs6012321	46672691	A	G	899	0.016129	-0.0951886	0.0134466	1.45189e-12	1632	20q13.13	2018-09-17	29844566	Davies G	2018-05-29	Nat Commun	www.ncbi.nlm.nih.gov/pubmed/29844566	Study of 300,486 individuals identifies 148 independent genetic loci influencing general cognitive function.	General cognitive ability
20	rs6012321	46672691	A	G	899	0.016129	-0.0951886	0.0134466	1.45189e-12	1632	20q13.13	2018-09-17	29844566	Davies G	2018-05-29	Nat Commun	www.ncbi.nlm.nih.gov/pubmed/29844566	Study of 300,486 individuals identifies 148 independent genetic loci influencing general cognitive function.	General cognitive ability
20	rs6012321	46672691	A	G	899	0.016129	-0.0951886	0.0134466	1.45189e-12	1632	20q13.13	2018-09-17	29844566	Davies G	2018-05-29	Nat Commun	www.ncbi.nlm.nih.gov/pubmed/29844566	Study of 300,486 individuals identifies 148 independent genetic loci influencing general cognitive function.	General cognitive ability
20	rs6012321	46672691	A	G	899	0.016129	-0.0951886	0.0134466	1.45189e-12	1632	20q13.13	2018-09-17	29844566	Davies G	2018-05-29	Nat Commun	www.ncbi.nlm.nih.gov/pubmed/29844566	Study of 300,486 individuals identifies 148 independent genetic loci influencing general cognitive function.	General cognitive ability
20	rs6012321	46672691	A	G	899	0.016129	-0.0951886	0.0134466	1.45189e-12	1632	20q13.13	2018-09-17	29844566	Davies G	2018-05-29	Nat Commun	www.ncbi.nlm.nih.gov/pubmed/29844566	Study of 300,486 individuals identifies 148 independent genetic loci influencing general cognitive function.	General cognitive ability
20	rs6012321	46672691	A	G	899	0.016129	-0.0951886	0.0134466	1.45189e-12	1632	20q13.13	2018-09-17	29844566	Davies G	2018-05-29	Nat Commun	www.ncbi.nlm.nih.gov/pubmed/29844566	Study of 300,486 individuals identifies 148 independent genetic loci influencing general cognitive function.	General cognitive ability
20	rs6012321	46672691	A	G	899	0.016129	-0.0951886	0.0134466	1.45189e-12	1632	20q13.13	2018-09-17	29844566	Davies G	2018-05-29	Nat Commun	www.ncbi.nlm.nih.gov/pubmed/29844566	Study of 300,486 individuals identifies 148 independent genetic loci influencing general cognitive function.	General cognitive ability
20	rs6012321	46672691	A	G	899	0.016129	-0.0951886	0.0134466	1.45189e-12	1632	20q13.13	2018-09-17	29844566	Davies G	2018-05-29	Nat Commun	www.ncbi.nlm.nih.gov/pubmed/29844566	Study of 300,486 individuals identifies 148 independent genetic loci influencing general cognitive function.	General cognitive ability
20	rs6012321	46672691	A	G	899	0.016129	-0.0951886	0.0134466	1.45189e-12	1632	20q13.13	2018-09-17	29844566	Davies G	2018-05-29	Nat Commun	www.ncbi.nlm.nih.gov/pubmed/29844566	Study of 300,486 individuals identifies 148 independent genetic loci influencing general cognitive function.	General cognitive ability
20	rs6012321	46672691	A	G	899	0.016129	-0.0951886	0.0134466	1.45189e-12	1632	20q13.13	2018-09-17	29844566	Davies G	2018-05-29	Nat Commun	www.ncbi.nlm.nih.gov/pubmed/29844566	Study of 300,486 individuals identifies 148 independent genetic loci influencing general cognitive function.	General cognitive ability
20	rs6012321	46672691	A	G	899	0.016129	-0.0951886	0.0134466	1.45189e-12	1632	20q13.13	2019-02-06	29520040	Coleman JRI	2018-03-08	Mol Psychiatry	www.ncbi.nlm.nih.gov/pubmed/29520040	Biological annotation of genetic loci associated with intelligence in a meta-analysis of 87,740 individuals.	Extremely high intelligence
20	rs6012321	46672691	A	G	899	0.016129	-0.0951886	0.0134466	1.45189e-12	1632	20q13.13	2020-05-21	31969693	Coleman JRI	2020-01-23	Mol Psychiatry	www.ncbi.nlm.nih.gov/pubmed/31969693	Genome-wide gene-environment analyses of major depressive disorder and reported lifetime traumatic experiences in UK Biobank.	Major depressive disorder in trauma-unexposed individuals
20	rs6012321	46672691	A	G	899	0.016129	-0.0951886	0.0134466	1.45189e-12	1632	20q13.13	2021-04-27	33686288	Peyrot WJ	2021-03-08	Nat Genet	www.ncbi.nlm.nih.gov/pubmed/33686288	Identifying loci with different allele frequencies among cases of eight psychiatric disorders using CC-GWAS.	Schizophrenia vs bipolar disorder (ordinary least squares (OLS))
20	rs7266406	47225587	A	G	899	0.0122358	-0.136947	0.0146938	1.16241e-20	1632	20q13.13	2018-09-17	29844566	Davies G	2018-05-29	Nat Commun	www.ncbi.nlm.nih.gov/pubmed/29844566	Study of 300,486 individuals identifies 148 independent genetic loci influencing general cognitive function.	General cognitive ability
20	rs7266406	47225587	A	G	899	0.0122358	-0.136947	0.0146938	1.16241e-20	1632	20q13.13	2018-09-17	29844566	Davies G	2018-05-29	Nat Commun	www.ncbi.nlm.nih.gov/pubmed/29844566	Study of 300,486 individuals identifies 148 independent genetic loci influencing general cognitive function.	General cognitive ability
20	rs7266406	47225587	A	G	899	0.0122358	-0.136947	0.0146938	1.16241e-20	1632	20q13.13	2018-09-17	29844566	Davies G	2018-05-29	Nat Commun	www.ncbi.nlm.nih.gov/pubmed/29844566	Study of 300,486 individuals identifies 148 independent genetic loci influencing general cognitive function.	General cognitive ability
20	rs7266406	47225587	A	G	899	0.0122358	-0.136947	0.0146938	1.16241e-20	1632	20q13.13	2018-09-17	29844566	Davies G	2018-05-29	Nat Commun	www.ncbi.nlm.nih.gov/pubmed/29844566	Study of 300,486 individuals identifies 148 independent genetic loci influencing general cognitive function.	General cognitive ability
20	rs7266406	47225587	A	G	899	0.0122358	-0.136947	0.0146938	1.16241e-20	1632	20q13.13	2018-09-17	29844566	Davies G	2018-05-29	Nat Commun	www.ncbi.nlm.nih.gov/pubmed/29844566	Study of 300,486 individuals identifies 148 independent genetic loci influencing general cognitive function.	General cognitive ability
20	rs7266406	47225587	A	G	899	0.0122358	-0.136947	0.0146938	1.16241e-20	1632	20q13.13	2018-09-17	29844566	Davies G	2018-05-29	Nat Commun	www.ncbi.nlm.nih.gov/pubmed/29844566	Study of 300,486 individuals identifies 148 independent genetic loci influencing general cognitive function.	General cognitive ability
20	rs7266406	47225587	A	G	899	0.0122358	-0.136947	0.0146938	1.16241e-20	1632	20q13.13	2018-09-17	29844566	Davies G	2018-05-29	Nat Commun	www.ncbi.nlm.nih.gov/pubmed/29844566	Study of 300,486 individuals identifies 148 independent genetic loci influencing general cognitive function.	General cognitive ability
20	rs7266406	47225587	A	G	899	0.0122358	-0.136947	0.0146938	1.16241e-20	1632	20q13.13	2018-09-17	29844566	Davies G	2018-05-29	Nat Commun	www.ncbi.nlm.nih.gov/pubmed/29844566	Study of 300,486 individuals identifies 148 independent genetic loci influencing general cognitive function.	General cognitive ability
20	rs7266406	47225587	A	G	899	0.0122358	-0.136947	0.0146938	1.16241e-20	1632	20q13.13	2018-09-17	29844566	Davies G	2018-05-29	Nat Commun	www.ncbi.nlm.nih.gov/pubmed/29844566	Study of 300,486 individuals identifies 148 independent genetic loci influencing general cognitive function.	General cognitive ability
20	rs7266406	47225587	A	G	899	0.0122358	-0.136947	0.0146938	1.16241e-20	1632	20q13.13	2018-09-17	29844566	Davies G	2018-05-29	Nat Commun	www.ncbi.nlm.nih.gov/pubmed/29844566	Study of 300,486 individuals identifies 148 independent genetic loci influencing general cognitive function.	General cognitive ability
20	rs7266406	47225587	A	G	899	0.0122358	-0.136947	0.0146938	1.16241e-20	1632	20q13.13	2019-02-06	29520040	Coleman JRI	2018-03-08	Mol Psychiatry	www.ncbi.nlm.nih.gov/pubmed/29520040	Biological annotation of genetic loci associated with intelligence in a meta-analysis of 87,740 individuals.	Extremely high intelligence
20	rs7266406	47225587	A	G	899	0.0122358	-0.136947	0.0146938	1.16241e-20	1632	20q13.13	2020-05-21	31969693	Coleman JRI	2020-01-23	Mol Psychiatry	www.ncbi.nlm.nih.gov/pubmed/31969693	Genome-wide gene-environment analyses of major depressive disorder and reported lifetime traumatic experiences in UK Biobank.	Major depressive disorder in trauma-unexposed individuals
20	rs7266406	47225587	A	G	899	0.0122358	-0.136947	0.0146938	1.16241e-20	1632	20q13.13	2021-04-27	33686288	Peyrot WJ	2021-03-08	Nat Genet	www.ncbi.nlm.nih.gov/pubmed/33686288	Identifying loci with different allele frequencies among cases of eight psychiatric disorders using CC-GWAS.	Schizophrenia vs bipolar disorder (ordinary least squares (OLS))
20	rs8116094	59336896	A	G	899	0.0194661	-0.0801359	0.0107593	9.47076e-14	3692	20q13.33	2018-09-17	29844566	Davies G	2018-05-29	Nat Commun	www.ncbi.nlm.nih.gov/pubmed/29844566	Study of 300,486 individuals identifies 148 independent genetic loci influencing general cognitive function.	General cognitive ability
20	rs8116094	59336896	A	G	899	0.0194661	-0.0801359	0.0107593	9.47076e-14	3692	20q13.33	2018-09-17	29844566	Davies G	2018-05-29	Nat Commun	www.ncbi.nlm.nih.gov/pubmed/29844566	Study of 300,486 individuals identifies 148 independent genetic loci influencing general cognitive function.	General cognitive ability
20	rs8116094	59336896	A	G	899	0.0194661	-0.0801359	0.0107593	9.47076e-14	3692	20q13.33	2018-09-17	29844566	Davies G	2018-05-29	Nat Commun	www.ncbi.nlm.nih.gov/pubmed/29844566	Study of 300,486 individuals identifies 148 independent genetic loci influencing general cognitive function.	General cognitive ability
20	rs8116094	59336896	A	G	899	0.0194661	-0.0801359	0.0107593	9.47076e-14	3692	20q13.33	2018-09-17	29844566	Davies G	2018-05-29	Nat Commun	www.ncbi.nlm.nih.gov/pubmed/29844566	Study of 300,486 individuals identifies 148 independent genetic loci influencing general cognitive function.	General cognitive ability
20	rs8116094	59336896	A	G	899	0.0194661	-0.0801359	0.0107593	9.47076e-14	3692	20q13.33	2018-09-17	29844566	Davies G	2018-05-29	Nat Commun	www.ncbi.nlm.nih.gov/pubmed/29844566	Study of 300,486 individuals identifies 148 independent genetic loci influencing general cognitive function.	General cognitive ability
20	rs8116094	59336896	A	G	899	0.0194661	-0.0801359	0.0107593	9.47076e-14	3692	20q13.33	2020-05-21	31969693	Coleman JRI	2020-01-23	Mol Psychiatry	www.ncbi.nlm.nih.gov/pubmed/31969693	Genome-wide gene-environment analyses of major depressive disorder and reported lifetime traumatic experiences in UK Biobank.	Trauma exposure in major depressive disorder
20	rs8116094	59336896	A	G	899	0.0194661	-0.0801359	0.0107593	9.47076e-14	3692	20q13.33	2020-10-23	32665545	van der Meer D	2020-07-14	Nat Commun	www.ncbi.nlm.nih.gov/pubmed/32665545	Understanding the genetic determinants of the brain with MOSTest.	Subcortical volume (min-P)
20	rs8116094	59336896	A	G	899	0.0194661	-0.0801359	0.0107593	9.47076e-14	3692	20q13.33	2020-10-23	32665545	van der Meer D	2020-07-14	Nat Commun	www.ncbi.nlm.nih.gov/pubmed/32665545	Understanding the genetic determinants of the brain with MOSTest.	Subcortical volume (MOSTest)
20	rs115893690	61722339	T	C	887	0.0107103	-0.146014	0.0162505	2.58304e-19	1632	20q13.33	2018-09-17	29844566	Davies G	2018-05-29	Nat Commun	www.ncbi.nlm.nih.gov/pubmed/29844566	Study of 300,486 individuals identifies 148 independent genetic loci influencing general cognitive function.	General cognitive ability
20	rs115893690	61722339	T	C	887	0.0107103	-0.146014	0.0162505	2.58304e-19	1632	20q13.33	2018-09-17	29844566	Davies G	2018-05-29	Nat Commun	www.ncbi.nlm.nih.gov/pubmed/29844566	Study of 300,486 individuals identifies 148 independent genetic loci influencing general cognitive function.	General cognitive ability
20	rs115893690	61722339	T	C	887	0.0107103	-0.146014	0.0162505	2.58304e-19	1632	20q13.33	2018-09-17	29844566	Davies G	2018-05-29	Nat Commun	www.ncbi.nlm.nih.gov/pubmed/29844566	Study of 300,486 individuals identifies 148 independent genetic loci influencing general cognitive function.	General cognitive ability
20	rs115893690	61722339	T	C	887	0.0107103	-0.146014	0.0162505	2.58304e-19	1632	20q13.33	2018-09-17	29844566	Davies G	2018-05-29	Nat Commun	www.ncbi.nlm.nih.gov/pubmed/29844566	Study of 300,486 individuals identifies 148 independent genetic loci influencing general cognitive function.	General cognitive ability
20	rs115893690	61722339	T	C	887	0.0107103	-0.146014	0.0162505	2.58304e-19	1632	20q13.33	2018-09-17	29844566	Davies G	2018-05-29	Nat Commun	www.ncbi.nlm.nih.gov/pubmed/29844566	Study of 300,486 individuals identifies 148 independent genetic loci influencing general cognitive function.	General cognitive ability
20	rs115893690	61722339	T	C	887	0.0107103	-0.146014	0.0162505	2.58304e-19	1632	20q13.33	2020-05-21	31969693	Coleman JRI	2020-01-23	Mol Psychiatry	www.ncbi.nlm.nih.gov/pubmed/31969693	Genome-wide gene-environment analyses of major depressive disorder and reported lifetime traumatic experiences in UK Biobank.	Trauma exposure in major depressive disorder
20	rs115893690	61722339	T	C	887	0.0107103	-0.146014	0.0162505	2.58304e-19	1632	20q13.33	2020-10-23	32665545	van der Meer D	2020-07-14	Nat Commun	www.ncbi.nlm.nih.gov/pubmed/32665545	Understanding the genetic determinants of the brain with MOSTest.	Subcortical volume (min-P)
20	rs115893690	61722339	T	C	887	0.0107103	-0.146014	0.0162505	2.58304e-19	1632	20q13.33	2020-10-23	32665545	van der Meer D	2020-07-14	Nat Commun	www.ncbi.nlm.nih.gov/pubmed/32665545	Understanding the genetic determinants of the brain with MOSTest.	Subcortical volume (MOSTest)
21	JHU_21.16533642	16533643	T	A	892	0.00952915	-0.0957998	0.0141026	1.09794e-11	3000	21q21.1	2018-09-17	29844566	Davies G	2018-05-29	Nat Commun	www.ncbi.nlm.nih.gov/pubmed/29844566	Study of 300,486 individuals identifies 148 independent genetic loci influencing general cognitive function.	General cognitive ability
[truncated: 16 more rows]
