# Supplementary material for: Heritability and genetic contribution analysis of structural-functional coupling in human brain
Source: Imaging Neurosci (Camb). 2024 Oct 30;2:imag-2-00346. doi: 10.1162/imag_a_00346 (PMC12290780; doi:10.1162/imag_a_00346)
Supplement: Supplementary Material [file imag_a_00346-supp.zip › Supplemental_Table_S5.xlsx]

## Sheet: GWAS_summary_statistics
Supplemental Table S5 Sources of the publicly available GWAS summary statistics used in this study
Phenotype	ID	Consortium	URL	Reference	Number of individuals in GWAS
risk tolerance	General_Risk_Tolerance	Social Science Genetic Association Consortium (SSGAC)	https://www.thessgac.org/data	Karlsson Linnér et al. (2018). Genome-wide association analyses of risk tolerance and risky behaviors in over one million individuals identify hundreds of loci and shared genetic influences. Forthcoming Nature Genetics.	466571
ADHD	ADHD	Psychiatric Genomics Consortium (PGC)	https://www.med.unc.edu/pgc/results-and-downloads	Ditte Demontis et al. Discovery Of The First Genome-Wide Significant Risk Loci For ADHD. Nat Genet. 2018	55374
Alzheimer’s dementia	Alzheimer's Disease	CTGlab	https://ctg.cncr.nl/software/summary_statistics	Jansen, I.E., Savage, J.E., Watanabe, K. et al. Genome-wide meta-analysis identifies new loci and functional pathways influencing Alzheimer’s disease risk. Nat Genet 51, 404–413 (2019). https://doi.org/10.1038/s41588-018-0311-9	455258
Autism spectrum disorder	ASD	Psychiatric Genomics Consortium (PGC)	https://www.med.unc.edu/pgc/results-and-downloads	Meta-analysis of GWAS of over 16,000 individuals with autism spectrum disorder highlights a novel locus at 10q24.32 and a significant overlap with schizophrenia	15954
Automobile_Speeding_Propensity	Automobile_Speeding	Social Science Genetic Association Consortium (SSGAC)	https://www.thessgac.org/data	Karlsson Linnér et al. (2018). Genome-wide association analyses of risk tolerance and risky behaviors in over one million individuals identify hundreds of loci and shared genetic influences. Forthcoming Nature Genetics.	404291
Bipolar Disorder	Bipolar_Disorder	Psychiatric Genomics Consortium (PGC)	https://www.med.unc.edu/pgc/results-and-downloads	Bipolar Disorder and Schizophrenia Working Group of the Psychiatric Genomics Consortium, 2018. Genomic Dissection of bipolcellar disorder and schizophrenia, including 28 subphenotypes. Cell 173. https://doi.org/10.1016/j.cell.2018.05.046	41653
Cognitive performance	Cognitive_Performance	Social Science Genetic Association Consortium (SSGAC)	https://www.thessgac.org/data	Lee et al. (2018). Gene discovery and polygenic prediction from a 1.1-million-person GWAS of educational attainment. Nature Genetics, 50(8), 1112-1121. doi: 10.1038/s41588-018-0147-3	257828
Depression	Depression	CTGlab	https://ctg.cncr.nl/software/summary_statistics	Nagel M, Jansen PR, Stringer S, Watanabe K, de Leeuw CA, Bryois J, Savage JE, Hammerschlag AR, Skene N, Muñoz-Manchado AB, the 23andMe Research Team, White TJH, Tiemeier H, Linnarsson S, Hjerling-Leffler J, Polderman TJC, Sullivan PF, van der Sluis S, Posthuma D. Meta-Analysis of Genome-wide Association Studies for Neuroticism in 449,484 Individuals Identifies Novel Genetic Loci and Pathways. Nat…	381455
General_Cognitive_Function	General_Cognitive_Function	Centre for Cognitive Ageing and Cognitive Epidemiology (CCACE)	https://www.ccace.ed.ac.uk/node/335	Davies et al. Study of 300,486 individuals identifies 148 independent genetic loci influencing general cognitive function. Nature Communications (2018) 9, 2098	282014
Insomnia	Insomnia	CTGlab	https://ctg.cncr.nl/software/summary_statistics	Jansen PR, Watanabe K, Stringer S, Skene N, Bryois J, Hammerschlag AR, de Leeuw CA, Benjamins JS, Muñoz-Manchado AB, Nagel M, Savage JE, Tiemeier H, White T; 23andMe Research Team, Tung JY, Hinds DA, Vacic V, Wang X, Sullivan PF, van der Sluis S, Polderman TJC, Smit AB, Hjerling-Leffler J, Van Someren EJW, Posthuma D. Genome-wide analysis of insomnia in 1,331,010 individuals identifies new risk l…	1331010
Intelligence	Intelligence	CTGlab	https://ctg.cncr.nl/software/summary_statistics	Savage JE, Jansen PR, Stringer S, Watanabe K, Bryois J, de Leeuw CA, Nagel M, Awasthi S, Barr PB, Coleman JRI, Grasby KL, Hammerschlag AR, Kaminski J, Karlsson R, Krapohl E, Lam M, Nygaard M, Reynolds CA, Trampush JW, Young H, Zabaneh D, Hägg S, Hansell NK, Karlsson IK, Linnarsson S, Montgomery GW, Munoz-Manchado AB, Quinlan EB, Schumann G, Skene N, Webb BT, White T, Arking DE, Attix DK, Avramopo…	269867
Job involves heavy manual or physical work	Manual_or_Physical_Work	CTGlab	https://atlas.ctglab.nl/ukb2_sumstats/f.816.0.0_res.EUR.sumstats.MACfilt.txt.gz	https://atlas.ctglab.nl	220789
major depressive disorder	MDD/Major_Depressive_Disorder	Psychiatric Genomics Consortium (PGC)	https://www.med.unc.edu/pgc/results-and-downloads	PGC-MDD2, Wray, Ripke, Mattheisen, Trzaskowski et al. (2018) Genome-wide association analyses identify 44 risk variants and refine the genetic architecture of major depression. Nature Genetics, 2018.	173005
Napping	Napping	CTGlab	https://ctg.cncr.nl/software/summary_statistics	Jansen PR, Watanabe K, Stringer S, Skene N, Bryois J, Hammerschlag AR, de Leeuw CA, Benjamins JS, Muñoz-Manchado AB, Nagel M, Savage JE, Tiemeier H, White T; 23andMe Research Team, Tung JY, Hinds DA, Vacic V, Wang X, Sullivan PF, van der Sluis S, Polderman TJC, Smit AB, Hjerling-Leffler J, Van Someren EJW, Posthuma D. Genome-wide analysis of insomnia in 1,331,010 individuals identifies new risk l…	1331010
Conscientiousness	Conscientiousness	Genetics of Personality Consortium (GPC)	http://www.tweelingenregister.org/GPC	de Moor MH, Costa PT, Terracciano A, Krueger RF, de Geus EJ, Toshiko T, Penninx BW, Esko T, Madden PA, Derringer J, Amin N, Willemsen G, Hottenga JJ, Distel MA, Uda M, Sanna S, Spinhoven P, Hartman CA, Sullivan P, Realo A, Allik J, Heath AC, Pergadia ML, Agrawal A, Lin P, Grucza R, Nutile T, Ciullo M, Rujescu D, Giegling I, Konte B, Widen E, Cousminer DL, Eriksson JG, Palotie A, Peltonen L, Lucia…	20624
Openness to Experience	Openness to Experience	Genetics of Personality Consortium (GPC)	http://www.tweelingenregister.org/GPC	de Moor MH, Costa PT, Terracciano A, Krueger RF, de Geus EJ, Toshiko T, Penninx BW, Esko T, Madden PA, Derringer J, Amin N, Willemsen G, Hottenga JJ, Distel MA, Uda M, Sanna S, Spinhoven P, Hartman CA, Sullivan P, Realo A, Allik J, Heath AC, Pergadia ML, Agrawal A, Lin P, Grucza R, Nutile T, Ciullo M, Rujescu D, Giegling I, Konte B, Widen E, Cousminer DL, Eriksson JG, Palotie A, Peltonen L, Lucia…	20624
Neuroticism	Neuroticism	CTGlab	https://ctg.cncr.nl/software/summary_statistics	Nagel M, Jansen PR, Stringer S, Watanabe K, de Leeuw CA, Bryois J, Savage JE, Hammerschlag AR, Skene N, Muñoz-Manchado AB, the 23andMe Research Team, White TJH, Tiemeier H, Linnarsson S, Hjerling-Leffler J, Polderman TJC, Sullivan PF, van der Sluis S, Posthuma D. Meta-Analysis of Genome-wide Association Studies for Neuroticism in 449,484 Individuals Identifies Novel Genetic Loci and Pathways. Nat…	390278
Neuroticism (subcluster neuro_f1920_MOOD)	Neuro_Mood	CTGlab	https://ctg.cncr.nl/software/summary_statistics	Nagel M, Watanabe K, Stringer S, Posthuma D, van der Sluis S. Item-level analyses reveal genetic heterogeneity in neuroticism. Nat Commun. 2018 Mar 2;9(1):905.	373733
Neuroticism (subcluster neuro_f1930_MIS)	Neuro_Miserable	CTGlab	https://ctg.cncr.nl/software/summary_statistics	Nagel M, Watanabe K, Stringer S, Posthuma D, van der Sluis S. Item-level analyses reveal genetic heterogeneity in neuroticism. Nat Commun. 2018 Mar 2;9(1):906.	376097
Neuroticism (subcluster neuro_f1940_IRR)	Neuro_Irritable	CTGlab	https://ctg.cncr.nl/software/summary_statistics	Nagel M, Watanabe K, Stringer S, Posthuma D, van der Sluis S. Item-level analyses reveal genetic heterogeneity in neuroticism. Nat Commun. 2018 Mar 2;9(1):907.	366726
Neuroticism (subcluster neuro_f1950_HURT)	Neuro_HURT	CTGlab	https://ctg.cncr.nl/software/summary_statistics	Nagel M, Watanabe K, Stringer S, Posthuma D, van der Sluis S. Item-level analyses reveal genetic heterogeneity in neuroticism. Nat Commun. 2018 Mar 2;9(1):905.	372047
Neuroticism (subcluster neuro_f1960_FED)	Neuro_Fedup	CTGlab	https://ctg.cncr.nl/software/summary_statistics	Nagel M, Watanabe K, Stringer S, Posthuma D, van der Sluis S. Item-level analyses reveal genetic heterogeneity in neuroticism. Nat Commun. 2018 Mar 2;9(1):907.	366726
Neuroticism (subcluster neuro_f1970_NERV-FEEL)	Neuro_Feel_nervous	CTGlab	https://ctg.cncr.nl/software/summary_statistics	Nagel M, Watanabe K, Stringer S, Posthuma D, van der Sluis S. Item-level analyses reveal genetic heterogeneity in neuroticism. Nat Commun. 2018 Mar 2;9(1):909.	371318
Neuroticism (subcluster neuro_f1980_WORRY)	Neuro_Worry	CTGlab	https://ctg.cncr.nl/software/summary_statistics	Nagel M, Watanabe K, Stringer S, Posthuma D, van der Sluis S. Item-level analyses reveal genetic heterogeneity in neuroticism. Nat Commun. 2018 Mar 2;9(1):908.	372869
Neuroticism (subcluster neuro_f1990_TENSE)	Neuro_Tense	CTGlab	https://ctg.cncr.nl/software/summary_statistics	Nagel M, Watanabe K, Stringer S, Posthuma D, van der Sluis S. Item-level analyses reveal genetic heterogeneity in neuroticism. Nat Commun. 2018 Mar 2;9(1):909.	371318
Neuroticism (subcluster neuro_f2000_WORR-EMB)	Neuro_Worry_Emb	CTGlab	https://ctg.cncr.nl/software/summary_statistics	Nagel M, Watanabe K, Stringer S, Posthuma D, van der Sluis S. Item-level analyses reveal genetic heterogeneity in neuroticism. Nat Commun. 2018 Mar 2;9(1):910.	367725
Neuroticism (subcluster neuro_f2010)	Neuro_Suffer_nerves	CTGlab	https://ctg.cncr.nl/software/summary_statistics	Nagel M, Watanabe K, Stringer S, Posthuma D, van der Sluis S. Item-level analyses reveal genetic heterogeneity in neuroticism. Nat Commun. 2018 Mar 2;9(1):911.	367725
Neuroticism (subcluster neuro_f2020)	Neuro_Lonely	CTGlab	https://ctg.cncr.nl/software/summary_statistics	Nagel M, Watanabe K, Stringer S, Posthuma D, van der Sluis S. Item-level analyses reveal genetic heterogeneity in neuroticism. Nat Commun. 2018 Mar 2;9(1):912.	376352
Neuroticism (subcluster neuro_f2030)	Neuro_Guilt	CTGlab	https://ctg.cncr.nl/software/summary_statistics	Nagel M, Watanabe K, Stringer S, Posthuma D, van der Sluis S. Item-level analyses reveal genetic heterogeneity in neuroticism. Nat Commun. 2018 Mar 2;9(1):913.	373380
Neuroticism (subcluster sum_score)	Neuro_Sum_Score	CTGlab	https://ctg.cncr.nl/software/summary_statistics	Nagel M, Watanabe K, Stringer S, Posthuma D, van der Sluis S. Item-level analyses reveal genetic heterogeneity in neuroticism. Nat Commun. 2018 Mar 2;9(1):914.	380506
Neuroticism_Depressed_affect_subcluster	Neuroticism_Depressed_Affect	CTGlab	https://ctg.cncr.nl/software/summary_statistics	Nagel M, Jansen PR, Stringer S, Watanabe K, de Leeuw CA, Bryois J, Savage JE, Hammerschlag AR, Skene N, Muñoz-Manchado AB, the 23andMe Research Team, White TJH, Tiemeier H, Linnarsson S, Hjerling-Leffler J, Polderman TJC, Sullivan PF, van der Sluis S, Posthuma D. Meta-Analysis of Genome-wide Association Studies for Neuroticism in 449,484 Individuals Identifies Novel Genetic Loci and Pathways. Nat…	357957
Neuroticism_Worry_subcluster	Neuroticism_Worry	CTGlab	https://ctg.cncr.nl/software/summary_statistics	Nagel M, Jansen PR, Stringer S, Watanabe K, de Leeuw CA, Bryois J, Savage JE, Hammerschlag AR, Skene N, Muñoz-Manchado AB, the 23andMe Research Team, White TJH, Tiemeier H, Linnarsson S, Hjerling-Leffler J, Polderman TJC, Sullivan PF, van der Sluis S, Posthuma D. Meta-Analysis of Genome-wide Association Studies for Neuroticism in 449,484 Individuals Identifies Novel Genetic Loci and Pathways. Nat…	348219
Verbal_Numerical_Reasoning	Numerical_Reasoning	Centre for Cognitive Ageing and Cognitive Epidemiology (CCACE)	https://www.ccace.ed.ac.uk/node/335	Davies et al. Study of 300,486 individuals identifies 148 independent genetic loci influencing general cognitive function. Nature Communications (2018) 9, 2098; doi:10.1038/s41467-018-04362-x	168033
Reaction_Time	Reaction_Time	Centre for Cognitive Ageing and Cognitive Epidemiology (CCACE)	https://www.ccace.ed.ac.uk/node/335	Davies et al. Study of 300,486 individuals identifies 148 independent genetic loci influencing general cognitive function. Nature Communications (2018) 9, 2098; doi:10.1038/s41467-018-04362-x	330069
Schizophrenia	SCZ/Schizophrenia	CLOZUK and Psychiatric Genomics Consortium (PGC)	https://walters.psycm.cf.ac.uk/	Pardiñas, A.F., Holmans, P., Pocklington, A.J. et al. Common schizophrenia alleles are enriched in mutation-intolerant genes and in regions under strong background selection. Nat Genet 50, 381–389 (2018). https://doi.org/10.1038/s41588-018-0059-2	105318
