# Supplementary material for: Heritability and genetic contribution analysis of structural-functional coupling in human brain
Source: Imaging Neurosci (Camb). 2024 Oct 30;2:imag-2-00346. doi: 10.1162/imag_a_00346 (PMC12290780; doi:10.1162/imag_a_00346)
Supplement: Supplementary Material [file imag_a_00346-supp.zip › Supplemental_Table_S6.xlsx]

## Sheet: Sheet1
Supplemental Table S6 Simulation results of the sensitivity analysis to sample size and relatedness.
Mean squared difference (MSD) = Mean standard errors of heritability =
(a) Mean squared difference and mean standard errors of h2 across different proportions of whole samples where we randomly selected a certain proportion of the samples ranging from 50% to 90% from the whole dataset.
Proportion of Whole Samples	Mean Squared Difference (MSD) and SD	Mean Standard Errors of h2
0.5	0.0066 (0.0091)	0.0916 (0.0046)
0.6	0.0053 (0.0072)	0.0786 (0.0032)
0.7	0.0056 (0.0074)	0.0717 (0.0028)
0.8	0.0034 (0.0047)	0.0620 (0.0023)
0.9	0.0038 (0.0059)	0.0576 (0.0018)
100% (Whole Sample)	0.0035 (0.0050)	0.0556 (0.0020)
(b) Mean squared difference and mean standard errors of h2 across different proportions of related samples where we adjusted the relatedness level by first only including unrelated samples (one from each family) and gradually adding 10 – 90% related samples.
Proportion of Related Samples	Mean Squared Difference (MSD)	Mean Standard Errors of h2
0	0.0445 (0.0777)	0.2957 (0.06660
0.1	0.0188 (0.0286)	0.1488 (0.0157)
0.3	0.0076 (0.01)	0.0925 (0.0049)
0.5	0.0046 (0.0062)	0.0718 (0.0030)
0.7	0.0038 (0.0052)	0.0618 (0.0022)
0.9	0.0044 (0.0048)	0.0619 (0.0016)
100% (Whole Sample)	0.0035 (0.0050)	0.0556 (0.0020)

## Sheet: plot
Proportion of Related Samples	Mean Squared Difference (MSD)	Mean Standard Errors of h2
0	0.0445	0.2957
0.1	0.0188	0.1488
0.3	0.0076	0.0925
0.5	0.0046	0.0718
0.7	0.0038	0.0618
0.9	0.0044	0.0619
100% (Whole Sample)	0.0035	0.0556
Proportion of Whole Samples	Mean Squared Difference (MSD)	Mean Standard Errors of h2
0.5	0.0066	0.0916
0.6	0.0053	0.0786
0.7	0.0056	0.0717
0.8	0.0034	0.062
0.9	0.0038	0.0576
100% (Whole Sample)	0.0035	0.0556
