# Supplementary material for: Heritability and genetic contribution analysis of structural-functional coupling in human brain
Source: Imaging Neurosci (Camb). 2024 Oct 30;2:imag-2-00346. doi: 10.1162/imag_a_00346 (PMC12290780; doi:10.1162/imag_a_00346)
Supplement: Supplementary Material [file imag_a_00346-supp.zip › Supplemental_Table_S7.xlsx]

## Sheet: Sheet1
Supplemental Table S7 Demographic data for subjects in the analysis
(a) Demographic data for different family structures for n = 899 samples. Age and handedness are displayed in years: mean ± SD. MZ monozygotic twins, DZ dizygotic twins.
	DZ Twins	MZ Tiwns	Full Sibling	Singleton	Other
Number of Subjects	140	254	280	204	21
Male (%)	58 (41.4)	106 (41.7)	152 (54.3)	98 (48.0)	5 (23.8)
AGE (mean (SD))	28.98 (3.42)	29.29 (3.31)	28.04 (3.84)	28.84 (3.92)	26.57 (3.61)
HANDEDNESS (mean (SD))	67.14 (41.69)	67.68 (43.51)	67.09 (42.35)	65.02 (43.12)	60.48 (58.82)
RACE (%)
American Indian/Alaskan Native	1 ( 0.7)	0 ( 0.0)	1 ( 0.4)	0 ( 0.0)	0 ( 0.0)
Asian/Native Hawaiian/Othr Pacific Islands	4 ( 2.9)	11 ( 4.3)	26 ( 9.3)	15 ( 7.4)	0 ( 0.0)
Black or African American	16 (11.4)	25 ( 9.8)	38 (13.6)	29 (14.2)	15 (71.4)
More than one	0 ( 0.0)	4 ( 1.6)	12 ( 4.3)	2 ( 1.0)	2 ( 9.5)
Unknown or Not Reported	1 ( 0.7)	3 ( 1.2)	10 ( 3.6)	2 ( 1.0)	1 ( 4.8)
White	118 (84.3)	211 (83.1)	193 (68.9)	156 (76.5)	3 (14.3)
ETHNICITY (%)
Hispanic/Latino	0 ( 0.0)	12 ( 4.7)	52 (18.6)	14 ( 6.9)	0 ( 0.0)
Not Hispanic/Latino	138 (98.6)	242 (95.3)	224 (80.0)	188 (92.2)	20 (95.2)
Unknown or Not Reported	2 ( 1.4)	0 ( 0.0)	4 ( 1.4)	2 ( 1.0)	1 ( 4.8)
(b) Demographic data for different family structures for n = 625 white and non-Hispanic samples. Age and handedness are displayed in years: mean ± SD. MZ monozygotic twins, DZ dizygotic twins.
	DZ	MZ	Full Sibling	Singleton	Other
Number of Subjects	118	203	145	157	2
Male (%)	51 (43.2)	85 (41.9)	84 (57.9)	76 (48.4)	0 (0.0)
AGE (mean (SD))	28.98 (3.35)	29.31 (3.24)	28.70 (3.76)	28.90 (3.82)	30.50 (2.12)
HANDEDNESS (mean (SD))	69.11 (39.15)	67.73 (43.49)	68.59 (41.80)	67.01 (40.94)	77.50 (3.54)
(c) Demographic data for n = 1546 samples in ABCD study. Age is displayed in years: mean ± SD.
	Asian	Black	Hispanic	Other	White
Number of Subjects	878	179	297	29	163
Male (%)	437 ( 49.8)	76 ( 42.5)	149 ( 50.2)	22 ( 75.9)	82 ( 50.3)
HANDEDNESS (%)
LEFT	703 ( 80.1)	141 ( 78.8)	234 ( 78.8)	25 ( 86.2)	130 ( 79.8)
MIXED	67 ( 7.6)	6 ( 3.4)	23 ( 7.7)	3 ( 10.3)	15 ( 9.2)
RIGHT	108 ( 12.3)	32 ( 17.9)	40 ( 13.5)	1 ( 3.4)	18 ( 11.0)
AGE (mean (SD))	9.99 (0.71)	9.92 (0.71)	9.86 (0.71)	10.28 (0.75)	9.90 (0.71)
RACE (%)
ASIAN	878 (100.0)	0 ( 0.0)	0 ( 0.0)	0 ( 0.0)	0 ( 0.0)
BLACK	0 ( 0.0)	179 (100.0)	0 ( 0.0)	0 ( 0.0)	0 ( 0.0)
HISPANIC	0 ( 0.0)	0 ( 0.0)	297 (100.0)	0 ( 0.0)	0 ( 0.0)
OTHER	0 ( 0.0)	0 ( 0.0)	0 ( 0.0)	29 (100.0)	0 ( 0.0)
WHITE	0 ( 0.0)	0 ( 0.0)	0 ( 0.0)	0 ( 0.0)	163 (100.0)
