# Supplementary material for: Heritability and genetic contribution analysis of structural-functional coupling in human brain
Source: Imaging Neurosci (Camb). 2024 Oct 30;2:imag-2-00346. doi: 10.1162/imag_a_00346 (PMC12290780; doi:10.1162/imag_a_00346)
Supplement: Supplementary Material [file imag_a_00346-supp.zip › Supplemental_Table_S8.xlsx]

## Sheet: TableS1_ID
Supplemental Table S8 ID of 3,726 SC-FC coupling and their map onto Glasser360 atlas, 12 functional networks, 22 cortices ad 5 anatomical networks
SC-FC Traits Index	Glasser360 Atlas Name	Glasser360 Atlas ID	Glasser360 Atlas Description	12 Functional Networks	Cortex ID	Lobe	Cortex	5 Anatomical Network
1	LH_???
2	LH_L_ProS_ROI	121	ProStriate Area	Visual1	18	Par	Posterior_Cingulate	posterior cortex
3	LH_L_H_ROI	120	Hippocampus	Default	13	Temp	Medial_Temporal	temporal cortex
4	LH_???
5	LH_L_H_ROI	120	Hippocampus	Default	13	Temp	Medial_Temporal	temporal cortex
6	LH_???
7	LH_L_3b_ROI	9	Primary Sensory Cortex	Somatomotor	6	Par	Somatosensory_and_Motor	sensorimotor areas
8	LH_L_ProS_ROI	121	ProStriate Area	Visual1	18	Par	Posterior_Cingulate	posterior cortex
9	LH_L_8Ad_ROI	68	Area 8Ad	Default	22	Fr	Dorsolateral_Prefrontal	anterior cortex
10	LH_L_PreS_ROI	119	PreSubiculum	Default	13	Temp	Medial_Temporal	temporal cortex
11	LH_L_TGd_ROI	131	Area TG dorsal	Default	14	Temp	Lateral_Temporal	temporal cortex
12	LH_L_3b_ROI	9	Primary Sensory Cortex	Somatomotor	6	Par	Somatosensory_and_Motor	sensorimotor areas
13	LH_L_PoI1_ROI	167	Area Posterior Insular 1	Cingulo-Opercular	12	Ins	Insular_and_Frontal_Opercular	auditory regions
14	LH_L_1_ROI	51	Area 1	Somatomotor	6	Par	Somatosensory_and_Motor	sensorimotor areas
15	LH_L_3a_ROI	53	Area 3a	Somatomotor	6	Fr	Somatosensory_and_Motor	sensorimotor areas
16	LH_L_3a_ROI	53	Area 3a	Somatomotor	6	Fr	Somatosensory_and_Motor	sensorimotor areas
17	LH_L_V1_ROI	1	Primary Visual Cortex	Visual1	1	Occ	Primary_Visual	early and intermediate visual cortex
18	LH_L_V2_ROI	4	Second Visual Area	Visual2	2	Occ	Early_Visual	early and intermediate visual cortex
19	LH_L_PI_ROI	178	Para-Insular Area	Cingulo-Opercular	12	Temp	Insular_and_Frontal_Opercular	auditory regions
20	LH_L_OP2-3_ROI	102	Area OP2-3/VS	Somatomotor	9	Par	Posterior_Opercular	sensorimotor areas
21	LH_L_PreS_ROI	119	PreSubiculum	Default	13	Temp	Medial_Temporal	temporal cortex
22	LH_L_V2_ROI	4	Second Visual Area	Visual2	2	Occ	Early_Visual	early and intermediate visual cortex
23	LH_L_VMV1_ROI	153	VentroMedial Visual Area 1	Visual2	4	Occ	Ventral_Stream_Visual	early and intermediate visual cortex
24	LH_L_ProS_ROI	121	ProStriate Area	Visual1	18	Par	Posterior_Cingulate	posterior cortex
25	LH_L_V1_ROI	1	Primary Visual Cortex	Visual1	1	Occ	Primary_Visual	early and intermediate visual cortex
26	LH_L_ProS_ROI	121	ProStriate Area	Visual1	18	Par	Posterior_Cingulate	posterior cortex
27	LH_???
28	LH_L_VMV1_ROI	153	VentroMedial Visual Area 1	Visual2	4	Occ	Ventral_Stream_Visual	early and intermediate visual cortex
29	LH_L_PI_ROI	178	Para-Insular Area	Cingulo-Opercular	12	Temp	Insular_and_Frontal_Opercular	auditory regions
30	LH_???
31	LH_L_PI_ROI	178	Para-Insular Area	Cingulo-Opercular	12	Temp	Insular_and_Frontal_Opercular	auditory regions
32	LH_L_RSC_ROI	14	RetroSplenial Complex	Frontoparietal	18	Par	Posterior_Cingulate	posterior cortex
33	LH_???
34	LH_???
35	LH_L_PreS_ROI	119	PreSubiculum	Default	13	Temp	Medial_Temporal	temporal cortex
36	LH_L_POS1_ROI	31	Parieto-Occipital Sulcus Area 1	Default	18	Par	Posterior_Cingulate	posterior cortex
37	LH_???
38	LH_L_ProS_ROI	121	ProStriate Area	Visual1	18	Par	Posterior_Cingulate	posterior cortex
39	LH_L_ProS_ROI	121	ProStriate Area	Visual1	18	Par	Posterior_Cingulate	posterior cortex
40	LH_L_PreS_ROI	119	PreSubiculum	Default	13	Temp	Medial_Temporal	temporal cortex
41	LH_L_1_ROI	51	Area 1	Somatomotor	6	Par	Somatosensory_and_Motor	sensorimotor areas
42	LH_???
43	LH_L_ProS_ROI	121	ProStriate Area	Visual1	18	Par	Posterior_Cingulate	posterior cortex
44	LH_L_ProS_ROI	121	ProStriate Area	Visual1	18	Par	Posterior_Cingulate	posterior cortex
45	LH_L_ProS_ROI	121	ProStriate Area	Visual1	18	Par	Posterior_Cingulate	posterior cortex
46	LH_L_PoI1_ROI	167	Area Posterior Insular 1	Cingulo-Opercular	12	Ins	Insular_and_Frontal_Opercular	auditory regions
47	LH_L_3a_ROI	53	Area 3a	Somatomotor	6	Fr	Somatosensory_and_Motor	sensorimotor areas
48	LH_???
49	LH_L_ProS_ROI	121	ProStriate Area	Visual1	18	Par	Posterior_Cingulate	posterior cortex
50	LH_???
51	LH_L_V2_ROI	4	Second Visual Area	Visual2	2	Occ	Early_Visual	early and intermediate visual cortex
52	LH_L_SFL_ROI	26	Superior Frontal Language Area	Language	22	Fr	Dorsolateral_Prefrontal	anterior cortex
53	LH_L_VMV1_ROI	153	VentroMedial Visual Area 1	Visual2	4	Occ	Ventral_Stream_Visual	early and intermediate visual cortex
54	LH_L_RSC_ROI	14	RetroSplenial Complex	Frontoparietal	18	Par	Posterior_Cingulate	posterior cortex
55	LH_L_RSC_ROI	14	RetroSplenial Complex	Frontoparietal	18	Par	Posterior_Cingulate	posterior cortex
56	LH_L_p32pr_ROI	60	Area p32 prime	Cingulo-Opercular	19	Fr	Anterior_Cingulate_and_Medial_Prefrontal	anterior cortex
57	LH_L_p24pr_ROI	57	Area Posterior 24 prime	Cingulo-Opercular	19	Fr	Anterior_Cingulate_and_Medial_Prefrontal	anterior cortex
58	LH_L_p32pr_ROI	60	Area p32 prime	Cingulo-Opercular	19	Fr	Anterior_Cingulate_and_Medial_Prefrontal	anterior cortex
59	LH_L_3a_ROI	53	Area 3a	Somatomotor	6	Fr	Somatosensory_and_Motor	sensorimotor areas
60	LH_L_RSC_ROI	14	RetroSplenial Complex	Frontoparietal	18	Par	Posterior_Cingulate	posterior cortex
61	LH_L_23d_ROI	32	Area 23d	Default	18	Par	Posterior_Cingulate	posterior cortex
62	LH_L_p24pr_ROI	57	Area Posterior 24 prime	Cingulo-Opercular	19	Fr	Anterior_Cingulate_and_Medial_Prefrontal	anterior cortex
63	LH_L_RSC_ROI	14	RetroSplenial Complex	Frontoparietal	18	Par	Posterior_Cingulate	posterior cortex
64	LH_L_SCEF_ROI	43	Supplementary and Cingulate Eye Field	Cingulo-Opercular	7	Fr	Paracentral_Lobular_and_Mid_Cingulate	sensorimotor areas
65	LH_L_p32pr_ROI	60	Area p32 prime	Cingulo-Opercular	19	Fr	Anterior_Cingulate_and_Medial_Prefrontal	anterior cortex
66	LH_L_8BM_ROI	63	Area 8BM	Frontoparietal	19	Fr	Anterior_Cingulate_and_Medial_Prefrontal	anterior cortex
67	LH_???
68	LH_L_23d_ROI	32	Area 23d	Default	18	Par	Posterior_Cingulate	posterior cortex
69	LH_L_a24pr_ROI	59	Anterior 24 prime	Cingulo-Opercular	19	Fr	Anterior_Cingulate_and_Medial_Prefrontal	anterior cortex
70	LH_L_RSC_ROI	14	RetroSplenial Complex	Frontoparietal	18	Par	Posterior_Cingulate	posterior cortex
71	LH_L_LBelt_ROI	174	Lateral Belt Complex	Auditory	10	Temp	Early_Auditory	auditory regions
72	LH_L_RI_ROI	104	RetroInsular Cortex	Auditory	10	Par	Early_Auditory	auditory regions
73	LH_L_3b_ROI	9	Primary Sensory Cortex	Somatomotor	6	Par	Somatosensory_and_Motor	sensorimotor areas
74	LH_L_3b_ROI	9	Primary Sensory Cortex	Somatomotor	6	Par	Somatosensory_and_Motor	sensorimotor areas
75	LH_L_p24pr_ROI	57	Area Posterior 24 prime	Cingulo-Opercular	19	Fr	Anterior_Cingulate_and_Medial_Prefrontal	anterior cortex
76	LH_L_p24pr_ROI	57	Area Posterior 24 prime	Cingulo-Opercular	19	Fr	Anterior_Cingulate_and_Medial_Prefrontal	anterior cortex
77	LH_L_4_ROI	8	Primary Motor Cortex	Somatomotor	6	Fr	Somatosensory_and_Motor	sensorimotor areas
78	LH_L_3a_ROI	53	Area 3a	Somatomotor	6	Fr	Somatosensory_and_Motor	sensorimotor areas
79	LH_L_p24pr_ROI	57	Area Posterior 24 prime	Cingulo-Opercular	19	Fr	Anterior_Cingulate_and_Medial_Prefrontal	anterior cortex
80	LH_L_23d_ROI	32	Area 23d	Default	18	Par	Posterior_Cingulate	posterior cortex
81	LH_L_23c_ROI	38	Area 23c	Cingulo-Opercular	7	Par	Paracentral_Lobular_and_Mid_Cingulate	sensorimotor areas
82	LH_L_23c_ROI	38	Area 23c	Cingulo-Opercular	7	Par	Paracentral_Lobular_and_Mid_Cingulate	sensorimotor areas
83	LH_L_SFL_ROI	26	Superior Frontal Language Area	Language	22	Fr	Dorsolateral_Prefrontal	anterior cortex
84	LH_L_SFL_ROI	26	Superior Frontal Language Area	Language	22	Fr	Dorsolateral_Prefrontal	anterior cortex
85	LH_L_8BM_ROI	63	Area 8BM	Frontoparietal	19	Fr	Anterior_Cingulate_and_Medial_Prefrontal	anterior cortex
86	LH_L_VMV2_ROI	160	VentroMedial Visual Area 2	Visual2	4	Occ	Ventral_Stream_Visual	early and intermediate visual cortex
87	LH_L_p24pr_ROI	57	Area Posterior 24 prime	Cingulo-Opercular	19	Fr	Anterior_Cingulate_and_Medial_Prefrontal	anterior cortex
88	LH_L_24dv_ROI	41	Ventral Area 24d	Somatomotor	7	Fr	Paracentral_Lobular_and_Mid_Cingulate	sensorimotor areas
89	LH_L_23d_ROI	32	Area 23d	Default	18	Par	Posterior_Cingulate	posterior cortex
90	LH_L_p24pr_ROI	57	Area Posterior 24 prime	Cingulo-Opercular	19	Fr	Anterior_Cingulate_and_Medial_Prefrontal	anterior cortex
91	LH_L_PBelt_ROI	124	ParaBelt Complex	Auditory	10	Temp	Early_Auditory	auditory regions
92	LH_L_1_ROI	51	Area 1	Somatomotor	6	Par	Somatosensory_and_Motor	sensorimotor areas
93	LH_L_24dv_ROI	41	Ventral Area 24d	Somatomotor	7	Fr	Paracentral_Lobular_and_Mid_Cingulate	sensorimotor areas
94	LH_L_d23ab_ROI	34	Area dorsal 23 a+b	Default	18	Par	Posterior_Cingulate	posterior cortex
95	LH_L_3a_ROI	53	Area 3a	Somatomotor	6	Fr	Somatosensory_and_Motor	sensorimotor areas
96	LH_L_23c_ROI	38	Area 23c	Cingulo-Opercular	7	Par	Paracentral_Lobular_and_Mid_Cingulate	sensorimotor areas
97	LH_L_23d_ROI	32	Area 23d	Default	18	Par	Posterior_Cingulate	posterior cortex
98	LH_L_23d_ROI	32	Area 23d	Default	18	Par	Posterior_Cingulate	posterior cortex
99	LH_L_31pv_ROI	35	Area 31p ventral	Default	18	Par	Posterior_Cingulate	posterior cortex
100	LH_L_VMV1_ROI	153	VentroMedial Visual Area 1	Visual2	4	Occ	Ventral_Stream_Visual	early and intermediate visual cortex
101	LH_L_VMV1_ROI	153	VentroMedial Visual Area 1	Visual2	4	Occ	Ventral_Stream_Visual	early and intermediate visual cortex
102	LH_L_POS1_ROI	31	Parieto-Occipital Sulcus Area 1	Default	18	Par	Posterior_Cingulate	posterior cortex
103	LH_L_RI_ROI	104	RetroInsular Cortex	Auditory	10	Par	Early_Auditory	auditory regions
104	LH_L_LBelt_ROI	174	Lateral Belt Complex	Auditory	10	Temp	Early_Auditory	auditory regions
105	LH_L_V1_ROI	1	Primary Visual Cortex	Visual1	1	Occ	Primary_Visual	early and intermediate visual cortex
106	LH_L_3a_ROI	53	Area 3a	Somatomotor	6	Fr	Somatosensory_and_Motor	sensorimotor areas
107	LH_???
108	LH_L_d23ab_ROI	34	Area dorsal 23 a+b	Default	18	Par	Posterior_Cingulate	posterior cortex
109	LH_L_2_ROI	52	Area 2	Somatomotor	6	Par	Somatosensory_and_Motor	sensorimotor areas
110	LH_L_d23ab_ROI	34	Area dorsal 23 a+b	Default	18	Par	Posterior_Cingulate	posterior cortex
111	LH_???
112	LH_L_V2_ROI	4	Second Visual Area	Visual2	2	Occ	Early_Visual	early and intermediate visual cortex
113	LH_L_LBelt_ROI	174	Lateral Belt Complex	Auditory	10	Temp	Early_Auditory	auditory regions
114	LH_???
115	LH_???
116	LH_L_V2_ROI	4	Second Visual Area	Visual2	2	Occ	Early_Visual	early and intermediate visual cortex
117	LH_L_PIT_ROI	22	Posterior InferoTemporal	Visual2	4	Occ	Ventral_Stream_Visual	early and intermediate visual cortex
118	LH_???
119	LH_???
120	LH_L_V1_ROI	1	Primary Visual Cortex	Visual1	1	Occ	Primary_Visual	early and intermediate visual cortex
121	LH_L_V1_ROI	1	Primary Visual Cortex	Visual1	1	Occ	Primary_Visual	early and intermediate visual cortex
122	LH_L_V1_ROI	1	Primary Visual Cortex	Visual1	1	Occ	Primary_Visual	early and intermediate visual cortex
123	LH_L_V1_ROI	1	Primary Visual Cortex	Visual1	1	Occ	Primary_Visual	early and intermediate visual cortex
124	LH_???
125	LH_L_v23ab_ROI	33	Area ventral 23 a+b	Default	18	Par	Posterior_Cingulate	posterior cortex
126	LH_L_V1_ROI	1	Primary Visual Cortex	Visual1	1	Occ	Primary_Visual	early and intermediate visual cortex
127	LH_L_V4_ROI	6	Fourth Visual Area	Visual2	2	Occ	Early_Visual	early and intermediate visual cortex
128	LH_???
129	LH_L_V3_ROI	5	Third Visual Area	Visual2	2	Occ	Early_Visual	early and intermediate visual cortex
130	LH_L_V3_ROI	5	Third Visual Area	Visual2	2	Occ	Early_Visual	early and intermediate visual cortex
131	LH_L_V1_ROI	1	Primary Visual Cortex	Visual1	1	Occ	Primary_Visual	early and intermediate visual cortex
132	LH_L_V1_ROI	1	Primary Visual Cortex	Visual1	1	Occ	Primary_Visual	early and intermediate visual cortex
133	LH_???
134	LH_L_V1_ROI	1	Primary Visual Cortex	Visual1	1	Occ	Primary_Visual	early and intermediate visual cortex
135	LH_???
136	LH_???
137	LH_L_V4_ROI	6	Fourth Visual Area	Visual2	2	Occ	Early_Visual	early and intermediate visual cortex
138	LH_L_4_ROI	8	Primary Motor Cortex	Somatomotor	6	Fr	Somatosensory_and_Motor	sensorimotor areas
139	LH_L_V1_ROI	1	Primary Visual Cortex	Visual1	1	Occ	Primary_Visual	early and intermediate visual cortex
140	LH_L_23c_ROI	38	Area 23c	Cingulo-Opercular	7	Par	Paracentral_Lobular_and_Mid_Cingulate	sensorimotor areas
141	LH_L_5L_ROI	39	Area 5L	Somatomotor	7	Par	Paracentral_Lobular_and_Mid_Cingulate	sensorimotor areas
142	LH_L_23c_ROI	38	Area 23c	Cingulo-Opercular	7	Par	Paracentral_Lobular_and_Mid_Cingulate	sensorimotor areas
143	LH_L_V1_ROI	1	Primary Visual Cortex	Visual1	1	Occ	Primary_Visual	early and intermediate visual cortex
144	LH_L_23c_ROI	38	Area 23c	Cingulo-Opercular	7	Par	Paracentral_Lobular_and_Mid_Cingulate	sensorimotor areas
145	LH_L_V2_ROI	4	Second Visual Area	Visual2	2	Occ	Early_Visual	early and intermediate visual cortex
146	LH_L_5L_ROI	39	Area 5L	Somatomotor	7	Par	Paracentral_Lobular_and_Mid_Cingulate	sensorimotor areas
147	LH_L_4_ROI	8	Primary Motor Cortex	Somatomotor	6	Fr	Somatosensory_and_Motor	sensorimotor areas
148	LH_L_V2_ROI	4	Second Visual Area	Visual2	2	Occ	Early_Visual	early and intermediate visual cortex
149	LH_L_V2_ROI	4	Second Visual Area	Visual2	2	Occ	Early_Visual	early and intermediate visual cortex
150	LH_L_V1_ROI	1	Primary Visual Cortex	Visual1	1	Occ	Primary_Visual	early and intermediate visual cortex
151	LH_L_4_ROI	8	Primary Motor Cortex	Somatomotor	6	Fr	Somatosensory_and_Motor	sensorimotor areas
152	LH_L_10d_ROI	72	Area 10d	Default	20	Fr	Orbital_and_Polar_Frontal	anterior cortex
153	LH_L_24dd_ROI	40	Dorsal Area 24d	Somatomotor	7	Fr	Paracentral_Lobular_and_Mid_Cingulate	sensorimotor areas
154	LH_L_24dd_ROI	40	Dorsal Area 24d	Somatomotor	7	Fr	Paracentral_Lobular_and_Mid_Cingulate	sensorimotor areas
155	LH_L_10d_ROI	72	Area 10d	Default	20	Fr	Orbital_and_Polar_Frontal	anterior cortex
156	LH_L_9a_ROI	87	Area 9 anterior	Default	22	Fr	Dorsolateral_Prefrontal	anterior cortex
157	LH_L_9a_ROI	87	Area 9 anterior	Default	22	Fr	Dorsolateral_Prefrontal	anterior cortex
158	LH_L_a24_ROI	61	Area a24	Default	19	Fr	Anterior_Cingulate_and_Medial_Prefrontal	anterior cortex
159	LH_L_a24_ROI	61	Area a24	Default	19	Fr	Anterior_Cingulate_and_Medial_Prefrontal	anterior cortex
160	LH_L_Ig_ROI	168	Insular Granular Complex	Somatomotor	12	Ins	Insular_and_Frontal_Opercular	auditory regions
161	LH_L_RI_ROI	104	RetroInsular Cortex	Auditory	10	Par	Early_Auditory	auditory regions
162	LH_L_A1_ROI	24	Primary Auditory Cortex	Auditory	10	Temp	Early_Auditory	auditory regions
163	LH_L_RI_ROI	104	RetroInsular Cortex	Auditory	10	Par	Early_Auditory	auditory regions
164	LH_L_PoI2_ROI	106	Posterior Insular Area 2	Cingulo-Opercular	12	Ins	Insular_and_Frontal_Opercular	auditory regions
165	LH_L_Ig_ROI	168	Insular Granular Complex	Somatomotor	12	Ins	Insular_and_Frontal_Opercular	auditory regions
166	LH_L_MI_ROI	109	Middle Insular Area	Cingulo-Opercular	12	Ins	Insular_and_Frontal_Opercular	auditory regions
167	LH_L_AIP_ROI	117	Anterior IntraParietal Area	Dorsal-Attention	16	Par	Superior_Parietal	posterior cortex
168	LH_L_FOP2_ROI	115	FrontalOPercular Area 2	Somatomotor	12	Fr	Insular_and_Frontal_Opercular	auditory regions
169	LH_L_FOP4_ROI	108	Frontal Opercular Area 4	Cingulo-Opercular	12	Fr	Insular_and_Frontal_Opercular	auditory regions
170	LH_L_STV_ROI	28	Superior Temporal Visual Area	Language	15	Par	Temporo-Parieto-Occipital_Junction	posterior cortex
171	LH_L_AVI_ROI	111	Anterior Ventral Insular Area	Frontoparietal	12	Fr	Insular_and_Frontal_Opercular	auditory regions
172	LH_L_PF_ROI	148	Area PF Complex	Cingulo-Opercular	17	Par	Inferior_Parietal	posterior cortex
173	LH_L_LO3_ROI	159	Area Lateral Occipital 3	Visual2	5	Occ	MT+_Complex_and_Neighboring_Visual_Areas	early and intermediate visual cortex
174	LH_L_PF_ROI	148	Area PF Complex	Cingulo-Opercular	17	Par	Inferior_Parietal	posterior cortex
175	LH_L_LIPv_ROI	48	Area Lateral IntraParietal ventral	Visual2	16	Par	Superior_Parietal	posterior cortex
176	LH_L_RI_ROI	104	RetroInsular Cortex	Auditory	10	Par	Early_Auditory	auditory regions
177	LH_L_FOP4_ROI	108	Frontal Opercular Area 4	Cingulo-Opercular	12	Fr	Insular_and_Frontal_Opercular	auditory regions
178	LH_L_V4t_ROI	156	Area V4t	Visual2	5	Occ	MT+_Complex_and_Neighboring_Visual_Areas	early and intermediate visual cortex
179	LH_L_PoI1_ROI	167	Area Posterior Insular 1	Cingulo-Opercular	12	Ins	Insular_and_Frontal_Opercular	auditory regions
180	LH_L_OP2-3_ROI	102	Area OP2-3/VS	Somatomotor	9	Par	Posterior_Opercular	sensorimotor areas
181	LH_L_LIPv_ROI	48	Area Lateral IntraParietal ventral	Visual2	16	Par	Superior_Parietal	posterior cortex
182	LH_L_AIP_ROI	117	Anterior IntraParietal Area	Dorsal-Attention	16	Par	Superior_Parietal	posterior cortex
183	LH_L_3b_ROI	9	Primary Sensory Cortex	Somatomotor	6	Par	Somatosensory_and_Motor	sensorimotor areas
184	LH_L_OP2-3_ROI	102	Area OP2-3/VS	Somatomotor	9	Par	Posterior_Opercular	sensorimotor areas
185	LH_L_AIP_ROI	117	Anterior IntraParietal Area	Dorsal-Attention	16	Par	Superior_Parietal	posterior cortex
186	LH_L_3b_ROI	9	Primary Sensory Cortex	Somatomotor	6	Par	Somatosensory_and_Motor	sensorimotor areas
187	LH_L_4_ROI	8	Primary Motor Cortex	Somatomotor	6	Fr	Somatosensory_and_Motor	sensorimotor areas
188	LH_L_LIPd_ROI	95	Area Lateral IntraParietal dorsal	Dorsal-Attention	16	Par	Superior_Parietal	posterior cortex
189	LH_L_AVI_ROI	111	Anterior Ventral Insular Area	Frontoparietal	12	Fr	Insular_and_Frontal_Opercular	auditory regions
190	LH_L_7PC_ROI	47	Area 7PC	Somatomotor	16	Par	Superior_Parietal	posterior cortex
191	LH_L_MT_ROI	23	Middle Temporal Area	Visual2	5	Occ	MT+_Complex_and_Neighboring_Visual_Areas	early and intermediate visual cortex
192	LH_???
193	LH_L_RI_ROI	104	RetroInsular Cortex	Auditory	10	Par	Early_Auditory	auditory regions
194	LH_L_OP2-3_ROI	102	Area OP2-3/VS	Somatomotor	9	Par	Posterior_Opercular	sensorimotor areas
195	LH_L_3a_ROI	53	Area 3a	Somatomotor	6	Fr	Somatosensory_and_Motor	sensorimotor areas
196	LH_L_LIPv_ROI	48	Area Lateral IntraParietal ventral	Visual2	16	Par	Superior_Parietal	posterior cortex
197	LH_???
198	LH_???
199	LH_L_3b_ROI	9	Primary Sensory Cortex	Somatomotor	6	Par	Somatosensory_and_Motor	sensorimotor areas
200	LH_L_MIP_ROI	50	Medial IntraParietal Area	Dorsal-Attention	16	Par	Superior_Parietal	posterior cortex
201	LH_L_7AL_ROI	42	Lateral Area 7A	Somatomotor	16	Par	Superior_Parietal	posterior cortex
202	LH_L_3b_ROI	9	Primary Sensory Cortex	Somatomotor	6	Par	Somatosensory_and_Motor	sensorimotor areas
203	LH_L_3b_ROI	9	Primary Sensory Cortex	Somatomotor	6	Par	Somatosensory_and_Motor	sensorimotor areas
204	LH_L_7PC_ROI	47	Area 7PC	Somatomotor	16	Par	Superior_Parietal	posterior cortex
205	LH_L_7PC_ROI	47	Area 7PC	Somatomotor	16	Par	Superior_Parietal	posterior cortex
206	LH_L_MT_ROI	23	Middle Temporal Area	Visual2	5	Occ	MT+_Complex_and_Neighboring_Visual_Areas	early and intermediate visual cortex
207	LH_???
208	LH_L_1_ROI	51	Area 1	Somatomotor	6	Par	Somatosensory_and_Motor	sensorimotor areas
209	LH_L_52_ROI	103	Area 52	Auditory	10	Temp	Early_Auditory	auditory regions
210	LH_L_3b_ROI	9	Primary Sensory Cortex	Somatomotor	6	Par	Somatosensory_and_Motor	sensorimotor areas
211	LH_???
212	LH_L_7PC_ROI	47	Area 7PC	Somatomotor	16	Par	Superior_Parietal	posterior cortex
213	LH_L_VIP_ROI	49	Ventral IntraParietal Complex	Visual2	16	Par	Superior_Parietal	posterior cortex
214	LH_L_LIPv_ROI	48	Area Lateral IntraParietal ventral	Visual2	16	Par	Superior_Parietal	posterior cortex
215	LH_L_LIPd_ROI	95	Area Lateral IntraParietal dorsal	Dorsal-Attention	16	Par	Superior_Parietal	posterior cortex
216	LH_L_4_ROI	8	Primary Motor Cortex	Somatomotor	6	Fr	Somatosensory_and_Motor	sensorimotor areas
217	LH_L_LO1_ROI	20	AreaLateral Occipital 1	Visual2	5	Occ	MT+_Complex_and_Neighboring_Visual_Areas	early and intermediate visual cortex
218	LH_L_VIP_ROI	49	Ventral IntraParietal Complex	Visual2	16	Par	Superior_Parietal	posterior cortex
219	LH_???
220	LH_L_RSC_ROI	14	RetroSplenial Complex	Frontoparietal	18	Par	Posterior_Cingulate	posterior cortex
221	LH_L_TE1p_ROI	133	Area TE1 posterior	Frontoparietal	14	Temp	Lateral_Temporal	temporal cortex
222	LH_???
223	LH_L_LIPv_ROI	48	Area Lateral IntraParietal ventral	Visual2	16	Par	Superior_Parietal	posterior cortex
224	LH_???
225	LH_L_7PC_ROI	47	Area 7PC	Somatomotor	16	Par	Superior_Parietal	posterior cortex
226	LH_???
227	LH_???
228	LH_L_STSvp_ROI	130	Area STSv posterior	Default	11	Temp	Auditory_Association	auditory regions
229	LH_L_STSvp_ROI	130	Area STSv posterior	Default	11	Temp	Auditory_Association	auditory regions
230	LH_L_TE1a_ROI	132	Area TE1 anterior	Default	14	Temp	Lateral_Temporal	temporal cortex
231	LH_L_TE1a_ROI	132	Area TE1 anterior	Default	14	Temp	Lateral_Temporal	temporal cortex
232	LH_???
233	LH_???
234	LH_L_STSva_ROI	176	Area STSv anterior	Default	11	Temp	Auditory_Association	auditory regions
235	LH_???
236	LH_L_STSvp_ROI	130	Area STSv posterior	Default	11	Temp	Auditory_Association	auditory regions
237	LH_L_TE1a_ROI	132	Area TE1 anterior	Default	14	Temp	Lateral_Temporal	temporal cortex
238	LH_L_7PC_ROI	47	Area 7PC	Somatomotor	16	Par	Superior_Parietal	posterior cortex
239	LH_???
240	LH_???
241	LH_???
242	LH_???
243	LH_L_POS1_ROI	31	Parieto-Occipital Sulcus Area 1	Default	18	Par	Posterior_Cingulate	posterior cortex
244	LH_L_POS1_ROI	31	Parieto-Occipital Sulcus Area 1	Default	18	Par	Posterior_Cingulate	posterior cortex
245	LH_L_RSC_ROI	14	RetroSplenial Complex	Frontoparietal	18	Par	Posterior_Cingulate	posterior cortex
246	LH_L_RSC_ROI	14	RetroSplenial Complex	Frontoparietal	18	Par	Posterior_Cingulate	posterior cortex
247	LH_L_Ig_ROI	168	Insular Granular Complex	Somatomotor	12	Ins	Insular_and_Frontal_Opercular	auditory regions
248	LH_L_STSdp_ROI	129	Area STSd posterior	Language	11	Temp	Auditory_Association	auditory regions
249	LH_L_TPOJ1_ROI	139	Area TemporoParietoOccipital Junction 1	Language	15	Temp	Temporo-Parieto-Occipital_Junction	posterior cortex
250	LH_L_PSL_ROI	25	PeriSylvian Language Area	Language	15	Par	Temporo-Parieto_Occipital_Junction	posterior cortex
251	LH_L_FOP3_ROI	114	Frontal Opercular Area 3	Cingulo-Opercular	12	Ins	Insular_and_Frontal_Opercular	auditory regions
252	LH_L_AVI_ROI	111	Anterior Ventral Insular Area	Frontoparietal	12	Fr	Insular_and_Frontal_Opercular	auditory regions
253	LH_L_AAIC_ROI	112	Anterior Agranular Insula Complex	Orbito-Affective	12	Ins	Insular_and_Frontal_Opercular	auditory regions
254	LH_L_FOP3_ROI	114	Frontal Opercular Area 3	Cingulo-Opercular	12	Ins	Insular_and_Frontal_Opercular	auditory regions
255	LH_L_PSL_ROI	25	PeriSylvian Language Area	Language	15	Par	Temporo-Parieto_Occipital_Junction	posterior cortex
256	LH_L_TPOJ1_ROI	139	Area TemporoParietoOccipital Junction 1	Language	15	Temp	Temporo-Parieto-Occipital_Junction	posterior cortex
257	LH_L_AAIC_ROI	112	Anterior Agranular Insula Complex	Orbito-Affective	12	Ins	Insular_and_Frontal_Opercular	auditory regions
258	LH_L_FOP3_ROI	114	Frontal Opercular Area 3	Cingulo-Opercular	12	Ins	Insular_and_Frontal_Opercular	auditory regions
259	LH_L_DVT_ROI	142	Dorsal Transitional Visual Area	Visual1	18	Occ	Posterior_Cingulate	posterior cortex
260	LH_L_FOP4_ROI	108	Frontal Opercular Area 4	Cingulo-Opercular	12	Fr	Insular_and_Frontal_Opercular	auditory regions
261	LH_L_AVI_ROI	111	Anterior Ventral Insular Area	Frontoparietal	12	Fr	Insular_and_Frontal_Opercular	auditory regions
262	LH_L_7Pm_ROI	29	Medial Area 7P	Frontoparietal	16	Par	Superior_Parietal	posterior cortex
263	LH_L_9p_ROI	71	Area 9 Posterior	Default	22	Fr	Dorsolateral_Prefrontal	anterior cortex
264	LH_L_Pir_ROI	110	Pirform Cortex	Orbito-Affective	12	Temp	Insular_and_Frontal_Opercular	auditory regions
265	LH_L_9m_ROI	69	Area 9 Middle	Default	19	Fr	Anterior_Cingulate_and_Medial_Prefrontal	anterior cortex
266	LH_L_FOP2_ROI	115	FrontalOPercular Area 2	Somatomotor	12	Fr	Insular_and_Frontal_Opercular	auditory regions
267	LH_L_MI_ROI	109	Middle Insular Area	Cingulo-Opercular	12	Ins	Insular_and_Frontal_Opercular	auditory regions
268	LH_L_9m_ROI	69	Area 9 Middle	Default	19	Fr	Anterior_Cingulate_and_Medial_Prefrontal	anterior cortex
269	LH_L_MI_ROI	109	Middle Insular Area	Cingulo-Opercular	12	Ins	Insular_and_Frontal_Opercular	auditory regions
270	LH_L_9m_ROI	69	Area 9 Middle	Default	19	Fr	Anterior_Cingulate_and_Medial_Prefrontal	anterior cortex
271	LH_L_Ig_ROI	168	Insular Granular Complex	Somatomotor	12	Ins	Insular_and_Frontal_Opercular	auditory regions
272	LH_L_FOP2_ROI	115	FrontalOPercular Area 2	Somatomotor	12	Fr	Insular_and_Frontal_Opercular	auditory regions
273	LH_L_AAIC_ROI	112	Anterior Agranular Insula Complex	Orbito-Affective	12	Ins	Insular_and_Frontal_Opercular	auditory regions
274	LH_L_9a_ROI	87	Area 9 anterior	Default	22	Fr	Dorsolateral_Prefrontal	anterior cortex
275	LH_L_9m_ROI	69	Area 9 Middle	Default	19	Fr	Anterior_Cingulate_and_Medial_Prefrontal	anterior cortex
276	LH_L_Ig_ROI	168	Insular Granular Complex	Somatomotor	12	Ins	Insular_and_Frontal_Opercular	auditory regions
277	LH_L_PoI2_ROI	106	Posterior Insular Area 2	Cingulo-Opercular	12	Ins	Insular_and_Frontal_Opercular	auditory regions
278	LH_L_MI_ROI	109	Middle Insular Area	Cingulo-Opercular	12	Ins	Insular_and_Frontal_Opercular	auditory regions
279	LH_L_PoI2_ROI	106	Posterior Insular Area 2	Cingulo-Opercular	12	Ins	Insular_and_Frontal_Opercular	auditory regions
280	LH_L_Ig_ROI	168	Insular Granular Complex	Somatomotor	12	Ins	Insular_and_Frontal_Opercular	auditory regions
281	LH_L_FOP3_ROI	114	Frontal Opercular Area 3	Cingulo-Opercular	12	Ins	Insular_and_Frontal_Opercular	auditory regions
282	LH_L_Pir_ROI	110	Pirform Cortex	Orbito-Affective	12	Temp	Insular_and_Frontal_Opercular	auditory regions
283	LH_L_Pir_ROI	110	Pirform Cortex	Orbito-Affective	12	Temp	Insular_and_Frontal_Opercular	auditory regions
284	LH_L_a47r_ROI	77	Area anterior 47r	Frontoparietal	21	Fr	Inferior_Frontal	anterior cortex
285	LH_L_IPS1_ROI	17	IntraParietal Sulcus Area 1	Visual2	3	Par	Dorsal_Stream_Visual	early and intermediate visual cortex
286	LH_L_AIP_ROI	117	Anterior IntraParietal Area	Dorsal-Attention	16	Par	Superior_Parietal	posterior cortex
287	LH_L_1_ROI	51	Area 1	Somatomotor	6	Par	Somatosensory_and_Motor	sensorimotor areas
288	LH_L_PoI2_ROI	106	Posterior Insular Area 2	Cingulo-Opercular	12	Ins	Insular_and_Frontal_Opercular	auditory regions
289	LH_L_Ig_ROI	168	Insular Granular Complex	Somatomotor	12	Ins	Insular_and_Frontal_Opercular	auditory regions
290	LH_L_PoI2_ROI	106	Posterior Insular Area 2	Cingulo-Opercular	12	Ins	Insular_and_Frontal_Opercular	auditory regions
291	LH_L_PoI2_ROI	106	Posterior Insular Area 2	Cingulo-Opercular	12	Ins	Insular_and_Frontal_Opercular	auditory regions
292	LH_L_PoI1_ROI	167	Area Posterior Insular 1	Cingulo-Opercular	12	Ins	Insular_and_Frontal_Opercular	auditory regions
293	LH_L_1_ROI	51	Area 1	Somatomotor	6	Par	Somatosensory_and_Motor	sensorimotor areas
294	LH_L_FOP2_ROI	115	FrontalOPercular Area 2	Somatomotor	12	Fr	Insular_and_Frontal_Opercular	auditory regions
295	LH_L_Ig_ROI	168	Insular Granular Complex	Somatomotor	12	Ins	Insular_and_Frontal_Opercular	auditory regions
296	LH_L_MI_ROI	109	Middle Insular Area	Cingulo-Opercular	12	Ins	Insular_and_Frontal_Opercular	auditory regions
297	LH_L_Ig_ROI	168	Insular Granular Complex	Somatomotor	12	Ins	Insular_and_Frontal_Opercular	auditory regions
298	LH_L_PoI1_ROI	167	Area Posterior Insular 1	Cingulo-Opercular	12	Ins	Insular_and_Frontal_Opercular	auditory regions
299	LH_L_3b_ROI	9	Primary Sensory Cortex	Somatomotor	6	Par	Somatosensory_and_Motor	sensorimotor areas
300	LH_L_PoI2_ROI	106	Posterior Insular Area 2	Cingulo-Opercular	12	Ins	Insular_and_Frontal_Opercular	auditory regions
301	LH_L_PoI2_ROI	106	Posterior Insular Area 2	Cingulo-Opercular	12	Ins	Insular_and_Frontal_Opercular	auditory regions
302	LH_L_TGd_ROI	131	Area TG dorsal	Default	14	Temp	Lateral_Temporal	temporal cortex
303	LH_L_FOP3_ROI	114	Frontal Opercular Area 3	Cingulo-Opercular	12	Ins	Insular_and_Frontal_Opercular	auditory regions
304	LH_L_Pir_ROI	110	Pirform Cortex	Orbito-Affective	12	Temp	Insular_and_Frontal_Opercular	auditory regions
305	LH_L_6d_ROI	54	Dorsal area 6	Somatomotor	8	Fr	Premotor	sensorimotor areas
306	LH_L_6d_ROI	54	Dorsal area 6	Somatomotor	8	Fr	Premotor	sensorimotor areas
307	LH_L_PoI1_ROI	167	Area Posterior Insular 1	Cingulo-Opercular	12	Ins	Insular_and_Frontal_Opercular	auditory regions
308	LH_L_PoI1_ROI	167	Area Posterior Insular 1	Cingulo-Opercular	12	Ins	Insular_and_Frontal_Opercular	auditory regions
309	LH_L_7Pm_ROI	29	Medial Area 7P	Frontoparietal	16	Par	Superior_Parietal	posterior cortex
310	LH_L_5L_ROI	39	Area 5L	Somatomotor	7	Par	Paracentral_Lobular_and_Mid_Cingulate	sensorimotor areas
311	LH_L_PoI2_ROI	106	Posterior Insular Area 2	Cingulo-Opercular	12	Ins	Insular_and_Frontal_Opercular	auditory regions
312	LH_L_PoI1_ROI	167	Area Posterior Insular 1	Cingulo-Opercular	12	Ins	Insular_and_Frontal_Opercular	auditory regions
313	LH_L_Ig_ROI	168	Insular Granular Complex	Somatomotor	12	Ins	Insular_and_Frontal_Opercular	auditory regions
314	LH_L_FOP2_ROI	115	FrontalOPercular Area 2	Somatomotor	12	Fr	Insular_and_Frontal_Opercular	auditory regions
315	LH_L_6d_ROI	54	Dorsal area 6	Somatomotor	8	Fr	Premotor	sensorimotor areas
316	LH_L_FEF_ROI	10	Frontal Eye Fields	Cingulo-Opercular	8	Fr	Premotor	sensorimotor areas
317	LH_L_PoI2_ROI	106	Posterior Insular Area 2	Cingulo-Opercular	12	Ins	Insular_and_Frontal_Opercular	auditory regions
318	LH_L_AAIC_ROI	112	Anterior Agranular Insula Complex	Orbito-Affective	12	Ins	Insular_and_Frontal_Opercular	auditory regions
319	LH_L_Ig_ROI	168	Insular Granular Complex	Somatomotor	12	Ins	Insular_and_Frontal_Opercular	auditory regions
320	LH_L_6mp_ROI	55	Area 6mp	Somatomotor	7	Fr	Paracentral_Lobular_and_Mid_Cingulate	sensorimotor areas
321	LH_L_6mp_ROI	55	Area 6mp	Somatomotor	7	Fr	Paracentral_Lobular_and_Mid_Cingulate	sensorimotor areas
322	LH_L_MI_ROI	109	Middle Insular Area	Cingulo-Opercular	12	Ins	Insular_and_Frontal_Opercular	auditory regions
323	LH_L_MI_ROI	109	Middle Insular Area	Cingulo-Opercular	12	Ins	Insular_and_Frontal_Opercular	auditory regions
324	LH_L_AAIC_ROI	112	Anterior Agranular Insula Complex	Orbito-Affective	12	Ins	Insular_and_Frontal_Opercular	auditory regions
325	LH_L_FOP3_ROI	114	Frontal Opercular Area 3	Cingulo-Opercular	12	Ins	Insular_and_Frontal_Opercular	auditory regions
326	LH_L_6a_ROI	96	Area 6 anterior	Dorsal-Attention	8	Fr	Premotor	sensorimotor areas
327	LH_L_AVI_ROI	111	Anterior Ventral Insular Area	Frontoparietal	12	Fr	Insular_and_Frontal_Opercular	auditory regions
328	LH_L_FOP3_ROI	114	Frontal Opercular Area 3	Cingulo-Opercular	12	Ins	Insular_and_Frontal_Opercular	auditory regions
329	LH_L_6d_ROI	54	Dorsal area 6	Somatomotor	8	Fr	Premotor	sensorimotor areas
330	LH_L_3a_ROI	53	Area 3a	Somatomotor	6	Fr	Somatosensory_and_Motor	sensorimotor areas
331	LH_L_AVI_ROI	111	Anterior Ventral Insular Area	Frontoparietal	12	Fr	Insular_and_Frontal_Opercular	auditory regions
332	LH_L_MI_ROI	109	Middle Insular Area	Cingulo-Opercular	12	Ins	Insular_and_Frontal_Opercular	auditory regions
333	LH_L_4_ROI	8	Primary Motor Cortex	Somatomotor	6	Fr	Somatosensory_and_Motor	sensorimotor areas
334	LH_L_IP0_ROI	146	Area IntraParietal 0	Dorsal-Attention	17	Occ	Inferior_Parietal	posterior cortex
335	LH_L_47s_ROI	94	Area 47s	Default	20	Fr	Orbital_and_Polar_Frontal	anterior cortex
336	LH_L_IP1_ROI	145	Area IntraParietal 1	Frontoparietal	17	Par	Inferior_Parietal	posterior cortex
337	LH_L_FOP4_ROI	108	Frontal Opercular Area 4	Cingulo-Opercular	12	Fr	Insular_and_Frontal_Opercular	auditory regions
338	LH_L_FOP5_ROI	169	Area Frontal Opercular 5	Cingulo-Opercular	12	Fr	Insular_and_Frontal_Opercular	auditory regions
339	LH_L_IP0_ROI	146	Area IntraParietal 0	Dorsal-Attention	17	Occ	Inferior_Parietal	posterior cortex
340	LH_L_FOP4_ROI	108	Frontal Opercular Area 4	Cingulo-Opercular	12	Fr	Insular_and_Frontal_Opercular	auditory regions
341	LH_L_AVI_ROI	111	Anterior Ventral Insular Area	Frontoparietal	12	Fr	Insular_and_Frontal_Opercular	auditory regions
342	LH_L_AVI_ROI	111	Anterior Ventral Insular Area	Frontoparietal	12	Fr	Insular_and_Frontal_Opercular	auditory regions
343	LH_L_FOP4_ROI	108	Frontal Opercular Area 4	Cingulo-Opercular	12	Fr	Insular_and_Frontal_Opercular	auditory regions
344	LH_L_PSL_ROI	25	PeriSylvian Language Area	Language	15	Par	Temporo-Parieto_Occipital_Junction	posterior cortex
345	LH_L_AVI_ROI	111	Anterior Ventral Insular Area	Frontoparietal	12	Fr	Insular_and_Frontal_Opercular	auditory regions
346	LH_L_FOP4_ROI	108	Frontal Opercular Area 4	Cingulo-Opercular	12	Fr	Insular_and_Frontal_Opercular	auditory regions
347	LH_L_STV_ROI	28	Superior Temporal Visual Area	Language	15	Par	Temporo-Parieto-Occipital_Junction	posterior cortex
348	LH_L_AVI_ROI	111	Anterior Ventral Insular Area	Frontoparietal	12	Fr	Insular_and_Frontal_Opercular	auditory regions
349	LH_L_47s_ROI	94	Area 47s	Default	20	Fr	Orbital_and_Polar_Frontal	anterior cortex
350	LH_L_STV_ROI	28	Superior Temporal Visual Area	Language	15	Par	Temporo-Parieto-Occipital_Junction	posterior cortex
351	LH_L_V3A_ROI	13	Area V3A	Visual2	3	Occ	Dorsal_Stream_Visual	early and intermediate visual cortex
352	LH_L_6ma_ROI	44	Area 6m anterior	Cingulo-Opercular	7	Fr	Paracentral_Lobular_and_Mid_Cingulate	sensorimotor areas
353	LH_L_V3A_ROI	13	Area V3A	Visual2	3	Occ	Dorsal_Stream_Visual	early and intermediate visual cortex
354	LH_L_7Am_ROI	45	Medial Area 7A	Cingulo-Opercular	16	Par	Superior_Parietal	posterior cortex
355	LH_L_6ma_ROI	44	Area 6m anterior	Cingulo-Opercular	7	Fr	Paracentral_Lobular_and_Mid_Cingulate	sensorimotor areas
356	LH_L_FEF_ROI	10	Frontal Eye Fields	Cingulo-Opercular	8	Fr	Premotor	sensorimotor areas
357	LH_L_POS2_ROI	15	Parieto-Occipital Sulcus Area 2	Frontoparietal	18	Occ	Posterior_Cingulate	posterior cortex
358	LH_L_SFL_ROI	26	Superior Frontal Language Area	Language	22	Fr	Dorsolateral_Prefrontal	anterior cortex
359	LH_L_7Pm_ROI	29	Medial Area 7P	Frontoparietal	16	Par	Superior_Parietal	posterior cortex
360	LH_L_6a_ROI	96	Area 6 anterior	Dorsal-Attention	8	Fr	Premotor	sensorimotor areas
361	LH_L_3a_ROI	53	Area 3a	Somatomotor	6	Fr	Somatosensory_and_Motor	sensorimotor areas
362	LH_L_4_ROI	8	Primary Motor Cortex	Somatomotor	6	Fr	Somatosensory_and_Motor	sensorimotor areas
363	LH_L_6d_ROI	54	Dorsal area 6	Somatomotor	8	Fr	Premotor	sensorimotor areas
364	LH_L_55b_ROI	12	Area 55b	Language	8	Fr	Premotor	sensorimotor areas
365	LH_L_3a_ROI	53	Area 3a	Somatomotor	6	Fr	Somatosensory_and_Motor	sensorimotor areas
366	LH_L_3b_ROI	9	Primary Sensory Cortex	Somatomotor	6	Par	Somatosensory_and_Motor	sensorimotor areas
367	LH_L_1_ROI	51	Area 1	Somatomotor	6	Par	Somatosensory_and_Motor	sensorimotor areas
368	LH_L_3b_ROI	9	Primary Sensory Cortex	Somatomotor	6	Par	Somatosensory_and_Motor	sensorimotor areas
369	LH_L_1_ROI	51	Area 1	Somatomotor	6	Par	Somatosensory_and_Motor	sensorimotor areas
370	LH_L_2_ROI	52	Area 2	Somatomotor	6	Par	Somatosensory_and_Motor	sensorimotor areas
371	LH_L_7PL_ROI	46	Lateral Area 7P	Dorsal-Attention	16	Par	Superior_Parietal	posterior cortex
372	LH_L_2_ROI	52	Area 2	Somatomotor	6	Par	Somatosensory_and_Motor	sensorimotor areas
373	LH_L_2_ROI	52	Area 2	Somatomotor	6	Par	Somatosensory_and_Motor	sensorimotor areas
374	LH_L_6a_ROI	96	Area 6 anterior	Dorsal-Attention	8	Fr	Premotor	sensorimotor areas
375	LH_L_6a_ROI	96	Area 6 anterior	Dorsal-Attention	8	Fr	Premotor	sensorimotor areas
376	LH_L_V6_ROI	3	Sixth Visual Area	Visual2	3	Occ	Dorsal_Stream_Visual	early and intermediate visual cortex
377	LH_L_6mp_ROI	55	Area 6mp	Somatomotor	7	Fr	Paracentral_Lobular_and_Mid_Cingulate	sensorimotor areas
378	LH_L_1_ROI	51	Area 1	Somatomotor	6	Par	Somatosensory_and_Motor	sensorimotor areas
379	LH_L_6a_ROI	96	Area 6 anterior	Dorsal-Attention	8	Fr	Premotor	sensorimotor areas
380	LH_L_6a_ROI	96	Area 6 anterior	Dorsal-Attention	8	Fr	Premotor	sensorimotor areas
381	LH_L_IPS1_ROI	17	IntraParietal Sulcus Area 1	Visual2	3	Par	Dorsal_Stream_Visual	early and intermediate visual cortex
382	LH_L_POS2_ROI	15	Parieto-Occipital Sulcus Area 2	Frontoparietal	18	Occ	Posterior_Cingulate	posterior cortex
383	LH_L_6d_ROI	54	Dorsal area 6	Somatomotor	8	Fr	Premotor	sensorimotor areas
384	LH_L_4_ROI	8	Primary Motor Cortex	Somatomotor	6	Fr	Somatosensory_and_Motor	sensorimotor areas
385	LH_L_3b_ROI	9	Primary Sensory Cortex	Somatomotor	6	Par	Somatosensory_and_Motor	sensorimotor areas
386	LH_L_1_ROI	51	Area 1	Somatomotor	6	Par	Somatosensory_and_Motor	sensorimotor areas
387	LH_L_3b_ROI	9	Primary Sensory Cortex	Somatomotor	6	Par	Somatosensory_and_Motor	sensorimotor areas
388	LH_L_3b_ROI	9	Primary Sensory Cortex	Somatomotor	6	Par	Somatosensory_and_Motor	sensorimotor areas
389	LH_L_DVT_ROI	142	Dorsal Transitional Visual Area	Visual1	18	Occ	Posterior_Cingulate	posterior cortex
390	LH_L_6ma_ROI	44	Area 6m anterior	Cingulo-Opercular	7	Fr	Paracentral_Lobular_and_Mid_Cingulate	sensorimotor areas
391	LH_L_s6-8_ROI	98	Superior 6-8 Transitional Area	Frontoparietal	22	Fr	Dorsolateral_Prefrontal	anterior cortex
392	LH_L_V6_ROI	3	Sixth Visual Area	Visual2	3	Occ	Dorsal_Stream_Visual	early and intermediate visual cortex
393	LH_L_7Am_ROI	45	Medial Area 7A	Cingulo-Opercular	16	Par	Superior_Parietal	posterior cortex
394	LH_L_6d_ROI	54	Dorsal area 6	Somatomotor	8	Fr	Premotor	sensorimotor areas
395	LH_L_6a_ROI	96	Area 6 anterior	Dorsal-Attention	8	Fr	Premotor	sensorimotor areas
396	LH_L_POS2_ROI	15	Parieto-Occipital Sulcus Area 2	Frontoparietal	18	Occ	Posterior_Cingulate	posterior cortex
397	LH_L_POS2_ROI	15	Parieto-Occipital Sulcus Area 2	Frontoparietal	18	Occ	Posterior_Cingulate	posterior cortex
398	LH_L_6a_ROI	96	Area 6 anterior	Dorsal-Attention	8	Fr	Premotor	sensorimotor areas
399	LH_L_2_ROI	52	Area 2	Somatomotor	6	Par	Somatosensory_and_Motor	sensorimotor areas
400	LH_L_6d_ROI	54	Dorsal area 6	Somatomotor	8	Fr	Premotor	sensorimotor areas
401	LH_L_1_ROI	51	Area 1	Somatomotor	6	Par	Somatosensory_and_Motor	sensorimotor areas
402	LH_L_3b_ROI	9	Primary Sensory Cortex	Somatomotor	6	Par	Somatosensory_and_Motor	sensorimotor areas
403	LH_L_2_ROI	52	Area 2	Somatomotor	6	Par	Somatosensory_and_Motor	sensorimotor areas
404	LH_L_IP0_ROI	146	Area IntraParietal 0	Dorsal-Attention	17	Occ	Inferior_Parietal	posterior cortex
405	LH_L_PGs_ROI	151	Area PGs	Default	17	Par	Inferior_Parietal	posterior cortex
406	LH_L_PGs_ROI	151	Area PGs	Default	17	Par	Inferior_Parietal	posterior cortex
407	LH_L_6a_ROI	96	Area 6 anterior	Dorsal-Attention	8	Fr	Premotor	sensorimotor areas
408	LH_L_PFm_ROI	149	Area PFm Complex	Frontoparietal	17	Par	Inferior_Parietal	posterior cortex
409	LH_L_PFm_ROI	149	Area PFm Complex	Frontoparietal	17	Par	Inferior_Parietal	posterior cortex
410	LH_L_DVT_ROI	142	Dorsal Transitional Visual Area	Visual1	18	Occ	Posterior_Cingulate	posterior cortex
411	LH_L_6d_ROI	54	Dorsal area 6	Somatomotor	8	Fr	Premotor	sensorimotor areas
412	LH_L_4_ROI	8	Primary Motor Cortex	Somatomotor	6	Fr	Somatosensory_and_Motor	sensorimotor areas
413	LH_L_6d_ROI	54	Dorsal area 6	Somatomotor	8	Fr	Premotor	sensorimotor areas
414	LH_L_IP0_ROI	146	Area IntraParietal 0	Dorsal-Attention	17	Occ	Inferior_Parietal	posterior cortex
415	LH_L_IP0_ROI	146	Area IntraParietal 0	Dorsal-Attention	17	Occ	Inferior_Parietal	posterior cortex
416	LH_L_4_ROI	8	Primary Motor Cortex	Somatomotor	6	Fr	Somatosensory_and_Motor	sensorimotor areas
417	LH_L_V3B_ROI	19	Area V3B	Visual2	3	Occ	Dorsal_Stream_Visual	early and intermediate visual cortex
418	LH_L_IP0_ROI	146	Area IntraParietal 0	Dorsal-Attention	17	Occ	Inferior_Parietal	posterior cortex
419	LH_L_V3B_ROI	19	Area V3B	Visual2	3	Occ	Dorsal_Stream_Visual	early and intermediate visual cortex
420	LH_L_1_ROI	51	Area 1	Somatomotor	6	Par	Somatosensory_and_Motor	sensorimotor areas
421	LH_L_3b_ROI	9	Primary Sensory Cortex	Somatomotor	6	Par	Somatosensory_and_Motor	sensorimotor areas
422	LH_L_1_ROI	51	Area 1	Somatomotor	6	Par	Somatosensory_and_Motor	sensorimotor areas
423	LH_L_1_ROI	51	Area 1	Somatomotor	6	Par	Somatosensory_and_Motor	sensorimotor areas
424	LH_L_PFm_ROI	149	Area PFm Complex	Frontoparietal	17	Par	Inferior_Parietal	posterior cortex
425	LH_L_IP1_ROI	145	Area IntraParietal 1	Frontoparietal	17	Par	Inferior_Parietal	posterior cortex
426	LH_L_IP1_ROI	145	Area IntraParietal 1	Frontoparietal	17	Par	Inferior_Parietal	posterior cortex
427	LH_L_1_ROI	51	Area 1	Somatomotor	6	Par	Somatosensory_and_Motor	sensorimotor areas
428	LH_L_PF_ROI	148	Area PF Complex	Cingulo-Opercular	17	Par	Inferior_Parietal	posterior cortex
429	LH_L_6a_ROI	96	Area 6 anterior	Dorsal-Attention	8	Fr	Premotor	sensorimotor areas
430	LH_L_6d_ROI	54	Dorsal area 6	Somatomotor	8	Fr	Premotor	sensorimotor areas
431	LH_L_IP2_ROI	144	Area IntraParietal 2	Frontoparietal	17	Par	Inferior_Parietal	posterior cortex
432	LH_L_6a_ROI	96	Area 6 anterior	Dorsal-Attention	8	Fr	Premotor	sensorimotor areas
433	LH_L_IP1_ROI	145	Area IntraParietal 1	Frontoparietal	17	Par	Inferior_Parietal	posterior cortex
434	LH_L_IP0_ROI	146	Area IntraParietal 0	Dorsal-Attention	17	Occ	Inferior_Parietal	posterior cortex
435	LH_L_10v_ROI	88	Area 10v	Default	19	Fr	Anterior_Cingulate_and_Medial_Prefrontal	anterior cortex
436	LH_L_31pv_ROI	35	Area 31p ventral	Default	18	Par	Posterior_Cingulate	posterior cortex
437	LH_L_FEF_ROI	10	Frontal Eye Fields	Cingulo-Opercular	8	Fr	Premotor	sensorimotor areas
438	LH_L_31pv_ROI	35	Area 31p ventral	Default	18	Par	Posterior_Cingulate	posterior cortex
439	LH_L_31pv_ROI	35	Area 31p ventral	Default	18	Par	Posterior_Cingulate	posterior cortex
440	LH_L_3a_ROI	53	Area 3a	Somatomotor	6	Fr	Somatosensory_and_Motor	sensorimotor areas
441	LH_L_PFm_ROI	149	Area PFm Complex	Frontoparietal	17	Par	Inferior_Parietal	posterior cortex
442	LH_L_IP1_ROI	145	Area IntraParietal 1	Frontoparietal	17	Par	Inferior_Parietal	posterior cortex
443	LH_L_3a_ROI	53	Area 3a	Somatomotor	6	Fr	Somatosensory_and_Motor	sensorimotor areas
444	LH_L_PFm_ROI	149	Area PFm Complex	Frontoparietal	17	Par	Inferior_Parietal	posterior cortex
445	LH_L_4_ROI	8	Primary Motor Cortex	Somatomotor	6	Fr	Somatosensory_and_Motor	sensorimotor areas
446	LH_L_PGs_ROI	151	Area PGs	Default	17	Par	Inferior_Parietal	posterior cortex
447	LH_L_6d_ROI	54	Dorsal area 6	Somatomotor	8	Fr	Premotor	sensorimotor areas
448	LH_L_IP0_ROI	146	Area IntraParietal 0	Dorsal-Attention	17	Occ	Inferior_Parietal	posterior cortex
449	LH_L_10v_ROI	88	Area 10v	Default	19	Fr	Anterior_Cingulate_and_Medial_Prefrontal	anterior cortex
450	LH_L_IP1_ROI	145	Area IntraParietal 1	Frontoparietal	17	Par	Inferior_Parietal	posterior cortex
451	LH_L_10pp_ROI	90	Polar 10p	Default	20	Fr	Orbital_and_Polar_Frontal	anterior cortex
452	LH_L_2_ROI	52	Area 2	Somatomotor	6	Par	Somatosensory_and_Motor	sensorimotor areas
453	LH_L_PGs_ROI	151	Area PGs	Default	17	Par	Inferior_Parietal	posterior cortex
454	LH_L_IP2_ROI	144	Area IntraParietal 2	Frontoparietal	17	Par	Inferior_Parietal	posterior cortex
455	LH_L_OFC_ROI	93	Orbital Frontal Complex	Default	20	Fr	Orbital_and_Polar_Frontal	anterior cortex
456	LH_L_10pp_ROI	90	Polar 10p	Default	20	Fr	Orbital_and_Polar_Frontal	anterior cortex
457	LH_L_3b_ROI	9	Primary Sensory Cortex	Somatomotor	6	Par	Somatosensory_and_Motor	sensorimotor areas
458	LH_L_IPS1_ROI	17	IntraParietal Sulcus Area 1	Visual2	3	Par	Dorsal_Stream_Visual	early and intermediate visual cortex
459	LH_L_OFC_ROI	93	Orbital Frontal Complex	Default	20	Fr	Orbital_and_Polar_Frontal	anterior cortex
460	LH_L_3b_ROI	9	Primary Sensory Cortex	Somatomotor	6	Par	Somatosensory_and_Motor	sensorimotor areas
461	LH_L_IPS1_ROI	17	IntraParietal Sulcus Area 1	Visual2	3	Par	Dorsal_Stream_Visual	early and intermediate visual cortex
462	LH_L_pOFC_ROI	166	posterior OFC Complex	Orbito-Affective	19	Fr	Anterior_Cingulate_and_Medial_Prefrontal	anterior cortex
463	LH_L_IPS1_ROI	17	IntraParietal Sulcus Area 1	Visual2	3	Par	Dorsal_Stream_Visual	early and intermediate visual cortex
464	LH_???
465	LH_L_10pp_ROI	90	Polar 10p	Default	20	Fr	Orbital_and_Polar_Frontal	anterior cortex
466	LH_L_10pp_ROI	90	Polar 10p	Default	20	Fr	Orbital_and_Polar_Frontal	anterior cortex
467	LH_L_OFC_ROI	93	Orbital Frontal Complex	Default	20	Fr	Orbital_and_Polar_Frontal	anterior cortex
468	LH_???
469	LH_???
470	LH_???
471	LH_L_10pp_ROI	90	Polar 10p	Default	20	Fr	Orbital_and_Polar_Frontal	anterior cortex
472	LH_L_pOFC_ROI	166	posterior OFC Complex	Orbito-Affective	19	Fr	Anterior_Cingulate_and_Medial_Prefrontal	anterior cortex
473	LH_L_IP2_ROI	144	Area IntraParietal 2	Frontoparietal	17	Par	Inferior_Parietal	posterior cortex
474	LH_???
475	LH_???
476	LH_L_OFC_ROI	93	Orbital Frontal Complex	Default	20	Fr	Orbital_and_Polar_Frontal	anterior cortex
477	LH_L_FOP5_ROI	169	Area Frontal Opercular 5	Cingulo-Opercular	12	Fr	Insular_and_Frontal_Opercular	auditory regions
478	LH_L_pOFC_ROI	166	posterior OFC Complex	Orbito-Affective	19	Fr	Anterior_Cingulate_and_Medial_Prefrontal	anterior cortex
479	LH_L_11l_ROI	91	Area 11l	Frontoparietal	20	Fr	Orbital_and_Polar_Frontal	anterior cortex
480	LH_L_FOP5_ROI	169	Area Frontal Opercular 5	Cingulo-Opercular	12	Fr	Insular_and_Frontal_Opercular	auditory regions
481	LH_L_OFC_ROI	93	Orbital Frontal Complex	Default	20	Fr	Orbital_and_Polar_Frontal	anterior cortex
482	LH_L_FOP5_ROI	169	Area Frontal Opercular 5	Cingulo-Opercular	12	Fr	Insular_and_Frontal_Opercular	auditory regions
483	LH_L_13l_ROI	92	Area 13l	Frontoparietal	20	Fr	Orbital_and_Polar_Frontal	anterior cortex
484	LH_L_FOP5_ROI	169	Area Frontal Opercular 5	Cingulo-Opercular	12	Fr	Insular_and_Frontal_Opercular	auditory regions
485	LH_L_AVI_ROI	111	Anterior Ventral Insular Area	Frontoparietal	12	Fr	Insular_and_Frontal_Opercular	auditory regions
486	LH_L_OFC_ROI	93	Orbital Frontal Complex	Default	20	Fr	Orbital_and_Polar_Frontal	anterior cortex
487	LH_L_FOP5_ROI	169	Area Frontal Opercular 5	Cingulo-Opercular	12	Fr	Insular_and_Frontal_Opercular	auditory regions
488	LH_L_PSL_ROI	25	PeriSylvian Language Area	Language	15	Par	Temporo-Parieto_Occipital_Junction	posterior cortex
489	LH_L_V6A_ROI	152	Area V6A	Visual2	3	Occ	Dorsal_Stream_Visual	early and intermediate visual cortex
490	LH_L_V6_ROI	3	Sixth Visual Area	Visual2	3	Occ	Dorsal_Stream_Visual	early and intermediate visual cortex
491	LH_L_DVT_ROI	142	Dorsal Transitional Visual Area	Visual1	18	Occ	Posterior_Cingulate	posterior cortex
492	LH_L_7Am_ROI	45	Medial Area 7A	Cingulo-Opercular	16	Par	Superior_Parietal	posterior cortex
493	LH_L_45_ROI	75	Area 45	Language	21	Fr	Inferior_Frontal	anterior cortex
494	LH_L_47l_ROI	76	Area 47l (47 lateral)	Default	21	Fr	Inferior_Frontal	anterior cortex
495	LH_L_PH_ROI	138	Area PH	Visual2	5	Temp	MT+_Complex_and_Neighboring_Visual_Areas	early and intermediate visual cortex
496	LH_L_45_ROI	75	Area 45	Language	21	Fr	Inferior_Frontal	anterior cortex
497	LH_???
498	LH_L_p10p_ROI	170	Area posterior 10p	Frontoparietal	20	Fr	Orbital_and_Polar_Frontal	anterior cortex
499	LH_L_FST_ROI	157	Area FST	Visual2	5	Occ	MT+_Complex_and_Neighboring_Visual_Areas	early and intermediate visual cortex
500	LH_L_V6_ROI	3	Sixth Visual Area	Visual2	3	Occ	Dorsal_Stream_Visual	early and intermediate visual cortex
501	LH_L_V3_ROI	5	Third Visual Area	Visual2	2	Occ	Early_Visual	early and intermediate visual cortex
502	LH_L_V4_ROI	6	Fourth Visual Area	Visual2	2	Occ	Early_Visual	early and intermediate visual cortex
503	LH_L_V3_ROI	5	Third Visual Area	Visual2	2	Occ	Early_Visual	early and intermediate visual cortex
504	LH_L_p10p_ROI	170	Area posterior 10p	Frontoparietal	20	Fr	Orbital_and_Polar_Frontal	anterior cortex
505	LH_L_7Pm_ROI	29	Medial Area 7P	Frontoparietal	16	Par	Superior_Parietal	posterior cortex
506	LH_L_7Am_ROI	45	Medial Area 7A	Cingulo-Opercular	16	Par	Superior_Parietal	posterior cortex
507	LH_L_10v_ROI	88	Area 10v	Default	19	Fr	Anterior_Cingulate_and_Medial_Prefrontal	anterior cortex
508	LH_L_7Am_ROI	45	Medial Area 7A	Cingulo-Opercular	16	Par	Superior_Parietal	posterior cortex
509	LH_L_7Am_ROI	45	Medial Area 7A	Cingulo-Opercular	16	Par	Superior_Parietal	posterior cortex
510	LH_L_7Am_ROI	45	Medial Area 7A	Cingulo-Opercular	16	Par	Superior_Parietal	posterior cortex
511	LH_L_a47r_ROI	77	Area anterior 47r	Frontoparietal	21	Fr	Inferior_Frontal	anterior cortex
512	LH_L_V3_ROI	5	Third Visual Area	Visual2	2	Occ	Early_Visual	early and intermediate visual cortex
513	LH_L_POS2_ROI	15	Parieto-Occipital Sulcus Area 2	Frontoparietal	18	Occ	Posterior_Cingulate	posterior cortex
514	LH_???
515	LH_L_2_ROI	52	Area 2	Somatomotor	6	Par	Somatosensory_and_Motor	sensorimotor areas
516	LH_L_p47r_ROI	171	Area posterior 47r	Frontoparietal	21	Fr	Inferior_Frontal	anterior cortex
517	LH_L_LO2_ROI	21	Area Lateral Occipital 2	Visual2	5	Occ	MT+_Complex_and_Neighboring_Visual_Areas	early and intermediate visual cortex
518	LH_L_PHA2_ROI	155	ParaHippocampal Area 2	Default	13	Temp	Medial_Temporal	temporal cortex
519	LH_???
520	LH_L_IPS1_ROI	17	IntraParietal Sulcus Area 1	Visual2	3	Par	Dorsal_Stream_Visual	early and intermediate visual cortex
521	LH_L_MIP_ROI	50	Medial IntraParietal Area	Dorsal-Attention	16	Par	Superior_Parietal	posterior cortex
522	LH_L_PHT_ROI	137	Area PHT	Dorsal-Attention	14	Temp	Lateral_Temporal	temporal cortex
523	LH_L_7PL_ROI	46	Lateral Area 7P	Dorsal-Attention	16	Par	Superior_Parietal	posterior cortex
524	LH_L_PH_ROI	138	Area PH	Visual2	5	Temp	MT+_Complex_and_Neighboring_Visual_Areas	early and intermediate visual cortex
525	LH_L_i6-8_ROI	97	Inferior 6-8 Transitional Area	Frontoparietal	22	Fr	Dorsolateral_Prefrontal	anterior cortex
526	LH_L_PH_ROI	138	Area PH	Visual2	5	Temp	MT+_Complex_and_Neighboring_Visual_Areas	early and intermediate visual cortex
527	LH_L_V2_ROI	4	Second Visual Area	Visual2	2	Occ	Early_Visual	early and intermediate visual cortex
528	LH_L_DVT_ROI	142	Dorsal Transitional Visual Area	Visual1	18	Occ	Posterior_Cingulate	posterior cortex
529	LH_L_PF_ROI	148	Area PF Complex	Cingulo-Opercular	17	Par	Inferior_Parietal	posterior cortex
530	LH_L_V7_ROI	16	Seventh Visual Area	Visual2	3	Occ	Dorsal_Stream_Visual	early and intermediate visual cortex
531	LH_L_6ma_ROI	44	Area 6m anterior	Cingulo-Opercular	7	Fr	Paracentral_Lobular_and_Mid_Cingulate	sensorimotor areas
532	LH_L_V3A_ROI	13	Area V3A	Visual2	3	Occ	Dorsal_Stream_Visual	early and intermediate visual cortex
533	LH_L_VMV2_ROI	160	VentroMedial Visual Area 2	Visual2	4	Occ	Ventral_Stream_Visual	early and intermediate visual cortex
534	LH_L_6a_ROI	96	Area 6 anterior	Dorsal-Attention	8	Fr	Premotor	sensorimotor areas
535	LH_L_6a_ROI	96	Area 6 anterior	Dorsal-Attention	8	Fr	Premotor	sensorimotor areas
536	LH_L_7AL_ROI	42	Lateral Area 7A	Somatomotor	16	Par	Superior_Parietal	posterior cortex
537	LH_L_7AL_ROI	42	Lateral Area 7A	Somatomotor	16	Par	Superior_Parietal	posterior cortex
538	LH_L_V4_ROI	6	Fourth Visual Area	Visual2	2	Occ	Early_Visual	early and intermediate visual cortex
539	LH_L_6ma_ROI	44	Area 6m anterior	Cingulo-Opercular	7	Fr	Paracentral_Lobular_and_Mid_Cingulate	sensorimotor areas
540	LH_L_DVT_ROI	142	Dorsal Transitional Visual Area	Visual1	18	Occ	Posterior_Cingulate	posterior cortex
541	LH_L_7PL_ROI	46	Lateral Area 7P	Dorsal-Attention	16	Par	Superior_Parietal	posterior cortex
542	LH_L_DVT_ROI	142	Dorsal Transitional Visual Area	Visual1	18	Occ	Posterior_Cingulate	posterior cortex
543	LH_L_6mp_ROI	55	Area 6mp	Somatomotor	7	Fr	Paracentral_Lobular_and_Mid_Cingulate	sensorimotor areas
544	LH_L_7PL_ROI	46	Lateral Area 7P	Dorsal-Attention	16	Par	Superior_Parietal	posterior cortex
545	LH_L_7PL_ROI	46	Lateral Area 7P	Dorsal-Attention	16	Par	Superior_Parietal	posterior cortex
546	LH_L_7Pm_ROI	29	Medial Area 7P	Frontoparietal	16	Par	Superior_Parietal	posterior cortex
547	LH_L_6a_ROI	96	Area 6 anterior	Dorsal-Attention	8	Fr	Premotor	sensorimotor areas
548	LH_L_6a_ROI	96	Area 6 anterior	Dorsal-Attention	8	Fr	Premotor	sensorimotor areas
549	LH_L_VIP_ROI	49	Ventral IntraParietal Complex	Visual2	16	Par	Superior_Parietal	posterior cortex
550	LH_L_POS2_ROI	15	Parieto-Occipital Sulcus Area 2	Frontoparietal	18	Occ	Posterior_Cingulate	posterior cortex
551	LH_L_PHA3_ROI	127	ParaHippocampal Area 3	Dorsal-Attention	13	Temp	Medial_Temporal	temporal cortex
552	LH_L_7PL_ROI	46	Lateral Area 7P	Dorsal-Attention	16	Par	Superior_Parietal	posterior cortex
553	LH_L_6a_ROI	96	Area 6 anterior	Dorsal-Attention	8	Fr	Premotor	sensorimotor areas
554	LH_L_6a_ROI	96	Area 6 anterior	Dorsal-Attention	8	Fr	Premotor	sensorimotor areas
555	LH_L_7AL_ROI	42	Lateral Area 7A	Somatomotor	16	Par	Superior_Parietal	posterior cortex
556	LH_L_IP2_ROI	144	Area IntraParietal 2	Frontoparietal	17	Par	Inferior_Parietal	posterior cortex
557	LH_L_V6A_ROI	152	Area V6A	Visual2	3	Occ	Dorsal_Stream_Visual	early and intermediate visual cortex
558	LH_L_IPS1_ROI	17	IntraParietal Sulcus Area 1	Visual2	3	Par	Dorsal_Stream_Visual	early and intermediate visual cortex
559	LH_L_PHA2_ROI	155	ParaHippocampal Area 2	Default	13	Temp	Medial_Temporal	temporal cortex
560	LH_L_1_ROI	51	Area 1	Somatomotor	6	Par	Somatosensory_and_Motor	sensorimotor areas
561	LH_L_2_ROI	52	Area 2	Somatomotor	6	Par	Somatosensory_and_Motor	sensorimotor areas
562	LH_L_VIP_ROI	49	Ventral IntraParietal Complex	Visual2	16	Par	Superior_Parietal	posterior cortex
563	LH_L_p47r_ROI	171	Area posterior 47r	Frontoparietal	21	Fr	Inferior_Frontal	anterior cortex
564	LH_L_V3_ROI	5	Third Visual Area	Visual2	2	Occ	Early_Visual	early and intermediate visual cortex
565	LH_L_V6_ROI	3	Sixth Visual Area	Visual2	3	Occ	Dorsal_Stream_Visual	early and intermediate visual cortex
566	LH_???
567	LH_L_2_ROI	52	Area 2	Somatomotor	6	Par	Somatosensory_and_Motor	sensorimotor areas
568	LH_L_PF_ROI	148	Area PF Complex	Cingulo-Opercular	17	Par	Inferior_Parietal	posterior cortex
569	LH_L_7Am_ROI	45	Medial Area 7A	Cingulo-Opercular	16	Par	Superior_Parietal	posterior cortex
570	LH_L_31pv_ROI	35	Area 31p ventral	Default	18	Par	Posterior_Cingulate	posterior cortex
571	LH_L_PHA3_ROI	127	ParaHippocampal Area 3	Dorsal-Attention	13	Temp	Medial_Temporal	temporal cortex
572	LH_L_V6A_ROI	152	Area V6A	Visual2	3	Occ	Dorsal_Stream_Visual	early and intermediate visual cortex
573	LH_L_2_ROI	52	Area 2	Somatomotor	6	Par	Somatosensory_and_Motor	sensorimotor areas
574	LH_L_PFm_ROI	149	Area PFm Complex	Frontoparietal	17	Par	Inferior_Parietal	posterior cortex
575	LH_L_7Am_ROI	45	Medial Area 7A	Cingulo-Opercular	16	Par	Superior_Parietal	posterior cortex
576	LH_L_v23ab_ROI	33	Area ventral 23 a+b	Default	18	Par	Posterior_Cingulate	posterior cortex
577	LH_L_31pv_ROI	35	Area 31p ventral	Default	18	Par	Posterior_Cingulate	posterior cortex
578	LH_L_AIP_ROI	117	Anterior IntraParietal Area	Dorsal-Attention	16	Par	Superior_Parietal	posterior cortex
579	LH_L_31pd_ROI	161	Area 31pd	Default	18	Par	Posterior_Cingulate	posterior cortex
580	LH_L_AIP_ROI	117	Anterior IntraParietal Area	Dorsal-Attention	16	Par	Superior_Parietal	posterior cortex
581	LH_L_2_ROI	52	Area 2	Somatomotor	6	Par	Somatosensory_and_Motor	sensorimotor areas
582	LH_L_7PL_ROI	46	Lateral Area 7P	Dorsal-Attention	16	Par	Superior_Parietal	posterior cortex
583	LH_L_AIP_ROI	117	Anterior IntraParietal Area	Dorsal-Attention	16	Par	Superior_Parietal	posterior cortex
584	LH_L_4_ROI	8	Primary Motor Cortex	Somatomotor	6	Fr	Somatosensory_and_Motor	sensorimotor areas
585	LH_L_31pd_ROI	161	Area 31pd	Default	18	Par	Posterior_Cingulate	posterior cortex
586	LH_L_AIP_ROI	117	Anterior IntraParietal Area	Dorsal-Attention	16	Par	Superior_Parietal	posterior cortex
587	LH_L_PFm_ROI	149	Area PFm Complex	Frontoparietal	17	Par	Inferior_Parietal	posterior cortex
588	LH_L_7PC_ROI	47	Area 7PC	Somatomotor	16	Par	Superior_Parietal	posterior cortex
589	LH_L_7AL_ROI	42	Lateral Area 7A	Somatomotor	16	Par	Superior_Parietal	posterior cortex
590	LH_L_V6A_ROI	152	Area V6A	Visual2	3	Occ	Dorsal_Stream_Visual	early and intermediate visual cortex
591	LH_L_31pd_ROI	161	Area 31pd	Default	18	Par	Posterior_Cingulate	posterior cortex
592	LH_L_IP0_ROI	146	Area IntraParietal 0	Dorsal-Attention	17	Occ	Inferior_Parietal	posterior cortex
593	LH_L_AIP_ROI	117	Anterior IntraParietal Area	Dorsal-Attention	16	Par	Superior_Parietal	posterior cortex
594	LH_L_6ma_ROI	44	Area 6m anterior	Cingulo-Opercular	7	Fr	Paracentral_Lobular_and_Mid_Cingulate	sensorimotor areas
595	LH_L_V3_ROI	5	Third Visual Area	Visual2	2	Occ	Early_Visual	early and intermediate visual cortex
596	LH_L_31pd_ROI	161	Area 31pd	Default	18	Par	Posterior_Cingulate	posterior cortex
597	LH_L_4_ROI	8	Primary Motor Cortex	Somatomotor	6	Fr	Somatosensory_and_Motor	sensorimotor areas
598	LH_L_3b_ROI	9	Primary Sensory Cortex	Somatomotor	6	Par	Somatosensory_and_Motor	sensorimotor areas
599	LH_L_7m_ROI	30	Area 7m	Default	18	Par	Posterior_Cingulate	posterior cortex
600	LH_L_7PC_ROI	47	Area 7PC	Somatomotor	16	Par	Superior_Parietal	posterior cortex
601	LH_L_6d_ROI	54	Dorsal area 6	Somatomotor	8	Fr	Premotor	sensorimotor areas
602	LH_L_31pd_ROI	161	Area 31pd	Default	18	Par	Posterior_Cingulate	posterior cortex
603	LH_L_7PC_ROI	47	Area 7PC	Somatomotor	16	Par	Superior_Parietal	posterior cortex
604	LH_L_POS2_ROI	15	Parieto-Occipital Sulcus Area 2	Frontoparietal	18	Occ	Posterior_Cingulate	posterior cortex
605	LH_L_2_ROI	52	Area 2	Somatomotor	6	Par	Somatosensory_and_Motor	sensorimotor areas
606	LH_L_2_ROI	52	Area 2	Somatomotor	6	Par	Somatosensory_and_Motor	sensorimotor areas
607	LH_L_FEF_ROI	10	Frontal Eye Fields	Cingulo-Opercular	8	Fr	Premotor	sensorimotor areas
608	LH_L_FEF_ROI	10	Frontal Eye Fields	Cingulo-Opercular	8	Fr	Premotor	sensorimotor areas
609	LH_L_31pd_ROI	161	Area 31pd	Default	18	Par	Posterior_Cingulate	posterior cortex
610	LH_L_7m_ROI	30	Area 7m	Default	18	Par	Posterior_Cingulate	posterior cortex
611	LH_L_7m_ROI	30	Area 7m	Default	18	Par	Posterior_Cingulate	posterior cortex
612	LH_L_PGs_ROI	151	Area PGs	Default	17	Par	Inferior_Parietal	posterior cortex
613	LH_L_2_ROI	52	Area 2	Somatomotor	6	Par	Somatosensory_and_Motor	sensorimotor areas
614	LH_L_FEF_ROI	10	Frontal Eye Fields	Cingulo-Opercular	8	Fr	Premotor	sensorimotor areas
615	LH_L_POS2_ROI	15	Parieto-Occipital Sulcus Area 2	Frontoparietal	18	Occ	Posterior_Cingulate	posterior cortex
616	LH_L_PCV_ROI	27	PreCuneus Visual Area	Posterior-Multimodal	18	Par	Posterior_Cingulate	posterior cortex
617	LH_L_6a_ROI	96	Area 6 anterior	Dorsal-Attention	8	Fr	Premotor	sensorimotor areas
618	LH_L_PCV_ROI	27	PreCuneus Visual Area	Posterior-Multimodal	18	Par	Posterior_Cingulate	posterior cortex
619	LH_L_7m_ROI	30	Area 7m	Default	18	Par	Posterior_Cingulate	posterior cortex
620	LH_L_2_ROI	52	Area 2	Somatomotor	6	Par	Somatosensory_and_Motor	sensorimotor areas
621	LH_L_7m_ROI	30	Area 7m	Default	18	Par	Posterior_Cingulate	posterior cortex
622	LH_L_6a_ROI	96	Area 6 anterior	Dorsal-Attention	8	Fr	Premotor	sensorimotor areas
623	LH_L_IP1_ROI	145	Area IntraParietal 1	Frontoparietal	17	Par	Inferior_Parietal	posterior cortex
624	LH_L_6d_ROI	54	Dorsal area 6	Somatomotor	8	Fr	Premotor	sensorimotor areas
625	LH_L_PreS_ROI	119	PreSubiculum	Default	13	Temp	Medial_Temporal	temporal cortex
626	LH_L_PHA1_ROI	126	ParaHippocampal Area 1	Default	13	Temp	Medial_Temporal	temporal cortex
627	LH_???
628	LH_L_POS1_ROI	31	Parieto-Occipital Sulcus Area 1	Default	18	Par	Posterior_Cingulate	posterior cortex
629	LH_L_H_ROI	120	Hippocampus	Default	13	Temp	Medial_Temporal	temporal cortex
630	LH_???
631	LH_L_POS1_ROI	31	Parieto-Occipital Sulcus Area 1	Default	18	Par	Posterior_Cingulate	posterior cortex
632	LH_???
633	LH_L_DVT_ROI	142	Dorsal Transitional Visual Area	Visual1	18	Occ	Posterior_Cingulate	posterior cortex
634	LH_???
635	LH_L_9-46d_ROI	86	Area 9-46d	Cingulo-Opercular	22	Fr	Dorsolateral_Prefrontal	anterior cortex
636	LH_L_p10p_ROI	170	Area posterior 10p	Frontoparietal	20	Fr	Orbital_and_Polar_Frontal	anterior cortex
637	LH_L_9-46d_ROI	86	Area 9-46d	Cingulo-Opercular	22	Fr	Dorsolateral_Prefrontal	anterior cortex
638	LH_L_H_ROI	120	Hippocampus	Default	13	Temp	Medial_Temporal	temporal cortex
639	LH_L_p10p_ROI	170	Area posterior 10p	Frontoparietal	20	Fr	Orbital_and_Polar_Frontal	anterior cortex
640	LH_L_H_ROI	120	Hippocampus	Default	13	Temp	Medial_Temporal	temporal cortex
641	LH_L_V1_ROI	1	Primary Visual Cortex	Visual1	1	Occ	Primary_Visual	early and intermediate visual cortex
642	LH_L_STSvp_ROI	130	Area STSv posterior	Default	11	Temp	Auditory_Association	auditory regions
643	LH_L_A5_ROI	125	Auditory 5 Complex	Language	11	Temp	Auditory_Association	auditory regions
644	LH_L_POS1_ROI	31	Parieto-Occipital Sulcus Area 1	Default	18	Par	Posterior_Cingulate	posterior cortex
645	LH_L_STSdp_ROI	129	Area STSd posterior	Language	11	Temp	Auditory_Association	auditory regions
646	LH_???
647	LH_L_STV_ROI	28	Superior Temporal Visual Area	Language	15	Par	Temporo-Parieto-Occipital_Junction	posterior cortex
648	LH_L_PF_ROI	148	Area PF Complex	Cingulo-Opercular	17	Par	Inferior_Parietal	posterior cortex
649	LH_???
650	LH_L_STSdp_ROI	129	Area STSd posterior	Language	11	Temp	Auditory_Association	auditory regions
651	LH_L_V1_ROI	1	Primary Visual Cortex	Visual1	1	Occ	Primary_Visual	early and intermediate visual cortex
652	LH_L_V1_ROI	1	Primary Visual Cortex	Visual1	1	Occ	Primary_Visual	early and intermediate visual cortex
653	LH_L_STSdp_ROI	129	Area STSd posterior	Language	11	Temp	Auditory_Association	auditory regions
654	LH_L_A4_ROI	175	Auditory 4 Complex	Auditory	11	Temp	Auditory_Association	auditory regions
655	LH_L_STV_ROI	28	Superior Temporal Visual Area	Language	15	Par	Temporo-Parieto-Occipital_Junction	posterior cortex
656	LH_L_a9-46v_ROI	85	Area anterior 9-46v	Frontoparietal	22	Fr	Dorsolateral_Prefrontal	anterior cortex
657	LH_L_PSL_ROI	25	PeriSylvian Language Area	Language	15	Par	Temporo-Parieto_Occipital_Junction	posterior cortex
658	LH_L_a9-46v_ROI	85	Area anterior 9-46v	Frontoparietal	22	Fr	Dorsolateral_Prefrontal	anterior cortex
659	LH_L_PSL_ROI	25	PeriSylvian Language Area	Language	15	Par	Temporo-Parieto_Occipital_Junction	posterior cortex
660	LH_L_PF_ROI	148	Area PF Complex	Cingulo-Opercular	17	Par	Inferior_Parietal	posterior cortex
661	LH_L_PSL_ROI	25	PeriSylvian Language Area	Language	15	Par	Temporo-Parieto_Occipital_Junction	posterior cortex
662	LH_???
663	LH_L_V1_ROI	1	Primary Visual Cortex	Visual1	1	Occ	Primary_Visual	early and intermediate visual cortex
664	LH_L_V1_ROI	1	Primary Visual Cortex	Visual1	1	Occ	Primary_Visual	early and intermediate visual cortex
665	LH_L_V1_ROI	1	Primary Visual Cortex	Visual1	1	Occ	Primary_Visual	early and intermediate visual cortex
666	LH_L_PreS_ROI	119	PreSubiculum	Default	13	Temp	Medial_Temporal	temporal cortex
667	LH_L_V3_ROI	5	Third Visual Area	Visual2	2	Occ	Early_Visual	early and intermediate visual cortex
668	LH_L_V3_ROI	5	Third Visual Area	Visual2	2	Occ	Early_Visual	early and intermediate visual cortex
669	LH_L_A4_ROI	175	Auditory 4 Complex	Auditory	11	Temp	Auditory_Association	auditory regions
670	LH_???
671	LH_L_V2_ROI	4	Second Visual Area	Visual2	2	Occ	Early_Visual	early and intermediate visual cortex
672	LH_L_TE1p_ROI	133	Area TE1 posterior	Frontoparietal	14	Temp	Lateral_Temporal	temporal cortex
673	LH_L_TPOJ1_ROI	139	Area TemporoParietoOccipital Junction 1	Language	15	Temp	Temporo-Parieto-Occipital_Junction	posterior cortex
674	LH_L_A4_ROI	175	Auditory 4 Complex	Auditory	11	Temp	Auditory_Association	auditory regions
675	LH_L_STSva_ROI	176	Area STSv anterior	Default	11	Temp	Auditory_Association	auditory regions
676	LH_L_V2_ROI	4	Second Visual Area	Visual2	2	Occ	Early_Visual	early and intermediate visual cortex
677	LH_L_STSva_ROI	176	Area STSv anterior	Default	11	Temp	Auditory_Association	auditory regions
678	LH_L_V2_ROI	4	Second Visual Area	Visual2	2	Occ	Early_Visual	early and intermediate visual cortex
679	LH_L_V1_ROI	1	Primary Visual Cortex	Visual1	1	Occ	Primary_Visual	early and intermediate visual cortex
680	LH_L_STV_ROI	28	Superior Temporal Visual Area	Language	15	Par	Temporo-Parieto-Occipital_Junction	posterior cortex
681	LH_L_A5_ROI	125	Auditory 5 Complex	Language	11	Temp	Auditory_Association	auditory regions
682	LH_???
683	LH_L_V2_ROI	4	Second Visual Area	Visual2	2	Occ	Early_Visual	early and intermediate visual cortex
684	LH_L_V3_ROI	5	Third Visual Area	Visual2	2	Occ	Early_Visual	early and intermediate visual cortex
685	LH_L_A4_ROI	175	Auditory 4 Complex	Auditory	11	Temp	Auditory_Association	auditory regions
686	LH_L_TGd_ROI	131	Area TG dorsal	Default	14	Temp	Lateral_Temporal	temporal cortex
687	LH_L_TGd_ROI	131	Area TG dorsal	Default	14	Temp	Lateral_Temporal	temporal cortex
688	LH_L_PH_ROI	138	Area PH	Visual2	5	Temp	MT+_Complex_and_Neighboring_Visual_Areas	early and intermediate visual cortex
689	LH_L_TE1p_ROI	133	Area TE1 posterior	Frontoparietal	14	Temp	Lateral_Temporal	temporal cortex
690	LH_L_V1_ROI	1	Primary Visual Cortex	Visual1	1	Occ	Primary_Visual	early and intermediate visual cortex
691	LH_L_V2_ROI	4	Second Visual Area	Visual2	2	Occ	Early_Visual	early and intermediate visual cortex
692	LH_L_STSda_ROI	128	Area STSd anterior	Language	11	Temp	Auditory_Association	auditory regions
693	LH_L_MBelt_ROI	173	Medial Belt Complex	Auditory	10	Temp	Early_Auditory	auditory regions
694	LH_L_A5_ROI	125	Auditory 5 Complex	Language	11	Temp	Auditory_Association	auditory regions
695	LH_L_STGa_ROI	123	Area STGa	Language	11	Temp	Auditory_Association	auditory regions
696	LH_L_STGa_ROI	123	Area STGa	Language	11	Temp	Auditory_Association	auditory regions
697	LH_L_MBelt_ROI	173	Medial Belt Complex	Auditory	10	Temp	Early_Auditory	auditory regions
698	LH_L_TA2_ROI	107	Area TA2	Auditory	11	Temp	Auditory_Association	auditory regions
699	LH_L_TE1p_ROI	133	Area TE1 posterior	Frontoparietal	14	Temp	Lateral_Temporal	temporal cortex
700	LH_L_TE2a_ROI	134	Area TE2 anterior	Default	14	Temp	Lateral_Temporal	temporal cortex
701	LH_L_TE1p_ROI	133	Area TE1 posterior	Frontoparietal	14	Temp	Lateral_Temporal	temporal cortex
702	LH_L_TGd_ROI	131	Area TG dorsal	Default	14	Temp	Lateral_Temporal	temporal cortex
703	LH_L_PSL_ROI	25	PeriSylvian Language Area	Language	15	Par	Temporo-Parieto_Occipital_Junction	posterior cortex
704	LH_L_TGd_ROI	131	Area TG dorsal	Default	14	Temp	Lateral_Temporal	temporal cortex
705	LH_L_TE1p_ROI	133	Area TE1 posterior	Frontoparietal	14	Temp	Lateral_Temporal	temporal cortex
706	LH_L_TE2a_ROI	134	Area TE2 anterior	Default	14	Temp	Lateral_Temporal	temporal cortex
707	LH_L_TE1a_ROI	132	Area TE1 anterior	Default	14	Temp	Lateral_Temporal	temporal cortex
708	LH_L_TE1a_ROI	132	Area TE1 anterior	Default	14	Temp	Lateral_Temporal	temporal cortex
709	LH_L_TE2a_ROI	134	Area TE2 anterior	Default	14	Temp	Lateral_Temporal	temporal cortex
710	LH_L_TGv_ROI	172	Area TG Ventral	Language	14	Temp	Lateral_Temporal	temporal cortex
711	LH_L_8C_ROI	73	Area 8C	Frontoparietal	22	Fr	Dorsolateral_Prefrontal	anterior cortex
712	LH_L_TE2a_ROI	134	Area TE2 anterior	Default	14	Temp	Lateral_Temporal	temporal cortex
713	LH_L_8Ad_ROI	68	Area 8Ad	Default	22	Fr	Dorsolateral_Prefrontal	anterior cortex
714	LH_L_46_ROI	84	Area 46	Cingulo-Opercular	22	Fr	Dorsolateral_Prefrontal	anterior cortex
715	LH_L_8Ad_ROI	68	Area 8Ad	Default	22	Fr	Dorsolateral_Prefrontal	anterior cortex
716	LH_L_8Ad_ROI	68	Area 8Ad	Default	22	Fr	Dorsolateral_Prefrontal	anterior cortex
717	LH_L_8Ad_ROI	68	Area 8Ad	Default	22	Fr	Dorsolateral_Prefrontal	anterior cortex
718	LH_L_TE1a_ROI	132	Area TE1 anterior	Default	14	Temp	Lateral_Temporal	temporal cortex
719	LH_L_8Ad_ROI	68	Area 8Ad	Default	22	Fr	Dorsolateral_Prefrontal	anterior cortex
720	LH_L_TE1a_ROI	132	Area TE1 anterior	Default	14	Temp	Lateral_Temporal	temporal cortex
721	LH_L_ProS_ROI	121	ProStriate Area	Visual1	18	Par	Posterior_Cingulate	posterior cortex
722	LH_L_TE1a_ROI	132	Area TE1 anterior	Default	14	Temp	Lateral_Temporal	temporal cortex
723	LH_L_8Ad_ROI	68	Area 8Ad	Default	22	Fr	Dorsolateral_Prefrontal	anterior cortex
724	LH_L_8Av_ROI	67	Area 8Av	Default	22	Fr	Dorsolateral_Prefrontal	anterior cortex
725	LH_L_s6-8_ROI	98	Superior 6-8 Transitional Area	Frontoparietal	22	Fr	Dorsolateral_Prefrontal	anterior cortex
726	LH_L_8Ad_ROI	68	Area 8Ad	Default	22	Fr	Dorsolateral_Prefrontal	anterior cortex
727	LH_L_STSva_ROI	176	Area STSv anterior	Default	11	Temp	Auditory_Association	auditory regions
728	LH_L_TGd_ROI	131	Area TG dorsal	Default	14	Temp	Lateral_Temporal	temporal cortex
729	LH_L_8Av_ROI	67	Area 8Av	Default	22	Fr	Dorsolateral_Prefrontal	anterior cortex
730	LH_L_8Ad_ROI	68	Area 8Ad	Default	22	Fr	Dorsolateral_Prefrontal	anterior cortex
731	LH_L_46_ROI	84	Area 46	Cingulo-Opercular	22	Fr	Dorsolateral_Prefrontal	anterior cortex
732	LH_L_TGv_ROI	172	Area TG Ventral	Language	14	Temp	Lateral_Temporal	temporal cortex
733	LH_L_PeEc_ROI	122	Perirhinal Ectorhinal Cortex	Ventral-Multimodal	13	Temp	Medial_Temporal	temporal cortex
734	LH_L_V1_ROI	1	Primary Visual Cortex	Visual1	1	Occ	Primary_Visual	early and intermediate visual cortex
735	LH_L_8Ad_ROI	68	Area 8Ad	Default	22	Fr	Dorsolateral_Prefrontal	anterior cortex
736	LH_L_8Ad_ROI	68	Area 8Ad	Default	22	Fr	Dorsolateral_Prefrontal	anterior cortex
737	LH_L_8Ad_ROI	68	Area 8Ad	Default	22	Fr	Dorsolateral_Prefrontal	anterior cortex
738	LH_L_TGv_ROI	172	Area TG Ventral	Language	14	Temp	Lateral_Temporal	temporal cortex
739	LH_L_PeEc_ROI	122	Perirhinal Ectorhinal Cortex	Ventral-Multimodal	13	Temp	Medial_Temporal	temporal cortex
740	LH_L_8Av_ROI	67	Area 8Av	Default	22	Fr	Dorsolateral_Prefrontal	anterior cortex
741	LH_L_8C_ROI	73	Area 8C	Frontoparietal	22	Fr	Dorsolateral_Prefrontal	anterior cortex
742	LH_L_TGd_ROI	131	Area TG dorsal	Default	14	Temp	Lateral_Temporal	temporal cortex
743	LH_L_TGd_ROI	131	Area TG dorsal	Default	14	Temp	Lateral_Temporal	temporal cortex
744	LH_L_PH_ROI	138	Area PH	Visual2	5	Temp	MT+_Complex_and_Neighboring_Visual_Areas	early and intermediate visual cortex
745	LH_L_8Av_ROI	67	Area 8Av	Default	22	Fr	Dorsolateral_Prefrontal	anterior cortex
746	LH_L_8Av_ROI	67	Area 8Av	Default	22	Fr	Dorsolateral_Prefrontal	anterior cortex
747	LH_L_8Av_ROI	67	Area 8Av	Default	22	Fr	Dorsolateral_Prefrontal	anterior cortex
748	LH_L_8Av_ROI	67	Area 8Av	Default	22	Fr	Dorsolateral_Prefrontal	anterior cortex
749	LH_L_8Av_ROI	67	Area 8Av	Default	22	Fr	Dorsolateral_Prefrontal	anterior cortex
750	LH_L_TE2a_ROI	134	Area TE2 anterior	Default	14	Temp	Lateral_Temporal	temporal cortex
751	LH_L_PeEc_ROI	122	Perirhinal Ectorhinal Cortex	Ventral-Multimodal	13	Temp	Medial_Temporal	temporal cortex
752	LH_L_8Av_ROI	67	Area 8Av	Default	22	Fr	Dorsolateral_Prefrontal	anterior cortex
753	LH_L_i6-8_ROI	97	Inferior 6-8 Transitional Area	Frontoparietal	22	Fr	Dorsolateral_Prefrontal	anterior cortex
754	LH_L_TGv_ROI	172	Area TG Ventral	Language	14	Temp	Lateral_Temporal	temporal cortex
755	LH_L_TF_ROI	135	Area TF	Ventral-Multimodal	13	Temp	Medial_Temporal	temporal cortex
756	LH_L_TF_ROI	135	Area TF	Ventral-Multimodal	13	Temp	Medial_Temporal	temporal cortex
757	LH_L_TGv_ROI	172	Area TG Ventral	Language	14	Temp	Lateral_Temporal	temporal cortex
758	LH_L_TGv_ROI	172	Area TG Ventral	Language	14	Temp	Lateral_Temporal	temporal cortex
759	LH_L_VVC_ROI	163	Ventral Visual Complex	Visual2	4	Temp	Ventral_Stream_Visual	early and intermediate visual cortex
760	LH_L_TGv_ROI	172	Area TG Ventral	Language	14	Temp	Lateral_Temporal	temporal cortex
761	LH_L_TE2p_ROI	136	Area TE2 posterior	Dorsal-Attention	14	Temp	Lateral_Temporal	temporal cortex
762	LH_L_PHA3_ROI	127	ParaHippocampal Area 3	Dorsal-Attention	13	Temp	Medial_Temporal	temporal cortex
763	LH_L_TGd_ROI	131	Area TG dorsal	Default	14	Temp	Lateral_Temporal	temporal cortex
764	LH_L_VMV3_ROI	154	VentroMedial Visual Area3	Visual2	4	Occ	Ventral_Stream_Visual	early and intermediate visual cortex
765	LH_L_VVC_ROI	163	Ventral Visual Complex	Visual2	4	Temp	Ventral_Stream_Visual	early and intermediate visual cortex
766	LH_L_PeEc_ROI	122	Perirhinal Ectorhinal Cortex	Ventral-Multimodal	13	Temp	Medial_Temporal	temporal cortex
767	LH_L_PeEc_ROI	122	Perirhinal Ectorhinal Cortex	Ventral-Multimodal	13	Temp	Medial_Temporal	temporal cortex
768	LH_L_TF_ROI	135	Area TF	Ventral-Multimodal	13	Temp	Medial_Temporal	temporal cortex
769	LH_L_PHA2_ROI	155	ParaHippocampal Area 2	Default	13	Temp	Medial_Temporal	temporal cortex
770	LH_L_PHA3_ROI	127	ParaHippocampal Area 3	Dorsal-Attention	13	Temp	Medial_Temporal	temporal cortex
771	LH_L_PHA3_ROI	127	ParaHippocampal Area 3	Dorsal-Attention	13	Temp	Medial_Temporal	temporal cortex
772	LH_L_TE2p_ROI	136	Area TE2 posterior	Dorsal-Attention	14	Temp	Lateral_Temporal	temporal cortex
773	LH_L_PHA3_ROI	127	ParaHippocampal Area 3	Dorsal-Attention	13	Temp	Medial_Temporal	temporal cortex
774	LH_L_PHA3_ROI	127	ParaHippocampal Area 3	Dorsal-Attention	13	Temp	Medial_Temporal	temporal cortex
775	LH_L_PHA3_ROI	127	ParaHippocampal Area 3	Dorsal-Attention	13	Temp	Medial_Temporal	temporal cortex
776	LH_L_PeEc_ROI	122	Perirhinal Ectorhinal Cortex	Ventral-Multimodal	13	Temp	Medial_Temporal	temporal cortex
777	LH_L_TF_ROI	135	Area TF	Ventral-Multimodal	13	Temp	Medial_Temporal	temporal cortex
778	LH_L_PHA1_ROI	126	ParaHippocampal Area 1	Default	13	Temp	Medial_Temporal	temporal cortex
779	LH_L_TE2p_ROI	136	Area TE2 posterior	Dorsal-Attention	14	Temp	Lateral_Temporal	temporal cortex
780	LH_L_PeEc_ROI	122	Perirhinal Ectorhinal Cortex	Ventral-Multimodal	13	Temp	Medial_Temporal	temporal cortex
781	LH_L_VVC_ROI	163	Ventral Visual Complex	Visual2	4	Temp	Ventral_Stream_Visual	early and intermediate visual cortex
782	LH_L_PHA3_ROI	127	ParaHippocampal Area 3	Dorsal-Attention	13	Temp	Medial_Temporal	temporal cortex
783	LH_L_TF_ROI	135	Area TF	Ventral-Multimodal	13	Temp	Medial_Temporal	temporal cortex
784	LH_L_PeEc_ROI	122	Perirhinal Ectorhinal Cortex	Ventral-Multimodal	13	Temp	Medial_Temporal	temporal cortex
785	LH_L_TGv_ROI	172	Area TG Ventral	Language	14	Temp	Lateral_Temporal	temporal cortex
786	LH_L_TGv_ROI	172	Area TG Ventral	Language	14	Temp	Lateral_Temporal	temporal cortex
787	LH_L_TF_ROI	135	Area TF	Ventral-Multimodal	13	Temp	Medial_Temporal	temporal cortex
788	LH_L_11l_ROI	91	Area 11l	Frontoparietal	20	Fr	Orbital_and_Polar_Frontal	anterior cortex
789	LH_L_PHA3_ROI	127	ParaHippocampal Area 3	Dorsal-Attention	13	Temp	Medial_Temporal	temporal cortex
790	LH_L_PeEc_ROI	122	Perirhinal Ectorhinal Cortex	Ventral-Multimodal	13	Temp	Medial_Temporal	temporal cortex
791	LH_L_TF_ROI	135	Area TF	Ventral-Multimodal	13	Temp	Medial_Temporal	temporal cortex
792	LH_L_TE2p_ROI	136	Area TE2 posterior	Dorsal-Attention	14	Temp	Lateral_Temporal	temporal cortex
793	LH_L_FFC_ROI	18	Fusiform Face Complex	Visual2	4	Temp	Ventral_Stream_Visual	early and intermediate visual cortex
794	LH_L_TF_ROI	135	Area TF	Ventral-Multimodal	13	Temp	Medial_Temporal	temporal cortex
795	LH_L_TF_ROI	135	Area TF	Ventral-Multimodal	13	Temp	Medial_Temporal	temporal cortex
796	LH_L_PeEc_ROI	122	Perirhinal Ectorhinal Cortex	Ventral-Multimodal	13	Temp	Medial_Temporal	temporal cortex
797	LH_L_TF_ROI	135	Area TF	Ventral-Multimodal	13	Temp	Medial_Temporal	temporal cortex
798	LH_L_TF_ROI	135	Area TF	Ventral-Multimodal	13	Temp	Medial_Temporal	temporal cortex
799	LH_L_PeEc_ROI	122	Perirhinal Ectorhinal Cortex	Ventral-Multimodal	13	Temp	Medial_Temporal	temporal cortex
800	LH_L_TE2a_ROI	134	Area TE2 anterior	Default	14	Temp	Lateral_Temporal	temporal cortex
801	LH_L_TGv_ROI	172	Area TG Ventral	Language	14	Temp	Lateral_Temporal	temporal cortex
802	LH_L_PeEc_ROI	122	Perirhinal Ectorhinal Cortex	Ventral-Multimodal	13	Temp	Medial_Temporal	temporal cortex
803	LH_L_TF_ROI	135	Area TF	Ventral-Multimodal	13	Temp	Medial_Temporal	temporal cortex
804	LH_L_PeEc_ROI	122	Perirhinal Ectorhinal Cortex	Ventral-Multimodal	13	Temp	Medial_Temporal	temporal cortex
805	LH_L_PH_ROI	138	Area PH	Visual2	5	Temp	MT+_Complex_and_Neighboring_Visual_Areas	early and intermediate visual cortex
806	LH_L_PeEc_ROI	122	Perirhinal Ectorhinal Cortex	Ventral-Multimodal	13	Temp	Medial_Temporal	temporal cortex
807	LH_L_TF_ROI	135	Area TF	Ventral-Multimodal	13	Temp	Medial_Temporal	temporal cortex
808	LH_L_pOFC_ROI	166	posterior OFC Complex	Orbito-Affective	19	Fr	Anterior_Cingulate_and_Medial_Prefrontal	anterior cortex
809	LH_L_i6-8_ROI	97	Inferior 6-8 Transitional Area	Frontoparietal	22	Fr	Dorsolateral_Prefrontal	anterior cortex
810	LH_L_i6-8_ROI	97	Inferior 6-8 Transitional Area	Frontoparietal	22	Fr	Dorsolateral_Prefrontal	anterior cortex
811	LH_L_TF_ROI	135	Area TF	Ventral-Multimodal	13	Temp	Medial_Temporal	temporal cortex
812	LH_L_TF_ROI	135	Area TF	Ventral-Multimodal	13	Temp	Medial_Temporal	temporal cortex
813	LH_L_8Av_ROI	67	Area 8Av	Default	22	Fr	Dorsolateral_Prefrontal	anterior cortex
814	LH_L_FEF_ROI	10	Frontal Eye Fields	Cingulo-Opercular	8	Fr	Premotor	sensorimotor areas
815	LH_L_i6-8_ROI	97	Inferior 6-8 Transitional Area	Frontoparietal	22	Fr	Dorsolateral_Prefrontal	anterior cortex
816	LH_L_i6-8_ROI	97	Inferior 6-8 Transitional Area	Frontoparietal	22	Fr	Dorsolateral_Prefrontal	anterior cortex
817	LH_L_TE2p_ROI	136	Area TE2 posterior	Dorsal-Attention	14	Temp	Lateral_Temporal	temporal cortex
818	LH_L_TE2p_ROI	136	Area TE2 posterior	Dorsal-Attention	14	Temp	Lateral_Temporal	temporal cortex
819	LH_L_TGv_ROI	172	Area TG Ventral	Language	14	Temp	Lateral_Temporal	temporal cortex
820	LH_L_55b_ROI	12	Area 55b	Language	8	Fr	Premotor	sensorimotor areas
821	LH_L_3a_ROI	53	Area 3a	Somatomotor	6	Fr	Somatosensory_and_Motor	sensorimotor areas
822	LH_L_3a_ROI	53	Area 3a	Somatomotor	6	Fr	Somatosensory_and_Motor	sensorimotor areas
823	LH_L_OFC_ROI	93	Orbital Frontal Complex	Default	20	Fr	Orbital_and_Polar_Frontal	anterior cortex
824	LH_L_FEF_ROI	10	Frontal Eye Fields	Cingulo-Opercular	8	Fr	Premotor	sensorimotor areas
825	LH_L_55b_ROI	12	Area 55b	Language	8	Fr	Premotor	sensorimotor areas
826	LH_L_i6-8_ROI	97	Inferior 6-8 Transitional Area	Frontoparietal	22	Fr	Dorsolateral_Prefrontal	anterior cortex
827	LH_L_i6-8_ROI	97	Inferior 6-8 Transitional Area	Frontoparietal	22	Fr	Dorsolateral_Prefrontal	anterior cortex
828	LH_L_3a_ROI	53	Area 3a	Somatomotor	6	Fr	Somatosensory_and_Motor	sensorimotor areas
829	LH_L_4_ROI	8	Primary Motor Cortex	Somatomotor	6	Fr	Somatosensory_and_Motor	sensorimotor areas
830	LH_L_3b_ROI	9	Primary Sensory Cortex	Somatomotor	6	Par	Somatosensory_and_Motor	sensorimotor areas
831	LH_L_3a_ROI	53	Area 3a	Somatomotor	6	Fr	Somatosensory_and_Motor	sensorimotor areas
832	LH_L_4_ROI	8	Primary Motor Cortex	Somatomotor	6	Fr	Somatosensory_and_Motor	sensorimotor areas
833	LH_L_3a_ROI	53	Area 3a	Somatomotor	6	Fr	Somatosensory_and_Motor	sensorimotor areas
834	LH_L_4_ROI	8	Primary Motor Cortex	Somatomotor	6	Fr	Somatosensory_and_Motor	sensorimotor areas
835	LH_L_3b_ROI	9	Primary Sensory Cortex	Somatomotor	6	Par	Somatosensory_and_Motor	sensorimotor areas
836	LH_L_43_ROI	99	Area 43	Cingulo-Opercular	9	Fr	Posterior_Opercular	sensorimotor areas
837	LH_L_3b_ROI	9	Primary Sensory Cortex	Somatomotor	6	Par	Somatosensory_and_Motor	sensorimotor areas
838	LH_L_MT_ROI	23	Middle Temporal Area	Visual2	5	Occ	MT+_Complex_and_Neighboring_Visual_Areas	early and intermediate visual cortex
839	LH_L_1_ROI	51	Area 1	Somatomotor	6	Par	Somatosensory_and_Motor	sensorimotor areas
840	LH_L_3b_ROI	9	Primary Sensory Cortex	Somatomotor	6	Par	Somatosensory_and_Motor	sensorimotor areas
841	LH_L_4_ROI	8	Primary Motor Cortex	Somatomotor	6	Fr	Somatosensory_and_Motor	sensorimotor areas
842	LH_L_3a_ROI	53	Area 3a	Somatomotor	6	Fr	Somatosensory_and_Motor	sensorimotor areas
843	LH_L_3b_ROI	9	Primary Sensory Cortex	Somatomotor	6	Par	Somatosensory_and_Motor	sensorimotor areas
844	LH_L_3b_ROI	9	Primary Sensory Cortex	Somatomotor	6	Par	Somatosensory_and_Motor	sensorimotor areas
845	LH_L_3b_ROI	9	Primary Sensory Cortex	Somatomotor	6	Par	Somatosensory_and_Motor	sensorimotor areas
846	LH_L_FOP4_ROI	108	Frontal Opercular Area 4	Cingulo-Opercular	12	Fr	Insular_and_Frontal_Opercular	auditory regions
847	LH_L_1_ROI	51	Area 1	Somatomotor	6	Par	Somatosensory_and_Motor	sensorimotor areas
848	LH_L_FOP1_ROI	113	Frontal Opercular Area 1	Cingulo-Opercular	9	Fr	Posterior_Opercular	sensorimotor areas
849	LH_L_4_ROI	8	Primary Motor Cortex	Somatomotor	6	Fr	Somatosensory_and_Motor	sensorimotor areas
850	LH_L_3b_ROI	9	Primary Sensory Cortex	Somatomotor	6	Par	Somatosensory_and_Motor	sensorimotor areas
851	LH_L_3a_ROI	53	Area 3a	Somatomotor	6	Fr	Somatosensory_and_Motor	sensorimotor areas
852	LH_L_4_ROI	8	Primary Motor Cortex	Somatomotor	6	Fr	Somatosensory_and_Motor	sensorimotor areas
853	LH_L_3a_ROI	53	Area 3a	Somatomotor	6	Fr	Somatosensory_and_Motor	sensorimotor areas
854	LH_L_43_ROI	99	Area 43	Cingulo-Opercular	9	Fr	Posterior_Opercular	sensorimotor areas
855	LH_L_52_ROI	103	Area 52	Auditory	10	Temp	Early_Auditory	auditory regions
856	LH_L_OP2-3_ROI	102	Area OP2-3/VS	Somatomotor	9	Par	Posterior_Opercular	sensorimotor areas
857	LH_L_4_ROI	8	Primary Motor Cortex	Somatomotor	6	Fr	Somatosensory_and_Motor	sensorimotor areas
858	LH_L_52_ROI	103	Area 52	Auditory	10	Temp	Early_Auditory	auditory regions
859	LH_L_6v_ROI	56	Ventral Area 6	Somatomotor	8	Fr	Premotor	sensorimotor areas
860	LH_L_STGa_ROI	123	Area STGa	Language	11	Temp	Auditory_Association	auditory regions
861	LH_L_6r_ROI	78	Rostral Area 6	Cingulo-Opercular	8	Fr	Premotor	sensorimotor areas
862	LH_L_3a_ROI	53	Area 3a	Somatomotor	6	Fr	Somatosensory_and_Motor	sensorimotor areas
863	LH_L_4_ROI	8	Primary Motor Cortex	Somatomotor	6	Fr	Somatosensory_and_Motor	sensorimotor areas
864	LH_L_45_ROI	75	Area 45	Language	21	Fr	Inferior_Frontal	anterior cortex
865	LH_L_3a_ROI	53	Area 3a	Somatomotor	6	Fr	Somatosensory_and_Motor	sensorimotor areas
866	LH_L_a47r_ROI	77	Area anterior 47r	Frontoparietal	21	Fr	Inferior_Frontal	anterior cortex
867	LH_L_47l_ROI	76	Area 47l (47 lateral)	Default	21	Fr	Inferior_Frontal	anterior cortex
868	LH_L_3b_ROI	9	Primary Sensory Cortex	Somatomotor	6	Par	Somatosensory_and_Motor	sensorimotor areas
869	LH_L_4_ROI	8	Primary Motor Cortex	Somatomotor	6	Fr	Somatosensory_and_Motor	sensorimotor areas
870	LH_L_PFt_ROI	116	Area PFt	Dorsal-Attention	17	Par	Inferior_Parietal	posterior cortex
871	LH_L_AVI_ROI	111	Anterior Ventral Insular Area	Frontoparietal	12	Fr	Insular_and_Frontal_Opercular	auditory regions
872	LH_L_3b_ROI	9	Primary Sensory Cortex	Somatomotor	6	Par	Somatosensory_and_Motor	sensorimotor areas
873	LH_L_p10p_ROI	170	Area posterior 10p	Frontoparietal	20	Fr	Orbital_and_Polar_Frontal	anterior cortex
874	LH_???
875	LH_???
876	LH_L_47l_ROI	76	Area 47l (47 lateral)	Default	21	Fr	Inferior_Frontal	anterior cortex
877	LH_L_47l_ROI	76	Area 47l (47 lateral)	Default	21	Fr	Inferior_Frontal	anterior cortex
878	LH_L_FOP5_ROI	169	Area Frontal Opercular 5	Cingulo-Opercular	12	Fr	Insular_and_Frontal_Opercular	auditory regions
879	LH_L_47l_ROI	76	Area 47l (47 lateral)	Default	21	Fr	Inferior_Frontal	anterior cortex
880	LH_L_FEF_ROI	10	Frontal Eye Fields	Cingulo-Opercular	8	Fr	Premotor	sensorimotor areas
881	LH_L_47s_ROI	94	Area 47s	Default	20	Fr	Orbital_and_Polar_Frontal	anterior cortex
882	LH_L_a47r_ROI	77	Area anterior 47r	Frontoparietal	21	Fr	Inferior_Frontal	anterior cortex
883	LH_L_FOP4_ROI	108	Frontal Opercular Area 4	Cingulo-Opercular	12	Fr	Insular_and_Frontal_Opercular	auditory regions
884	LH_L_1_ROI	51	Area 1	Somatomotor	6	Par	Somatosensory_and_Motor	sensorimotor areas
885	LH_L_3b_ROI	9	Primary Sensory Cortex	Somatomotor	6	Par	Somatosensory_and_Motor	sensorimotor areas
886	LH_L_p32_ROI	64	Area p32	Default	19	Fr	Anterior_Cingulate_and_Medial_Prefrontal	anterior cortex
887	LH_???
888	LH_L_FOP5_ROI	169	Area Frontal Opercular 5	Cingulo-Opercular	12	Fr	Insular_and_Frontal_Opercular	auditory regions
889	LH_L_FOP4_ROI	108	Frontal Opercular Area 4	Cingulo-Opercular	12	Fr	Insular_and_Frontal_Opercular	auditory regions
890	LH_L_9-46d_ROI	86	Area 9-46d	Cingulo-Opercular	22	Fr	Dorsolateral_Prefrontal	anterior cortex
891	LH_L_FOP5_ROI	169	Area Frontal Opercular 5	Cingulo-Opercular	12	Fr	Insular_and_Frontal_Opercular	auditory regions
892	LH_L_47l_ROI	76	Area 47l (47 lateral)	Default	21	Fr	Inferior_Frontal	anterior cortex
893	LH_L_47l_ROI	76	Area 47l (47 lateral)	Default	21	Fr	Inferior_Frontal	anterior cortex
894	LH_L_AVI_ROI	111	Anterior Ventral Insular Area	Frontoparietal	12	Fr	Insular_and_Frontal_Opercular	auditory regions
895	LH_L_1_ROI	51	Area 1	Somatomotor	6	Par	Somatosensory_and_Motor	sensorimotor areas
896	LH_???
897	LH_L_H_ROI	120	Hippocampus	Default	13	Temp	Medial_Temporal	temporal cortex
898	LH_L_H_ROI	120	Hippocampus	Default	13	Temp	Medial_Temporal	temporal cortex
899	LH_L_A4_ROI	175	Auditory 4 Complex	Auditory	11	Temp	Auditory_Association	auditory regions
900	LH_L_FOP5_ROI	169	Area Frontal Opercular 5	Cingulo-Opercular	12	Fr	Insular_and_Frontal_Opercular	auditory regions
901	LH_L_3a_ROI	53	Area 3a	Somatomotor	6	Fr	Somatosensory_and_Motor	sensorimotor areas
902	LH_L_45_ROI	75	Area 45	Language	21	Fr	Inferior_Frontal	anterior cortex
903	LH_L_4_ROI	8	Primary Motor Cortex	Somatomotor	6	Fr	Somatosensory_and_Motor	sensorimotor areas
904	LH_L_3a_ROI	53	Area 3a	Somatomotor	6	Fr	Somatosensory_and_Motor	sensorimotor areas
905	LH_L_4_ROI	8	Primary Motor Cortex	Somatomotor	6	Fr	Somatosensory_and_Motor	sensorimotor areas
906	LH_???
907	LH_L_PSL_ROI	25	PeriSylvian Language Area	Language	15	Par	Temporo-Parieto_Occipital_Junction	posterior cortex
908	LH_L_44_ROI	74	Area 44	Language	21	Fr	Inferior_Frontal	anterior cortex
909	LH_L_47l_ROI	76	Area 47l (47 lateral)	Default	21	Fr	Inferior_Frontal	anterior cortex
910	LH_L_55b_ROI	12	Area 55b	Language	8	Fr	Premotor	sensorimotor areas
911	LH_L_H_ROI	120	Hippocampus	Default	13	Temp	Medial_Temporal	temporal cortex
912	LH_L_3a_ROI	53	Area 3a	Somatomotor	6	Fr	Somatosensory_and_Motor	sensorimotor areas
913	LH_L_PSL_ROI	25	PeriSylvian Language Area	Language	15	Par	Temporo-Parieto_Occipital_Junction	posterior cortex
914	LH_L_FOP5_ROI	169	Area Frontal Opercular 5	Cingulo-Opercular	12	Fr	Insular_and_Frontal_Opercular	auditory regions
915	LH_L_FOP4_ROI	108	Frontal Opercular Area 4	Cingulo-Opercular	12	Fr	Insular_and_Frontal_Opercular	auditory regions
916	LH_L_3b_ROI	9	Primary Sensory Cortex	Somatomotor	6	Par	Somatosensory_and_Motor	sensorimotor areas
917	LH_L_5m_ROI	36	Area 5m	Somatomotor	7	Par	Paracentral_Lobular_and_Mid_Cingulate	sensorimotor areas
918	LH_L_23c_ROI	38	Area 23c	Cingulo-Opercular	7	Par	Paracentral_Lobular_and_Mid_Cingulate	sensorimotor areas
919	LH_L_A4_ROI	175	Auditory 4 Complex	Auditory	11	Temp	Auditory_Association	auditory regions
920	LH_L_A5_ROI	125	Auditory 5 Complex	Language	11	Temp	Auditory_Association	auditory regions
921	LH_L_AVI_ROI	111	Anterior Ventral Insular Area	Frontoparietal	12	Fr	Insular_and_Frontal_Opercular	auditory regions
922	LH_L_4_ROI	8	Primary Motor Cortex	Somatomotor	6	Fr	Somatosensory_and_Motor	sensorimotor areas
923	LH_L_FOP4_ROI	108	Frontal Opercular Area 4	Cingulo-Opercular	12	Fr	Insular_and_Frontal_Opercular	auditory regions
924	LH_L_3b_ROI	9	Primary Sensory Cortex	Somatomotor	6	Par	Somatosensory_and_Motor	sensorimotor areas
925	LH_L_3b_ROI	9	Primary Sensory Cortex	Somatomotor	6	Par	Somatosensory_and_Motor	sensorimotor areas
926	LH_L_5m_ROI	36	Area 5m	Somatomotor	7	Par	Paracentral_Lobular_and_Mid_Cingulate	sensorimotor areas
927	LH_L_A5_ROI	125	Auditory 5 Complex	Language	11	Temp	Auditory_Association	auditory regions
928	LH_L_A5_ROI	125	Auditory 5 Complex	Language	11	Temp	Auditory_Association	auditory regions
929	LH_L_5mv_ROI	37	Area 5m ventral	Cingulo-Opercular	7	Par	Paracentral_Lobular_and_Mid_Cingulate	sensorimotor areas
930	LH_L_MI_ROI	109	Middle Insular Area	Cingulo-Opercular	12	Ins	Insular_and_Frontal_Opercular	auditory regions
931	LH_L_5m_ROI	36	Area 5m	Somatomotor	7	Par	Paracentral_Lobular_and_Mid_Cingulate	sensorimotor areas
932	LH_???
933	LH_L_A4_ROI	175	Auditory 4 Complex	Auditory	11	Temp	Auditory_Association	auditory regions
934	LH_L_5m_ROI	36	Area 5m	Somatomotor	7	Par	Paracentral_Lobular_and_Mid_Cingulate	sensorimotor areas
935	LH_L_3a_ROI	53	Area 3a	Somatomotor	6	Fr	Somatosensory_and_Motor	sensorimotor areas
936	LH_L_3a_ROI	53	Area 3a	Somatomotor	6	Fr	Somatosensory_and_Motor	sensorimotor areas
937	LH_???
938	LH_L_3a_ROI	53	Area 3a	Somatomotor	6	Fr	Somatosensory_and_Motor	sensorimotor areas
939	LH_L_A5_ROI	125	Auditory 5 Complex	Language	11	Temp	Auditory_Association	auditory regions
940	LH_L_STSvp_ROI	130	Area STSv posterior	Default	11	Temp	Auditory_Association	auditory regions
941	LH_L_STSdp_ROI	129	Area STSd posterior	Language	11	Temp	Auditory_Association	auditory regions
942	LH_L_3b_ROI	9	Primary Sensory Cortex	Somatomotor	6	Par	Somatosensory_and_Motor	sensorimotor areas
943	LH_L_3a_ROI	53	Area 3a	Somatomotor	6	Fr	Somatosensory_and_Motor	sensorimotor areas
944	LH_L_PBelt_ROI	124	ParaBelt Complex	Auditory	10	Temp	Early_Auditory	auditory regions
945	LH_L_PFcm_ROI	105	Area PFcm	Cingulo-Opercular	10	Par	Early_Auditory	auditory regions
946	LH_L_9p_ROI	71	Area 9 Posterior	Default	22	Fr	Dorsolateral_Prefrontal	anterior cortex
947	LH_L_4_ROI	8	Primary Motor Cortex	Somatomotor	6	Fr	Somatosensory_and_Motor	sensorimotor areas
948	LH_L_9m_ROI	69	Area 9 Middle	Default	19	Fr	Anterior_Cingulate_and_Medial_Prefrontal	anterior cortex
949	LH_L_PF_ROI	148	Area PF Complex	Cingulo-Opercular	17	Par	Inferior_Parietal	posterior cortex
950	LH_L_A4_ROI	175	Auditory 4 Complex	Auditory	11	Temp	Auditory_Association	auditory regions
951	LH_L_10d_ROI	72	Area 10d	Default	20	Fr	Orbital_and_Polar_Frontal	anterior cortex
952	LH_L_9a_ROI	87	Area 9 anterior	Default	22	Fr	Dorsolateral_Prefrontal	anterior cortex
953	LH_L_9m_ROI	69	Area 9 Middle	Default	19	Fr	Anterior_Cingulate_and_Medial_Prefrontal	anterior cortex
954	LH_L_d32_ROI	62	Area dorsal 32	Default	19	Fr	Anterior_Cingulate_and_Medial_Prefrontal	anterior cortex
955	LH_L_PoI1_ROI	167	Area Posterior Insular 1	Cingulo-Opercular	12	Ins	Insular_and_Frontal_Opercular	auditory regions
956	LH_L_PoI1_ROI	167	Area Posterior Insular 1	Cingulo-Opercular	12	Ins	Insular_and_Frontal_Opercular	auditory regions
957	LH_L_Ig_ROI	168	Insular Granular Complex	Somatomotor	12	Ins	Insular_and_Frontal_Opercular	auditory regions
958	LH_L_PoI1_ROI	167	Area Posterior Insular 1	Cingulo-Opercular	12	Ins	Insular_and_Frontal_Opercular	auditory regions
959	LH_L_PoI1_ROI	167	Area Posterior Insular 1	Cingulo-Opercular	12	Ins	Insular_and_Frontal_Opercular	auditory regions
960	LH_L_PI_ROI	178	Para-Insular Area	Cingulo-Opercular	12	Temp	Insular_and_Frontal_Opercular	auditory regions
961	LH_???
962	LH_???
963	LH_???
964	LH_???
965	LH_L_a24_ROI	61	Area a24	Default	19	Fr	Anterior_Cingulate_and_Medial_Prefrontal	anterior cortex
966	LH_???
967	LH_L_10d_ROI	72	Area 10d	Default	20	Fr	Orbital_and_Polar_Frontal	anterior cortex
968	LH_???
969	LH_L_p10p_ROI	170	Area posterior 10p	Frontoparietal	20	Fr	Orbital_and_Polar_Frontal	anterior cortex
970	LH_L_a24_ROI	61	Area a24	Default	19	Fr	Anterior_Cingulate_and_Medial_Prefrontal	anterior cortex
971	LH_L_10v_ROI	88	Area 10v	Default	19	Fr	Anterior_Cingulate_and_Medial_Prefrontal	anterior cortex
972	LH_L_10d_ROI	72	Area 10d	Default	20	Fr	Orbital_and_Polar_Frontal	anterior cortex
973	LH_L_a9-46v_ROI	85	Area anterior 9-46v	Frontoparietal	22	Fr	Dorsolateral_Prefrontal	anterior cortex
974	LH_L_p32_ROI	64	Area p32	Default	19	Fr	Anterior_Cingulate_and_Medial_Prefrontal	anterior cortex
975	LH_L_p10p_ROI	170	Area posterior 10p	Frontoparietal	20	Fr	Orbital_and_Polar_Frontal	anterior cortex
976	LH_???
977	LH_???
978	LH_???
979	LH_???
980	LH_???
981	LH_L_a24_ROI	61	Area a24	Default	19	Fr	Anterior_Cingulate_and_Medial_Prefrontal	anterior cortex
982	LH_L_TPOJ1_ROI	139	Area TemporoParietoOccipital Junction 1	Language	15	Temp	Temporo-Parieto-Occipital_Junction	posterior cortex
983	LH_L_PHT_ROI	137	Area PHT	Dorsal-Attention	14	Temp	Lateral_Temporal	temporal cortex
984	LH_L_4_ROI	8	Primary Motor Cortex	Somatomotor	6	Fr	Somatosensory_and_Motor	sensorimotor areas
985	LH_???
986	LH_???
987	LH_???
988	LH_???
989	LH_L_3a_ROI	53	Area 3a	Somatomotor	6	Fr	Somatosensory_and_Motor	sensorimotor areas
990	LH_???
991	LH_???
992	LH_???
993	LH_L_3a_ROI	53	Area 3a	Somatomotor	6	Fr	Somatosensory_and_Motor	sensorimotor areas
994	LH_???
995	LH_???
996	LH_L_3a_ROI	53	Area 3a	Somatomotor	6	Fr	Somatosensory_and_Motor	sensorimotor areas
997	LH_L_p47r_ROI	171	Area posterior 47r	Frontoparietal	21	Fr	Inferior_Frontal	anterior cortex
998	LH_L_a47r_ROI	77	Area anterior 47r	Frontoparietal	21	Fr	Inferior_Frontal	anterior cortex
999	LH_???
1000	LH_???
1001	LH_L_V3A_ROI	13	Area V3A	Visual2	3	Occ	Dorsal_Stream_Visual	early and intermediate visual cortex
1002	LH_L_OFC_ROI	93	Orbital Frontal Complex	Default	20	Fr	Orbital_and_Polar_Frontal	anterior cortex
1003	LH_L_a10p_ROI	89	Area anterior 10p	Frontoparietal	20	Fr	Orbital_and_Polar_Frontal	anterior cortex
1004	LH_L_V3_ROI	5	Third Visual Area	Visual2	2	Occ	Early_Visual	early and intermediate visual cortex
1005	LH_L_10pp_ROI	90	Polar 10p	Default	20	Fr	Orbital_and_Polar_Frontal	anterior cortex
1006	LH_L_V4_ROI	6	Fourth Visual Area	Visual2	2	Occ	Early_Visual	early and intermediate visual cortex
1007	LH_L_45_ROI	75	Area 45	Language	21	Fr	Inferior_Frontal	anterior cortex
1008	LH_L_OFC_ROI	93	Orbital Frontal Complex	Default	20	Fr	Orbital_and_Polar_Frontal	anterior cortex
1009	LH_L_V4_ROI	6	Fourth Visual Area	Visual2	2	Occ	Early_Visual	early and intermediate visual cortex
1010	LH_L_V3_ROI	5	Third Visual Area	Visual2	2	Occ	Early_Visual	early and intermediate visual cortex
1011	LH_L_44_ROI	74	Area 44	Language	21	Fr	Inferior_Frontal	anterior cortex
1012	LH_L_IFSa_ROI	82	Area IFSa	Frontoparietal	21	Fr	Inferior_Frontal	anterior cortex
1013	LH_L_47l_ROI	76	Area 47l (47 lateral)	Default	21	Fr	Inferior_Frontal	anterior cortex
1014	LH_L_45_ROI	75	Area 45	Language	21	Fr	Inferior_Frontal	anterior cortex
1015	LH_L_a47r_ROI	77	Area anterior 47r	Frontoparietal	21	Fr	Inferior_Frontal	anterior cortex
1016	LH_L_a47r_ROI	77	Area anterior 47r	Frontoparietal	21	Fr	Inferior_Frontal	anterior cortex
1017	LH_L_45_ROI	75	Area 45	Language	21	Fr	Inferior_Frontal	anterior cortex
1018	LH_L_47l_ROI	76	Area 47l (47 lateral)	Default	21	Fr	Inferior_Frontal	anterior cortex
1019	LH_L_47l_ROI	76	Area 47l (47 lateral)	Default	21	Fr	Inferior_Frontal	anterior cortex
1020	LH_L_47m_ROI	66	Area 47m	Default	20	Fr	Orbital_and_Polar_Frontal	anterior cortex
1021	LH_L_47l_ROI	76	Area 47l (47 lateral)	Default	21	Fr	Inferior_Frontal	anterior cortex
1022	LH_L_47l_ROI	76	Area 47l (47 lateral)	Default	21	Fr	Inferior_Frontal	anterior cortex
1023	LH_L_44_ROI	74	Area 44	Language	21	Fr	Inferior_Frontal	anterior cortex
1024	LH_L_AVI_ROI	111	Anterior Ventral Insular Area	Frontoparietal	12	Fr	Insular_and_Frontal_Opercular	auditory regions
1025	LH_L_FOP4_ROI	108	Frontal Opercular Area 4	Cingulo-Opercular	12	Fr	Insular_and_Frontal_Opercular	auditory regions
1026	LH_L_9a_ROI	87	Area 9 anterior	Default	22	Fr	Dorsolateral_Prefrontal	anterior cortex
1027	LH_L_p32_ROI	64	Area p32	Default	19	Fr	Anterior_Cingulate_and_Medial_Prefrontal	anterior cortex
1028	LH_L_5mv_ROI	37	Area 5m ventral	Cingulo-Opercular	7	Par	Paracentral_Lobular_and_Mid_Cingulate	sensorimotor areas
1029	LH_L_10d_ROI	72	Area 10d	Default	20	Fr	Orbital_and_Polar_Frontal	anterior cortex
1030	LH_L_6d_ROI	54	Dorsal area 6	Somatomotor	8	Fr	Premotor	sensorimotor areas
1031	LH_L_FEF_ROI	10	Frontal Eye Fields	Cingulo-Opercular	8	Fr	Premotor	sensorimotor areas
1032	LH_L_6d_ROI	54	Dorsal area 6	Somatomotor	8	Fr	Premotor	sensorimotor areas
1033	LH_L_TE1p_ROI	133	Area TE1 posterior	Frontoparietal	14	Temp	Lateral_Temporal	temporal cortex
1034	LH_L_TPOJ2_ROI	140	Area TemporoParietoOccipital Junction 2	Posterior-Multimodal	15	Par	Temporo-Parieto-Occipital_Junction	posterior cortex
1035	LH_L_p32_ROI	64	Area p32	Default	19	Fr	Anterior_Cingulate_and_Medial_Prefrontal	anterior cortex
1036	LH_L_9m_ROI	69	Area 9 Middle	Default	19	Fr	Anterior_Cingulate_and_Medial_Prefrontal	anterior cortex
1037	LH_L_10d_ROI	72	Area 10d	Default	20	Fr	Orbital_and_Polar_Frontal	anterior cortex
1038	LH_L_PFm_ROI	149	Area PFm Complex	Frontoparietal	17	Par	Inferior_Parietal	posterior cortex
1039	LH_L_PGi_ROI	150	Area PGi	Default	17	Par	Inferior_Parietal	posterior cortex
1040	LH_L_9m_ROI	69	Area 9 Middle	Default	19	Fr	Anterior_Cingulate_and_Medial_Prefrontal	anterior cortex
1041	LH_L_PHA1_ROI	126	ParaHippocampal Area 1	Default	13	Temp	Medial_Temporal	temporal cortex
1042	LH_???
1043	LH_L_PreS_ROI	119	PreSubiculum	Default	13	Temp	Medial_Temporal	temporal cortex
1044	LH_L_PreS_ROI	119	PreSubiculum	Default	13	Temp	Medial_Temporal	temporal cortex
1045	LH_L_10d_ROI	72	Area 10d	Default	20	Fr	Orbital_and_Polar_Frontal	anterior cortex
1046	LH_L_9m_ROI	69	Area 9 Middle	Default	19	Fr	Anterior_Cingulate_and_Medial_Prefrontal	anterior cortex
1047	LH_L_23c_ROI	38	Area 23c	Cingulo-Opercular	7	Par	Paracentral_Lobular_and_Mid_Cingulate	sensorimotor areas
1048	LH_L_d32_ROI	62	Area dorsal 32	Default	19	Fr	Anterior_Cingulate_and_Medial_Prefrontal	anterior cortex
1049	LH_L_TPOJ1_ROI	139	Area TemporoParietoOccipital Junction 1	Language	15	Temp	Temporo-Parieto-Occipital_Junction	posterior cortex
1050	LH_L_TPOJ1_ROI	139	Area TemporoParietoOccipital Junction 1	Language	15	Temp	Temporo-Parieto-Occipital_Junction	posterior cortex
1051	LH_???
1052	LH_L_23c_ROI	38	Area 23c	Cingulo-Opercular	7	Par	Paracentral_Lobular_and_Mid_Cingulate	sensorimotor areas
1053	LH_L_H_ROI	120	Hippocampus	Default	13	Temp	Medial_Temporal	temporal cortex
1054	LH_L_9m_ROI	69	Area 9 Middle	Default	19	Fr	Anterior_Cingulate_and_Medial_Prefrontal	anterior cortex
1055	LH_L_PGs_ROI	151	Area PGs	Default	17	Par	Inferior_Parietal	posterior cortex
1056	LH_???
1057	LH_???
1058	LH_L_H_ROI	120	Hippocampus	Default	13	Temp	Medial_Temporal	temporal cortex
1059	LH_???
1060	LH_L_10d_ROI	72	Area 10d	Default	20	Fr	Orbital_and_Polar_Frontal	anterior cortex
1061	LH_L_H_ROI	120	Hippocampus	Default	13	Temp	Medial_Temporal	temporal cortex
1062	LH_???
1063	LH_???
1064	LH_???
1065	LH_???
1066	LH_L_p10p_ROI	170	Area posterior 10p	Frontoparietal	20	Fr	Orbital_and_Polar_Frontal	anterior cortex
1067	LH_L_H_ROI	120	Hippocampus	Default	13	Temp	Medial_Temporal	temporal cortex
1068	LH_L_a24_ROI	61	Area a24	Default	19	Fr	Anterior_Cingulate_and_Medial_Prefrontal	anterior cortex
1069	LH_???
1070	LH_???
1071	LH_???
1072	LH_L_10d_ROI	72	Area 10d	Default	20	Fr	Orbital_and_Polar_Frontal	anterior cortex
1073	LH_L_p10p_ROI	170	Area posterior 10p	Frontoparietal	20	Fr	Orbital_and_Polar_Frontal	anterior cortex
1074	LH_???
1075	LH_L_10d_ROI	72	Area 10d	Default	20	Fr	Orbital_and_Polar_Frontal	anterior cortex
1076	LH_L_10r_ROI	65	Area 10r	Default	19	Fr	Anterior_Cingulate_and_Medial_Prefrontal	anterior cortex
1077	LH_L_p32_ROI	64	Area p32	Default	19	Fr	Anterior_Cingulate_and_Medial_Prefrontal	anterior cortex
1078	LH_L_TGd_ROI	131	Area TG dorsal	Default	14	Temp	Lateral_Temporal	temporal cortex
1079	LH_L_TGd_ROI	131	Area TG dorsal	Default	14	Temp	Lateral_Temporal	temporal cortex
1080	LH_???
1081	LH_L_TE2a_ROI	134	Area TE2 anterior	Default	14	Temp	Lateral_Temporal	temporal cortex
1082	LH_L_p32_ROI	64	Area p32	Default	19	Fr	Anterior_Cingulate_and_Medial_Prefrontal	anterior cortex
1083	LH_L_p10p_ROI	170	Area posterior 10p	Frontoparietal	20	Fr	Orbital_and_Polar_Frontal	anterior cortex
1084	LH_L_p10p_ROI	170	Area posterior 10p	Frontoparietal	20	Fr	Orbital_and_Polar_Frontal	anterior cortex
1085	LH_L_TE1m_ROI	177	Area TE1 Middle	Default	14	Temp	Lateral_Temporal	temporal cortex
1086	LH_L_a9-46v_ROI	85	Area anterior 9-46v	Frontoparietal	22	Fr	Dorsolateral_Prefrontal	anterior cortex
1087	LH_L_10r_ROI	65	Area 10r	Default	19	Fr	Anterior_Cingulate_and_Medial_Prefrontal	anterior cortex
1088	LH_L_TGd_ROI	131	Area TG dorsal	Default	14	Temp	Lateral_Temporal	temporal cortex
1089	LH_???
1090	LH_L_TE2a_ROI	134	Area TE2 anterior	Default	14	Temp	Lateral_Temporal	temporal cortex
1091	LH_L_a24_ROI	61	Area a24	Default	19	Fr	Anterior_Cingulate_and_Medial_Prefrontal	anterior cortex
1092	LH_L_VMV2_ROI	160	VentroMedial Visual Area 2	Visual2	4	Occ	Ventral_Stream_Visual	early and intermediate visual cortex
1093	LH_L_PHA3_ROI	127	ParaHippocampal Area 3	Dorsal-Attention	13	Temp	Medial_Temporal	temporal cortex
1094	LH_L_10pp_ROI	90	Polar 10p	Default	20	Fr	Orbital_and_Polar_Frontal	anterior cortex
1095	LH_???
1096	LH_L_TGd_ROI	131	Area TG dorsal	Default	14	Temp	Lateral_Temporal	temporal cortex
1097	LH_???
1098	LH_L_a9-46v_ROI	85	Area anterior 9-46v	Frontoparietal	22	Fr	Dorsolateral_Prefrontal	anterior cortex
1099	LH_???
1100	LH_L_TE1m_ROI	177	Area TE1 Middle	Default	14	Temp	Lateral_Temporal	temporal cortex
1101	LH_L_VMV3_ROI	154	VentroMedial Visual Area3	Visual2	4	Occ	Ventral_Stream_Visual	early and intermediate visual cortex
1102	LH_???
1103	LH_???
1104	LH_L_TE2a_ROI	134	Area TE2 anterior	Default	14	Temp	Lateral_Temporal	temporal cortex
1105	LH_L_TGd_ROI	131	Area TG dorsal	Default	14	Temp	Lateral_Temporal	temporal cortex
1106	LH_L_PHA3_ROI	127	ParaHippocampal Area 3	Dorsal-Attention	13	Temp	Medial_Temporal	temporal cortex
1107	LH_???
1108	LH_L_TGd_ROI	131	Area TG dorsal	Default	14	Temp	Lateral_Temporal	temporal cortex
1109	LH_L_TGd_ROI	131	Area TG dorsal	Default	14	Temp	Lateral_Temporal	temporal cortex
1110	LH_???
1111	LH_L_TGd_ROI	131	Area TG dorsal	Default	14	Temp	Lateral_Temporal	temporal cortex
1112	LH_???
1113	LH_L_25_ROI	164	Area 25	Default	19	Fr	Anterior_Cingulate_and_Medial_Prefrontal	anterior cortex
1114	LH_???
1115	LH_L_25_ROI	164	Area 25	Default	19	Fr	Anterior_Cingulate_and_Medial_Prefrontal	anterior cortex
1116	LH_L_PHA3_ROI	127	ParaHippocampal Area 3	Dorsal-Attention	13	Temp	Medial_Temporal	temporal cortex
1117	LH_L_TGd_ROI	131	Area TG dorsal	Default	14	Temp	Lateral_Temporal	temporal cortex
1118	LH_L_V7_ROI	16	Seventh Visual Area	Visual2	3	Occ	Dorsal_Stream_Visual	early and intermediate visual cortex
1119	LH_???
1120	LH_L_10v_ROI	88	Area 10v	Default	19	Fr	Anterior_Cingulate_and_Medial_Prefrontal	anterior cortex
1121	LH_L_OFC_ROI	93	Orbital Frontal Complex	Default	20	Fr	Orbital_and_Polar_Frontal	anterior cortex
1122	LH_L_s32_ROI	165	Area s32	Default	19	Fr	Anterior_Cingulate_and_Medial_Prefrontal	anterior cortex
1123	LH_L_V6_ROI	3	Sixth Visual Area	Visual2	3	Occ	Dorsal_Stream_Visual	early and intermediate visual cortex
1124	LH_L_7Am_ROI	45	Medial Area 7A	Cingulo-Opercular	16	Par	Superior_Parietal	posterior cortex
1125	LH_???
1126	LH_L_IFSa_ROI	82	Area IFSa	Frontoparietal	21	Fr	Inferior_Frontal	anterior cortex
1127	LH_L_1_ROI	51	Area 1	Somatomotor	6	Par	Somatosensory_and_Motor	sensorimotor areas
1128	LH_L_MIP_ROI	50	Medial IntraParietal Area	Dorsal-Attention	16	Par	Superior_Parietal	posterior cortex
1129	LH_L_3b_ROI	9	Primary Sensory Cortex	Somatomotor	6	Par	Somatosensory_and_Motor	sensorimotor areas
1130	LH_L_V3A_ROI	13	Area V3A	Visual2	3	Occ	Dorsal_Stream_Visual	early and intermediate visual cortex
1131	LH_L_AIP_ROI	117	Anterior IntraParietal Area	Dorsal-Attention	16	Par	Superior_Parietal	posterior cortex
1132	LH_L_V6_ROI	3	Sixth Visual Area	Visual2	3	Occ	Dorsal_Stream_Visual	early and intermediate visual cortex
1133	LH_L_IP0_ROI	146	Area IntraParietal 0	Dorsal-Attention	17	Occ	Inferior_Parietal	posterior cortex
1134	LH_L_1_ROI	51	Area 1	Somatomotor	6	Par	Somatosensory_and_Motor	sensorimotor areas
1135	LH_L_1_ROI	51	Area 1	Somatomotor	6	Par	Somatosensory_and_Motor	sensorimotor areas
1136	LH_L_AIP_ROI	117	Anterior IntraParietal Area	Dorsal-Attention	16	Par	Superior_Parietal	posterior cortex
1137	LH_L_AIP_ROI	117	Anterior IntraParietal Area	Dorsal-Attention	16	Par	Superior_Parietal	posterior cortex
1138	LH_L_V6_ROI	3	Sixth Visual Area	Visual2	3	Occ	Dorsal_Stream_Visual	early and intermediate visual cortex
1139	LH_L_6d_ROI	54	Dorsal area 6	Somatomotor	8	Fr	Premotor	sensorimotor areas
1140	LH_L_7Pm_ROI	29	Medial Area 7P	Frontoparietal	16	Par	Superior_Parietal	posterior cortex
1141	LH_L_DVT_ROI	142	Dorsal Transitional Visual Area	Visual1	18	Occ	Posterior_Cingulate	posterior cortex
1142	LH_L_6d_ROI	54	Dorsal area 6	Somatomotor	8	Fr	Premotor	sensorimotor areas
1143	LH_L_OFC_ROI	93	Orbital Frontal Complex	Default	20	Fr	Orbital_and_Polar_Frontal	anterior cortex
1144	LH_L_PFt_ROI	116	Area PFt	Dorsal-Attention	17	Par	Inferior_Parietal	posterior cortex
1145	LH_L_1_ROI	51	Area 1	Somatomotor	6	Par	Somatosensory_and_Motor	sensorimotor areas
1146	LH_L_V6_ROI	3	Sixth Visual Area	Visual2	3	Occ	Dorsal_Stream_Visual	early and intermediate visual cortex
1147	LH_L_FEF_ROI	10	Frontal Eye Fields	Cingulo-Opercular	8	Fr	Premotor	sensorimotor areas
1148	LH_L_7Pm_ROI	29	Medial Area 7P	Frontoparietal	16	Par	Superior_Parietal	posterior cortex
1149	LH_L_V6_ROI	3	Sixth Visual Area	Visual2	3	Occ	Dorsal_Stream_Visual	early and intermediate visual cortex
1150	LH_L_V6_ROI	3	Sixth Visual Area	Visual2	3	Occ	Dorsal_Stream_Visual	early and intermediate visual cortex
1151	LH_L_6a_ROI	96	Area 6 anterior	Dorsal-Attention	8	Fr	Premotor	sensorimotor areas
1152	LH_L_AIP_ROI	117	Anterior IntraParietal Area	Dorsal-Attention	16	Par	Superior_Parietal	posterior cortex
1153	LH_L_POS2_ROI	15	Parieto-Occipital Sulcus Area 2	Frontoparietal	18	Occ	Posterior_Cingulate	posterior cortex
1154	LH_L_6a_ROI	96	Area 6 anterior	Dorsal-Attention	8	Fr	Premotor	sensorimotor areas
1155	LH_L_3b_ROI	9	Primary Sensory Cortex	Somatomotor	6	Par	Somatosensory_and_Motor	sensorimotor areas
1156	LH_L_AIP_ROI	117	Anterior IntraParietal Area	Dorsal-Attention	16	Par	Superior_Parietal	posterior cortex
1157	LH_L_3b_ROI	9	Primary Sensory Cortex	Somatomotor	6	Par	Somatosensory_and_Motor	sensorimotor areas
1158	LH_L_6a_ROI	96	Area 6 anterior	Dorsal-Attention	8	Fr	Premotor	sensorimotor areas
1159	LH_L_LIPd_ROI	95	Area Lateral IntraParietal dorsal	Dorsal-Attention	16	Par	Superior_Parietal	posterior cortex
1160	LH_L_6d_ROI	54	Dorsal area 6	Somatomotor	8	Fr	Premotor	sensorimotor areas
1161	LH_L_7Pm_ROI	29	Medial Area 7P	Frontoparietal	16	Par	Superior_Parietal	posterior cortex
1162	LH_L_4_ROI	8	Primary Motor Cortex	Somatomotor	6	Fr	Somatosensory_and_Motor	sensorimotor areas
1163	LH_L_PHA3_ROI	127	ParaHippocampal Area 3	Dorsal-Attention	13	Temp	Medial_Temporal	temporal cortex
1164	LH_L_PeEc_ROI	122	Perirhinal Ectorhinal Cortex	Ventral-Multimodal	13	Temp	Medial_Temporal	temporal cortex
1165	LH_L_TE1m_ROI	177	Area TE1 Middle	Default	14	Temp	Lateral_Temporal	temporal cortex
1166	LH_L_6r_ROI	78	Rostral Area 6	Cingulo-Opercular	8	Fr	Premotor	sensorimotor areas
1167	LH_L_PHA3_ROI	127	ParaHippocampal Area 3	Dorsal-Attention	13	Temp	Medial_Temporal	temporal cortex
1168	LH_L_TE2p_ROI	136	Area TE2 posterior	Dorsal-Attention	14	Temp	Lateral_Temporal	temporal cortex
1169	LH_L_FOP1_ROI	113	Frontal Opercular Area 1	Cingulo-Opercular	9	Fr	Posterior_Opercular	sensorimotor areas
1170	LH_L_3a_ROI	53	Area 3a	Somatomotor	6	Fr	Somatosensory_and_Motor	sensorimotor areas
1171	LH_L_IFJa_ROI	79	Area IFJa	Language	21	Fr	Inferior_Frontal	anterior cortex
1172	LH_L_TE2a_ROI	134	Area TE2 anterior	Default	14	Temp	Lateral_Temporal	temporal cortex
1173	LH_L_VVC_ROI	163	Ventral Visual Complex	Visual2	4	Temp	Ventral_Stream_Visual	early and intermediate visual cortex
1174	LH_L_VVC_ROI	163	Ventral Visual Complex	Visual2	4	Temp	Ventral_Stream_Visual	early and intermediate visual cortex
1175	LH_L_43_ROI	99	Area 43	Cingulo-Opercular	9	Fr	Posterior_Opercular	sensorimotor areas
1176	LH_L_TGv_ROI	172	Area TG Ventral	Language	14	Temp	Lateral_Temporal	temporal cortex
1177	LH_L_3b_ROI	9	Primary Sensory Cortex	Somatomotor	6	Par	Somatosensory_and_Motor	sensorimotor areas
1178	LH_L_OFC_ROI	93	Orbital Frontal Complex	Default	20	Fr	Orbital_and_Polar_Frontal	anterior cortex
1179	LH_L_VVC_ROI	163	Ventral Visual Complex	Visual2	4	Temp	Ventral_Stream_Visual	early and intermediate visual cortex
1180	LH_L_1_ROI	51	Area 1	Somatomotor	6	Par	Somatosensory_and_Motor	sensorimotor areas
1181	LH_L_3b_ROI	9	Primary Sensory Cortex	Somatomotor	6	Par	Somatosensory_and_Motor	sensorimotor areas
1182	LH_L_PHA1_ROI	126	ParaHippocampal Area 1	Default	13	Temp	Medial_Temporal	temporal cortex
1183	LH_L_46_ROI	84	Area 46	Cingulo-Opercular	22	Fr	Dorsolateral_Prefrontal	anterior cortex
1184	LH_L_IFJa_ROI	79	Area IFJa	Language	21	Fr	Inferior_Frontal	anterior cortex
1185	LH_L_FOP4_ROI	108	Frontal Opercular Area 4	Cingulo-Opercular	12	Fr	Insular_and_Frontal_Opercular	auditory regions
1186	LH_L_1_ROI	51	Area 1	Somatomotor	6	Par	Somatosensory_and_Motor	sensorimotor areas
1187	LH_L_PFop_ROI	147	Area PF opercular	Cingulo-Opercular	17	Par	Inferior_Parietal	posterior cortex
1188	LH_L_OFC_ROI	93	Orbital Frontal Complex	Default	20	Fr	Orbital_and_Polar_Frontal	anterior cortex
1189	LH_L_pOFC_ROI	166	posterior OFC Complex	Orbito-Affective	19	Fr	Anterior_Cingulate_and_Medial_Prefrontal	anterior cortex
1190	LH_L_TF_ROI	135	Area TF	Ventral-Multimodal	13	Temp	Medial_Temporal	temporal cortex
1191	LH_L_43_ROI	99	Area 43	Cingulo-Opercular	9	Fr	Posterior_Opercular	sensorimotor areas
1192	LH_L_43_ROI	99	Area 43	Cingulo-Opercular	9	Fr	Posterior_Opercular	sensorimotor areas
1193	LH_L_IFSp_ROI	81	Area IFSp	Language	21	Fr	Inferior_Frontal	anterior cortex
1194	LH_L_TGd_ROI	131	Area TG dorsal	Default	14	Temp	Lateral_Temporal	temporal cortex
1195	LH_L_6r_ROI	78	Rostral Area 6	Cingulo-Opercular	8	Fr	Premotor	sensorimotor areas
1196	LH_L_45_ROI	75	Area 45	Language	21	Fr	Inferior_Frontal	anterior cortex
1197	LH_L_IFSp_ROI	81	Area IFSp	Language	21	Fr	Inferior_Frontal	anterior cortex
1198	LH_L_6r_ROI	78	Rostral Area 6	Cingulo-Opercular	8	Fr	Premotor	sensorimotor areas
1199	LH_L_OFC_ROI	93	Orbital Frontal Complex	Default	20	Fr	Orbital_and_Polar_Frontal	anterior cortex
1200	LH_L_FOP1_ROI	113	Frontal Opercular Area 1	Cingulo-Opercular	9	Fr	Posterior_Opercular	sensorimotor areas
1201	LH_L_6r_ROI	78	Rostral Area 6	Cingulo-Opercular	8	Fr	Premotor	sensorimotor areas
1202	LH_L_p9-46v_ROI	83	Area posterior 9-46v	Frontoparietal	22	Fr	Dorsolateral_Prefrontal	anterior cortex
1203	LH_L_OFC_ROI	93	Orbital Frontal Complex	Default	20	Fr	Orbital_and_Polar_Frontal	anterior cortex
1204	LH_L_10v_ROI	88	Area 10v	Default	19	Fr	Anterior_Cingulate_and_Medial_Prefrontal	anterior cortex
1205	LH_L_FOP1_ROI	113	Frontal Opercular Area 1	Cingulo-Opercular	9	Fr	Posterior_Opercular	sensorimotor areas
1206	LH_L_OP2-3_ROI	102	Area OP2-3/VS	Somatomotor	9	Par	Posterior_Opercular	sensorimotor areas
1207	LH_L_43_ROI	99	Area 43	Cingulo-Opercular	9	Fr	Posterior_Opercular	sensorimotor areas
1208	LH_L_IFSa_ROI	82	Area IFSa	Frontoparietal	21	Fr	Inferior_Frontal	anterior cortex
1209	LH_L_10v_ROI	88	Area 10v	Default	19	Fr	Anterior_Cingulate_and_Medial_Prefrontal	anterior cortex
1210	LH_L_FOP1_ROI	113	Frontal Opercular Area 1	Cingulo-Opercular	9	Fr	Posterior_Opercular	sensorimotor areas
1211	LH_L_6r_ROI	78	Rostral Area 6	Cingulo-Opercular	8	Fr	Premotor	sensorimotor areas
1212	LH_L_IFJa_ROI	79	Area IFJa	Language	21	Fr	Inferior_Frontal	anterior cortex
1213	LH_L_6r_ROI	78	Rostral Area 6	Cingulo-Opercular	8	Fr	Premotor	sensorimotor areas
1214	LH_L_FOP2_ROI	115	FrontalOPercular Area 2	Somatomotor	12	Fr	Insular_and_Frontal_Opercular	auditory regions
1215	LH_L_IFSa_ROI	82	Area IFSa	Frontoparietal	21	Fr	Inferior_Frontal	anterior cortex
1216	LH_L_9-46d_ROI	86	Area 9-46d	Cingulo-Opercular	22	Fr	Dorsolateral_Prefrontal	anterior cortex
1217	LH_L_44_ROI	74	Area 44	Language	21	Fr	Inferior_Frontal	anterior cortex
1218	LH_L_FOP4_ROI	108	Frontal Opercular Area 4	Cingulo-Opercular	12	Fr	Insular_and_Frontal_Opercular	auditory regions
1219	LH_L_IFSp_ROI	81	Area IFSp	Language	21	Fr	Inferior_Frontal	anterior cortex
1220	LH_L_43_ROI	99	Area 43	Cingulo-Opercular	9	Fr	Posterior_Opercular	sensorimotor areas
1221	LH_L_IFSa_ROI	82	Area IFSa	Frontoparietal	21	Fr	Inferior_Frontal	anterior cortex
1222	LH_L_IFJa_ROI	79	Area IFJa	Language	21	Fr	Inferior_Frontal	anterior cortex
1223	LH_L_OP4_ROI	100	Area OP4/PV	Somatomotor	9	Par	Posterior_Opercular	sensorimotor areas
1224	LH_L_s32_ROI	165	Area s32	Default	19	Fr	Anterior_Cingulate_and_Medial_Prefrontal	anterior cortex
1225	LH_L_44_ROI	74	Area 44	Language	21	Fr	Inferior_Frontal	anterior cortex
1226	LH_L_44_ROI	74	Area 44	Language	21	Fr	Inferior_Frontal	anterior cortex
1227	LH_L_AIP_ROI	117	Anterior IntraParietal Area	Dorsal-Attention	16	Par	Superior_Parietal	posterior cortex
1228	LH_L_p9-46v_ROI	83	Area posterior 9-46v	Frontoparietal	22	Fr	Dorsolateral_Prefrontal	anterior cortex
1229	LH_L_OP4_ROI	100	Area OP4/PV	Somatomotor	9	Par	Posterior_Opercular	sensorimotor areas
1230	LH_L_OP4_ROI	100	Area OP4/PV	Somatomotor	9	Par	Posterior_Opercular	sensorimotor areas
1231	LH_L_FOP1_ROI	113	Frontal Opercular Area 1	Cingulo-Opercular	9	Fr	Posterior_Opercular	sensorimotor areas
1232	LH_L_LIPd_ROI	95	Area Lateral IntraParietal dorsal	Dorsal-Attention	16	Par	Superior_Parietal	posterior cortex
1233	LH_L_3a_ROI	53	Area 3a	Somatomotor	6	Fr	Somatosensory_and_Motor	sensorimotor areas
1234	LH_L_43_ROI	99	Area 43	Cingulo-Opercular	9	Fr	Posterior_Opercular	sensorimotor areas
1235	LH_L_IP1_ROI	145	Area IntraParietal 1	Frontoparietal	17	Par	Inferior_Parietal	posterior cortex
1236	LH_L_MIP_ROI	50	Medial IntraParietal Area	Dorsal-Attention	16	Par	Superior_Parietal	posterior cortex
1237	LH_L_44_ROI	74	Area 44	Language	21	Fr	Inferior_Frontal	anterior cortex
1238	LH_L_44_ROI	74	Area 44	Language	21	Fr	Inferior_Frontal	anterior cortex
1239	LH_L_3a_ROI	53	Area 3a	Somatomotor	6	Fr	Somatosensory_and_Motor	sensorimotor areas
1240	LH_L_AIP_ROI	117	Anterior IntraParietal Area	Dorsal-Attention	16	Par	Superior_Parietal	posterior cortex
1241	LH_L_IFSp_ROI	81	Area IFSp	Language	21	Fr	Inferior_Frontal	anterior cortex
1242	LH_L_IP2_ROI	144	Area IntraParietal 2	Frontoparietal	17	Par	Inferior_Parietal	posterior cortex
1243	LH_L_PFt_ROI	116	Area PFt	Dorsal-Attention	17	Par	Inferior_Parietal	posterior cortex
1244	LH_L_4_ROI	8	Primary Motor Cortex	Somatomotor	6	Fr	Somatosensory_and_Motor	sensorimotor areas
1245	LH_L_IP2_ROI	144	Area IntraParietal 2	Frontoparietal	17	Par	Inferior_Parietal	posterior cortex
1246	LH_L_IPS1_ROI	17	IntraParietal Sulcus Area 1	Visual2	3	Par	Dorsal_Stream_Visual	early and intermediate visual cortex
1247	LH_L_2_ROI	52	Area 2	Somatomotor	6	Par	Somatosensory_and_Motor	sensorimotor areas
1248	LH_L_MIP_ROI	50	Medial IntraParietal Area	Dorsal-Attention	16	Par	Superior_Parietal	posterior cortex
1249	LH_L_3b_ROI	9	Primary Sensory Cortex	Somatomotor	6	Par	Somatosensory_and_Motor	sensorimotor areas
1250	LH_L_3b_ROI	9	Primary Sensory Cortex	Somatomotor	6	Par	Somatosensory_and_Motor	sensorimotor areas
1251	LH_L_1_ROI	51	Area 1	Somatomotor	6	Par	Somatosensory_and_Motor	sensorimotor areas
1252	LH_L_2_ROI	52	Area 2	Somatomotor	6	Par	Somatosensory_and_Motor	sensorimotor areas
1253	LH_L_2_ROI	52	Area 2	Somatomotor	6	Par	Somatosensory_and_Motor	sensorimotor areas
1254	LH_L_13l_ROI	92	Area 13l	Frontoparietal	20	Fr	Orbital_and_Polar_Frontal	anterior cortex
1255	LH_L_OFC_ROI	93	Orbital Frontal Complex	Default	20	Fr	Orbital_and_Polar_Frontal	anterior cortex
1256	LH_L_3a_ROI	53	Area 3a	Somatomotor	6	Fr	Somatosensory_and_Motor	sensorimotor areas
1257	LH_L_3b_ROI	9	Primary Sensory Cortex	Somatomotor	6	Par	Somatosensory_and_Motor	sensorimotor areas
1258	LH_L_13l_ROI	92	Area 13l	Frontoparietal	20	Fr	Orbital_and_Polar_Frontal	anterior cortex
1259	LH_L_IFJa_ROI	79	Area IFJa	Language	21	Fr	Inferior_Frontal	anterior cortex
1260	LH_L_6r_ROI	78	Rostral Area 6	Cingulo-Opercular	8	Fr	Premotor	sensorimotor areas
1261	LH_L_pOFC_ROI	166	posterior OFC Complex	Orbito-Affective	19	Fr	Anterior_Cingulate_and_Medial_Prefrontal	anterior cortex
1262	LH_L_OFC_ROI	93	Orbital Frontal Complex	Default	20	Fr	Orbital_and_Polar_Frontal	anterior cortex
1263	LH_L_10pp_ROI	90	Polar 10p	Default	20	Fr	Orbital_and_Polar_Frontal	anterior cortex
1264	LH_L_11l_ROI	91	Area 11l	Frontoparietal	20	Fr	Orbital_and_Polar_Frontal	anterior cortex
1265	LH_L_MT_ROI	23	Middle Temporal Area	Visual2	5	Occ	MT+_Complex_and_Neighboring_Visual_Areas	early and intermediate visual cortex
1266	LH_L_a10p_ROI	89	Area anterior 10p	Frontoparietal	20	Fr	Orbital_and_Polar_Frontal	anterior cortex
1267	LH_???
1268	LH_L_TF_ROI	135	Area TF	Ventral-Multimodal	13	Temp	Medial_Temporal	temporal cortex
1269	LH_L_RSC_ROI	14	RetroSplenial Complex	Frontoparietal	18	Par	Posterior_Cingulate	posterior cortex
1270	LH_L_25_ROI	164	Area 25	Default	19	Fr	Anterior_Cingulate_and_Medial_Prefrontal	anterior cortex
1271	LH_L_4_ROI	8	Primary Motor Cortex	Somatomotor	6	Fr	Somatosensory_and_Motor	sensorimotor areas
1272	LH_L_47s_ROI	94	Area 47s	Default	20	Fr	Orbital_and_Polar_Frontal	anterior cortex
1273	LH_L_a9-46v_ROI	85	Area anterior 9-46v	Frontoparietal	22	Fr	Dorsolateral_Prefrontal	anterior cortex
1274	LH_???
1275	LH_L_13l_ROI	92	Area 13l	Frontoparietal	20	Fr	Orbital_and_Polar_Frontal	anterior cortex
1276	LH_L_d23ab_ROI	34	Area dorsal 23 a+b	Default	18	Par	Posterior_Cingulate	posterior cortex
1277	LH_L_IFSa_ROI	82	Area IFSa	Frontoparietal	21	Fr	Inferior_Frontal	anterior cortex
1278	LH_L_3b_ROI	9	Primary Sensory Cortex	Somatomotor	6	Par	Somatosensory_and_Motor	sensorimotor areas
1279	LH_L_3b_ROI	9	Primary Sensory Cortex	Somatomotor	6	Par	Somatosensory_and_Motor	sensorimotor areas
1280	LH_L_47s_ROI	94	Area 47s	Default	20	Fr	Orbital_and_Polar_Frontal	anterior cortex
1281	LH_L_9-46d_ROI	86	Area 9-46d	Cingulo-Opercular	22	Fr	Dorsolateral_Prefrontal	anterior cortex
1282	LH_L_d23ab_ROI	34	Area dorsal 23 a+b	Default	18	Par	Posterior_Cingulate	posterior cortex
1283	LH_L_RSC_ROI	14	RetroSplenial Complex	Frontoparietal	18	Par	Posterior_Cingulate	posterior cortex
1284	LH_L_6v_ROI	56	Ventral Area 6	Somatomotor	8	Fr	Premotor	sensorimotor areas
1285	LH_L_47s_ROI	94	Area 47s	Default	20	Fr	Orbital_and_Polar_Frontal	anterior cortex
1286	LH_L_Pir_ROI	110	Pirform Cortex	Orbito-Affective	12	Temp	Insular_and_Frontal_Opercular	auditory regions
1287	LH_L_47s_ROI	94	Area 47s	Default	20	Fr	Orbital_and_Polar_Frontal	anterior cortex
1288	LH_L_a9-46v_ROI	85	Area anterior 9-46v	Frontoparietal	22	Fr	Dorsolateral_Prefrontal	anterior cortex
1289	LH_L_6v_ROI	56	Ventral Area 6	Somatomotor	8	Fr	Premotor	sensorimotor areas
1290	LH_L_11l_ROI	91	Area 11l	Frontoparietal	20	Fr	Orbital_and_Polar_Frontal	anterior cortex
1291	LH_L_a47r_ROI	77	Area anterior 47r	Frontoparietal	21	Fr	Inferior_Frontal	anterior cortex
1292	LH_L_9-46d_ROI	86	Area 9-46d	Cingulo-Opercular	22	Fr	Dorsolateral_Prefrontal	anterior cortex
1293	LH_L_RSC_ROI	14	RetroSplenial Complex	Frontoparietal	18	Par	Posterior_Cingulate	posterior cortex
1294	LH_L_31pv_ROI	35	Area 31p ventral	Default	18	Par	Posterior_Cingulate	posterior cortex
1295	LH_L_a47r_ROI	77	Area anterior 47r	Frontoparietal	21	Fr	Inferior_Frontal	anterior cortex
1296	LH_L_9p_ROI	71	Area 9 Posterior	Default	22	Fr	Dorsolateral_Prefrontal	anterior cortex
1297	LH_L_11l_ROI	91	Area 11l	Frontoparietal	20	Fr	Orbital_and_Polar_Frontal	anterior cortex
1298	LH_L_13l_ROI	92	Area 13l	Frontoparietal	20	Fr	Orbital_and_Polar_Frontal	anterior cortex
1299	LH_L_PEF_ROI	11	Premotor Eye Field	Dorsal-Attention	8	Fr	Premotor	sensorimotor areas
1300	LH_L_6v_ROI	56	Ventral Area 6	Somatomotor	8	Fr	Premotor	sensorimotor areas
1301	LH_L_47s_ROI	94	Area 47s	Default	20	Fr	Orbital_and_Polar_Frontal	anterior cortex
1302	LH_L_8BL_ROI	70	Area 8B Lateral	Default	22	Fr	Dorsolateral_Prefrontal	anterior cortex
1303	LH_???
1304	LH_L_a10p_ROI	89	Area anterior 10p	Frontoparietal	20	Fr	Orbital_and_Polar_Frontal	anterior cortex
1305	LH_L_a47r_ROI	77	Area anterior 47r	Frontoparietal	21	Fr	Inferior_Frontal	anterior cortex
1306	LH_L_11l_ROI	91	Area 11l	Frontoparietal	20	Fr	Orbital_and_Polar_Frontal	anterior cortex
1307	LH_L_PEF_ROI	11	Premotor Eye Field	Dorsal-Attention	8	Fr	Premotor	sensorimotor areas
1308	LH_L_47s_ROI	94	Area 47s	Default	20	Fr	Orbital_and_Polar_Frontal	anterior cortex
1309	LH_L_PEF_ROI	11	Premotor Eye Field	Dorsal-Attention	8	Fr	Premotor	sensorimotor areas
1310	LH_L_8Ad_ROI	68	Area 8Ad	Default	22	Fr	Dorsolateral_Prefrontal	anterior cortex
1311	LH_???
1312	LH_???
1313	LH_L_pOFC_ROI	166	posterior OFC Complex	Orbito-Affective	19	Fr	Anterior_Cingulate_and_Medial_Prefrontal	anterior cortex
1314	LH_L_47m_ROI	66	Area 47m	Default	20	Fr	Orbital_and_Polar_Frontal	anterior cortex
1315	LH_L_11l_ROI	91	Area 11l	Frontoparietal	20	Fr	Orbital_and_Polar_Frontal	anterior cortex
1316	LH_???
1317	LH_???
1318	LH_???
1319	LH_???
1320	LH_L_55b_ROI	12	Area 55b	Language	8	Fr	Premotor	sensorimotor areas
1321	LH_???
1322	LH_L_47s_ROI	94	Area 47s	Default	20	Fr	Orbital_and_Polar_Frontal	anterior cortex
1323	LH_???
1324	LH_L_9-46d_ROI	86	Area 9-46d	Cingulo-Opercular	22	Fr	Dorsolateral_Prefrontal	anterior cortex
1325	LH_L_RSC_ROI	14	RetroSplenial Complex	Frontoparietal	18	Par	Posterior_Cingulate	posterior cortex
1326	LH_L_a47r_ROI	77	Area anterior 47r	Frontoparietal	21	Fr	Inferior_Frontal	anterior cortex
1327	LH_L_PEF_ROI	11	Premotor Eye Field	Dorsal-Attention	8	Fr	Premotor	sensorimotor areas
1328	LH_L_6v_ROI	56	Ventral Area 6	Somatomotor	8	Fr	Premotor	sensorimotor areas
1329	LH_???
1330	LH_L_IFJp_ROI	80	Area IFJp	Frontoparietal	21	Fr	Inferior_Frontal	anterior cortex
1331	LH_L_6v_ROI	56	Ventral Area 6	Somatomotor	8	Fr	Premotor	sensorimotor areas
1332	LH_L_PEF_ROI	11	Premotor Eye Field	Dorsal-Attention	8	Fr	Premotor	sensorimotor areas
1333	LH_L_46_ROI	84	Area 46	Cingulo-Opercular	22	Fr	Dorsolateral_Prefrontal	anterior cortex
1334	LH_L_s6-8_ROI	98	Superior 6-8 Transitional Area	Frontoparietal	22	Fr	Dorsolateral_Prefrontal	anterior cortex
1335	LH_L_a47r_ROI	77	Area anterior 47r	Frontoparietal	21	Fr	Inferior_Frontal	anterior cortex
1336	LH_???
1337	LH_L_pOFC_ROI	166	posterior OFC Complex	Orbito-Affective	19	Fr	Anterior_Cingulate_and_Medial_Prefrontal	anterior cortex
1338	LH_L_11l_ROI	91	Area 11l	Frontoparietal	20	Fr	Orbital_and_Polar_Frontal	anterior cortex
1339	LH_L_6v_ROI	56	Ventral Area 6	Somatomotor	8	Fr	Premotor	sensorimotor areas
1340	LH_L_LO3_ROI	159	Area Lateral Occipital 3	Visual2	5	Occ	MT+_Complex_and_Neighboring_Visual_Areas	early and intermediate visual cortex
1341	LH_L_13l_ROI	92	Area 13l	Frontoparietal	20	Fr	Orbital_and_Polar_Frontal	anterior cortex
1342	LH_L_8C_ROI	73	Area 8C	Frontoparietal	22	Fr	Dorsolateral_Prefrontal	anterior cortex
1343	LH_???
1344	LH_L_11l_ROI	91	Area 11l	Frontoparietal	20	Fr	Orbital_and_Polar_Frontal	anterior cortex
1345	LH_L_13l_ROI	92	Area 13l	Frontoparietal	20	Fr	Orbital_and_Polar_Frontal	anterior cortex
1346	LH_L_11l_ROI	91	Area 11l	Frontoparietal	20	Fr	Orbital_and_Polar_Frontal	anterior cortex
1347	LH_L_8BL_ROI	70	Area 8B Lateral	Default	22	Fr	Dorsolateral_Prefrontal	anterior cortex
1348	LH_L_6r_ROI	78	Rostral Area 6	Cingulo-Opercular	8	Fr	Premotor	sensorimotor areas
1349	LH_L_a47r_ROI	77	Area anterior 47r	Frontoparietal	21	Fr	Inferior_Frontal	anterior cortex
1350	LH_L_8BL_ROI	70	Area 8B Lateral	Default	22	Fr	Dorsolateral_Prefrontal	anterior cortex
1351	LH_L_4_ROI	8	Primary Motor Cortex	Somatomotor	6	Fr	Somatosensory_and_Motor	sensorimotor areas
1352	LH_L_a10p_ROI	89	Area anterior 10p	Frontoparietal	20	Fr	Orbital_and_Polar_Frontal	anterior cortex
1353	LH_???
1354	LH_L_8BL_ROI	70	Area 8B Lateral	Default	22	Fr	Dorsolateral_Prefrontal	anterior cortex
1355	LH_L_RSC_ROI	14	RetroSplenial Complex	Frontoparietal	18	Par	Posterior_Cingulate	posterior cortex
1356	LH_L_8BL_ROI	70	Area 8B Lateral	Default	22	Fr	Dorsolateral_Prefrontal	anterior cortex
1357	LH_L_8BL_ROI	70	Area 8B Lateral	Default	22	Fr	Dorsolateral_Prefrontal	anterior cortex
1358	LH_???
1359	LH_L_ProS_ROI	121	ProStriate Area	Visual1	18	Par	Posterior_Cingulate	posterior cortex
1360	LH_L_ProS_ROI	121	ProStriate Area	Visual1	18	Par	Posterior_Cingulate	posterior cortex
1361	LH_L_V1_ROI	1	Primary Visual Cortex	Visual1	1	Occ	Primary_Visual	early and intermediate visual cortex
1362	LH_L_V1_ROI	1	Primary Visual Cortex	Visual1	1	Occ	Primary_Visual	early and intermediate visual cortex
1363	LH_L_V1_ROI	1	Primary Visual Cortex	Visual1	1	Occ	Primary_Visual	early and intermediate visual cortex
1364	LH_L_V1_ROI	1	Primary Visual Cortex	Visual1	1	Occ	Primary_Visual	early and intermediate visual cortex
1365	LH_L_V2_ROI	4	Second Visual Area	Visual2	2	Occ	Early_Visual	early and intermediate visual cortex
1366	LH_L_V2_ROI	4	Second Visual Area	Visual2	2	Occ	Early_Visual	early and intermediate visual cortex
1367	LH_L_V1_ROI	1	Primary Visual Cortex	Visual1	1	Occ	Primary_Visual	early and intermediate visual cortex
1368	LH_L_V2_ROI	4	Second Visual Area	Visual2	2	Occ	Early_Visual	early and intermediate visual cortex
1369	LH_L_V2_ROI	4	Second Visual Area	Visual2	2	Occ	Early_Visual	early and intermediate visual cortex
1370	LH_L_MBelt_ROI	173	Medial Belt Complex	Auditory	10	Temp	Early_Auditory	auditory regions
1371	LH_L_V2_ROI	4	Second Visual Area	Visual2	2	Occ	Early_Visual	early and intermediate visual cortex
1372	LH_L_PeEc_ROI	122	Perirhinal Ectorhinal Cortex	Ventral-Multimodal	13	Temp	Medial_Temporal	temporal cortex
1373	LH_L_V6_ROI	3	Sixth Visual Area	Visual2	3	Occ	Dorsal_Stream_Visual	early and intermediate visual cortex
1374	LH_L_PeEc_ROI	122	Perirhinal Ectorhinal Cortex	Ventral-Multimodal	13	Temp	Medial_Temporal	temporal cortex
1375	LH_L_A5_ROI	125	Auditory 5 Complex	Language	11	Temp	Auditory_Association	auditory regions
1376	LH_L_TE1a_ROI	132	Area TE1 anterior	Default	14	Temp	Lateral_Temporal	temporal cortex
1377	LH_L_TE1a_ROI	132	Area TE1 anterior	Default	14	Temp	Lateral_Temporal	temporal cortex
1378	LH_L_A5_ROI	125	Auditory 5 Complex	Language	11	Temp	Auditory_Association	auditory regions
1379	LH_L_V1_ROI	1	Primary Visual Cortex	Visual1	1	Occ	Primary_Visual	early and intermediate visual cortex
1380	LH_L_V3_ROI	5	Third Visual Area	Visual2	2	Occ	Early_Visual	early and intermediate visual cortex
1381	LH_L_TGd_ROI	131	Area TG dorsal	Default	14	Temp	Lateral_Temporal	temporal cortex
1382	LH_L_PeEc_ROI	122	Perirhinal Ectorhinal Cortex	Ventral-Multimodal	13	Temp	Medial_Temporal	temporal cortex
1383	LH_L_V1_ROI	1	Primary Visual Cortex	Visual1	1	Occ	Primary_Visual	early and intermediate visual cortex
1384	LH_L_V3_ROI	5	Third Visual Area	Visual2	2	Occ	Early_Visual	early and intermediate visual cortex
1385	LH_L_V1_ROI	1	Primary Visual Cortex	Visual1	1	Occ	Primary_Visual	early and intermediate visual cortex
1386	LH_L_STGa_ROI	123	Area STGa	Language	11	Temp	Auditory_Association	auditory regions
1387	LH_L_7m_ROI	30	Area 7m	Default	18	Par	Posterior_Cingulate	posterior cortex
1388	LH_L_PHA1_ROI	126	ParaHippocampal Area 1	Default	13	Temp	Medial_Temporal	temporal cortex
1389	LH_L_POS1_ROI	31	Parieto-Occipital Sulcus Area 1	Default	18	Par	Posterior_Cingulate	posterior cortex
1390	LH_L_POS2_ROI	15	Parieto-Occipital Sulcus Area 2	Frontoparietal	18	Occ	Posterior_Cingulate	posterior cortex
1391	LH_L_V1_ROI	1	Primary Visual Cortex	Visual1	1	Occ	Primary_Visual	early and intermediate visual cortex
1392	LH_L_V2_ROI	4	Second Visual Area	Visual2	2	Occ	Early_Visual	early and intermediate visual cortex
1393	LH_L_POS1_ROI	31	Parieto-Occipital Sulcus Area 1	Default	18	Par	Posterior_Cingulate	posterior cortex
1394	LH_L_DVT_ROI	142	Dorsal Transitional Visual Area	Visual1	18	Occ	Posterior_Cingulate	posterior cortex
1395	LH_L_PreS_ROI	119	PreSubiculum	Default	13	Temp	Medial_Temporal	temporal cortex
1396	LH_L_V1_ROI	1	Primary Visual Cortex	Visual1	1	Occ	Primary_Visual	early and intermediate visual cortex
1397	LH_L_POS1_ROI	31	Parieto-Occipital Sulcus Area 1	Default	18	Par	Posterior_Cingulate	posterior cortex
1398	LH_L_v23ab_ROI	33	Area ventral 23 a+b	Default	18	Par	Posterior_Cingulate	posterior cortex
1399	LH_L_POS1_ROI	31	Parieto-Occipital Sulcus Area 1	Default	18	Par	Posterior_Cingulate	posterior cortex
1400	LH_L_POS1_ROI	31	Parieto-Occipital Sulcus Area 1	Default	18	Par	Posterior_Cingulate	posterior cortex
1401	LH_L_V2_ROI	4	Second Visual Area	Visual2	2	Occ	Early_Visual	early and intermediate visual cortex
1402	LH_L_EC_ROI	118	Entorhinal Cortex	Default	13	Temp	Medial_Temporal	temporal cortex
1403	LH_L_STGa_ROI	123	Area STGa	Language	11	Temp	Auditory_Association	auditory regions
1404	LH_L_V1_ROI	1	Primary Visual Cortex	Visual1	1	Occ	Primary_Visual	early and intermediate visual cortex
1405	LH_L_MBelt_ROI	173	Medial Belt Complex	Auditory	10	Temp	Early_Auditory	auditory regions
1406	LH_L_MBelt_ROI	173	Medial Belt Complex	Auditory	10	Temp	Early_Auditory	auditory regions
1407	LH_L_V1_ROI	1	Primary Visual Cortex	Visual1	1	Occ	Primary_Visual	early and intermediate visual cortex
1408	LH_L_V3_ROI	5	Third Visual Area	Visual2	2	Occ	Early_Visual	early and intermediate visual cortex
1409	LH_L_MBelt_ROI	173	Medial Belt Complex	Auditory	10	Temp	Early_Auditory	auditory regions
1410	LH_L_TGd_ROI	131	Area TG dorsal	Default	14	Temp	Lateral_Temporal	temporal cortex
1411	LH_L_TA2_ROI	107	Area TA2	Auditory	11	Temp	Auditory_Association	auditory regions
1412	LH_L_d23ab_ROI	34	Area dorsal 23 a+b	Default	18	Par	Posterior_Cingulate	posterior cortex
1413	LH_L_H_ROI	120	Hippocampus	Default	13	Temp	Medial_Temporal	temporal cortex
1414	LH_L_52_ROI	103	Area 52	Auditory	10	Temp	Early_Auditory	auditory regions
1415	LH_L_EC_ROI	118	Entorhinal Cortex	Default	13	Temp	Medial_Temporal	temporal cortex
1416	LH_L_TA2_ROI	107	Area TA2	Auditory	11	Temp	Auditory_Association	auditory regions
1417	LH_L_TGd_ROI	131	Area TG dorsal	Default	14	Temp	Lateral_Temporal	temporal cortex
1418	LH_L_H_ROI	120	Hippocampus	Default	13	Temp	Medial_Temporal	temporal cortex
1419	LH_L_V4_ROI	6	Fourth Visual Area	Visual2	2	Occ	Early_Visual	early and intermediate visual cortex
1420	LH_L_V2_ROI	4	Second Visual Area	Visual2	2	Occ	Early_Visual	early and intermediate visual cortex
1421	LH_L_52_ROI	103	Area 52	Auditory	10	Temp	Early_Auditory	auditory regions
1422	LH_L_POS1_ROI	31	Parieto-Occipital Sulcus Area 1	Default	18	Par	Posterior_Cingulate	posterior cortex
1423	LH_L_MBelt_ROI	173	Medial Belt Complex	Auditory	10	Temp	Early_Auditory	auditory regions
1424	LH_L_52_ROI	103	Area 52	Auditory	10	Temp	Early_Auditory	auditory regions
1425	LH_L_EC_ROI	118	Entorhinal Cortex	Default	13	Temp	Medial_Temporal	temporal cortex
1426	LH_L_PreS_ROI	119	PreSubiculum	Default	13	Temp	Medial_Temporal	temporal cortex
1427	LH_L_MBelt_ROI	173	Medial Belt Complex	Auditory	10	Temp	Early_Auditory	auditory regions
1428	LH_L_V4_ROI	6	Fourth Visual Area	Visual2	2	Occ	Early_Visual	early and intermediate visual cortex
1429	LH_L_PreS_ROI	119	PreSubiculum	Default	13	Temp	Medial_Temporal	temporal cortex
1430	LH_L_VMV3_ROI	154	VentroMedial Visual Area3	Visual2	4	Occ	Ventral_Stream_Visual	early and intermediate visual cortex
1431	LH_???
1432	LH_???
1433	LH_L_EC_ROI	118	Entorhinal Cortex	Default	13	Temp	Medial_Temporal	temporal cortex
1434	LH_L_V4_ROI	6	Fourth Visual Area	Visual2	2	Occ	Early_Visual	early and intermediate visual cortex
1435	LH_L_V3_ROI	5	Third Visual Area	Visual2	2	Occ	Early_Visual	early and intermediate visual cortex
1436	LH_???
1437	LH_L_VVC_ROI	163	Ventral Visual Complex	Visual2	4	Temp	Ventral_Stream_Visual	early and intermediate visual cortex
1438	LH_L_H_ROI	120	Hippocampus	Default	13	Temp	Medial_Temporal	temporal cortex
1439	LH_L_PreS_ROI	119	PreSubiculum	Default	13	Temp	Medial_Temporal	temporal cortex
1440	LH_L_H_ROI	120	Hippocampus	Default	13	Temp	Medial_Temporal	temporal cortex
1441	LH_???
1442	LH_L_PreS_ROI	119	PreSubiculum	Default	13	Temp	Medial_Temporal	temporal cortex
1443	LH_???
1444	LH_L_V3_ROI	5	Third Visual Area	Visual2	2	Occ	Early_Visual	early and intermediate visual cortex
1445	LH_L_VMV1_ROI	153	VentroMedial Visual Area 1	Visual2	4	Occ	Ventral_Stream_Visual	early and intermediate visual cortex
1446	LH_L_PreS_ROI	119	PreSubiculum	Default	13	Temp	Medial_Temporal	temporal cortex
1447	LH_L_EC_ROI	118	Entorhinal Cortex	Default	13	Temp	Medial_Temporal	temporal cortex
1448	LH_L_EC_ROI	118	Entorhinal Cortex	Default	13	Temp	Medial_Temporal	temporal cortex
1449	LH_L_V4_ROI	6	Fourth Visual Area	Visual2	2	Occ	Early_Visual	early and intermediate visual cortex
1450	LH_L_V2_ROI	4	Second Visual Area	Visual2	2	Occ	Early_Visual	early and intermediate visual cortex
1451	LH_L_V3_ROI	5	Third Visual Area	Visual2	2	Occ	Early_Visual	early and intermediate visual cortex
1452	LH_L_V2_ROI	4	Second Visual Area	Visual2	2	Occ	Early_Visual	early and intermediate visual cortex
1453	LH_L_EC_ROI	118	Entorhinal Cortex	Default	13	Temp	Medial_Temporal	temporal cortex
1454	LH_L_PreS_ROI	119	PreSubiculum	Default	13	Temp	Medial_Temporal	temporal cortex
1455	LH_???
1456	LH_L_PeEc_ROI	122	Perirhinal Ectorhinal Cortex	Ventral-Multimodal	13	Temp	Medial_Temporal	temporal cortex
1457	LH_L_PHT_ROI	137	Area PHT	Dorsal-Attention	14	Temp	Lateral_Temporal	temporal cortex
1458	LH_L_EC_ROI	118	Entorhinal Cortex	Default	13	Temp	Medial_Temporal	temporal cortex
1459	LH_L_EC_ROI	118	Entorhinal Cortex	Default	13	Temp	Medial_Temporal	temporal cortex
1460	LH_L_EC_ROI	118	Entorhinal Cortex	Default	13	Temp	Medial_Temporal	temporal cortex
1461	LH_L_V1_ROI	1	Primary Visual Cortex	Visual1	1	Occ	Primary_Visual	early and intermediate visual cortex
1462	LH_L_EC_ROI	118	Entorhinal Cortex	Default	13	Temp	Medial_Temporal	temporal cortex
1463	LH_L_V2_ROI	4	Second Visual Area	Visual2	2	Occ	Early_Visual	early and intermediate visual cortex
1464	LH_L_V3_ROI	5	Third Visual Area	Visual2	2	Occ	Early_Visual	early and intermediate visual cortex
1465	LH_L_V3_ROI	5	Third Visual Area	Visual2	2	Occ	Early_Visual	early and intermediate visual cortex
1466	LH_L_9m_ROI	69	Area 9 Middle	Default	19	Fr	Anterior_Cingulate_and_Medial_Prefrontal	anterior cortex
1467	LH_L_V2_ROI	4	Second Visual Area	Visual2	2	Occ	Early_Visual	early and intermediate visual cortex
1468	LH_L_EC_ROI	118	Entorhinal Cortex	Default	13	Temp	Medial_Temporal	temporal cortex
1469	LH_L_9m_ROI	69	Area 9 Middle	Default	19	Fr	Anterior_Cingulate_and_Medial_Prefrontal	anterior cortex
1470	LH_L_V1_ROI	1	Primary Visual Cortex	Visual1	1	Occ	Primary_Visual	early and intermediate visual cortex
1471	LH_L_V1_ROI	1	Primary Visual Cortex	Visual1	1	Occ	Primary_Visual	early and intermediate visual cortex
1472	LH_L_9m_ROI	69	Area 9 Middle	Default	19	Fr	Anterior_Cingulate_and_Medial_Prefrontal	anterior cortex
1473	LH_L_10d_ROI	72	Area 10d	Default	20	Fr	Orbital_and_Polar_Frontal	anterior cortex
1474	LH_L_8BM_ROI	63	Area 8BM	Frontoparietal	19	Fr	Anterior_Cingulate_and_Medial_Prefrontal	anterior cortex
1475	LH_L_V1_ROI	1	Primary Visual Cortex	Visual1	1	Occ	Primary_Visual	early and intermediate visual cortex
1476	LH_L_V1_ROI	1	Primary Visual Cortex	Visual1	1	Occ	Primary_Visual	early and intermediate visual cortex
1477	LH_L_V1_ROI	1	Primary Visual Cortex	Visual1	1	Occ	Primary_Visual	early and intermediate visual cortex
1478	LH_L_V1_ROI	1	Primary Visual Cortex	Visual1	1	Occ	Primary_Visual	early and intermediate visual cortex
1479	LH_L_V1_ROI	1	Primary Visual Cortex	Visual1	1	Occ	Primary_Visual	early and intermediate visual cortex
1480	LH_L_V1_ROI	1	Primary Visual Cortex	Visual1	1	Occ	Primary_Visual	early and intermediate visual cortex
1481	LH_L_8BL_ROI	70	Area 8B Lateral	Default	22	Fr	Dorsolateral_Prefrontal	anterior cortex
1482	LH_L_10d_ROI	72	Area 10d	Default	20	Fr	Orbital_and_Polar_Frontal	anterior cortex
1483	LH_L_V2_ROI	4	Second Visual Area	Visual2	2	Occ	Early_Visual	early and intermediate visual cortex
1484	LH_L_9m_ROI	69	Area 9 Middle	Default	19	Fr	Anterior_Cingulate_and_Medial_Prefrontal	anterior cortex
1485	LH_L_9-46d_ROI	86	Area 9-46d	Cingulo-Opercular	22	Fr	Dorsolateral_Prefrontal	anterior cortex
1486	LH_L_V1_ROI	1	Primary Visual Cortex	Visual1	1	Occ	Primary_Visual	early and intermediate visual cortex
1487	LH_L_V1_ROI	1	Primary Visual Cortex	Visual1	1	Occ	Primary_Visual	early and intermediate visual cortex
1488	LH_L_10d_ROI	72	Area 10d	Default	20	Fr	Orbital_and_Polar_Frontal	anterior cortex
1489	LH_L_V1_ROI	1	Primary Visual Cortex	Visual1	1	Occ	Primary_Visual	early and intermediate visual cortex
1490	LH_L_V2_ROI	4	Second Visual Area	Visual2	2	Occ	Early_Visual	early and intermediate visual cortex
1491	LH_L_p24_ROI	180	Area posterior 24	Cingulo-Opercular	19	Fr	Anterior_Cingulate_and_Medial_Prefrontal	anterior cortex
1492	LH_L_V1_ROI	1	Primary Visual Cortex	Visual1	1	Occ	Primary_Visual	early and intermediate visual cortex
1493	LH_L_9m_ROI	69	Area 9 Middle	Default	19	Fr	Anterior_Cingulate_and_Medial_Prefrontal	anterior cortex
1494	LH_L_10d_ROI	72	Area 10d	Default	20	Fr	Orbital_and_Polar_Frontal	anterior cortex
1495	LH_???
1496	LH_L_10d_ROI	72	Area 10d	Default	20	Fr	Orbital_and_Polar_Frontal	anterior cortex
1497	LH_L_3a_ROI	53	Area 3a	Somatomotor	6	Fr	Somatosensory_and_Motor	sensorimotor areas
1498	LH_L_H_ROI	120	Hippocampus	Default	13	Temp	Medial_Temporal	temporal cortex
1499	LH_L_3b_ROI	9	Primary Sensory Cortex	Somatomotor	6	Par	Somatosensory_and_Motor	sensorimotor areas
1500	LH_L_55b_ROI	12	Area 55b	Language	8	Fr	Premotor	sensorimotor areas
1501	LH_L_FEF_ROI	10	Frontal Eye Fields	Cingulo-Opercular	8	Fr	Premotor	sensorimotor areas
1502	LH_L_3b_ROI	9	Primary Sensory Cortex	Somatomotor	6	Par	Somatosensory_and_Motor	sensorimotor areas
1503	LH_L_3a_ROI	53	Area 3a	Somatomotor	6	Fr	Somatosensory_and_Motor	sensorimotor areas
1504	LH_L_PHT_ROI	137	Area PHT	Dorsal-Attention	14	Temp	Lateral_Temporal	temporal cortex
1505	LH_L_3b_ROI	9	Primary Sensory Cortex	Somatomotor	6	Par	Somatosensory_and_Motor	sensorimotor areas
1506	LH_L_4_ROI	8	Primary Motor Cortex	Somatomotor	6	Fr	Somatosensory_and_Motor	sensorimotor areas
1507	LH_L_24dd_ROI	40	Dorsal Area 24d	Somatomotor	7	Fr	Paracentral_Lobular_and_Mid_Cingulate	sensorimotor areas
1508	LH_L_PreS_ROI	119	PreSubiculum	Default	13	Temp	Medial_Temporal	temporal cortex
1509	LH_L_H_ROI	120	Hippocampus	Default	13	Temp	Medial_Temporal	temporal cortex
1510	LH_L_55b_ROI	12	Area 55b	Language	8	Fr	Premotor	sensorimotor areas
1511	LH_L_24dd_ROI	40	Dorsal Area 24d	Somatomotor	7	Fr	Paracentral_Lobular_and_Mid_Cingulate	sensorimotor areas
1512	LH_L_1_ROI	51	Area 1	Somatomotor	6	Par	Somatosensory_and_Motor	sensorimotor areas
1513	LH_L_4_ROI	8	Primary Motor Cortex	Somatomotor	6	Fr	Somatosensory_and_Motor	sensorimotor areas
1514	LH_L_3b_ROI	9	Primary Sensory Cortex	Somatomotor	6	Par	Somatosensory_and_Motor	sensorimotor areas
1515	LH_L_4_ROI	8	Primary Motor Cortex	Somatomotor	6	Fr	Somatosensory_and_Motor	sensorimotor areas
1516	LH_L_TE1p_ROI	133	Area TE1 posterior	Frontoparietal	14	Temp	Lateral_Temporal	temporal cortex
1517	LH_L_TPOJ1_ROI	139	Area TemporoParietoOccipital Junction 1	Language	15	Temp	Temporo-Parieto-Occipital_Junction	posterior cortex
1518	LH_L_PFm_ROI	149	Area PFm Complex	Frontoparietal	17	Par	Inferior_Parietal	posterior cortex
1519	LH_L_24dv_ROI	41	Ventral Area 24d	Somatomotor	7	Fr	Paracentral_Lobular_and_Mid_Cingulate	sensorimotor areas
1520	LH_L_24dd_ROI	40	Dorsal Area 24d	Somatomotor	7	Fr	Paracentral_Lobular_and_Mid_Cingulate	sensorimotor areas
1521	LH_L_TE1p_ROI	133	Area TE1 posterior	Frontoparietal	14	Temp	Lateral_Temporal	temporal cortex
1522	LH_L_4_ROI	8	Primary Motor Cortex	Somatomotor	6	Fr	Somatosensory_and_Motor	sensorimotor areas
1523	LH_L_a24pr_ROI	59	Anterior 24 prime	Cingulo-Opercular	19	Fr	Anterior_Cingulate_and_Medial_Prefrontal	anterior cortex
1524	LH_L_6mp_ROI	55	Area 6mp	Somatomotor	7	Fr	Paracentral_Lobular_and_Mid_Cingulate	sensorimotor areas
1525	LH_L_23c_ROI	38	Area 23c	Cingulo-Opercular	7	Par	Paracentral_Lobular_and_Mid_Cingulate	sensorimotor areas
1526	LH_L_24dv_ROI	41	Ventral Area 24d	Somatomotor	7	Fr	Paracentral_Lobular_and_Mid_Cingulate	sensorimotor areas
1527	LH_???
1528	LH_???
1529	LH_L_a32pr_ROI	179	Area anterior 32 prime	Cingulo-Opercular	19	Fr	Anterior_Cingulate_and_Medial_Prefrontal	anterior cortex
1530	LH_L_3a_ROI	53	Area 3a	Somatomotor	6	Fr	Somatosensory_and_Motor	sensorimotor areas
1531	LH_L_a32pr_ROI	179	Area anterior 32 prime	Cingulo-Opercular	19	Fr	Anterior_Cingulate_and_Medial_Prefrontal	anterior cortex
1532	LH_L_a32pr_ROI	179	Area anterior 32 prime	Cingulo-Opercular	19	Fr	Anterior_Cingulate_and_Medial_Prefrontal	anterior cortex
1533	LH_L_a32pr_ROI	179	Area anterior 32 prime	Cingulo-Opercular	19	Fr	Anterior_Cingulate_and_Medial_Prefrontal	anterior cortex
1534	LH_???
1535	LH_???
1536	LH_L_PF_ROI	148	Area PF Complex	Cingulo-Opercular	17	Par	Inferior_Parietal	posterior cortex
1537	LH_L_23c_ROI	38	Area 23c	Cingulo-Opercular	7	Par	Paracentral_Lobular_and_Mid_Cingulate	sensorimotor areas
1538	LH_L_p24_ROI	180	Area posterior 24	Cingulo-Opercular	19	Fr	Anterior_Cingulate_and_Medial_Prefrontal	anterior cortex
1539	LH_???
1540	LH_L_3a_ROI	53	Area 3a	Somatomotor	6	Fr	Somatosensory_and_Motor	sensorimotor areas
1541	LH_L_4_ROI	8	Primary Motor Cortex	Somatomotor	6	Fr	Somatosensory_and_Motor	sensorimotor areas
1542	LH_L_a32pr_ROI	179	Area anterior 32 prime	Cingulo-Opercular	19	Fr	Anterior_Cingulate_and_Medial_Prefrontal	anterior cortex
1543	LH_L_a32pr_ROI	179	Area anterior 32 prime	Cingulo-Opercular	19	Fr	Anterior_Cingulate_and_Medial_Prefrontal	anterior cortex
1544	LH_L_3a_ROI	53	Area 3a	Somatomotor	6	Fr	Somatosensory_and_Motor	sensorimotor areas
1545	LH_L_a24pr_ROI	59	Anterior 24 prime	Cingulo-Opercular	19	Fr	Anterior_Cingulate_and_Medial_Prefrontal	anterior cortex
1546	LH_???
1547	LH_L_4_ROI	8	Primary Motor Cortex	Somatomotor	6	Fr	Somatosensory_and_Motor	sensorimotor areas
1548	LH_L_4_ROI	8	Primary Motor Cortex	Somatomotor	6	Fr	Somatosensory_and_Motor	sensorimotor areas
1549	LH_???
1550	LH_???
1551	LH_L_3a_ROI	53	Area 3a	Somatomotor	6	Fr	Somatosensory_and_Motor	sensorimotor areas
1552	LH_L_3a_ROI	53	Area 3a	Somatomotor	6	Fr	Somatosensory_and_Motor	sensorimotor areas
1553	LH_???
1554	LH_???
1555	LH_L_4_ROI	8	Primary Motor Cortex	Somatomotor	6	Fr	Somatosensory_and_Motor	sensorimotor areas
1556	LH_???
1557	LH_???
1558	LH_L_3b_ROI	9	Primary Sensory Cortex	Somatomotor	6	Par	Somatosensory_and_Motor	sensorimotor areas
1559	LH_L_4_ROI	8	Primary Motor Cortex	Somatomotor	6	Fr	Somatosensory_and_Motor	sensorimotor areas
1560	LH_???
1561	LH_L_4_ROI	8	Primary Motor Cortex	Somatomotor	6	Fr	Somatosensory_and_Motor	sensorimotor areas
1562	LH_L_3a_ROI	53	Area 3a	Somatomotor	6	Fr	Somatosensory_and_Motor	sensorimotor areas
1563	LH_L_55b_ROI	12	Area 55b	Language	8	Fr	Premotor	sensorimotor areas
1564	LH_L_4_ROI	8	Primary Motor Cortex	Somatomotor	6	Fr	Somatosensory_and_Motor	sensorimotor areas
1565	LH_???
1566	LH_L_5mv_ROI	37	Area 5m ventral	Cingulo-Opercular	7	Par	Paracentral_Lobular_and_Mid_Cingulate	sensorimotor areas
1567	LH_L_PCV_ROI	27	PreCuneus Visual Area	Posterior-Multimodal	18	Par	Posterior_Cingulate	posterior cortex
1568	LH_L_3b_ROI	9	Primary Sensory Cortex	Somatomotor	6	Par	Somatosensory_and_Motor	sensorimotor areas
1569	LH_L_PCV_ROI	27	PreCuneus Visual Area	Posterior-Multimodal	18	Par	Posterior_Cingulate	posterior cortex
1570	LH_L_PCV_ROI	27	PreCuneus Visual Area	Posterior-Multimodal	18	Par	Posterior_Cingulate	posterior cortex
1571	LH_L_3b_ROI	9	Primary Sensory Cortex	Somatomotor	6	Par	Somatosensory_and_Motor	sensorimotor areas
1572	LH_L_5L_ROI	39	Area 5L	Somatomotor	7	Par	Paracentral_Lobular_and_Mid_Cingulate	sensorimotor areas
1573	LH_L_7AL_ROI	42	Lateral Area 7A	Somatomotor	16	Par	Superior_Parietal	posterior cortex
1574	LH_L_2_ROI	52	Area 2	Somatomotor	6	Par	Somatosensory_and_Motor	sensorimotor areas
1575	LH_L_4_ROI	8	Primary Motor Cortex	Somatomotor	6	Fr	Somatosensory_and_Motor	sensorimotor areas
1576	LH_L_4_ROI	8	Primary Motor Cortex	Somatomotor	6	Fr	Somatosensory_and_Motor	sensorimotor areas
1577	LH_L_3a_ROI	53	Area 3a	Somatomotor	6	Fr	Somatosensory_and_Motor	sensorimotor areas
1578	LH_L_4_ROI	8	Primary Motor Cortex	Somatomotor	6	Fr	Somatosensory_and_Motor	sensorimotor areas
1579	LH_L_SFL_ROI	26	Superior Frontal Language Area	Language	22	Fr	Dorsolateral_Prefrontal	anterior cortex
1580	LH_L_9a_ROI	87	Area 9 anterior	Default	22	Fr	Dorsolateral_Prefrontal	anterior cortex
1581	LH_L_SCEF_ROI	43	Supplementary and Cingulate Eye Field	Cingulo-Opercular	7	Fr	Paracentral_Lobular_and_Mid_Cingulate	sensorimotor areas
1582	LH_L_4_ROI	8	Primary Motor Cortex	Somatomotor	6	Fr	Somatosensory_and_Motor	sensorimotor areas
1583	LH_L_6ma_ROI	44	Area 6m anterior	Cingulo-Opercular	7	Fr	Paracentral_Lobular_and_Mid_Cingulate	sensorimotor areas
1584	LH_L_9p_ROI	71	Area 9 Posterior	Default	22	Fr	Dorsolateral_Prefrontal	anterior cortex
1585	LH_L_6ma_ROI	44	Area 6m anterior	Cingulo-Opercular	7	Fr	Paracentral_Lobular_and_Mid_Cingulate	sensorimotor areas
1586	LH_L_10d_ROI	72	Area 10d	Default	20	Fr	Orbital_and_Polar_Frontal	anterior cortex
1587	LH_L_3a_ROI	53	Area 3a	Somatomotor	6	Fr	Somatosensory_and_Motor	sensorimotor areas
1588	LH_L_6ma_ROI	44	Area 6m anterior	Cingulo-Opercular	7	Fr	Paracentral_Lobular_and_Mid_Cingulate	sensorimotor areas
1589	LH_L_10d_ROI	72	Area 10d	Default	20	Fr	Orbital_and_Polar_Frontal	anterior cortex
1590	LH_L_4_ROI	8	Primary Motor Cortex	Somatomotor	6	Fr	Somatosensory_and_Motor	sensorimotor areas
1591	LH_L_3a_ROI	53	Area 3a	Somatomotor	6	Fr	Somatosensory_and_Motor	sensorimotor areas
1592	LH_L_3b_ROI	9	Primary Sensory Cortex	Somatomotor	6	Par	Somatosensory_and_Motor	sensorimotor areas
1593	LH_L_6d_ROI	54	Dorsal area 6	Somatomotor	8	Fr	Premotor	sensorimotor areas
1594	LH_L_3b_ROI	9	Primary Sensory Cortex	Somatomotor	6	Par	Somatosensory_and_Motor	sensorimotor areas
1595	LH_L_3b_ROI	9	Primary Sensory Cortex	Somatomotor	6	Par	Somatosensory_and_Motor	sensorimotor areas
1596	LH_L_9m_ROI	69	Area 9 Middle	Default	19	Fr	Anterior_Cingulate_and_Medial_Prefrontal	anterior cortex
1597	LH_L_6mp_ROI	55	Area 6mp	Somatomotor	7	Fr	Paracentral_Lobular_and_Mid_Cingulate	sensorimotor areas
1598	LH_L_33pr_ROI	58	Area 33 prime	Cingulo-Opercular	19	Fr	Anterior_Cingulate_and_Medial_Prefrontal	anterior cortex
1599	LH_L_5L_ROI	39	Area 5L	Somatomotor	7	Par	Paracentral_Lobular_and_Mid_Cingulate	sensorimotor areas
1600	LH_L_23d_ROI	32	Area 23d	Default	18	Par	Posterior_Cingulate	posterior cortex
1601	LH_L_SCEF_ROI	43	Supplementary and Cingulate Eye Field	Cingulo-Opercular	7	Fr	Paracentral_Lobular_and_Mid_Cingulate	sensorimotor areas
1602	LH_L_SCEF_ROI	43	Supplementary and Cingulate Eye Field	Cingulo-Opercular	7	Fr	Paracentral_Lobular_and_Mid_Cingulate	sensorimotor areas
1603	LH_???
1604	LH_L_8BM_ROI	63	Area 8BM	Frontoparietal	19	Fr	Anterior_Cingulate_and_Medial_Prefrontal	anterior cortex
1605	LH_L_RSC_ROI	14	RetroSplenial Complex	Frontoparietal	18	Par	Posterior_Cingulate	posterior cortex
1606	LH_L_SCEF_ROI	43	Supplementary and Cingulate Eye Field	Cingulo-Opercular	7	Fr	Paracentral_Lobular_and_Mid_Cingulate	sensorimotor areas
1607	LH_L_55b_ROI	12	Area 55b	Language	8	Fr	Premotor	sensorimotor areas
1608	LH_L_SFL_ROI	26	Superior Frontal Language Area	Language	22	Fr	Dorsolateral_Prefrontal	anterior cortex
1609	LH_???
1610	LH_L_SCEF_ROI	43	Supplementary and Cingulate Eye Field	Cingulo-Opercular	7	Fr	Paracentral_Lobular_and_Mid_Cingulate	sensorimotor areas
1611	LH_L_6ma_ROI	44	Area 6m anterior	Cingulo-Opercular	7	Fr	Paracentral_Lobular_and_Mid_Cingulate	sensorimotor areas
1612	LH_L_1_ROI	51	Area 1	Somatomotor	6	Par	Somatosensory_and_Motor	sensorimotor areas
1613	LH_L_SFL_ROI	26	Superior Frontal Language Area	Language	22	Fr	Dorsolateral_Prefrontal	anterior cortex
1614	LH_L_3b_ROI	9	Primary Sensory Cortex	Somatomotor	6	Par	Somatosensory_and_Motor	sensorimotor areas
1615	LH_???
1616	LH_L_33pr_ROI	58	Area 33 prime	Cingulo-Opercular	19	Fr	Anterior_Cingulate_and_Medial_Prefrontal	anterior cortex
1617	LH_L_33pr_ROI	58	Area 33 prime	Cingulo-Opercular	19	Fr	Anterior_Cingulate_and_Medial_Prefrontal	anterior cortex
1618	LH_L_RSC_ROI	14	RetroSplenial Complex	Frontoparietal	18	Par	Posterior_Cingulate	posterior cortex
1619	LH_L_3b_ROI	9	Primary Sensory Cortex	Somatomotor	6	Par	Somatosensory_and_Motor	sensorimotor areas
1620	LH_L_55b_ROI	12	Area 55b	Language	8	Fr	Premotor	sensorimotor areas
1621	LH_L_33pr_ROI	58	Area 33 prime	Cingulo-Opercular	19	Fr	Anterior_Cingulate_and_Medial_Prefrontal	anterior cortex
1622	LH_L_4_ROI	8	Primary Motor Cortex	Somatomotor	6	Fr	Somatosensory_and_Motor	sensorimotor areas
1623	LH_L_p24_ROI	180	Area posterior 24	Cingulo-Opercular	19	Fr	Anterior_Cingulate_and_Medial_Prefrontal	anterior cortex
1624	LH_L_p24pr_ROI	57	Area Posterior 24 prime	Cingulo-Opercular	19	Fr	Anterior_Cingulate_and_Medial_Prefrontal	anterior cortex
1625	LH_L_RSC_ROI	14	RetroSplenial Complex	Frontoparietal	18	Par	Posterior_Cingulate	posterior cortex
1626	LH_L_4_ROI	8	Primary Motor Cortex	Somatomotor	6	Fr	Somatosensory_and_Motor	sensorimotor areas
1627	LH_L_d32_ROI	62	Area dorsal 32	Default	19	Fr	Anterior_Cingulate_and_Medial_Prefrontal	anterior cortex
1628	LH_L_3a_ROI	53	Area 3a	Somatomotor	6	Fr	Somatosensory_and_Motor	sensorimotor areas
1629	LH_L_33pr_ROI	58	Area 33 prime	Cingulo-Opercular	19	Fr	Anterior_Cingulate_and_Medial_Prefrontal	anterior cortex
1630	LH_???
1631	LH_???
1632	LH_L_3b_ROI	9	Primary Sensory Cortex	Somatomotor	6	Par	Somatosensory_and_Motor	sensorimotor areas
1633	LH_L_23c_ROI	38	Area 23c	Cingulo-Opercular	7	Par	Paracentral_Lobular_and_Mid_Cingulate	sensorimotor areas
1634	LH_L_23c_ROI	38	Area 23c	Cingulo-Opercular	7	Par	Paracentral_Lobular_and_Mid_Cingulate	sensorimotor areas
1635	LH_L_PCV_ROI	27	PreCuneus Visual Area	Posterior-Multimodal	18	Par	Posterior_Cingulate	posterior cortex
1636	LH_L_1_ROI	51	Area 1	Somatomotor	6	Par	Somatosensory_and_Motor	sensorimotor areas
1637	LH_L_5mv_ROI	37	Area 5m ventral	Cingulo-Opercular	7	Par	Paracentral_Lobular_and_Mid_Cingulate	sensorimotor areas
1638	LH_L_5mv_ROI	37	Area 5m ventral	Cingulo-Opercular	7	Par	Paracentral_Lobular_and_Mid_Cingulate	sensorimotor areas
1639	LH_L_5m_ROI	36	Area 5m	Somatomotor	7	Par	Paracentral_Lobular_and_Mid_Cingulate	sensorimotor areas
1640	LH_L_4_ROI	8	Primary Motor Cortex	Somatomotor	6	Fr	Somatosensory_and_Motor	sensorimotor areas
1641	LH_L_5mv_ROI	37	Area 5m ventral	Cingulo-Opercular	7	Par	Paracentral_Lobular_and_Mid_Cingulate	sensorimotor areas
1642	LH_L_3b_ROI	9	Primary Sensory Cortex	Somatomotor	6	Par	Somatosensory_and_Motor	sensorimotor areas
1643	LH_L_5m_ROI	36	Area 5m	Somatomotor	7	Par	Paracentral_Lobular_and_Mid_Cingulate	sensorimotor areas
1644	LH_L_1_ROI	51	Area 1	Somatomotor	6	Par	Somatosensory_and_Motor	sensorimotor areas
1645	LH_L_3b_ROI	9	Primary Sensory Cortex	Somatomotor	6	Par	Somatosensory_and_Motor	sensorimotor areas
1646	LH_L_23c_ROI	38	Area 23c	Cingulo-Opercular	7	Par	Paracentral_Lobular_and_Mid_Cingulate	sensorimotor areas
1647	LH_L_3b_ROI	9	Primary Sensory Cortex	Somatomotor	6	Par	Somatosensory_and_Motor	sensorimotor areas
1648	LH_L_5m_ROI	36	Area 5m	Somatomotor	7	Par	Paracentral_Lobular_and_Mid_Cingulate	sensorimotor areas
1649	LH_L_55b_ROI	12	Area 55b	Language	8	Fr	Premotor	sensorimotor areas
1650	LH_L_3b_ROI	9	Primary Sensory Cortex	Somatomotor	6	Par	Somatosensory_and_Motor	sensorimotor areas
1651	LH_L_7AL_ROI	42	Lateral Area 7A	Somatomotor	16	Par	Superior_Parietal	posterior cortex
1652	LH_L_2_ROI	52	Area 2	Somatomotor	6	Par	Somatosensory_and_Motor	sensorimotor areas
1653	LH_L_7AL_ROI	42	Lateral Area 7A	Somatomotor	16	Par	Superior_Parietal	posterior cortex
1654	LH_L_1_ROI	51	Area 1	Somatomotor	6	Par	Somatosensory_and_Motor	sensorimotor areas
1655	LH_L_2_ROI	52	Area 2	Somatomotor	6	Par	Somatosensory_and_Motor	sensorimotor areas
1656	LH_L_31a_ROI	162	Area 31a	Default	18	Par	Posterior_Cingulate	posterior cortex
1657	LH_L_23c_ROI	38	Area 23c	Cingulo-Opercular	7	Par	Paracentral_Lobular_and_Mid_Cingulate	sensorimotor areas
1658	LH_L_31a_ROI	162	Area 31a	Default	18	Par	Posterior_Cingulate	posterior cortex
1659	LH_L_1_ROI	51	Area 1	Somatomotor	6	Par	Somatosensory_and_Motor	sensorimotor areas
1660	LH_L_3b_ROI	9	Primary Sensory Cortex	Somatomotor	6	Par	Somatosensory_and_Motor	sensorimotor areas
1661	LH_L_3a_ROI	53	Area 3a	Somatomotor	6	Fr	Somatosensory_and_Motor	sensorimotor areas
1662	LH_L_23c_ROI	38	Area 23c	Cingulo-Opercular	7	Par	Paracentral_Lobular_and_Mid_Cingulate	sensorimotor areas
1663	LH_L_1_ROI	51	Area 1	Somatomotor	6	Par	Somatosensory_and_Motor	sensorimotor areas
1664	LH_L_5L_ROI	39	Area 5L	Somatomotor	7	Par	Paracentral_Lobular_and_Mid_Cingulate	sensorimotor areas
1665	LH_L_23c_ROI	38	Area 23c	Cingulo-Opercular	7	Par	Paracentral_Lobular_and_Mid_Cingulate	sensorimotor areas
1666	LH_L_PCV_ROI	27	PreCuneus Visual Area	Posterior-Multimodal	18	Par	Posterior_Cingulate	posterior cortex
1667	LH_L_4_ROI	8	Primary Motor Cortex	Somatomotor	6	Fr	Somatosensory_and_Motor	sensorimotor areas
1668	LH_L_SCEF_ROI	43	Supplementary and Cingulate Eye Field	Cingulo-Opercular	7	Fr	Paracentral_Lobular_and_Mid_Cingulate	sensorimotor areas
1669	LH_L_5L_ROI	39	Area 5L	Somatomotor	7	Par	Paracentral_Lobular_and_Mid_Cingulate	sensorimotor areas
1670	LH_L_7AL_ROI	42	Lateral Area 7A	Somatomotor	16	Par	Superior_Parietal	posterior cortex
1671	LH_L_5L_ROI	39	Area 5L	Somatomotor	7	Par	Paracentral_Lobular_and_Mid_Cingulate	sensorimotor areas
1672	LH_L_5mv_ROI	37	Area 5m ventral	Cingulo-Opercular	7	Par	Paracentral_Lobular_and_Mid_Cingulate	sensorimotor areas
1673	LH_L_31a_ROI	162	Area 31a	Default	18	Par	Posterior_Cingulate	posterior cortex
1674	LH_L_31a_ROI	162	Area 31a	Default	18	Par	Posterior_Cingulate	posterior cortex
1675	LH_L_23c_ROI	38	Area 23c	Cingulo-Opercular	7	Par	Paracentral_Lobular_and_Mid_Cingulate	sensorimotor areas
1676	LH_L_31a_ROI	162	Area 31a	Default	18	Par	Posterior_Cingulate	posterior cortex
1677	LH_L_5m_ROI	36	Area 5m	Somatomotor	7	Par	Paracentral_Lobular_and_Mid_Cingulate	sensorimotor areas
1678	LH_L_23c_ROI	38	Area 23c	Cingulo-Opercular	7	Par	Paracentral_Lobular_and_Mid_Cingulate	sensorimotor areas
1679	LH_L_24dd_ROI	40	Dorsal Area 24d	Somatomotor	7	Fr	Paracentral_Lobular_and_Mid_Cingulate	sensorimotor areas
1680	LH_L_V4_ROI	6	Fourth Visual Area	Visual2	2	Occ	Early_Visual	early and intermediate visual cortex
1681	LH_L_31a_ROI	162	Area 31a	Default	18	Par	Posterior_Cingulate	posterior cortex
1682	LH_L_5L_ROI	39	Area 5L	Somatomotor	7	Par	Paracentral_Lobular_and_Mid_Cingulate	sensorimotor areas
1683	LH_L_4_ROI	8	Primary Motor Cortex	Somatomotor	6	Fr	Somatosensory_and_Motor	sensorimotor areas
1684	LH_L_V8_ROI	7	Eighth Visual Area	Visual2	4	Occ	Ventral_Stream_Visual	early and intermediate visual cortex
1685	LH_L_6mp_ROI	55	Area 6mp	Somatomotor	7	Fr	Paracentral_Lobular_and_Mid_Cingulate	sensorimotor areas
1686	LH_L_23c_ROI	38	Area 23c	Cingulo-Opercular	7	Par	Paracentral_Lobular_and_Mid_Cingulate	sensorimotor areas
1687	LH_L_V4_ROI	6	Fourth Visual Area	Visual2	2	Occ	Early_Visual	early and intermediate visual cortex
1688	LH_L_V2_ROI	4	Second Visual Area	Visual2	2	Occ	Early_Visual	early and intermediate visual cortex
1689	LH_L_4_ROI	8	Primary Motor Cortex	Somatomotor	6	Fr	Somatosensory_and_Motor	sensorimotor areas
1690	LH_L_23c_ROI	38	Area 23c	Cingulo-Opercular	7	Par	Paracentral_Lobular_and_Mid_Cingulate	sensorimotor areas
1691	LH_L_5mv_ROI	37	Area 5m ventral	Cingulo-Opercular	7	Par	Paracentral_Lobular_and_Mid_Cingulate	sensorimotor areas
1692	LH_???
1693	LH_L_LBelt_ROI	174	Lateral Belt Complex	Auditory	10	Temp	Early_Auditory	auditory regions
1694	LH_L_24dd_ROI	40	Dorsal Area 24d	Somatomotor	7	Fr	Paracentral_Lobular_and_Mid_Cingulate	sensorimotor areas
1695	LH_L_5mv_ROI	37	Area 5m ventral	Cingulo-Opercular	7	Par	Paracentral_Lobular_and_Mid_Cingulate	sensorimotor areas
1696	LH_???
1697	LH_L_H_ROI	120	Hippocampus	Default	13	Temp	Medial_Temporal	temporal cortex
1698	LH_L_4_ROI	8	Primary Motor Cortex	Somatomotor	6	Fr	Somatosensory_and_Motor	sensorimotor areas
1699	LH_L_3b_ROI	9	Primary Sensory Cortex	Somatomotor	6	Par	Somatosensory_and_Motor	sensorimotor areas
1700	LH_L_H_ROI	120	Hippocampus	Default	13	Temp	Medial_Temporal	temporal cortex
1701	LH_???
1702	LH_L_24dd_ROI	40	Dorsal Area 24d	Somatomotor	7	Fr	Paracentral_Lobular_and_Mid_Cingulate	sensorimotor areas
1703	LH_L_3b_ROI	9	Primary Sensory Cortex	Somatomotor	6	Par	Somatosensory_and_Motor	sensorimotor areas
1704	LH_L_LBelt_ROI	174	Lateral Belt Complex	Auditory	10	Temp	Early_Auditory	auditory regions
1705	LH_L_RI_ROI	104	RetroInsular Cortex	Auditory	10	Par	Early_Auditory	auditory regions
1706	LH_L_H_ROI	120	Hippocampus	Default	13	Temp	Medial_Temporal	temporal cortex
1707	LH_L_LBelt_ROI	174	Lateral Belt Complex	Auditory	10	Temp	Early_Auditory	auditory regions
1708	LH_L_LBelt_ROI	174	Lateral Belt Complex	Auditory	10	Temp	Early_Auditory	auditory regions
1709	LH_L_RI_ROI	104	RetroInsular Cortex	Auditory	10	Par	Early_Auditory	auditory regions
1710	LH_L_3a_ROI	53	Area 3a	Somatomotor	6	Fr	Somatosensory_and_Motor	sensorimotor areas
1711	LH_L_RI_ROI	104	RetroInsular Cortex	Auditory	10	Par	Early_Auditory	auditory regions
1712	LH_L_Ig_ROI	168	Insular Granular Complex	Somatomotor	12	Ins	Insular_and_Frontal_Opercular	auditory regions
1713	LH_L_RI_ROI	104	RetroInsular Cortex	Auditory	10	Par	Early_Auditory	auditory regions
1714	LH_L_PFcm_ROI	105	Area PFcm	Cingulo-Opercular	10	Par	Early_Auditory	auditory regions
1715	LH_L_PBelt_ROI	124	ParaBelt Complex	Auditory	10	Temp	Early_Auditory	auditory regions
1716	LH_L_A4_ROI	175	Auditory 4 Complex	Auditory	11	Temp	Auditory_Association	auditory regions
1717	LH_L_PoI1_ROI	167	Area Posterior Insular 1	Cingulo-Opercular	12	Ins	Insular_and_Frontal_Opercular	auditory regions
1718	LH_L_V1_ROI	1	Primary Visual Cortex	Visual1	1	Occ	Primary_Visual	early and intermediate visual cortex
1719	LH_L_VMV3_ROI	154	VentroMedial Visual Area3	Visual2	4	Occ	Ventral_Stream_Visual	early and intermediate visual cortex
1720	LH_L_V2_ROI	4	Second Visual Area	Visual2	2	Occ	Early_Visual	early and intermediate visual cortex
1721	LH_L_V2_ROI	4	Second Visual Area	Visual2	2	Occ	Early_Visual	early and intermediate visual cortex
1722	LH_L_V1_ROI	1	Primary Visual Cortex	Visual1	1	Occ	Primary_Visual	early and intermediate visual cortex
1723	LH_L_VMV3_ROI	154	VentroMedial Visual Area3	Visual2	4	Occ	Ventral_Stream_Visual	early and intermediate visual cortex
1724	LH_L_V3_ROI	5	Third Visual Area	Visual2	2	Occ	Early_Visual	early and intermediate visual cortex
1725	LH_L_V2_ROI	4	Second Visual Area	Visual2	2	Occ	Early_Visual	early and intermediate visual cortex
1726	LH_L_V2_ROI	4	Second Visual Area	Visual2	2	Occ	Early_Visual	early and intermediate visual cortex
1727	LH_L_V3_ROI	5	Third Visual Area	Visual2	2	Occ	Early_Visual	early and intermediate visual cortex
1728	LH_L_PIT_ROI	22	Posterior InferoTemporal	Visual2	4	Occ	Ventral_Stream_Visual	early and intermediate visual cortex
1729	LH_L_V2_ROI	4	Second Visual Area	Visual2	2	Occ	Early_Visual	early and intermediate visual cortex
1730	LH_L_LO2_ROI	21	Area Lateral Occipital 2	Visual2	5	Occ	MT+_Complex_and_Neighboring_Visual_Areas	early and intermediate visual cortex
1731	LH_L_LO2_ROI	21	Area Lateral Occipital 2	Visual2	5	Occ	MT+_Complex_and_Neighboring_Visual_Areas	early and intermediate visual cortex
1732	LH_L_PIT_ROI	22	Posterior InferoTemporal	Visual2	4	Occ	Ventral_Stream_Visual	early and intermediate visual cortex
1733	LH_???
1734	LH_L_V2_ROI	4	Second Visual Area	Visual2	2	Occ	Early_Visual	early and intermediate visual cortex
1735	LH_L_V2_ROI	4	Second Visual Area	Visual2	2	Occ	Early_Visual	early and intermediate visual cortex
1736	LH_L_V2_ROI	4	Second Visual Area	Visual2	2	Occ	Early_Visual	early and intermediate visual cortex
1737	LH_L_V1_ROI	1	Primary Visual Cortex	Visual1	1	Occ	Primary_Visual	early and intermediate visual cortex
1738	LH_L_V1_ROI	1	Primary Visual Cortex	Visual1	1	Occ	Primary_Visual	early and intermediate visual cortex
1739	LH_L_V4_ROI	6	Fourth Visual Area	Visual2	2	Occ	Early_Visual	early and intermediate visual cortex
1740	LH_L_V1_ROI	1	Primary Visual Cortex	Visual1	1	Occ	Primary_Visual	early and intermediate visual cortex
1741	LH_L_V1_ROI	1	Primary Visual Cortex	Visual1	1	Occ	Primary_Visual	early and intermediate visual cortex
1742	LH_L_V1_ROI	1	Primary Visual Cortex	Visual1	1	Occ	Primary_Visual	early and intermediate visual cortex
1743	LH_???
1744	LH_L_RSC_ROI	14	RetroSplenial Complex	Frontoparietal	18	Par	Posterior_Cingulate	posterior cortex
1745	LH_L_V4_ROI	6	Fourth Visual Area	Visual2	2	Occ	Early_Visual	early and intermediate visual cortex
1746	LH_???
1747	LH_L_V1_ROI	1	Primary Visual Cortex	Visual1	1	Occ	Primary_Visual	early and intermediate visual cortex
1748	LH_L_V2_ROI	4	Second Visual Area	Visual2	2	Occ	Early_Visual	early and intermediate visual cortex
1749	LH_L_V1_ROI	1	Primary Visual Cortex	Visual1	1	Occ	Primary_Visual	early and intermediate visual cortex
1750	LH_???
1751	LH_L_V8_ROI	7	Eighth Visual Area	Visual2	4	Occ	Ventral_Stream_Visual	early and intermediate visual cortex
1752	LH_L_V1_ROI	1	Primary Visual Cortex	Visual1	1	Occ	Primary_Visual	early and intermediate visual cortex
1753	LH_L_V1_ROI	1	Primary Visual Cortex	Visual1	1	Occ	Primary_Visual	early and intermediate visual cortex
1754	LH_L_V1_ROI	1	Primary Visual Cortex	Visual1	1	Occ	Primary_Visual	early and intermediate visual cortex
1755	LH_L_V1_ROI	1	Primary Visual Cortex	Visual1	1	Occ	Primary_Visual	early and intermediate visual cortex
1756	LH_L_RSC_ROI	14	RetroSplenial Complex	Frontoparietal	18	Par	Posterior_Cingulate	posterior cortex
1757	LH_L_POS1_ROI	31	Parieto-Occipital Sulcus Area 1	Default	18	Par	Posterior_Cingulate	posterior cortex
1758	LH_???
1759	LH_L_V2_ROI	4	Second Visual Area	Visual2	2	Occ	Early_Visual	early and intermediate visual cortex
1760	LH_L_V1_ROI	1	Primary Visual Cortex	Visual1	1	Occ	Primary_Visual	early and intermediate visual cortex
1761	LH_L_V2_ROI	4	Second Visual Area	Visual2	2	Occ	Early_Visual	early and intermediate visual cortex
1762	LH_L_V1_ROI	1	Primary Visual Cortex	Visual1	1	Occ	Primary_Visual	early and intermediate visual cortex
1763	LH_???
1764	LH_???
1765	LH_L_V2_ROI	4	Second Visual Area	Visual2	2	Occ	Early_Visual	early and intermediate visual cortex
1766	LH_???
1767	LH_???
1768	LH_L_V1_ROI	1	Primary Visual Cortex	Visual1	1	Occ	Primary_Visual	early and intermediate visual cortex
1769	LH_L_V4_ROI	6	Fourth Visual Area	Visual2	2	Occ	Early_Visual	early and intermediate visual cortex
1770	LH_???
1771	LH_???
1772	LH_L_V1_ROI	1	Primary Visual Cortex	Visual1	1	Occ	Primary_Visual	early and intermediate visual cortex
1773	LH_L_V1_ROI	1	Primary Visual Cortex	Visual1	1	Occ	Primary_Visual	early and intermediate visual cortex
1774	LH_???
1775	LH_L_FFC_ROI	18	Fusiform Face Complex	Visual2	4	Temp	Ventral_Stream_Visual	early and intermediate visual cortex
1776	LH_L_V2_ROI	4	Second Visual Area	Visual2	2	Occ	Early_Visual	early and intermediate visual cortex
1777	LH_???
1778	LH_???
1779	LH_???
1780	LH_???
1781	LH_???
1782	LH_L_V1_ROI	1	Primary Visual Cortex	Visual1	1	Occ	Primary_Visual	early and intermediate visual cortex
1783	LH_L_FFC_ROI	18	Fusiform Face Complex	Visual2	4	Temp	Ventral_Stream_Visual	early and intermediate visual cortex
1784	LH_???
1785	LH_???
1786	LH_???
1787	LH_L_V3_ROI	5	Third Visual Area	Visual2	2	Occ	Early_Visual	early and intermediate visual cortex
1788	LH_L_V1_ROI	1	Primary Visual Cortex	Visual1	1	Occ	Primary_Visual	early and intermediate visual cortex
1789	LH_L_V1_ROI	1	Primary Visual Cortex	Visual1	1	Occ	Primary_Visual	early and intermediate visual cortex
1790	LH_L_d23ab_ROI	34	Area dorsal 23 a+b	Default	18	Par	Posterior_Cingulate	posterior cortex
1791	LH_???
1792	LH_L_V8_ROI	7	Eighth Visual Area	Visual2	4	Occ	Ventral_Stream_Visual	early and intermediate visual cortex
1793	LH_???
1794	LH_L_RSC_ROI	14	RetroSplenial Complex	Frontoparietal	18	Par	Posterior_Cingulate	posterior cortex
1795	LH_L_V3_ROI	5	Third Visual Area	Visual2	2	Occ	Early_Visual	early and intermediate visual cortex
1796	LH_L_RSC_ROI	14	RetroSplenial Complex	Frontoparietal	18	Par	Posterior_Cingulate	posterior cortex
1797	LH_???
1798	LH_???
1799	LH_???
1800	LH_???
1801	LH_???
1802	LH_???
1803	LH_???
1804	LH_L_POS1_ROI	31	Parieto-Occipital Sulcus Area 1	Default	18	Par	Posterior_Cingulate	posterior cortex
1805	LH_L_RSC_ROI	14	RetroSplenial Complex	Frontoparietal	18	Par	Posterior_Cingulate	posterior cortex
1806	LH_???
1807	LH_???
1808	LH_???
1809	LH_L_RSC_ROI	14	RetroSplenial Complex	Frontoparietal	18	Par	Posterior_Cingulate	posterior cortex
1810	LH_???
1811	LH_???
1812	LH_???
1813	LH_???
1814	LH_???
1815	LH_???
1816	LH_???
1817	LH_???
1818	LH_L_ProS_ROI	121	ProStriate Area	Visual1	18	Par	Posterior_Cingulate	posterior cortex
1819	LH_L_23d_ROI	32	Area 23d	Default	18	Par	Posterior_Cingulate	posterior cortex
1820	LH_L_SCEF_ROI	43	Supplementary and Cingulate Eye Field	Cingulo-Opercular	7	Fr	Paracentral_Lobular_and_Mid_Cingulate	sensorimotor areas
1821	LH_L_8BM_ROI	63	Area 8BM	Frontoparietal	19	Fr	Anterior_Cingulate_and_Medial_Prefrontal	anterior cortex
1822	LH_L_23d_ROI	32	Area 23d	Default	18	Par	Posterior_Cingulate	posterior cortex
1823	LH_L_RSC_ROI	14	RetroSplenial Complex	Frontoparietal	18	Par	Posterior_Cingulate	posterior cortex
1824	LH_L_RSC_ROI	14	RetroSplenial Complex	Frontoparietal	18	Par	Posterior_Cingulate	posterior cortex
1825	LH_???
1826	LH_???
1827	LH_L_p24pr_ROI	57	Area Posterior 24 prime	Cingulo-Opercular	19	Fr	Anterior_Cingulate_and_Medial_Prefrontal	anterior cortex
1828	LH_L_23d_ROI	32	Area 23d	Default	18	Par	Posterior_Cingulate	posterior cortex
1829	LH_???
1830	LH_L_ProS_ROI	121	ProStriate Area	Visual1	18	Par	Posterior_Cingulate	posterior cortex
1831	LH_???
1832	LH_???
1833	LH_L_RSC_ROI	14	RetroSplenial Complex	Frontoparietal	18	Par	Posterior_Cingulate	posterior cortex
1834	LH_L_PHA1_ROI	126	ParaHippocampal Area 1	Default	13	Temp	Medial_Temporal	temporal cortex
1835	LH_L_PHA1_ROI	126	ParaHippocampal Area 1	Default	13	Temp	Medial_Temporal	temporal cortex
1836	LH_L_H_ROI	120	Hippocampus	Default	13	Temp	Medial_Temporal	temporal cortex
1837	LH_L_V2_ROI	4	Second Visual Area	Visual2	2	Occ	Early_Visual	early and intermediate visual cortex
1838	LH_L_PreS_ROI	119	PreSubiculum	Default	13	Temp	Medial_Temporal	temporal cortex
1839	LH_L_V2_ROI	4	Second Visual Area	Visual2	2	Occ	Early_Visual	early and intermediate visual cortex
1840	LH_L_V2_ROI	4	Second Visual Area	Visual2	2	Occ	Early_Visual	early and intermediate visual cortex
1841	LH_L_V1_ROI	1	Primary Visual Cortex	Visual1	1	Occ	Primary_Visual	early and intermediate visual cortex
1842	LH_L_IFJp_ROI	80	Area IFJp	Frontoparietal	21	Fr	Inferior_Frontal	anterior cortex
1843	LH_L_6r_ROI	78	Rostral Area 6	Cingulo-Opercular	8	Fr	Premotor	sensorimotor areas
1844	LH_L_IFJa_ROI	79	Area IFJa	Language	21	Fr	Inferior_Frontal	anterior cortex
1845	LH_L_PEF_ROI	11	Premotor Eye Field	Dorsal-Attention	8	Fr	Premotor	sensorimotor areas
1846	LH_L_6r_ROI	78	Rostral Area 6	Cingulo-Opercular	8	Fr	Premotor	sensorimotor areas
1847	LH_L_FST_ROI	157	Area FST	Visual2	5	Occ	MT+_Complex_and_Neighboring_Visual_Areas	early and intermediate visual cortex
1848	LH_L_7AL_ROI	42	Lateral Area 7A	Somatomotor	16	Par	Superior_Parietal	posterior cortex
1849	LH_L_52_ROI	103	Area 52	Auditory	10	Temp	Early_Auditory	auditory regions
1850	LH_L_52_ROI	103	Area 52	Auditory	10	Temp	Early_Auditory	auditory regions
1851	LH_L_PHT_ROI	137	Area PHT	Dorsal-Attention	14	Temp	Lateral_Temporal	temporal cortex
1852	LH_L_LO3_ROI	159	Area Lateral Occipital 3	Visual2	5	Occ	MT+_Complex_and_Neighboring_Visual_Areas	early and intermediate visual cortex
1853	LH_L_MST_ROI	2	Medial Superior Temporal Area	Visual2	5	Occ	MT+_Complex_and_Neighboring_Visual_Areas	early and intermediate visual cortex
1854	LH_L_6r_ROI	78	Rostral Area 6	Cingulo-Opercular	8	Fr	Premotor	sensorimotor areas
1855	LH_L_6r_ROI	78	Rostral Area 6	Cingulo-Opercular	8	Fr	Premotor	sensorimotor areas
1856	LH_L_PFop_ROI	147	Area PF opercular	Cingulo-Opercular	17	Par	Inferior_Parietal	posterior cortex
1857	LH_L_6v_ROI	56	Ventral Area 6	Somatomotor	8	Fr	Premotor	sensorimotor areas
1858	LH_L_PHT_ROI	137	Area PHT	Dorsal-Attention	14	Temp	Lateral_Temporal	temporal cortex
1859	LH_L_V4_ROI	6	Fourth Visual Area	Visual2	2	Occ	Early_Visual	early and intermediate visual cortex
1860	LH_L_55b_ROI	12	Area 55b	Language	8	Fr	Premotor	sensorimotor areas
1861	LH_L_PI_ROI	178	Para-Insular Area	Cingulo-Opercular	12	Temp	Insular_and_Frontal_Opercular	auditory regions
1862	LH_L_43_ROI	99	Area 43	Cingulo-Opercular	9	Fr	Posterior_Opercular	sensorimotor areas
1863	LH_L_52_ROI	103	Area 52	Auditory	10	Temp	Early_Auditory	auditory regions
1864	LH_L_V3CD_ROI	158	Area V3CD	Visual2	5	Occ	MT+_Complex_and_Neighboring_Visual_Areas	early and intermediate visual cortex
1865	LH_L_V2_ROI	4	Second Visual Area	Visual2	2	Occ	Early_Visual	early and intermediate visual cortex
1866	LH_L_6v_ROI	56	Ventral Area 6	Somatomotor	8	Fr	Premotor	sensorimotor areas
1867	LH_L_52_ROI	103	Area 52	Auditory	10	Temp	Early_Auditory	auditory regions
1868	LH_L_PI_ROI	178	Para-Insular Area	Cingulo-Opercular	12	Temp	Insular_and_Frontal_Opercular	auditory regions
1869	LH_L_PFop_ROI	147	Area PF opercular	Cingulo-Opercular	17	Par	Inferior_Parietal	posterior cortex
1870	LH_L_FST_ROI	157	Area FST	Visual2	5	Occ	MT+_Complex_and_Neighboring_Visual_Areas	early and intermediate visual cortex
1871	LH_L_PI_ROI	178	Para-Insular Area	Cingulo-Opercular	12	Temp	Insular_and_Frontal_Opercular	auditory regions
1872	LH_L_55b_ROI	12	Area 55b	Language	8	Fr	Premotor	sensorimotor areas
1873	LH_L_55b_ROI	12	Area 55b	Language	8	Fr	Premotor	sensorimotor areas
1874	LH_L_PFcm_ROI	105	Area PFcm	Cingulo-Opercular	10	Par	Early_Auditory	auditory regions
1875	LH_L_OP1_ROI	101	Area OP1/SII	Somatomotor	9	Par	Posterior_Opercular	sensorimotor areas
1876	LH_L_PFt_ROI	116	Area PFt	Dorsal-Attention	17	Par	Inferior_Parietal	posterior cortex
1877	LH_L_V4_ROI	6	Fourth Visual Area	Visual2	2	Occ	Early_Visual	early and intermediate visual cortex
1878	LH_???
1879	LH_L_IFJa_ROI	79	Area IFJa	Language	21	Fr	Inferior_Frontal	anterior cortex
1880	LH_L_55b_ROI	12	Area 55b	Language	8	Fr	Premotor	sensorimotor areas
1881	LH_L_V4t_ROI	156	Area V4t	Visual2	5	Occ	MT+_Complex_and_Neighboring_Visual_Areas	early and intermediate visual cortex
1882	LH_L_OP1_ROI	101	Area OP1/SII	Somatomotor	9	Par	Posterior_Opercular	sensorimotor areas
1883	LH_L_PFop_ROI	147	Area PF opercular	Cingulo-Opercular	17	Par	Inferior_Parietal	posterior cortex
1884	LH_L_OP4_ROI	100	Area OP4/PV	Somatomotor	9	Par	Posterior_Opercular	sensorimotor areas
1885	LH_L_MST_ROI	2	Medial Superior Temporal Area	Visual2	5	Occ	MT+_Complex_and_Neighboring_Visual_Areas	early and intermediate visual cortex
1886	LH_L_FST_ROI	157	Area FST	Visual2	5	Occ	MT+_Complex_and_Neighboring_Visual_Areas	early and intermediate visual cortex
1887	LH_L_8C_ROI	73	Area 8C	Frontoparietal	22	Fr	Dorsolateral_Prefrontal	anterior cortex
1888	LH_L_OP4_ROI	100	Area OP4/PV	Somatomotor	9	Par	Posterior_Opercular	sensorimotor areas
1889	LH_L_1_ROI	51	Area 1	Somatomotor	6	Par	Somatosensory_and_Motor	sensorimotor areas
1890	LH_L_OP4_ROI	100	Area OP4/PV	Somatomotor	9	Par	Posterior_Opercular	sensorimotor areas
1891	LH_L_IFJp_ROI	80	Area IFJp	Frontoparietal	21	Fr	Inferior_Frontal	anterior cortex
1892	LH_L_PFop_ROI	147	Area PF opercular	Cingulo-Opercular	17	Par	Inferior_Parietal	posterior cortex
1893	LH_L_OP4_ROI	100	Area OP4/PV	Somatomotor	9	Par	Posterior_Opercular	sensorimotor areas
1894	LH_L_TE1p_ROI	133	Area TE1 posterior	Frontoparietal	14	Temp	Lateral_Temporal	temporal cortex
1895	LH_L_OP4_ROI	100	Area OP4/PV	Somatomotor	9	Par	Posterior_Opercular	sensorimotor areas
1896	LH_L_OP1_ROI	101	Area OP1/SII	Somatomotor	9	Par	Posterior_Opercular	sensorimotor areas
1897	LH_L_PHT_ROI	137	Area PHT	Dorsal-Attention	14	Temp	Lateral_Temporal	temporal cortex
1898	LH_L_PHT_ROI	137	Area PHT	Dorsal-Attention	14	Temp	Lateral_Temporal	temporal cortex
1899	LH_L_PFt_ROI	116	Area PFt	Dorsal-Attention	17	Par	Inferior_Parietal	posterior cortex
1900	LH_L_PF_ROI	148	Area PF Complex	Cingulo-Opercular	17	Par	Inferior_Parietal	posterior cortex
1901	LH_L_IFJa_ROI	79	Area IFJa	Language	21	Fr	Inferior_Frontal	anterior cortex
1902	LH_L_PF_ROI	148	Area PF Complex	Cingulo-Opercular	17	Par	Inferior_Parietal	posterior cortex
1903	LH_L_PFt_ROI	116	Area PFt	Dorsal-Attention	17	Par	Inferior_Parietal	posterior cortex
1904	LH_L_OP2-3_ROI	102	Area OP2-3/VS	Somatomotor	9	Par	Posterior_Opercular	sensorimotor areas
1905	LH_L_OP4_ROI	100	Area OP4/PV	Somatomotor	9	Par	Posterior_Opercular	sensorimotor areas
1906	LH_L_OP4_ROI	100	Area OP4/PV	Somatomotor	9	Par	Posterior_Opercular	sensorimotor areas
1907	LH_L_LO1_ROI	20	AreaLateral Occipital 1	Visual2	5	Occ	MT+_Complex_and_Neighboring_Visual_Areas	early and intermediate visual cortex
1908	LH_L_8C_ROI	73	Area 8C	Frontoparietal	22	Fr	Dorsolateral_Prefrontal	anterior cortex
1909	LH_L_8C_ROI	73	Area 8C	Frontoparietal	22	Fr	Dorsolateral_Prefrontal	anterior cortex
1910	LH_L_PF_ROI	148	Area PF Complex	Cingulo-Opercular	17	Par	Inferior_Parietal	posterior cortex
1911	LH_L_OP4_ROI	100	Area OP4/PV	Somatomotor	9	Par	Posterior_Opercular	sensorimotor areas
1912	LH_L_V4_ROI	6	Fourth Visual Area	Visual2	2	Occ	Early_Visual	early and intermediate visual cortex
1913	LH_L_PF_ROI	148	Area PF Complex	Cingulo-Opercular	17	Par	Inferior_Parietal	posterior cortex
1914	LH_L_6r_ROI	78	Rostral Area 6	Cingulo-Opercular	8	Fr	Premotor	sensorimotor areas
1915	LH_L_PF_ROI	148	Area PF Complex	Cingulo-Opercular	17	Par	Inferior_Parietal	posterior cortex
1916	LH_L_PFop_ROI	147	Area PF opercular	Cingulo-Opercular	17	Par	Inferior_Parietal	posterior cortex
1917	LH_L_OP2-3_ROI	102	Area OP2-3/VS	Somatomotor	9	Par	Posterior_Opercular	sensorimotor areas
1918	LH_L_PF_ROI	148	Area PF Complex	Cingulo-Opercular	17	Par	Inferior_Parietal	posterior cortex
1919	LH_L_OP2-3_ROI	102	Area OP2-3/VS	Somatomotor	9	Par	Posterior_Opercular	sensorimotor areas
1920	LH_L_6v_ROI	56	Ventral Area 6	Somatomotor	8	Fr	Premotor	sensorimotor areas
1921	LH_L_PFop_ROI	147	Area PF opercular	Cingulo-Opercular	17	Par	Inferior_Parietal	posterior cortex
1922	LH_L_OP1_ROI	101	Area OP1/SII	Somatomotor	9	Par	Posterior_Opercular	sensorimotor areas
1923	LH_L_PF_ROI	148	Area PF Complex	Cingulo-Opercular	17	Par	Inferior_Parietal	posterior cortex
1924	LH_L_PF_ROI	148	Area PF Complex	Cingulo-Opercular	17	Par	Inferior_Parietal	posterior cortex
1925	LH_L_PF_ROI	148	Area PF Complex	Cingulo-Opercular	17	Par	Inferior_Parietal	posterior cortex
1926	LH_L_PGs_ROI	151	Area PGs	Default	17	Par	Inferior_Parietal	posterior cortex
1927	LH_L_LO3_ROI	159	Area Lateral Occipital 3	Visual2	5	Occ	MT+_Complex_and_Neighboring_Visual_Areas	early and intermediate visual cortex
1928	LH_L_OP1_ROI	101	Area OP1/SII	Somatomotor	9	Par	Posterior_Opercular	sensorimotor areas
1929	LH_L_PGi_ROI	150	Area PGi	Default	17	Par	Inferior_Parietal	posterior cortex
1930	LH_L_TPOJ2_ROI	140	Area TemporoParietoOccipital Junction 2	Posterior-Multimodal	15	Par	Temporo-Parieto-Occipital_Junction	posterior cortex
1931	LH_L_PFop_ROI	147	Area PF opercular	Cingulo-Opercular	17	Par	Inferior_Parietal	posterior cortex
1932	LH_L_PF_ROI	148	Area PF Complex	Cingulo-Opercular	17	Par	Inferior_Parietal	posterior cortex
1933	LH_L_PFt_ROI	116	Area PFt	Dorsal-Attention	17	Par	Inferior_Parietal	posterior cortex
1934	LH_L_PFt_ROI	116	Area PFt	Dorsal-Attention	17	Par	Inferior_Parietal	posterior cortex
1935	LH_L_IFJp_ROI	80	Area IFJp	Frontoparietal	21	Fr	Inferior_Frontal	anterior cortex
1936	LH_L_p9-46v_ROI	83	Area posterior 9-46v	Frontoparietal	22	Fr	Dorsolateral_Prefrontal	anterior cortex
1937	LH_L_PF_ROI	148	Area PF Complex	Cingulo-Opercular	17	Par	Inferior_Parietal	posterior cortex
1938	LH_L_PFop_ROI	147	Area PF opercular	Cingulo-Opercular	17	Par	Inferior_Parietal	posterior cortex
1939	LH_L_PFcm_ROI	105	Area PFcm	Cingulo-Opercular	10	Par	Early_Auditory	auditory regions
1940	LH_L_PGs_ROI	151	Area PGs	Default	17	Par	Inferior_Parietal	posterior cortex
1941	LH_L_10v_ROI	88	Area 10v	Default	19	Fr	Anterior_Cingulate_and_Medial_Prefrontal	anterior cortex
1942	LH_L_6r_ROI	78	Rostral Area 6	Cingulo-Opercular	8	Fr	Premotor	sensorimotor areas
1943	LH_L_6r_ROI	78	Rostral Area 6	Cingulo-Opercular	8	Fr	Premotor	sensorimotor areas
1944	LH_L_10r_ROI	65	Area 10r	Default	19	Fr	Anterior_Cingulate_and_Medial_Prefrontal	anterior cortex
1945	LH_L_PGp_ROI	143	Area PGp	Dorsal-Attention	17	Occ	Inferior_Parietal	posterior cortex
1946	LH_L_TPOJ2_ROI	140	Area TemporoParietoOccipital Junction 2	Posterior-Multimodal	15	Par	Temporo-Parieto-Occipital_Junction	posterior cortex
1947	LH_L_IFSp_ROI	81	Area IFSp	Language	21	Fr	Inferior_Frontal	anterior cortex
1948	LH_L_TPOJ3_ROI	141	Area TemporoParietoOccipital Junction 3	Posterior-Multimodal	15	Occ	Temporo-Parieto-Occipital_Junction	posterior cortex
1949	LH_L_PGi_ROI	150	Area PGi	Default	17	Par	Inferior_Parietal	posterior cortex
1950	LH_L_PGs_ROI	151	Area PGs	Default	17	Par	Inferior_Parietal	posterior cortex
1951	LH_L_p9-46v_ROI	83	Area posterior 9-46v	Frontoparietal	22	Fr	Dorsolateral_Prefrontal	anterior cortex
1952	LH_L_TPOJ3_ROI	141	Area TemporoParietoOccipital Junction 3	Posterior-Multimodal	15	Occ	Temporo-Parieto-Occipital_Junction	posterior cortex
1953	LH_L_PGi_ROI	150	Area PGi	Default	17	Par	Inferior_Parietal	posterior cortex
1954	LH_L_PGp_ROI	143	Area PGp	Dorsal-Attention	17	Occ	Inferior_Parietal	posterior cortex
1955	LH_L_PGp_ROI	143	Area PGp	Dorsal-Attention	17	Occ	Inferior_Parietal	posterior cortex
1956	LH_L_PGp_ROI	143	Area PGp	Dorsal-Attention	17	Occ	Inferior_Parietal	posterior cortex
1957	LH_L_10v_ROI	88	Area 10v	Default	19	Fr	Anterior_Cingulate_and_Medial_Prefrontal	anterior cortex
1958	LH_L_PGp_ROI	143	Area PGp	Dorsal-Attention	17	Occ	Inferior_Parietal	posterior cortex
1959	LH_L_PGp_ROI	143	Area PGp	Dorsal-Attention	17	Occ	Inferior_Parietal	posterior cortex
1960	LH_L_IP0_ROI	146	Area IntraParietal 0	Dorsal-Attention	17	Occ	Inferior_Parietal	posterior cortex
1961	LH_L_MT_ROI	23	Middle Temporal Area	Visual2	5	Occ	MT+_Complex_and_Neighboring_Visual_Areas	early and intermediate visual cortex
1962	LH_L_V3CD_ROI	158	Area V3CD	Visual2	5	Occ	MT+_Complex_and_Neighboring_Visual_Areas	early and intermediate visual cortex
1963	LH_L_PGp_ROI	143	Area PGp	Dorsal-Attention	17	Occ	Inferior_Parietal	posterior cortex
1964	LH_L_PGp_ROI	143	Area PGp	Dorsal-Attention	17	Occ	Inferior_Parietal	posterior cortex
1965	LH_L_PGs_ROI	151	Area PGs	Default	17	Par	Inferior_Parietal	posterior cortex
1966	LH_L_OP4_ROI	100	Area OP4/PV	Somatomotor	9	Par	Posterior_Opercular	sensorimotor areas
1967	LH_L_IP0_ROI	146	Area IntraParietal 0	Dorsal-Attention	17	Occ	Inferior_Parietal	posterior cortex
1968	LH_L_PGp_ROI	143	Area PGp	Dorsal-Attention	17	Occ	Inferior_Parietal	posterior cortex
1969	LH_L_OP4_ROI	100	Area OP4/PV	Somatomotor	9	Par	Posterior_Opercular	sensorimotor areas
1970	LH_L_OFC_ROI	93	Orbital Frontal Complex	Default	20	Fr	Orbital_and_Polar_Frontal	anterior cortex
1971	LH_L_OFC_ROI	93	Orbital Frontal Complex	Default	20	Fr	Orbital_and_Polar_Frontal	anterior cortex
1972	LH_L_OFC_ROI	93	Orbital Frontal Complex	Default	20	Fr	Orbital_and_Polar_Frontal	anterior cortex
1973	LH_L_pOFC_ROI	166	posterior OFC Complex	Orbito-Affective	19	Fr	Anterior_Cingulate_and_Medial_Prefrontal	anterior cortex
1974	LH_L_OFC_ROI	93	Orbital Frontal Complex	Default	20	Fr	Orbital_and_Polar_Frontal	anterior cortex
1975	LH_L_AIP_ROI	117	Anterior IntraParietal Area	Dorsal-Attention	16	Par	Superior_Parietal	posterior cortex
1976	LH_L_MST_ROI	2	Medial Superior Temporal Area	Visual2	5	Occ	MT+_Complex_and_Neighboring_Visual_Areas	early and intermediate visual cortex
1977	LH_L_10v_ROI	88	Area 10v	Default	19	Fr	Anterior_Cingulate_and_Medial_Prefrontal	anterior cortex
1978	LH_L_1_ROI	51	Area 1	Somatomotor	6	Par	Somatosensory_and_Motor	sensorimotor areas
1979	LH_L_2_ROI	52	Area 2	Somatomotor	6	Par	Somatosensory_and_Motor	sensorimotor areas
1980	LH_L_PFt_ROI	116	Area PFt	Dorsal-Attention	17	Par	Inferior_Parietal	posterior cortex
1981	LH_L_3b_ROI	9	Primary Sensory Cortex	Somatomotor	6	Par	Somatosensory_and_Motor	sensorimotor areas
1982	LH_L_1_ROI	51	Area 1	Somatomotor	6	Par	Somatosensory_and_Motor	sensorimotor areas
1983	LH_L_PFop_ROI	147	Area PF opercular	Cingulo-Opercular	17	Par	Inferior_Parietal	posterior cortex
1984	LH_L_3b_ROI	9	Primary Sensory Cortex	Somatomotor	6	Par	Somatosensory_and_Motor	sensorimotor areas
1985	LH_L_STSdp_ROI	129	Area STSd posterior	Language	11	Temp	Auditory_Association	auditory regions
1986	LH_L_STSva_ROI	176	Area STSv anterior	Default	11	Temp	Auditory_Association	auditory regions
1987	LH_L_STSva_ROI	176	Area STSv anterior	Default	11	Temp	Auditory_Association	auditory regions
1988	LH_L_TGv_ROI	172	Area TG Ventral	Language	14	Temp	Lateral_Temporal	temporal cortex
1989	LH_L_TGd_ROI	131	Area TG dorsal	Default	14	Temp	Lateral_Temporal	temporal cortex
1990	LH_L_TE2a_ROI	134	Area TE2 anterior	Default	14	Temp	Lateral_Temporal	temporal cortex
1991	LH_L_TE2a_ROI	134	Area TE2 anterior	Default	14	Temp	Lateral_Temporal	temporal cortex
1992	LH_L_TGd_ROI	131	Area TG dorsal	Default	14	Temp	Lateral_Temporal	temporal cortex
1993	LH_L_TGd_ROI	131	Area TG dorsal	Default	14	Temp	Lateral_Temporal	temporal cortex
1994	LH_L_V1_ROI	1	Primary Visual Cortex	Visual1	1	Occ	Primary_Visual	early and intermediate visual cortex
1995	LH_L_TF_ROI	135	Area TF	Ventral-Multimodal	13	Temp	Medial_Temporal	temporal cortex
1996	LH_L_TE1m_ROI	177	Area TE1 Middle	Default	14	Temp	Lateral_Temporal	temporal cortex
1997	LH_L_TGd_ROI	131	Area TG dorsal	Default	14	Temp	Lateral_Temporal	temporal cortex
1998	LH_L_TA2_ROI	107	Area TA2	Auditory	11	Temp	Auditory_Association	auditory regions
[truncated: 2,123 more rows]
