# Supplementary material for: Heritability and genetic contribution analysis of structural-functional coupling in human brain
Source: Imaging Neurosci (Camb). 2024 Oct 30;2:imag-2-00346. doi: 10.1162/imag_a_00346 (PMC12290780; doi:10.1162/imag_a_00346)
Supplement: Supplementary Material [file imag_a_00346-supp.zip › Supplemental_Table_S9.xlsx]

## Sheet: Table_gene_traits
Supplemental Table S9 Significant (P-value < 2.87e-6) genes detected by MAMGAfor SC-FC coupling traits that have previously been identified in GWAS of any traits listed in the GWAS catalog (version 2022-01-02)
MAGMA GENE	CHR	DATE ADDED TO CATALOG	PUBMEDID	FIRST AUTHOR	DATE	JOURNAL	LINK	STUDY	DISEASE/TRAIT	CYTOBAND REGION
MRPS31	13	2020-11-05	33057200	Bao EL	2020-10-14	Nature	www.ncbi.nlm.nih.gov/pubmed/33057200	Inherited myeloproliferative neoplasm risk affects haematopoietic stem cells.	Myeloproliferative neoplasms	13q14.11
MRPS31	13	2018-11-29	30224653	Evangelou E	2018-09-17	Nat Genet	www.ncbi.nlm.nih.gov/pubmed/30224653	Genetic analysis of over 1 million people identifies 535 new loci associated with blood pressure traits.	Diastolic blood pressure	13q14.11
MRPS31	13	2021-03-22	33649486	Hardcastle AJ	2021-03-01	Commun Biol	www.ncbi.nlm.nih.gov/pubmed/33649486	A multi-ethnic genome-wide association study implicates collagen matrix integrity and cell differentiation pathways in keratoconus.	Keratoconus	13q14.11
MRPS31	13	2020-09-21	32888493	Chen MH	2020-09-01	Cell	www.ncbi.nlm.nih.gov/pubmed/32888493	Trans-ethnic and Ancestry-Specific Blood-Cell Genetics in 746,667 Individuals from 5 Global Populations.	Mean corpuscular hemoglobin	13q14.11
MRPS31	13	2017-08-30	27863252	Astle WJ	2016-11-17	Cell	www.ncbi.nlm.nih.gov/pubmed/27863252	The Allelic Landscape of Human Blood Cell Trait Variation and Links to Common Complex Disease.	Neutrophil percentage of granulocytes	13q14.11
CD302	2	2020-01-09	23823483	Rhee EP	2013-07-02	Cell Metab	www.ncbi.nlm.nih.gov/pubmed/23823483	A genome-wide association study of the human metabolome in a community-based cohort.	Metabolite levels	2q24.2
CD302	2	2021-10-18	34046847	Yao Y	2021-05-27	Endocrine	www.ncbi.nlm.nih.gov/pubmed/34046847	Evaluate the effects of serum urate level on bone mineral density: a genome-wide gene-environment interaction analysis in UK Biobank cohort.	Femur bone mineral density x serum urate levels interaction	2q24.2
ESPNL	2	2021-03-30	32778093	He B	2020-08-10	BMC Biol	www.ncbi.nlm.nih.gov/pubmed/32778093	Genome-wide pQTL analysis of protein expression regulatory networks in the human liver.	Protein quantitative trait loci (liver)	2q37.3
ESPNL	2	2021-03-30	32778093	He B	2020-08-10	BMC Biol	www.ncbi.nlm.nih.gov/pubmed/32778093	Genome-wide pQTL analysis of protein expression regulatory networks in the human liver.	Protein quantitative trait loci (liver)	2q37.3
BRD9	5	2019-02-08	30595370	Kichaev G	2018-12-27	Am J Hum Genet	www.ncbi.nlm.nih.gov/pubmed/30595370	Leveraging Polygenic Functional Enrichment to Improve GWAS Power.	Red cell distribution width	5p15.33
BRD9	5		28604730	McKay JD	2017-06-12	Nat Genet	www.ncbi.nlm.nih.gov/pubmed/28604730	Large-scale association analysis identifies new lung cancer susceptibility loci and heterogeneity in genetic susceptibility across histological subtypes.	Lung cancer in ever smokers	5p15.33
TTC26	7	2016-01-22	25820613	Warrington NM	2015-03-27	Hum Mol Genet	www.ncbi.nlm.nih.gov/pubmed/25820613	Genome-wide association study of blood lead shows multiple associations near ALAD.	Lead levels in blood	7q34
TTC26	7	2021-01-26	32376654	Richardson TG	2020-05-06	BMJ	www.ncbi.nlm.nih.gov/pubmed/32376654	Use of genetic variation to separate the effects of early and later life adiposity on disease risk: mendelian randomisation study.	Adult body size	7q34
TTC26	7	2021-01-26	32376654	Richardson TG	2020-05-06	BMJ	www.ncbi.nlm.nih.gov/pubmed/32376654	Use of genetic variation to separate the effects of early and later life adiposity on disease risk: mendelian randomisation study.	Body size at age 10	7q34
TTC26	7	2019-02-08	30595370	Kichaev G	2018-12-27	Am J Hum Genet	www.ncbi.nlm.nih.gov/pubmed/30595370	Leveraging Polygenic Functional Enrichment to Improve GWAS Power.	Menarche (age at onset)	7q34
DPYSL4	10	2020-01-09	23823483	Rhee EP	2013-07-02	Cell Metab	www.ncbi.nlm.nih.gov/pubmed/23823483	A genome-wide association study of the human metabolome in a community-based cohort.	Metabolite levels	10q26.3
DPYSL4	10	2021-12-15	34560273	Shadrin AA	2021-09-21	Neuroimage	www.ncbi.nlm.nih.gov/pubmed/34560273	Vertex-wise multivariate genome-wide association study identifies 780 unique genetic loci associated with cortical morphology.	Cortical thickness	10q26.3
DPYSL4	10	2021-05-06	33888908	Pirastu N	2021-04-22	Nat Genet	www.ncbi.nlm.nih.gov/pubmed/33888908	Genetic analyses identify widespread sex-differential participation bias.	Biological sex	10q26.3
DPYSL4	10	2021-12-14	34594039	Sakaue S	2021-09-30	Nat Genet	www.ncbi.nlm.nih.gov/pubmed/34594039	A cross-population atlas of genetic associations for 220 human phenotypes.	Body mass index	10q26.3
DPYSL4	10	2021-12-14	34594039	Sakaue S	2021-09-30	Nat Genet	www.ncbi.nlm.nih.gov/pubmed/34594039	A cross-population atlas of genetic associations for 220 human phenotypes.	Weight	10q26.3
DPYSL4	10	2018-11-12	30038396	Lee JJ	2018-07-23	Nat Genet	www.ncbi.nlm.nih.gov/pubmed/30038396	Gene discovery and polygenic prediction from a genome-wide association study of educational attainment in 1.1 million individuals.	Highest math class taken (MTAG)	10q26.3
FAM64A	17	2020-01-09	23823483	Rhee EP	2013-07-02	Cell Metab	www.ncbi.nlm.nih.gov/pubmed/23823483	A genome-wide association study of the human metabolome in a community-based cohort.	Metabolite levels	17p13.2
MPP3	17	2014-05-12	24097068	Willer CJ	2013-10-06	Nat Genet	www.ncbi.nlm.nih.gov/pubmed/24097068	Discovery and refinement of loci associated with lipid levels.	Triglycerides	17q21.31
MPP3	17	2020-01-07	31719535	Noordam R	2019-11-12	Nat Commun	www.ncbi.nlm.nih.gov/pubmed/31719535	Multi-ancestry sleep-by-SNP interaction analysis in 126,926 individuals reveals lipid loci stratified by sleep duration.	Triglyceride levels x short total sleep time interaction (2df test)	17q24.3
MPP3	17	2018-03-05	29304378	Medina-Gomez C	2018-01-04	Am J Hum Genet	www.ncbi.nlm.nih.gov/pubmed/29304378	Life-Course Genome-wide Association Study Meta-analysis of Total Body BMD and Assessment of Age-Specific Effects.	Total body bone mineral density	17q21.31
IL36A	2	2019-04-09	30206230	Offenbacher S	2018-09-11	Nat Commun	www.ncbi.nlm.nih.gov/pubmed/30206230	GWAS for Interleukin-1Î² levels in gingival crevicular fluid identifies IL37 variants in periodontal inflammation.	High IL-1beta levels in gingival crevicular fluid	2q14.1
MMADHC	2	2014-03-27	24124411	Park TJ	2013-09-30	Genomics Inform	www.ncbi.nlm.nih.gov/pubmed/24124411	Genome-wide association study of liver enzymes in korean children.	Liver enzyme levels (alanine transaminase)	2q23.3
MMADHC	2	2020-07-09	32047095	Traglia M	2020-02-11	Genetics	www.ncbi.nlm.nih.gov/pubmed/32047095	Genetic Contributions to Maternal and Neonatal Vitamin D Levels.	Neonatal total 25-hydroxyvitamin D levels (fetal genetic effect)	2q23.3
ATOH1	4	2020-01-09	23823483	Rhee EP	2013-07-02	Cell Metab	www.ncbi.nlm.nih.gov/pubmed/23823483	A genome-wide association study of the human metabolome in a community-based cohort.	Metabolite levels	4q22.2
ATOH1	4	2019-05-28	30510241	Huyghe JR	2018-12-03	Nat Genet	www.ncbi.nlm.nih.gov/pubmed/30510241	Discovery of common and rare genetic risk variants for colorectal cancer.	Colorectal cancer or advanced adenoma	4q22.2
H2AFY	5	2012-07-17	22658931	Pajewski NM	2012-05-30	Vaccine	www.ncbi.nlm.nih.gov/pubmed/22658931	A genome-wide association study of host genetic determinants of the antibody response to Anthrax Vaccine Adsorbed.	Immune response to anthrax vaccine	5q31.1
H2AFY	5	2011-06-01	21502085	Troyer JL	2011-05-01	J Infect Dis	www.ncbi.nlm.nih.gov/pubmed/21502085	Genome-wide association study implicates PARD3B-based AIDS restriction.	AIDS progression	5q31.1
H2AFY	5	2013-04-09	23251661	Comuzzie AG	2012-12-04	PLoS One	www.ncbi.nlm.nih.gov/pubmed/23251661	Novel genetic loci identified for the pathophysiology of childhood obesity in the Hispanic population.	Obesity-related traits	5q31.1
H2AFY	5	2017-08-30	27863252	Astle WJ	2016-11-17	Cell	www.ncbi.nlm.nih.gov/pubmed/27863252	The Allelic Landscape of Human Blood Cell Trait Variation and Links to Common Complex Disease.	Lymphocyte counts	5q31.1
H2AFY	5	2020-08-14	32572223	Hughes DA	2020-06-22	Nat Microbiol	www.ncbi.nlm.nih.gov/pubmed/32572223	Genome-wide associations of human gut microbiome variation and implications for causal inference analyses.	Gut microbiota (bacterial taxa, hurdle binary method)	5q31.1
H2AFY	5	2020-09-18	32888494	Vuckovic D	2020-09-01	Cell	www.ncbi.nlm.nih.gov/pubmed/32888494	The Polygenic and Monogenic Basis of Blood Traits and Diseases.	Lymphocyte counts	5q31.1
H2AFY	5	2020-09-18	32888494	Vuckovic D	2020-09-01	Cell	www.ncbi.nlm.nih.gov/pubmed/32888494	The Polygenic and Monogenic Basis of Blood Traits and Diseases.	Lymphocyte percentage of white cells	5q31.1
H2AFY	5	2020-09-18	32888494	Vuckovic D	2020-09-01	Cell	www.ncbi.nlm.nih.gov/pubmed/32888494	The Polygenic and Monogenic Basis of Blood Traits and Diseases.	Mean platelet volume	5q31.1
H2AFY	5	2020-09-18	32888494	Vuckovic D	2020-09-01	Cell	www.ncbi.nlm.nih.gov/pubmed/32888494	The Polygenic and Monogenic Basis of Blood Traits and Diseases.	Neutrophil percentage of white cells	5q31.1
H2AFY	5	2020-09-18	32888494	Vuckovic D	2020-09-01	Cell	www.ncbi.nlm.nih.gov/pubmed/32888494	The Polygenic and Monogenic Basis of Blood Traits and Diseases.	White blood cell count	5q31.1
C6orf57	6	2011-05-24	21490949	Sim X	2011-04-07	PLoS Genet	www.ncbi.nlm.nih.gov/pubmed/21490949	Transferability of type 2 diabetes implicated loci in multi-ethnic cohorts from Southeast Asia.	Type 2 diabetes	6q13
MLLT1	19	2020-01-21	31786426	Farias Tempaku P	2019-08-14	Sleep Med	www.ncbi.nlm.nih.gov/pubmed/31786426	Genome-wide association study reveals two novel risk alleles for incident obstructive sleep apnea in the EPISONO cohort.	Obstructive sleep apnea trait (apnea hypopnea index, change over time)	19p13.3
MLLT1	19	2019-02-08	30595370	Kichaev G	2018-12-27	Am J Hum Genet	www.ncbi.nlm.nih.gov/pubmed/30595370	Leveraging Polygenic Functional Enrichment to Improve GWAS Power.	Mean corpuscular hemoglobin	19p13.3
MLLT1	19	2019-05-21	30595370	Kichaev G	2018-12-27	Am J Hum Genet	www.ncbi.nlm.nih.gov/pubmed/30595370	Leveraging Polygenic Functional Enrichment to Improve GWAS Power.	Height	19p13.3
MLLT1	19	2016-12-16	27021288	Brevik EJ	2016-03-29	Am J Med Genet B Neuropsychiatr Genet	www.ncbi.nlm.nih.gov/pubmed/27021288	Genome-wide analyses of aggressiveness in attention-deficit hyperactivity disorder.	Oppositional defiant disorder dimensions in attention-deficit hyperactivity disorder	19p13.3
MLLT1	19	2020-09-18	32888494	Vuckovic D	2020-09-01	Cell	www.ncbi.nlm.nih.gov/pubmed/32888494	The Polygenic and Monogenic Basis of Blood Traits and Diseases.	Monocyte count	19p13.3
MLLT1	19	2020-09-18	32888494	Vuckovic D	2020-09-01	Cell	www.ncbi.nlm.nih.gov/pubmed/32888494	The Polygenic and Monogenic Basis of Blood Traits and Diseases.	Monocyte percentage of white cells	19p13.3
FANCG	9	2020-09-21	32888493	Chen MH	2020-09-01	Cell	www.ncbi.nlm.nih.gov/pubmed/32888493	Trans-ethnic and Ancestry-Specific Blood-Cell Genetics in 746,667 Individuals from 5 Global Populations.	Mean corpuscular hemoglobin	9p13.3
FANCG	9	2020-09-21	32888493	Chen MH	2020-09-01	Cell	www.ncbi.nlm.nih.gov/pubmed/32888493	Trans-ethnic and Ancestry-Specific Blood-Cell Genetics in 746,667 Individuals from 5 Global Populations.	Mean platelet volume	9p13.3
FANCG	9	2020-09-21	32888493	Chen MH	2020-09-01	Cell	www.ncbi.nlm.nih.gov/pubmed/32888493	Trans-ethnic and Ancestry-Specific Blood-Cell Genetics in 746,667 Individuals from 5 Global Populations.	Platelet count	9p13.3
FANCG	9	2020-09-18	32888494	Vuckovic D	2020-09-01	Cell	www.ncbi.nlm.nih.gov/pubmed/32888494	The Polygenic and Monogenic Basis of Blood Traits and Diseases.	Mean spheric corpuscular volume	9p13.3
FANCG	9	2020-09-18	32888494	Vuckovic D	2020-09-01	Cell	www.ncbi.nlm.nih.gov/pubmed/32888494	The Polygenic and Monogenic Basis of Blood Traits and Diseases.	Mean reticulocyte volume	9p13.3
FANCG	9	2020-09-18	32888494	Vuckovic D	2020-09-01	Cell	www.ncbi.nlm.nih.gov/pubmed/32888494	The Polygenic and Monogenic Basis of Blood Traits and Diseases.	Platelet count	9p13.3
TMBIM6	12	2021-03-24	32844198	Dumitrescu L	2020-08-01	Brain	www.ncbi.nlm.nih.gov/pubmed/32844198	Genetic variants and functional pathways associated with resilience to Alzheimer's disease.	Residual cognitive resilience	12q13.12
TMBIM6	12	2018-09-17	29844566	Davies G	2018-05-29	Nat Commun	www.ncbi.nlm.nih.gov/pubmed/29844566	Study of 300,486 individuals identifies 148 independent genetic loci influencing general cognitive function.	General cognitive ability	12q13.12
TMBIM6	12	2021-03-30	32778093	He B	2020-08-10	BMC Biol	www.ncbi.nlm.nih.gov/pubmed/32778093	Genome-wide pQTL analysis of protein expression regulatory networks in the human liver.	Protein quantitative trait loci (liver)	12q13.12
TMBIM6	12	2018-10-18	30048462	Kim SK	2018-07-26	PLoS One	www.ncbi.nlm.nih.gov/pubmed/30048462	Identification of 613 new loci associated with heel bone mineral density and a polygenic risk score for bone mineral density, osteoporosis and fracture.	Heel bone mineral density	12q13.12
TMBIM6	12	2019-02-08	30595370	Kichaev G	2018-12-27	Am J Hum Genet	www.ncbi.nlm.nih.gov/pubmed/30595370	Leveraging Polygenic Functional Enrichment to Improve GWAS Power.	Systolic blood pressure	12q13.12
MFSD2A	1	2013-07-31	23534349	Jeff JM	2013-03-28	Ann Hum Genet	www.ncbi.nlm.nih.gov/pubmed/23534349	Generalization of variants identified by genome-wide association studies for electrocardiographic traits in African Americans.	PR interval	1p34.2
MFSD2A	1	2019-02-08	30595370	Kichaev G	2018-12-27	Am J Hum Genet	www.ncbi.nlm.nih.gov/pubmed/30595370	Leveraging Polygenic Functional Enrichment to Improve GWAS Power.	Red blood cell count	1p34.2
MFSD2A	1	2018-12-17	28957414	Pilling LC	2017-09-28	PLoS One	www.ncbi.nlm.nih.gov/pubmed/28957414	Red blood cell distribution width: Genetic evidence for aging pathways in 116,666 volunteers.	Red cell distribution width	1p34.2
MFSD2A	1	2019-09-02	31294817	Chen J	2019-07-11	Nicotine Tob Res	www.ncbi.nlm.nih.gov/pubmed/31294817	Genome-Wide Meta-Analyses of FTND and TTFC Phenotypes.	Time to smoke first cigarette in the morning	1p34.2
MFSD2A	1	2020-07-21	32203549	Richardson TG	2020-03-23	PLoS Med	www.ncbi.nlm.nih.gov/pubmed/32203549	Evaluating the relationship between circulating lipoprotein lipids and apolipoproteins with risk of coronary heart disease: A multivariable Mendelian randomisation analysis.	Triglyceride levels	1p34.2
MFSD2A	1	2021-12-14	34594039	Sakaue S	2021-09-30	Nat Genet	www.ncbi.nlm.nih.gov/pubmed/34594039	A cross-population atlas of genetic associations for 220 human phenotypes.	Hematocrit	1p34.2
MFSD2A	1	2020-09-18	32888494	Vuckovic D	2020-09-01	Cell	www.ncbi.nlm.nih.gov/pubmed/32888494	The Polygenic and Monogenic Basis of Blood Traits and Diseases.	Hematocrit	1p34.2
MFSD2A	1	2020-09-18	32888494	Vuckovic D	2020-09-01	Cell	www.ncbi.nlm.nih.gov/pubmed/32888494	The Polygenic and Monogenic Basis of Blood Traits and Diseases.	Hemoglobin	1p34.2
MFSD2A	1	2021-12-14	34594039	Sakaue S	2021-09-30	Nat Genet	www.ncbi.nlm.nih.gov/pubmed/34594039	A cross-population atlas of genetic associations for 220 human phenotypes.	Hemoglobin	1p34.2
MFSD2A	1	2020-09-18	32888494	Vuckovic D	2020-09-01	Cell	www.ncbi.nlm.nih.gov/pubmed/32888494	The Polygenic and Monogenic Basis of Blood Traits and Diseases.	Mean platelet volume	1p34.2
MFSD2A	1	2020-09-18	32888494	Vuckovic D	2020-09-01	Cell	www.ncbi.nlm.nih.gov/pubmed/32888494	The Polygenic and Monogenic Basis of Blood Traits and Diseases.	Mean spheric corpuscular volume	1p34.2
MFSD2A	1	2020-09-18	32888494	Vuckovic D	2020-09-01	Cell	www.ncbi.nlm.nih.gov/pubmed/32888494	The Polygenic and Monogenic Basis of Blood Traits and Diseases.	Red blood cell count	1p34.2
EFCAB12	3	2016-02-07	25918132	Yucesoy B	2015-04-26	Toxicol Sci	www.ncbi.nlm.nih.gov/pubmed/25918132	Genome-Wide Association Study Identifies Novel Loci Associated With Diisocyanate-Induced Occupational Asthma.	Diisocyanate-induced asthma	3q21.3
EFCAB12	3	2020-04-17	31669095	Zhu Z	2019-10-24	J Allergy Clin Immunol	www.ncbi.nlm.nih.gov/pubmed/31669095	Shared Genetic and Experimental Links between Obesity-Related Traits and Asthma Subtypes in UK Biobank.	Waist-to-hip ratio adjusted for BMI	3q21.3
EFCAB12	3	2019-04-03	30778226	Justice AE	2019-02-18	Nat Genet	www.ncbi.nlm.nih.gov/pubmed/30778226	Protein-coding variants implicate novel genes related to lipid homeostasis contributing to body-fat distribution.	Waist-to-hip ratio adjusted for BMI (additive genetic model)	3q21.3
EFCAB12	3	2019-04-03	30778226	Justice AE	2019-02-18	Nat Genet	www.ncbi.nlm.nih.gov/pubmed/30778226	Protein-coding variants implicate novel genes related to lipid homeostasis contributing to body-fat distribution.	Waist-to-hip ratio adjusted for BMI (additive genetic model)	3q21.3
EFCAB12	3	2019-04-03	30778226	Justice AE	2019-02-18	Nat Genet	www.ncbi.nlm.nih.gov/pubmed/30778226	Protein-coding variants implicate novel genes related to lipid homeostasis contributing to body-fat distribution.	Waist-to-hip ratio adjusted for BMI (additive genetic model)	3q21.3
EFCAB12	3	2019-04-03	30778226	Justice AE	2019-02-18	Nat Genet	www.ncbi.nlm.nih.gov/pubmed/30778226	Protein-coding variants implicate novel genes related to lipid homeostasis contributing to body-fat distribution.	Waist-to-hip ratio adjusted for BMI (additive genetic model)	3q21.3
EFCAB12	3	2021-08-24	34021172	Christakoudi S	2021-05-21	Sci Rep	www.ncbi.nlm.nih.gov/pubmed/34021172	GWAS of allometric body-shape indices in UK Biobank identifies loci suggesting associations with morphogenesis, organogenesis, adrenal cell renewal and cancer.	A body shape index	3q21.3
EFCAB12	3	2021-08-24	34021172	Christakoudi S	2021-05-21	Sci Rep	www.ncbi.nlm.nih.gov/pubmed/34021172	GWAS of allometric body-shape indices in UK Biobank identifies loci suggesting associations with morphogenesis, organogenesis, adrenal cell renewal and cancer.	Hip circumference adjusted for BMI	3q21.3
EFCAB12	3	2021-08-24	34021172	Christakoudi S	2021-05-21	Sci Rep	www.ncbi.nlm.nih.gov/pubmed/34021172	GWAS of allometric body-shape indices in UK Biobank identifies loci suggesting associations with morphogenesis, organogenesis, adrenal cell renewal and cancer.	Waist-hip index	3q21.3
EFCAB12	3	2021-08-24	34021172	Christakoudi S	2021-05-21	Sci Rep	www.ncbi.nlm.nih.gov/pubmed/34021172	GWAS of allometric body-shape indices in UK Biobank identifies loci suggesting associations with morphogenesis, organogenesis, adrenal cell renewal and cancer.	Waist circumference adjusted for body mass index	3q21.3
EFCAB12	3	2021-08-24	34021172	Christakoudi S	2021-05-21	Sci Rep	www.ncbi.nlm.nih.gov/pubmed/34021172	GWAS of allometric body-shape indices in UK Biobank identifies loci suggesting associations with morphogenesis, organogenesis, adrenal cell renewal and cancer.	Waist-to-hip ratio adjusted for BMI	3q21.3
ARMC1	8	2013-04-09	23251661	Comuzzie AG	2012-12-04	PLoS One	www.ncbi.nlm.nih.gov/pubmed/23251661	Novel genetic loci identified for the pathophysiology of childhood obesity in the Hispanic population.	Obesity-related traits	8q13.1
HSPA6	1	2018-04-26	26974007	Ellinghaus D	2016-03-14	Nat Genet	www.ncbi.nlm.nih.gov/pubmed/26974007	Analysis of five chronic inflammatory diseases identifies 27 new associations and highlights disease-specific patterns at shared loci.	Chronic inflammatory diseases (ankylosing spondylitis, Crohn's disease, psoriasis, primary sclerosing cholangitis, ulcerative colitis) (pleiotropy)	1q23.3
HSPA6	1	2021-02-19	33547301	Chen VL	2021-02-05	Nat Commun	www.ncbi.nlm.nih.gov/pubmed/33547301	Genome-wide association study of serum liver enzymes implicates diverse metabolic and liver pathology.	Alanine aminotransferase levels	1q23.3
HSPA6	1	2017-07-18	28240269	Suhre K	2017-02-27	Nat Commun	www.ncbi.nlm.nih.gov/pubmed/28240269	Connecting genetic risk to disease end points through the human blood plasma proteome.	Blood protein levels	1q23.3
HSPA6	1	2017-07-18	28240269	Suhre K	2017-02-27	Nat Commun	www.ncbi.nlm.nih.gov/pubmed/28240269	Connecting genetic risk to disease end points through the human blood plasma proteome.	Blood protein levels	1q23.3
HSPA6	1	2017-06-02	28067908	de Lange KM	2017-01-09	Nat Genet	www.ncbi.nlm.nih.gov/pubmed/28067908	Genome-wide association study implicates immune activation of multiple integrin genes in inflammatory bowel disease.	Ulcerative colitis	1q23.3
HSPA6	1	2017-06-02	28067908	de Lange KM	2017-01-09	Nat Genet	www.ncbi.nlm.nih.gov/pubmed/28067908	Genome-wide association study implicates immune activation of multiple integrin genes in inflammatory bowel disease.	Inflammatory bowel disease	1q23.3
IL36A	2	2019-04-09	30206230	Offenbacher S	2018-09-11	Nat Commun	www.ncbi.nlm.nih.gov/pubmed/30206230	GWAS for Interleukin-1Î² levels in gingival crevicular fluid identifies IL37 variants in periodontal inflammation.	High IL-1beta levels in gingival crevicular fluid	2q14.1
MMADHC	2	2014-03-27	24124411	Park TJ	2013-09-30	Genomics Inform	www.ncbi.nlm.nih.gov/pubmed/24124411	Genome-wide association study of liver enzymes in korean children.	Liver enzyme levels (alanine transaminase)	2q23.3
MMADHC	2	2020-07-09	32047095	Traglia M	2020-02-11	Genetics	www.ncbi.nlm.nih.gov/pubmed/32047095	Genetic Contributions to Maternal and Neonatal Vitamin D Levels.	Neonatal total 25-hydroxyvitamin D levels (fetal genetic effect)	2q23.3
PROS1	3	2016-07-13	26053186	Park SL	2015-06-08	PLoS One	www.ncbi.nlm.nih.gov/pubmed/26053186	Mercapturic Acids Derived from the Toxicants Acrolein and Crotonaldehyde in the Urine of Cigarette Smokers from Five Ethnic Groups with Differing Risks for Lung Cancer.	3-hydroxy-1-methylpropylmercapturic acid levels in smokers	3q11.1
ATOH1	4	2020-01-09	23823483	Rhee EP	2013-07-02	Cell Metab	www.ncbi.nlm.nih.gov/pubmed/23823483	A genome-wide association study of the human metabolome in a community-based cohort.	Metabolite levels	4q22.2
ATOH1	4	2019-05-28	30510241	Huyghe JR	2018-12-03	Nat Genet	www.ncbi.nlm.nih.gov/pubmed/30510241	Discovery of common and rare genetic risk variants for colorectal cancer.	Colorectal cancer or advanced adenoma	4q22.2
H2AFY	5	2012-07-17	22658931	Pajewski NM	2012-05-30	Vaccine	www.ncbi.nlm.nih.gov/pubmed/22658931	A genome-wide association study of host genetic determinants of the antibody response to Anthrax Vaccine Adsorbed.	Immune response to anthrax vaccine	5q31.1
H2AFY	5	2011-06-01	21502085	Troyer JL	2011-05-01	J Infect Dis	www.ncbi.nlm.nih.gov/pubmed/21502085	Genome-wide association study implicates PARD3B-based AIDS restriction.	AIDS progression	5q31.1
H2AFY	5	2013-04-09	23251661	Comuzzie AG	2012-12-04	PLoS One	www.ncbi.nlm.nih.gov/pubmed/23251661	Novel genetic loci identified for the pathophysiology of childhood obesity in the Hispanic population.	Obesity-related traits	5q31.1
H2AFY	5	2017-08-30	27863252	Astle WJ	2016-11-17	Cell	www.ncbi.nlm.nih.gov/pubmed/27863252	The Allelic Landscape of Human Blood Cell Trait Variation and Links to Common Complex Disease.	Lymphocyte counts	5q31.1
H2AFY	5	2020-08-14	32572223	Hughes DA	2020-06-22	Nat Microbiol	www.ncbi.nlm.nih.gov/pubmed/32572223	Genome-wide associations of human gut microbiome variation and implications for causal inference analyses.	Gut microbiota (bacterial taxa, hurdle binary method)	5q31.1
H2AFY	5	2020-09-18	32888494	Vuckovic D	2020-09-01	Cell	www.ncbi.nlm.nih.gov/pubmed/32888494	The Polygenic and Monogenic Basis of Blood Traits and Diseases.	Lymphocyte counts	5q31.1
H2AFY	5	2020-09-18	32888494	Vuckovic D	2020-09-01	Cell	www.ncbi.nlm.nih.gov/pubmed/32888494	The Polygenic and Monogenic Basis of Blood Traits and Diseases.	Lymphocyte percentage of white cells	5q31.1
H2AFY	5	2020-09-18	32888494	Vuckovic D	2020-09-01	Cell	www.ncbi.nlm.nih.gov/pubmed/32888494	The Polygenic and Monogenic Basis of Blood Traits and Diseases.	Mean platelet volume	5q31.1
H2AFY	5	2020-09-18	32888494	Vuckovic D	2020-09-01	Cell	www.ncbi.nlm.nih.gov/pubmed/32888494	The Polygenic and Monogenic Basis of Blood Traits and Diseases.	Neutrophil percentage of white cells	5q31.1
H2AFY	5	2020-09-18	32888494	Vuckovic D	2020-09-01	Cell	www.ncbi.nlm.nih.gov/pubmed/32888494	The Polygenic and Monogenic Basis of Blood Traits and Diseases.	White blood cell count	5q31.1
MLLT1	19	2020-01-21	31786426	Farias Tempaku P	2019-08-14	Sleep Med	www.ncbi.nlm.nih.gov/pubmed/31786426	Genome-wide association study reveals two novel risk alleles for incident obstructive sleep apnea in the EPISONO cohort.	Obstructive sleep apnea trait (apnea hypopnea index, change over time)	19p13.3
MLLT1	19	2019-02-08	30595370	Kichaev G	2018-12-27	Am J Hum Genet	www.ncbi.nlm.nih.gov/pubmed/30595370	Leveraging Polygenic Functional Enrichment to Improve GWAS Power.	Mean corpuscular hemoglobin	19p13.3
MLLT1	19	2019-05-21	30595370	Kichaev G	2018-12-27	Am J Hum Genet	www.ncbi.nlm.nih.gov/pubmed/30595370	Leveraging Polygenic Functional Enrichment to Improve GWAS Power.	Height	19p13.3
MLLT1	19	2016-12-16	27021288	Brevik EJ	2016-03-29	Am J Med Genet B Neuropsychiatr Genet	www.ncbi.nlm.nih.gov/pubmed/27021288	Genome-wide analyses of aggressiveness in attention-deficit hyperactivity disorder.	Oppositional defiant disorder dimensions in attention-deficit hyperactivity disorder	19p13.3
MLLT1	19	2020-09-18	32888494	Vuckovic D	2020-09-01	Cell	www.ncbi.nlm.nih.gov/pubmed/32888494	The Polygenic and Monogenic Basis of Blood Traits and Diseases.	Monocyte count	19p13.3
MLLT1	19	2020-09-18	32888494	Vuckovic D	2020-09-01	Cell	www.ncbi.nlm.nih.gov/pubmed/32888494	The Polygenic and Monogenic Basis of Blood Traits and Diseases.	Monocyte percentage of white cells	19p13.3
TMEM82	1	2013-04-09	23251661	Comuzzie AG	2012-12-04	PLoS One	www.ncbi.nlm.nih.gov/pubmed/23251661	Novel genetic loci identified for the pathophysiology of childhood obesity in the Hispanic population.	Obesity-related traits	1p36.21
TMEM82	1	2017-05-12	27911795	Schumann G	2016-11-28	Proc Natl Acad Sci U S A	www.ncbi.nlm.nih.gov/pubmed/27911795	KLB is associated with alcohol drinking, and its gene product Î²-Klotho is necessary for FGF21 regulation of alcohol preference.	Alcohol consumption (heavy vs. light/non-drinkers)	1p36.21
TMEM82	1	2017-10-09	28754779	Rosendahl J	2017-07-28	Gut	www.ncbi.nlm.nih.gov/pubmed/28754779	Genome-wide association study identifies inversion in the CTRB1-CTRB2 locus to modify risk for alcoholic and non-alcoholic chronic pancreatitis.	Alcoholic chronic pancreatitis	1p36.21
CYP3A5	7	2016-02-05	25898920	Korostishevsky M	2015-04-22	Eur J Hum Genet	www.ncbi.nlm.nih.gov/pubmed/25898920	Genomics and metabolomics of muscular mass in a community-based sample of UK females.	Blood metabolite levels	7q22.1
CYP3A5	7	2014-12-10	24816252	Shin SY	2014-05-11	Nat Genet	www.ncbi.nlm.nih.gov/pubmed/24816252	An atlas of genetic influences on human blood metabolites.	Blood metabolite levels	7q22.1
CYP3A5	7	2014-12-10	24816252	Shin SY	2014-05-11	Nat Genet	www.ncbi.nlm.nih.gov/pubmed/24816252	An atlas of genetic influences on human blood metabolites.	Blood metabolite levels	7q22.1
CYP3A5	7	2014-12-10	24816252	Shin SY	2014-05-11	Nat Genet	www.ncbi.nlm.nih.gov/pubmed/24816252	An atlas of genetic influences on human blood metabolites.	Blood metabolite levels	7q22.1
CYP3A5	7	2014-12-10	24816252	Shin SY	2014-05-11	Nat Genet	www.ncbi.nlm.nih.gov/pubmed/24816252	An atlas of genetic influences on human blood metabolites.	Blood metabolite levels	7q22.1
CYP3A5	7	2014-12-10	24816252	Shin SY	2014-05-11	Nat Genet	www.ncbi.nlm.nih.gov/pubmed/24816252	An atlas of genetic influences on human blood metabolites.	Blood metabolite levels	7q22.1
CYP3A5	7	2014-12-10	24816252	Shin SY	2014-05-11	Nat Genet	www.ncbi.nlm.nih.gov/pubmed/24816252	An atlas of genetic influences on human blood metabolites.	Blood metabolite ratios	7q22.1
CYP3A5	7	2016-02-11	25935875	Varenhorst C	2015-05-02	Eur Heart J	www.ncbi.nlm.nih.gov/pubmed/25935875	Effect of genetic variations on ticagrelor plasma levels and clinical outcomes.	Ticagrelor levels in individuals with acute coronary syndromes treated with ticagrelor	7q22.1
CYP3A5	7	2019-09-02	30801552	Oetting WS	2019-02-19	Transplantation	www.ncbi.nlm.nih.gov/pubmed/30801552	Genetic Variants Associated with Immunosuppressant Pharmacokinetics and Adverse Effects in the DeKAF Genomics Genome Wide Association Studies.	Tacrolimus trough concentration in kidney transplant patients	7q22.1
CYP3A5	7	2019-09-02	30801552	Oetting WS	2019-02-19	Transplantation	www.ncbi.nlm.nih.gov/pubmed/30801552	Genetic Variants Associated with Immunosuppressant Pharmacokinetics and Adverse Effects in the DeKAF Genomics Genome Wide Association Studies.	Tacrolimus trough concentration in kidney transplant patients	7q22.1
CYP3A5	7	2019-09-02	30801552	Oetting WS	2019-02-19	Transplantation	www.ncbi.nlm.nih.gov/pubmed/30801552	Genetic Variants Associated with Immunosuppressant Pharmacokinetics and Adverse Effects in the DeKAF Genomics Genome Wide Association Studies.	Tacrolimus trough concentration in kidney transplant patients	7q22.1
CYP3A5	7	2021-07-09	33031748	Feofanova EV	2020-10-01	Am J Hum Genet	www.ncbi.nlm.nih.gov/pubmed/33031748	A Genome-wide Association Study Discovers 46 Loci of the Human Metabolome in the Hispanic Community Health Study/Study of Latinos.	Serum metabolite levels	7q22.1
CYP3A5	7	2021-07-09	33031748	Feofanova EV	2020-10-01	Am J Hum Genet	www.ncbi.nlm.nih.gov/pubmed/33031748	A Genome-wide Association Study Discovers 46 Loci of the Human Metabolome in the Hispanic Community Health Study/Study of Latinos.	Serum metabolite levels	7q22.1
CYP3A5	7	2021-07-09	33031748	Feofanova EV	2020-10-01	Am J Hum Genet	www.ncbi.nlm.nih.gov/pubmed/33031748	A Genome-wide Association Study Discovers 46 Loci of the Human Metabolome in the Hispanic Community Health Study/Study of Latinos.	Serum metabolite levels	7q22.1
CYP3A5	7	2021-07-09	33031748	Feofanova EV	2020-10-01	Am J Hum Genet	www.ncbi.nlm.nih.gov/pubmed/33031748	A Genome-wide Association Study Discovers 46 Loci of the Human Metabolome in the Hispanic Community Health Study/Study of Latinos.	Serum metabolite levels	7q22.1
CYP3A5	7	2021-07-09	33031748	Feofanova EV	2020-10-01	Am J Hum Genet	www.ncbi.nlm.nih.gov/pubmed/33031748	A Genome-wide Association Study Discovers 46 Loci of the Human Metabolome in the Hispanic Community Health Study/Study of Latinos.	Serum metabolite levels	7q22.1
CYP3A5	7	2021-07-09	33031748	Feofanova EV	2020-10-01	Am J Hum Genet	www.ncbi.nlm.nih.gov/pubmed/33031748	A Genome-wide Association Study Discovers 46 Loci of the Human Metabolome in the Hispanic Community Health Study/Study of Latinos.	Serum metabolite levels	7q22.1
CYP3A5	7	2021-07-09	33031748	Feofanova EV	2020-10-01	Am J Hum Genet	www.ncbi.nlm.nih.gov/pubmed/33031748	A Genome-wide Association Study Discovers 46 Loci of the Human Metabolome in the Hispanic Community Health Study/Study of Latinos.	Serum metabolite levels	7q22.1
CYP3A5	7	2021-07-09	33031748	Feofanova EV	2020-10-01	Am J Hum Genet	www.ncbi.nlm.nih.gov/pubmed/33031748	A Genome-wide Association Study Discovers 46 Loci of the Human Metabolome in the Hispanic Community Health Study/Study of Latinos.	Serum metabolite levels	7q22.1
CYP3A5	7	2021-07-09	33031748	Feofanova EV	2020-10-01	Am J Hum Genet	www.ncbi.nlm.nih.gov/pubmed/33031748	A Genome-wide Association Study Discovers 46 Loci of the Human Metabolome in the Hispanic Community Health Study/Study of Latinos.	Serum metabolite levels	7q22.1
CYP3A5	7	2021-07-09	33031748	Feofanova EV	2020-10-01	Am J Hum Genet	www.ncbi.nlm.nih.gov/pubmed/33031748	A Genome-wide Association Study Discovers 46 Loci of the Human Metabolome in the Hispanic Community Health Study/Study of Latinos.	Serum metabolite levels	7q22.1
CYP3A5	7	2021-12-13	34469753	Kachuri L	2021-08-26	Am J Hum Genet	www.ncbi.nlm.nih.gov/pubmed/34469753	Genetic determinants of blood-cell traits influence susceptibility to childhood acute lymphoblastic leukemia.	Neutrophil-to-lymphocyte ratio	7q22.1
CYP3A5	7	2020-03-05	31959995	Schlosser P	2020-01-20	Nat Genet	www.ncbi.nlm.nih.gov/pubmed/31959995	Genetic studies of urinary metabolites illuminate mechanisms of detoxification and excretion in humans.	Urinary metabolite modules (eigenmetabolites) in chronic kidney disease	7q22.1
CYP3A5	7	2020-03-03	31959995	Schlosser P	2020-01-20	Nat Genet	www.ncbi.nlm.nih.gov/pubmed/31959995	Genetic studies of urinary metabolites illuminate mechanisms of detoxification and excretion in humans.	Urinary metabolite levels in chronic kidney disease	7q22.1
CYP3A5	7	2021-12-14	34594039	Sakaue S	2021-09-30	Nat Genet	www.ncbi.nlm.nih.gov/pubmed/34594039	A cross-population atlas of genetic associations for 220 human phenotypes.	Lymphocyte counts	7q22.1
CYP3A5	7	2018-07-28	29403010	Kanai M	2018-02-05	Nat Genet	www.ncbi.nlm.nih.gov/pubmed/29403010	Genetic analysis of quantitative traits in the Japanese population links cell types to complex human diseases.	Platelet count	7q22.1
CYP3A5	7	2020-09-21	32888493	Chen MH	2020-09-01	Cell	www.ncbi.nlm.nih.gov/pubmed/32888493	Trans-ethnic and Ancestry-Specific Blood-Cell Genetics in 746,667 Individuals from 5 Global Populations.	Neutrophil count	7q22.1
CYP3A7	7	2021-07-27	34255042	Schmitz D	2021-07-13	J Clin Endocrinol Metab	www.ncbi.nlm.nih.gov/pubmed/34255042	Genome-Wide Association Study of Estradiol Levels, and the Causal Effect of Estradiol on Bone Mineral Density.	Estradiol levels	7q22.1
CYP3A7	7	2021-07-27	34255042	Schmitz D	2021-07-13	J Clin Endocrinol Metab	www.ncbi.nlm.nih.gov/pubmed/34255042	Genome-Wide Association Study of Estradiol Levels, and the Causal Effect of Estradiol on Bone Mineral Density.	Estradiol levels	7q22.1
CYP3A7	7	2020-03-03	31959995	Schlosser P	2020-01-20	Nat Genet	www.ncbi.nlm.nih.gov/pubmed/31959995	Genetic studies of urinary metabolites illuminate mechanisms of detoxification and excretion in humans.	Urinary metabolite levels in chronic kidney disease	7q22.1
CYP3A7	7	2020-03-05	31959995	Schlosser P	2020-01-20	Nat Genet	www.ncbi.nlm.nih.gov/pubmed/31959995	Genetic studies of urinary metabolites illuminate mechanisms of detoxification and excretion in humans.	Urinary metabolite modules (eigenmetabolites) in chronic kidney disease	7q22.1
CYP3A7	7	2020-03-03	31959995	Schlosser P	2020-01-20	Nat Genet	www.ncbi.nlm.nih.gov/pubmed/31959995	Genetic studies of urinary metabolites illuminate mechanisms of detoxification and excretion in humans.	Urinary metabolite levels in chronic kidney disease	7q22.1
CYP3A7	7	2018-07-05	29875488	Sun BB	2018-06-06	Nature	www.ncbi.nlm.nih.gov/pubmed/29875488	Genomic atlas of the human plasma proteome.	Blood protein levels	7q22.1
BRD9	5	2019-02-08	30595370	Kichaev G	2018-12-27	Am J Hum Genet	www.ncbi.nlm.nih.gov/pubmed/30595370	Leveraging Polygenic Functional Enrichment to Improve GWAS Power.	Red cell distribution width	5p15.33
BRD9	5	2017-09-18	28604730	McKay JD	2017-06-12	Nat Genet	www.ncbi.nlm.nih.gov/pubmed/28604730	Large-scale association analysis identifies new lung cancer susceptibility loci and heterogeneity in genetic susceptibility across histological subtypes.	Lung cancer in ever smokers	5p15.33
MRPS31	13	2020-11-05	33057200	Bao EL	2020-10-14	Nature	www.ncbi.nlm.nih.gov/pubmed/33057200	Inherited myeloproliferative neoplasm risk affects haematopoietic stem cells.	Myeloproliferative neoplasms	13q14.11
MRPS31	13	2018-11-29	30224653	Evangelou E	2018-09-17	Nat Genet	www.ncbi.nlm.nih.gov/pubmed/30224653	Genetic analysis of over 1 million people identifies 535 new loci associated with blood pressure traits.	Diastolic blood pressure	13q14.11
MRPS31	13	2021-03-22	33649486	Hardcastle AJ	2021-03-01	Commun Biol	www.ncbi.nlm.nih.gov/pubmed/33649486	A multi-ethnic genome-wide association study implicates collagen matrix integrity and cell differentiation pathways in keratoconus.	Keratoconus	13q14.11
MRPS31	13	2020-09-21	32888493	Chen MH	2020-09-01	Cell	www.ncbi.nlm.nih.gov/pubmed/32888493	Trans-ethnic and Ancestry-Specific Blood-Cell Genetics in 746,667 Individuals from 5 Global Populations.	Mean corpuscular hemoglobin	13q14.11
MRPS31	13	2017-08-30	27863252	Astle WJ	2016-11-17	Cell	www.ncbi.nlm.nih.gov/pubmed/27863252	The Allelic Landscape of Human Blood Cell Trait Variation and Links to Common Complex Disease.	Neutrophil percentage of granulocytes	13q14.11
RRP15	1	2019-05-01	30804561	Sakornsakolpat P	2019-02-25	Nat Genet	www.ncbi.nlm.nih.gov/pubmed/30804561	Genetic landscape of chronic obstructive pulmonary disease identifies heterogeneous cell-type and phenotype associations.	Chronic obstructive pulmonary disease	1q41
RRP15	1	2021-06-15	33603002	Gouveia MH	2021-02-18	Sci Rep	www.ncbi.nlm.nih.gov/pubmed/33603002	Trans-ethnic meta-analysis identifies new loci associated with longitudinal blood pressure traits.	Systolic blood pressure (long-term average)	1q41
RRP15	1	2021-12-14	34594039	Sakaue S	2021-09-30	Nat Genet	www.ncbi.nlm.nih.gov/pubmed/34594039	A cross-population atlas of genetic associations for 220 human phenotypes.	Pulse pressure	1q41
RRP15	1	2019-02-08	30595370	Kichaev G	2018-12-27	Am J Hum Genet	www.ncbi.nlm.nih.gov/pubmed/30595370	Leveraging Polygenic Functional Enrichment to Improve GWAS Power.	Systolic blood pressure	1q41
RRP15	1	2021-08-24	34021172	Christakoudi S	2021-05-21	Sci Rep	www.ncbi.nlm.nih.gov/pubmed/34021172	GWAS of allometric body-shape indices in UK Biobank identifies loci suggesting associations with morphogenesis, organogenesis, adrenal cell renewal and cancer.	Hip circumference adjusted for BMI	1q41
BAP1	3	2017-08-16	28540026	Anney RJL	2017-05-22	Mol Autism	www.ncbi.nlm.nih.gov/pubmed/28540026	Meta-analysis of GWAS of over 16,000 individuals with autism spectrum disorder highlights a novel locus at 10q24.32 and a significant overlap with schizophrenia.	Autism spectrum disorder or schizophrenia	3p21.1
HOOK1	1	2020-01-09	23823483	Rhee EP	2013-07-02	Cell Metab	www.ncbi.nlm.nih.gov/pubmed/23823483	A genome-wide association study of the human metabolome in a community-based cohort.	Metabolite levels	1p32.1
